# Supplementary material for: Statistical shape refinement and genetic algorithm calibration of design response spectra based on strong-motion records
Source: PLoS One. 2026 Jul 1;21(7):e0348599. doi: 10.1371/journal.pone.0348599 (PMC13322555; doi:10.1371/journal.pone.0348599)
Supplement: S1 File — (ZIP) [file pone.0348599.s001.zip]

Archive with 1,350 entries (1,281 files):
- Data/
- Data/Comparative Calibration Calculation for Four Site Categories/
- Data/Comparative Calibration Calculation for Four Site Categories/1046aa.dat
- Data/Comparative Calibration Calculation for Four Site Categories/BZC.m
- Data/Comparative Calibration Calculation for Four Site Categories/Bsp.m
- Data/Comparative Calibration Calculation for Four Site Categories/DYF006.dat
- Data/Comparative Calibration Calculation for Four Site Categories/Differential Evolution Algorithm/
- Data/Comparative Calibration Calculation for Four Site Categories/Differential Evolution Algorithm/3.TXT
- Data/Comparative Calibration Calculation for Four Site Categories/Differential Evolution Algorithm/DE_my.m
- Data/Comparative Calibration Calculation for Four Site Categories/Differential Evolution Algorithm/Ofunction2.m
- Data/Comparative Calibration Calculation for Four Site Categories/Differential Evolution Algorithm/Sabd.m
- Data/Comparative Calibration Calculation for Four Site Categories/Differential Evolution Algorithm/WENED002.dat
- Data/Comparative Calibration Calculation for Four Site Categories/Differential Evolution Algorithm/bdhpu002.dat
- Data/Comparative Calibration Calculation for Four Site Categories/Differential Evolution Algorithm/chafennihe3.m
- Data/Comparative Calibration Calculation for Four Site Categories/Differential Evolution Algorithm/fanyingpu.m
- Data/Comparative Calibration Calculation for Four Site Categories/Differential Evolution Algorithm/test_DE2.m
- Data/Comparative Calibration Calculation for Four Site Categories/Differential Evolution Algorithm/新建文本文档.bat
- Data/Comparative Calibration Calculation for Four Site Categories/Genetic Algorithm (GA)/
- Data/Comparative Calibration Calculation for Four Site Categories/Genetic Algorithm (GA)/BZC.m
- Data/Comparative Calibration Calculation for Four Site Categories/Genetic Algorithm (GA)/Bsp.m
- Data/Comparative Calibration Calculation for Four Site Categories/Genetic Algorithm (GA)/bdbest001.dat
- Data/Comparative Calibration Calculation for Four Site Categories/Genetic Algorithm (GA)/bdtu001.dat
- Data/Comparative Calibration Calculation for Four Site Categories/Genetic Algorithm (GA)/monituihuo.m
- Data/Comparative Calibration Calculation for Four Site Categories/Genetic Algorithm (GA)/nor.dat
- Data/Comparative Calibration Calculation for Four Site Categories/Genetic Algorithm (GA)/qsax.m
- Data/Comparative Calibration Calculation for Four Site Categories/Genetic Algorithm (GA)/ycsf.m
- Data/Comparative Calibration Calculation for Four Site Categories/Least Squares Algorithm/
- Data/Comparative Calibration Calculation for Four Site Categories/Least Squares Algorithm/BZC.m
- Data/Comparative Calibration Calculation for Four Site Categories/Least Squares Algorithm/Bsp.m
- Data/Comparative Calibration Calculation for Four Site Categories/Least Squares Algorithm/Cbd.m
- Data/Comparative Calibration Calculation for Four Site Categories/Least Squares Algorithm/SaWENED001.dat
- Data/Comparative Calibration Calculation for Four Site Categories/Least Squares Algorithm/Tg.dat
- Data/Comparative Calibration Calculation for Four Site Categories/Least Squares Algorithm/TgWENED001.dat
- Data/Comparative Calibration Calculation for Four Site Categories/Least Squares Algorithm/WENED001.dat
- Data/Comparative Calibration Calculation for Four Site Categories/Least Squares Algorithm/WENEDSa_max.dat
- Data/Comparative Calibration Calculation for Four Site Categories/Least Squares Algorithm/baWENED001.dat
- Data/Comparative Calibration Calculation for Four Site Categories/Least Squares Algorithm/bmax.dat
- Data/Comparative Calibration Calculation for Four Site Categories/Least Squares Algorithm/bmaxWENED001.dat
- Data/Comparative Calibration Calculation for Four Site Categories/Least Squares Algorithm/huatu.m
- Data/Comparative Calibration Calculation for Four Site Categories/Least Squares Algorithm/r.dat
- Data/Comparative Calibration Calculation for Four Site Categories/Least Squares Algorithm/rWENED001.dat
- Data/Comparative Calibration Calculation for Four Site Categories/Least Squares Algorithm/zxec1.dat
- Data/Comparative Calibration Calculation for Four Site Categories/SaDYF006.dat
- Data/Comparative Calibration Calculation for Four Site Categories/baDYF006.dat
- Data/Comparative Calibration Calculation for Four Site Categories/best6.dat
- Data/Comparative Calibration Calculation for Four Site Categories/nor.dat
- Data/Comparative Calibration Calculation for Four Site Categories/nor6.dat
- Data/Comparative Calibration Calculation for Four Site Categories/qsax.m
- Data/Comparative Calibration Calculation for Four Site Categories/tu6.dat
- Data/Comparative Calibration Calculation for Four Site Categories/ycsf.m
- Data/Comparative Calibration Calculation for Four Site Categories/zxec1.dat
- Data/Comparative Calibration Calculation for Four Site Categories/四类场地集集地震标定对比.jpg
- Data/Comparative Calibration Calculation for Four Site Categories/时程曲线.jpg
- Data/Comparative Calibration Calculation for Four Site Categories/时程记录.opju
- Data/Dynamic Amplification Factor Spectrum/
- Data/Dynamic Amplification Factor Spectrum/Class I Site/
- Data/Dynamic Amplification Factor Spectrum/Class I Site/Magnitude【4-5】 Epicentral Distance【10-30】/
- Data/Dynamic Amplification Factor Spectrum/Class I Site/Magnitude【4-5】 Epicentral Distance【10-30】/baAXYU001.dat
- Data/Dynamic Amplification Factor Spectrum/Class I Site/Magnitude【4-5】 Epicentral Distance【10-30】/baAXYU002.dat
- Data/Dynamic Amplification Factor Spectrum/Class I Site/Magnitude【4-5】 Epicentral Distance【10-30】/baDCYD003.dat
- Data/Dynamic Amplification Factor Spectrum/Class I Site/Magnitude【4-5】 Epicentral Distance【10-30】/baDCYD004.dat
- Data/Dynamic Amplification Factor Spectrum/Class I Site/Magnitude【4-5】 Epicentral Distance【10-30】/baLYYD003.dat
- Data/Dynamic Amplification Factor Spectrum/Class I Site/Magnitude【4-5】 Epicentral Distance【10-30】/baLYYD004.dat
- Data/Dynamic Amplification Factor Spectrum/Class I Site/Magnitude【4-5】 Epicentral Distance【10-30】/baLYYD007.dat
- Data/Dynamic Amplification Factor Spectrum/Class I Site/Magnitude【4-5】 Epicentral Distance【10-30】/baLYYD008.dat
- Data/Dynamic Amplification Factor Spectrum/Class I Site/Magnitude【4-5】 Epicentral Distance【10-30】/baLYYD009.dat
- Data/Dynamic Amplification Factor Spectrum/Class I Site/Magnitude【4-5】 Epicentral Distance【10-30】/baLYYD010.dat
- Data/Dynamic Amplification Factor Spectrum/Class I Site/Magnitude【4-5】 Epicentral Distance【10-30】/baLYYD013.dat
- Data/Dynamic Amplification Factor Spectrum/Class I Site/Magnitude【4-5】 Epicentral Distance【10-30】/baLYYD014.dat
- Data/Dynamic Amplification Factor Spectrum/Class I Site/Magnitude【4-5】 Epicentral Distance【10-30】/baLYYD015.dat
- Data/Dynamic Amplification Factor Spectrum/Class I Site/Magnitude【4-5】 Epicentral Distance【10-30】/baLYYD016.dat
- Data/Dynamic Amplification Factor Spectrum/Class I Site/Magnitude【4-5】 Epicentral Distance【10-30】/baLYYD017.dat
- Data/Dynamic Amplification Factor Spectrum/Class I Site/Magnitude【4-5】 Epicentral Distance【10-30】/baLYYD018.dat
- Data/Dynamic Amplification Factor Spectrum/Class I Site/Magnitude【4-5】 Epicentral Distance【10-30】/baLYYD019.dat
- Data/Dynamic Amplification Factor Spectrum/Class I Site/Magnitude【4-5】 Epicentral Distance【10-30】/baLYYD020.dat
- Data/Dynamic Amplification Factor Spectrum/Class I Site/Magnitude【4-5】 Epicentral Distance【10-30】/baLYYD021.dat
- Data/Dynamic Amplification Factor Spectrum/Class I Site/Magnitude【4-5】 Epicentral Distance【10-30】/baLYYD022.dat
- Data/Dynamic Amplification Factor Spectrum/Class I Site/Magnitude【4-5】 Epicentral Distance【10-30】/baLYYD025.dat
- Data/Dynamic Amplification Factor Spectrum/Class I Site/Magnitude【4-5】 Epicentral Distance【10-30】/baLYYD026.dat
- Data/Dynamic Amplification Factor Spectrum/Class I Site/Magnitude【4-5】 Epicentral Distance【10-30】/baLYYD027.dat
- Data/Dynamic Amplification Factor Spectrum/Class I Site/Magnitude【4-5】 Epicentral Distance【10-30】/baLYYD028.dat
- Data/Dynamic Amplification Factor Spectrum/Class I Site/Magnitude【4-5】 Epicentral Distance【10-30】/baLYYD029.dat
- Data/Dynamic Amplification Factor Spectrum/Class I Site/Magnitude【4-5】 Epicentral Distance【10-30】/baLYYD030.dat
- Data/Dynamic Amplification Factor Spectrum/Class I Site/Magnitude【4-5】 Epicentral Distance【10-30】/baLYYD031.dat
- Data/Dynamic Amplification Factor Spectrum/Class I Site/Magnitude【4-5】 Epicentral Distance【10-30】/baLYYD032.dat
- Data/Dynamic Amplification Factor Spectrum/Class I Site/Magnitude【4-5】 Epicentral Distance【10-30】/baLYYD033.dat
- Data/Dynamic Amplification Factor Spectrum/Class I Site/Magnitude【4-5】 Epicentral Distance【10-30】/baLYYD034.dat
- Data/Dynamic Amplification Factor Spectrum/Class I Site/Magnitude【4-5】 Epicentral Distance【10-30】/baLYYD035.dat
- Data/Dynamic Amplification Factor Spectrum/Class I Site/Magnitude【4-5】 Epicentral Distance【10-30】/baLYYD036.dat
- Data/Dynamic Amplification Factor Spectrum/Class I Site/Magnitude【4-5】 Epicentral Distance【10-30】/baLYYD037.dat
- Data/Dynamic Amplification Factor Spectrum/Class I Site/Magnitude【4-5】 Epicentral Distance【10-30】/baLYYD038.dat
- Data/Dynamic Amplification Factor Spectrum/Class I Site/Magnitude【4-5】 Epicentral Distance【10-30】/baLYYD039.dat
- Data/Dynamic Amplification Factor Spectrum/Class I Site/Magnitude【4-5】 Epicentral Distance【10-30】/baLYYD040.dat
- Data/Dynamic Amplification Factor Spectrum/Class I Site/Magnitude【4-5】 Epicentral Distance【10-30】/baLYYD041.dat
- Data/Dynamic Amplification Factor Spectrum/Class I Site/Magnitude【4-5】 Epicentral Distance【10-30】/baLYYD042.dat
- Data/Dynamic Amplification Factor Spectrum/Class I Site/Magnitude【4-5】 Epicentral Distance【10-30】/baLYYD043.dat
- Data/Dynamic Amplification Factor Spectrum/Class I Site/Magnitude【4-5】 Epicentral Distance【10-30】/baLYYD044.dat
- Data/Dynamic Amplification Factor Spectrum/Class I Site/Magnitude【4-5】 Epicentral Distance【10-30】/baLYYD045.dat
- Data/Dynamic Amplification Factor Spectrum/Class I Site/Magnitude【4-5】 Epicentral Distance【10-30】/baLYYD050.dat
- Data/Dynamic Amplification Factor Spectrum/Class I Site/Magnitude【4-5】 Epicentral Distance【10-30】/baLYYD051.dat
- Data/Dynamic Amplification Factor Spectrum/Class I Site/Magnitude【4-5】 Epicentral Distance【10-30】/baLYYD056.dat
- Data/Dynamic Amplification Factor Spectrum/Class I Site/Magnitude【4-5】 Epicentral Distance【10-30】/baLYYD057.dat
- Data/Dynamic Amplification Factor Spectrum/Class I Site/Magnitude【4-5】 Epicentral Distance【10-30】/baLYYD062.dat
- Data/Dynamic Amplification Factor Spectrum/Class I Site/Magnitude【4-5】 Epicentral Distance【10-30】/baLYYD063.dat
- Data/Dynamic Amplification Factor Spectrum/Class I Site/Magnitude【4-5】 Epicentral Distance【10-30】/baLYYD064.dat
- Data/Dynamic Amplification Factor Spectrum/Class I Site/Magnitude【4-5】 Epicentral Distance【10-30】/baLYYD065.dat
- Data/Dynamic Amplification Factor Spectrum/Class I Site/Magnitude【4-5】 Epicentral Distance【10-30】/baLYYD066.dat
- Data/Dynamic Amplification Factor Spectrum/Class I Site/Magnitude【4-5】 Epicentral Distance【10-30】/baLYYD067.dat
- Data/Dynamic Amplification Factor Spectrum/Class I Site/Magnitude【4-5】 Epicentral Distance【10-30】/baLYYD068.dat
- Data/Dynamic Amplification Factor Spectrum/Class I Site/Magnitude【4-5】 Epicentral Distance【10-30】/baLYYD069.dat
- Data/Dynamic Amplification Factor Spectrum/Class I Site/Magnitude【4-5】 Epicentral Distance【10-30】/baLYYD074.dat
- Data/Dynamic Amplification Factor Spectrum/Class I Site/Magnitude【4-5】 Epicentral Distance【10-30】/baLYYD075.dat
- Data/Dynamic Amplification Factor Spectrum/Class I Site/Magnitude【4-5】 Epicentral Distance【10-30】/baLYYD076.dat
- Data/Dynamic Amplification Factor Spectrum/Class I Site/Magnitude【4-5】 Epicentral Distance【10-30】/baLYYD077.dat
- Data/Dynamic Amplification Factor Spectrum/Class I Site/Magnitude【4-5】 Epicentral Distance【10-30】/baLYYD078.dat
- Data/Dynamic Amplification Factor Spectrum/Class I Site/Magnitude【4-5】 Epicentral Distance【10-30】/baLYYD079.dat
- Data/Dynamic Amplification Factor Spectrum/Class I Site/Magnitude【4-5】 Epicentral Distance【10-30】/baLYYD080.dat
- Data/Dynamic Amplification Factor Spectrum/Class I Site/Magnitude【4-5】 Epicentral Distance【10-30】/baLYYD081.dat
- Data/Dynamic Amplification Factor Spectrum/Class I Site/Magnitude【4-5】 Epicentral Distance【10-30】/baLYYD082.dat
- Data/Dynamic Amplification Factor Spectrum/Class I Site/Magnitude【4-5】 Epicentral Distance【10-30】/baLYYD083.dat
- Data/Dynamic Amplification Factor Spectrum/Class I Site/Magnitude【4-5】 Epicentral Distance【10-30】/baLYYD084.dat
- Data/Dynamic Amplification Factor Spectrum/Class I Site/Magnitude【4-5】 Epicentral Distance【10-30】/baLYYD085.dat
- Data/Dynamic Amplification Factor Spectrum/Class I Site/Magnitude【4-5】 Epicentral Distance【10-30】/baLYYD088.dat
- Data/Dynamic Amplification Factor Spectrum/Class I Site/Magnitude【4-5】 Epicentral Distance【10-30】/baLYYD089.dat
- Data/Dynamic Amplification Factor Spectrum/Class I Site/Magnitude【4-5】 Epicentral Distance【10-30】/baLYYD090.dat
- Data/Dynamic Amplification Factor Spectrum/Class I Site/Magnitude【4-5】 Epicentral Distance【10-30】/baLYYD091.dat
- Data/Dynamic Amplification Factor Spectrum/Class I Site/Magnitude【4-5】 Epicentral Distance【10-30】/baLYYD092.dat
- Data/Dynamic Amplification Factor Spectrum/Class I Site/Magnitude【4-5】 Epicentral Distance【10-30】/baLYYD093.dat
- Data/Dynamic Amplification Factor Spectrum/Class I Site/Magnitude【4-5】 Epicentral Distance【10-30】/baLYYD094.dat
- Data/Dynamic Amplification Factor Spectrum/Class I Site/Magnitude【4-5】 Epicentral Distance【10-30】/baLYYD097.dat
- Data/Dynamic Amplification Factor Spectrum/Class I Site/Magnitude【4-5】 Epicentral Distance【10-30】/baLYYD098.dat
- Data/Dynamic Amplification Factor Spectrum/Class I Site/Magnitude【4-5】 Epicentral Distance【10-30】/baLYYU001.dat
- Data/Dynamic Amplification Factor Spectrum/Class I Site/Magnitude【4-5】 Epicentral Distance【10-30】/baLYYU002.dat
- Data/Dynamic Amplification Factor Spectrum/Class I Site/Magnitude【4-5】 Epicentral Distance【10-30】/baLYYU005.dat
- Data/Dynamic Amplification Factor Spectrum/Class I Site/Magnitude【4-5】 Epicentral Distance【10-30】/baLYYU006.dat
- Data/Dynamic Amplification Factor Spectrum/Class I Site/Magnitude【4-5】 Epicentral Distance【10-30】/baLYYU010.dat
- Data/Dynamic Amplification Factor Spectrum/Class I Site/Magnitude【4-5】 Epicentral Distance【10-30】/baLYYU011.dat
- Data/Dynamic Amplification Factor Spectrum/Class I Site/Magnitude【4-5】 Epicentral Distance【10-30】/baLYYU014.dat
- Data/Dynamic Amplification Factor Spectrum/Class I Site/Magnitude【4-5】 Epicentral Distance【10-30】/baLYYU015.dat
- Data/Dynamic Amplification Factor Spectrum/Class I Site/Magnitude【4-5】 Epicentral Distance【10-30】/baLYYU016.dat
- Data/Dynamic Amplification Factor Spectrum/Class I Site/Magnitude【4-5】 Epicentral Distance【10-30】/baLYYU021.dat
- Data/Dynamic Amplification Factor Spectrum/Class I Site/Magnitude【4-5】 Epicentral Distance【10-30】/baLYYU022.dat
- Data/Dynamic Amplification Factor Spectrum/Class I Site/Magnitude【4-5】 Epicentral Distance【10-30】/baLYYU023.dat
- Data/Dynamic Amplification Factor Spectrum/Class I Site/Magnitude【4-5】 Epicentral Distance【10-30】/baLYYU024.dat
- Data/Dynamic Amplification Factor Spectrum/Class I Site/Magnitude【4-5】 Epicentral Distance【10-30】/baLYYU025.dat
- Data/Dynamic Amplification Factor Spectrum/Class I Site/Magnitude【4-5】 Epicentral Distance【10-30】/baLYYU026.dat
- Data/Dynamic Amplification Factor Spectrum/Class I Site/Magnitude【4-5】 Epicentral Distance【10-30】/baLYYU027.dat
- Data/Dynamic Amplification Factor Spectrum/Class I Site/Magnitude【4-5】 Epicentral Distance【10-30】/baLYYU028.dat
- Data/Dynamic Amplification Factor Spectrum/Class I Site/Magnitude【4-5】 Epicentral Distance【10-30】/baLYYU029.dat
- Data/Dynamic Amplification Factor Spectrum/Class I Site/Magnitude【4-5】 Epicentral Distance【10-30】/baLYYU030.dat
- Data/Dynamic Amplification Factor Spectrum/Class I Site/Magnitude【4-5】 Epicentral Distance【10-30】/baLYYU041.dat
- Data/Dynamic Amplification Factor Spectrum/Class I Site/Magnitude【4-5】 Epicentral Distance【10-30】/baLYYU042.dat
- Data/Dynamic Amplification Factor Spectrum/Class I Site/Magnitude【4-5】 Epicentral Distance【10-30】/baLYYU043.dat
- Data/Dynamic Amplification Factor Spectrum/Class I Site/Magnitude【4-5】 Epicentral Distance【10-30】/baLYYU046.dat
- Data/Dynamic Amplification Factor Spectrum/Class I Site/Magnitude【4-5】 Epicentral Distance【10-30】/baLYYU047.dat
- Data/Dynamic Amplification Factor Spectrum/Class I Site/Magnitude【4-5】 Epicentral Distance【10-30】/baLYYU048.dat
- Data/Dynamic Amplification Factor Spectrum/Class I Site/Magnitude【4-5】 Epicentral Distance【10-30】/baLYYU049.dat
- Data/Dynamic Amplification Factor Spectrum/Class I Site/Magnitude【4-5】 Epicentral Distance【10-30】/baLYYU050.dat
- Data/Dynamic Amplification Factor Spectrum/Class I Site/Magnitude【4-5】 Epicentral Distance【10-30】/baLYYU051.dat
- Data/Dynamic Amplification Factor Spectrum/Class I Site/Magnitude【4-5】 Epicentral Distance【10-30】/baLYYU052.dat
- Data/Dynamic Amplification Factor Spectrum/Class I Site/Magnitude【4-5】 Epicentral Distance【10-30】/baLYYU054.dat
- Data/Dynamic Amplification Factor Spectrum/Class I Site/Magnitude【4-5】 Epicentral Distance【10-30】/baLYYU055.dat
- Data/Dynamic Amplification Factor Spectrum/Class I Site/Magnitude【4-5】 Epicentral Distance【10-30】/baLYYU056.dat
- Data/Dynamic Amplification Factor Spectrum/Class I Site/Magnitude【4-5】 Epicentral Distance【10-30】/baLYYU058.dat
- Data/Dynamic Amplification Factor Spectrum/Class I Site/Magnitude【4-5】 Epicentral Distance【10-30】/baLYYU059.dat
- Data/Dynamic Amplification Factor Spectrum/Class I Site/Magnitude【4-5】 Epicentral Distance【10-30】/baLYYU060.dat
- Data/Dynamic Amplification Factor Spectrum/Class I Site/Magnitude【4-5】 Epicentral Distance【10-30】/baLYYU061.dat
- Data/Dynamic Amplification Factor Spectrum/Class I Site/Magnitude【4-5】 Epicentral Distance【10-30】/baLYYU062.dat
- Data/Dynamic Amplification Factor Spectrum/Class I Site/Magnitude【4-5】 Epicentral Distance【10-30】/baLYYU063.dat
- Data/Dynamic Amplification Factor Spectrum/Class I Site/Magnitude【4-5】 Epicentral Distance【10-30】/baLYYU064.dat
- Data/Dynamic Amplification Factor Spectrum/Class I Site/Magnitude【4-5】 Epicentral Distance【10-30】/baLYYU065.dat
- Data/Dynamic Amplification Factor Spectrum/Class I Site/Magnitude【4-5】 Epicentral Distance【10-30】/baLYYU066.dat
- Data/Dynamic Amplification Factor Spectrum/Class I Site/Magnitude【4-5】 Epicentral Distance【10-30】/baLYYU067.dat
- Data/Dynamic Amplification Factor Spectrum/Class I Site/Magnitude【4-5】 Epicentral Distance【10-30】/baLYYU068.dat
- Data/Dynamic Amplification Factor Spectrum/Class I Site/Magnitude【4-5】 Epicentral Distance【10-30】/baLYYU069.dat
- Data/Dynamic Amplification Factor Spectrum/Class I Site/Magnitude【4-5】 Epicentral Distance【10-30】/baLYYU070.dat
- Data/Dynamic Amplification Factor Spectrum/Class I Site/Magnitude【4-5】 Epicentral Distance【10-30】/baLYYU071.dat
- Data/Dynamic Amplification Factor Spectrum/Class I Site/Magnitude【4-5】 Epicentral Distance【10-30】/baLYYU072.dat
- Data/Dynamic Amplification Factor Spectrum/Class I Site/Magnitude【4-5】 Epicentral Distance【10-30】/baMAYU001.dat
- Data/Dynamic Amplification Factor Spectrum/Class I Site/Magnitude【4-5】 Epicentral Distance【10-30】/baMAYU002.dat
- Data/Dynamic Amplification Factor Spectrum/Class I Site/Magnitude【4-5】 Epicentral Distance【10-30】/baQCYD001.dat
- Data/Dynamic Amplification Factor Spectrum/Class I Site/Magnitude【4-5】 Epicentral Distance【10-30】/baQCYD002.dat
- Data/Dynamic Amplification Factor Spectrum/Class I Site/Magnitude【4-5】 Epicentral Distance【10-30】/baQCYU001.dat
- Data/Dynamic Amplification Factor Spectrum/Class I Site/Magnitude【4-5】 Epicentral Distance【10-30】/baQCYU002.dat
- Data/Dynamic Amplification Factor Spectrum/Class I Site/Magnitude【4-5】 Epicentral Distance【10-30】/baQJYU001.dat
- Data/Dynamic Amplification Factor Spectrum/Class I Site/Magnitude【4-5】 Epicentral Distance【10-30】/baQJYU003.dat
- Data/Dynamic Amplification Factor Spectrum/Class I Site/Magnitude【4-5】 Epicentral Distance【10-30】/baQJYU004.dat
- Data/Dynamic Amplification Factor Spectrum/Class I Site/Magnitude【4-5】 Epicentral Distance【10-30】/baWXYU001.dat
- Data/Dynamic Amplification Factor Spectrum/Class I Site/Magnitude【4-5】 Epicentral Distance【10-30】/baWXYU002.dat
- Data/Dynamic Amplification Factor Spectrum/Class I Site/Magnitude【4-5】 Epicentral Distance【10-30】/baWYYU001.dat
- Data/Dynamic Amplification Factor Spectrum/Class I Site/Magnitude【4-5】 Epicentral Distance【10-30】/baWYYU002.dat
- Data/Dynamic Amplification Factor Spectrum/Class I Site/Magnitude【4-5】 Epicentral Distance【10-30】/baWYYU006.dat
- Data/Dynamic Amplification Factor Spectrum/Class I Site/Magnitude【4-5】 Epicentral Distance【10-30】/baWYYU007.dat
- Data/Dynamic Amplification Factor Spectrum/Class I Site/Magnitude【4-5】 Epicentral Distance【10-30】/baWYYU034.dat
- Data/Dynamic Amplification Factor Spectrum/Class I Site/Magnitude【4-5】 Epicentral Distance【30-50】/
- Data/Dynamic Amplification Factor Spectrum/Class I Site/Magnitude【4-5】 Epicentral Distance【30-50】/baLSYU001.dat
- Data/Dynamic Amplification Factor Spectrum/Class I Site/Magnitude【4-5】 Epicentral Distance【30-50】/baLSYU002.dat
- Data/Dynamic Amplification Factor Spectrum/Class I Site/Magnitude【4-5】 Epicentral Distance【30-50】/baLYYU007.dat
- Data/Dynamic Amplification Factor Spectrum/Class I Site/Magnitude【4-5】 Epicentral Distance【30-50】/baLYYU008.dat
- Data/Dynamic Amplification Factor Spectrum/Class I Site/Magnitude【4-5】 Epicentral Distance【30-50】/baLYYU009.dat
- Data/Dynamic Amplification Factor Spectrum/Class I Site/Magnitude【4-5】 Epicentral Distance【30-50】/baLYYU012.dat
- Data/Dynamic Amplification Factor Spectrum/Class I Site/Magnitude【4-5】 Epicentral Distance【30-50】/baLYYU013.dat
- Data/Dynamic Amplification Factor Spectrum/Class I Site/Magnitude【4-5】 Epicentral Distance【30-50】/baLYYU031.dat
- Data/Dynamic Amplification Factor Spectrum/Class I Site/Magnitude【4-5】 Epicentral Distance【30-50】/baLYYU032.dat
- Data/Dynamic Amplification Factor Spectrum/Class I Site/Magnitude【4-5】 Epicentral Distance【30-50】/baLYYU053.dat
- Data/Dynamic Amplification Factor Spectrum/Class I Site/Magnitude【4-5】 Epicentral Distance【30-50】/baLYYU057.dat
- Data/Dynamic Amplification Factor Spectrum/Class I Site/Magnitude【4-5】 Epicentral Distance【30-50】/baPEYU001.dat
- Data/Dynamic Amplification Factor Spectrum/Class I Site/Magnitude【4-5】 Epicentral Distance【30-50】/baPEYU002.dat
- Data/Dynamic Amplification Factor Spectrum/Class I Site/Magnitude【4-5】 Epicentral Distance【30-50】/baQJYU002.dat
- Data/Dynamic Amplification Factor Spectrum/Class I Site/Magnitude【4-5】 Epicentral Distance【30-50】/baWYYU004.dat
- Data/Dynamic Amplification Factor Spectrum/Class I Site/Magnitude【4-5】 Epicentral Distance【30-50】/baWYYU005.dat
- Data/Dynamic Amplification Factor Spectrum/Class I Site/Magnitude【4-5】 Epicentral Distance【30-50】/baWYYU008.dat
- Data/Dynamic Amplification Factor Spectrum/Class I Site/Magnitude【4-5】 Epicentral Distance【30-50】/baWYYU009.dat
- Data/Dynamic Amplification Factor Spectrum/Class I Site/Magnitude【4-5】 Epicentral Distance【30-50】/baWYYU024.dat
- Data/Dynamic Amplification Factor Spectrum/Class I Site/Magnitude【4-5】 Epicentral Distance【30-50】/baWYYU025.dat
- Data/Dynamic Amplification Factor Spectrum/Class I Site/Magnitude【4-5】 Epicentral Distance【30-50】/baXYYU001.dat
- Data/Dynamic Amplification Factor Spectrum/Class I Site/Magnitude【4-5】 Epicentral Distance【50-100】/
- Data/Dynamic Amplification Factor Spectrum/Class I Site/Magnitude【4-5】 Epicentral Distance【50-100】/baWYYU035.dat
- Data/Dynamic Amplification Factor Spectrum/Class I Site/Magnitude【4-5】 Epicentral Distance【50-100】/baWYYU036.dat
- Data/Dynamic Amplification Factor Spectrum/Class I Site/Magnitude【4-5】Epicentral Distance【1-10】/
- Data/Dynamic Amplification Factor Spectrum/Class I Site/Magnitude【4-5】Epicentral Distance【1-10】/baDCYD001.dat
- Data/Dynamic Amplification Factor Spectrum/Class I Site/Magnitude【4-5】Epicentral Distance【1-10】/baDCYD002.dat
- Data/Dynamic Amplification Factor Spectrum/Class I Site/Magnitude【4-5】Epicentral Distance【1-10】/baLYYD005.dat
- Data/Dynamic Amplification Factor Spectrum/Class I Site/Magnitude【4-5】Epicentral Distance【1-10】/baLYYD006.dat
- Data/Dynamic Amplification Factor Spectrum/Class I Site/Magnitude【4-5】Epicentral Distance【1-10】/baLYYD011.dat
- Data/Dynamic Amplification Factor Spectrum/Class I Site/Magnitude【4-5】Epicentral Distance【1-10】/baLYYD012.dat
- Data/Dynamic Amplification Factor Spectrum/Class I Site/Magnitude【4-5】Epicentral Distance【1-10】/baLYYD022.dat
- Data/Dynamic Amplification Factor Spectrum/Class I Site/Magnitude【4-5】Epicentral Distance【1-10】/baLYYD023.dat
- Data/Dynamic Amplification Factor Spectrum/Class I Site/Magnitude【4-5】Epicentral Distance【1-10】/baLYYD046.dat
- Data/Dynamic Amplification Factor Spectrum/Class I Site/Magnitude【4-5】Epicentral Distance【1-10】/baLYYD047.dat
- Data/Dynamic Amplification Factor Spectrum/Class I Site/Magnitude【4-5】Epicentral Distance【1-10】/baLYYD048.dat
- Data/Dynamic Amplification Factor Spectrum/Class I Site/Magnitude【4-5】Epicentral Distance【1-10】/baLYYD049.dat
- Data/Dynamic Amplification Factor Spectrum/Class I Site/Magnitude【4-5】Epicentral Distance【1-10】/baLYYD052.dat
- Data/Dynamic Amplification Factor Spectrum/Class I Site/Magnitude【4-5】Epicentral Distance【1-10】/baLYYD053.dat
- Data/Dynamic Amplification Factor Spectrum/Class I Site/Magnitude【4-5】Epicentral Distance【1-10】/baLYYD054.dat
- Data/Dynamic Amplification Factor Spectrum/Class I Site/Magnitude【4-5】Epicentral Distance【1-10】/baLYYD055.dat
- Data/Dynamic Amplification Factor Spectrum/Class I Site/Magnitude【4-5】Epicentral Distance【1-10】/baLYYD058.dat
- Data/Dynamic Amplification Factor Spectrum/Class I Site/Magnitude【4-5】Epicentral Distance【1-10】/baLYYD059.dat
- Data/Dynamic Amplification Factor Spectrum/Class I Site/Magnitude【4-5】Epicentral Distance【1-10】/baLYYD070.dat
- Data/Dynamic Amplification Factor Spectrum/Class I Site/Magnitude【4-5】Epicentral Distance【1-10】/baLYYD071.dat
- Data/Dynamic Amplification Factor Spectrum/Class I Site/Magnitude【4-5】Epicentral Distance【1-10】/baLYYD072.dat
- Data/Dynamic Amplification Factor Spectrum/Class I Site/Magnitude【4-5】Epicentral Distance【1-10】/baLYYD073.dat
- Data/Dynamic Amplification Factor Spectrum/Class I Site/Magnitude【4-5】Epicentral Distance【1-10】/baLYYD086.dat
- Data/Dynamic Amplification Factor Spectrum/Class I Site/Magnitude【4-5】Epicentral Distance【1-10】/baLYYD087.dat
- Data/Dynamic Amplification Factor Spectrum/Class I Site/Magnitude【4-5】Epicentral Distance【1-10】/baLYYD095.dat
- Data/Dynamic Amplification Factor Spectrum/Class I Site/Magnitude【4-5】Epicentral Distance【1-10】/baLYYD096.dat
- Data/Dynamic Amplification Factor Spectrum/Class I Site/Magnitude【4-5】Epicentral Distance【1-10】/baSNYD001.dat
- Data/Dynamic Amplification Factor Spectrum/Class I Site/Magnitude【4-5】Epicentral Distance【1-10】/baSNYD002.dat
- Data/Dynamic Amplification Factor Spectrum/Class I Site/Magnitude【5-6】 Epicentral Distance【0-10】/
- Data/Dynamic Amplification Factor Spectrum/Class I Site/Magnitude【5-6】 Epicentral Distance【0-10】/baLYYD027.dat
- Data/Dynamic Amplification Factor Spectrum/Class I Site/Magnitude【5-6】 Epicentral Distance【10-30】/
- Data/Dynamic Amplification Factor Spectrum/Class I Site/Magnitude【5-6】 Epicentral Distance【10-30】/baLYYD001.dat
- Data/Dynamic Amplification Factor Spectrum/Class I Site/Magnitude【5-6】 Epicentral Distance【10-30】/baLYYD002.dat
- Data/Dynamic Amplification Factor Spectrum/Class I Site/Magnitude【5-6】 Epicentral Distance【10-30】/baLYYD060.dat
- Data/Dynamic Amplification Factor Spectrum/Class I Site/Magnitude【5-6】 Epicentral Distance【10-30】/baLYYD061.dat
- Data/Dynamic Amplification Factor Spectrum/Class I Site/Magnitude【5-6】 Epicentral Distance【10-30】/baLYYU017.dat
- Data/Dynamic Amplification Factor Spectrum/Class I Site/Magnitude【5-6】 Epicentral Distance【10-30】/baLYYU018.dat
- Data/Dynamic Amplification Factor Spectrum/Class I Site/Magnitude【5-6】 Epicentral Distance【10-30】/baLYYU019.dat
- Data/Dynamic Amplification Factor Spectrum/Class I Site/Magnitude【5-6】 Epicentral Distance【10-30】/baLYYU020.dat
- Data/Dynamic Amplification Factor Spectrum/Class I Site/Magnitude【5-6】 Epicentral Distance【10-30】/baLYYU035.dat
- Data/Dynamic Amplification Factor Spectrum/Class I Site/Magnitude【5-6】 Epicentral Distance【10-30】/baLYYU036.dat
- Data/Dynamic Amplification Factor Spectrum/Class I Site/Magnitude【5-6】 Epicentral Distance【10-30】/baLYYU037.dat
- Data/Dynamic Amplification Factor Spectrum/Class I Site/Magnitude【5-6】 Epicentral Distance【10-30】/baLYYU038.dat
- Data/Dynamic Amplification Factor Spectrum/Class I Site/Magnitude【5-6】 Epicentral Distance【10-30】/baLYYU039.dat
- Data/Dynamic Amplification Factor Spectrum/Class I Site/Magnitude【5-6】 Epicentral Distance【10-30】/baLYYU040.dat
- Data/Dynamic Amplification Factor Spectrum/Class I Site/Magnitude【5-6】 Epicentral Distance【10-30】/baLYYU044.dat
- Data/Dynamic Amplification Factor Spectrum/Class I Site/Magnitude【5-6】 Epicentral Distance【10-30】/baLYYU045.dat
- Data/Dynamic Amplification Factor Spectrum/Class I Site/Magnitude【5-6】 Epicentral Distance【30-50】/
- Data/Dynamic Amplification Factor Spectrum/Class I Site/Magnitude【5-6】 Epicentral Distance【30-50】/baWYYU028.dat
- Data/Dynamic Amplification Factor Spectrum/Class I Site/Magnitude【5-6】 Epicentral Distance【30-50】/baWYYU029.dat
- Data/Dynamic Amplification Factor Spectrum/Class I Site/Magnitude【5-6】 Epicentral Distance【30-50】/baWYYU030.dat
- Data/Dynamic Amplification Factor Spectrum/Class I Site/Magnitude【5-6】 Epicentral Distance【30-50】/baWYYU031.dat
- Data/Dynamic Amplification Factor Spectrum/Class I Site/Magnitude【5-6】 Epicentral Distance【30-50】/baWYYU037.dat
- Data/Dynamic Amplification Factor Spectrum/Class I Site/Magnitude【5-6】 Epicentral Distance【30-50】/baWYYU038.dat
- Data/Dynamic Amplification Factor Spectrum/Class I Site/Magnitude【5-6】 Epicentral Distance【30-50】/baWYYU039.dat
- Data/Dynamic Amplification Factor Spectrum/Class I Site/Magnitude【5-6】 Epicentral Distance【30-50】/baWYYU040.dat
- Data/Dynamic Amplification Factor Spectrum/Class I Site/Magnitude【5-6】 Epicentral Distance【50-100】/
- Data/Dynamic Amplification Factor Spectrum/Class I Site/Magnitude【5-6】 Epicentral Distance【50-100】/baWYYU010.dat
- Data/Dynamic Amplification Factor Spectrum/Class I Site/Magnitude【5-6】 Epicentral Distance【50-100】/baWYYU011.dat
- Data/Dynamic Amplification Factor Spectrum/Class I Site/Magnitude【5-6】 Epicentral Distance【50-100】/baYLYU003.dat
- Data/Dynamic Amplification Factor Spectrum/Class I Site/Magnitude【5-6】 Epicentral Distance【>100】/
- Data/Dynamic Amplification Factor Spectrum/Class I Site/Magnitude【5-6】 Epicentral Distance【>100】/baLYYU003.dat
- Data/Dynamic Amplification Factor Spectrum/Class I Site/Magnitude【5-6】 Epicentral Distance【>100】/baLYYU004.dat
- Data/Dynamic Amplification Factor Spectrum/Class I Site/Magnitude【5-6】 Epicentral Distance【>100】/baLYYU033.dat
- Data/Dynamic Amplification Factor Spectrum/Class I Site/Magnitude【5-6】 Epicentral Distance【>100】/baLYYU034.dat
- Data/Dynamic Amplification Factor Spectrum/Class I Site/Magnitude【5-6】 Epicentral Distance【>100】/baWYYU012.dat
- Data/Dynamic Amplification Factor Spectrum/Class I Site/Magnitude【5-6】 Epicentral Distance【>100】/baWYYU013.dat
- Data/Dynamic Amplification Factor Spectrum/Class I Site/Magnitude【5-6】 Epicentral Distance【>100】/baWYYU026.dat
- Data/Dynamic Amplification Factor Spectrum/Class I Site/Magnitude【5-6】 Epicentral Distance【>100】/baWYYU027.dat
- Data/Dynamic Amplification Factor Spectrum/Class I Site/Magnitude【5-6】 Epicentral Distance【>100】/baWYYU032.dat
- Data/Dynamic Amplification Factor Spectrum/Class I Site/Magnitude【5-6】 Epicentral Distance【>100】/baWYYU033.dat
- Data/Dynamic Amplification Factor Spectrum/Class I Site/Magnitude【6-7】 Epicentral Distance【0-10】/
- Data/Dynamic Amplification Factor Spectrum/Class I Site/Magnitude【6-7】 Epicentral Distance【0-10】/baLYYD027.dat
- Data/Dynamic Amplification Factor Spectrum/Class I Site/Magnitude【6-7】 Epicentral Distance【10-30】/
- Data/Dynamic Amplification Factor Spectrum/Class I Site/Magnitude【6-7】 Epicentral Distance【10-30】/baLDYD005.dat
- Data/Dynamic Amplification Factor Spectrum/Class I Site/Magnitude【6-7】 Epicentral Distance【10-30】/baLDYD006.dat
- Data/Dynamic Amplification Factor Spectrum/Class I Site/Magnitude【6-7】 Epicentral Distance【10-30】/baLSYD001.dat
- Data/Dynamic Amplification Factor Spectrum/Class I Site/Magnitude【6-7】 Epicentral Distance【10-30】/baLSYD002.dat
- Data/Dynamic Amplification Factor Spectrum/Class I Site/Magnitude【6-7】 Epicentral Distance【10-30】/baLSYD003.dat
- Data/Dynamic Amplification Factor Spectrum/Class I Site/Magnitude【6-7】 Epicentral Distance【10-30】/baLSYD004.dat
[truncated: 1,050 more entries]
