# Supplementary material for: Statistical shape refinement and genetic algorithm calibration of design response spectra based on strong-motion records
Source: PLoS One. 2026 Jul 1;21(7):e0348599. doi: 10.1371/journal.pone.0348599 (PMC13322555; doi:10.1371/journal.pone.0348599)
Supplement: S1 File — (ZIP) [file pone.0348599.s001.zip › Data/Comparative Calibration Calculation for Four Site Categories/1046aa.dat]

   5.0000000e-03   3.0000000e-03
   1.0000000e-02   3.0000000e-03
   1.5000000e-02   3.0000000e-03
   2.0000000e-02   3.0000000e-03
   2.5000000e-02   3.0000000e-03
   3.0000000e-02   3.0000000e-03
   3.5000000e-02   3.0000000e-03
   4.0000000e-02   3.0000000e-03
   4.5000000e-02   3.0000000e-03
   5.0000000e-02   3.0000000e-03
   5.5000000e-02   3.0000000e-03
   6.0000000e-02   3.0000000e-03
   6.5000000e-02   3.0000000e-03
   7.0000000e-02   3.0000000e-03
   7.5000000e-02   3.0000000e-03
   8.0000000e-02   3.0000000e-03
   8.5000000e-02   3.0000000e-03
   9.0000000e-02   3.0000000e-03
   9.5000000e-02   3.0000000e-03
   1.0000000e-01   3.0000000e-03
   1.0500000e-01   3.0000000e-03
   1.1000000e-01   3.0000000e-03
   1.1500000e-01   3.0000000e-03
   1.2000000e-01   3.0000000e-03
   1.2500000e-01   3.0000000e-03
   1.3000000e-01   3.0000000e-03
   1.3500000e-01   3.0000000e-03
   1.4000000e-01   3.0000000e-03
   1.4500000e-01   3.0000000e-03
   1.5000000e-01   3.0000000e-03
   1.5500000e-01   3.0000000e-03
   1.6000000e-01   3.0000000e-03
   1.6500000e-01   3.0000000e-03
   1.7000000e-01   3.0000000e-03
   1.7500000e-01   3.0000000e-03
   1.8000000e-01   3.0000000e-03
   1.8500000e-01   3.0000000e-03
   1.9000000e-01   2.0000000e-03
   1.9500000e-01   2.0000000e-03
   2.0000000e-01   3.0000000e-03
   2.0500000e-01   3.0000000e-03
   2.1000000e-01   3.0000000e-03
   2.1500000e-01   3.0000000e-03
   2.2000000e-01   3.0000000e-03
   2.2500000e-01   3.0000000e-03
   2.3000000e-01   3.0000000e-03
   2.3500000e-01   3.0000000e-03
   2.4000000e-01   3.0000000e-03
   2.4500000e-01   3.0000000e-03
   2.5000000e-01   3.0000000e-03
   2.5500000e-01   2.0000000e-03
   2.6000000e-01   2.0000000e-03
   2.6500000e-01   3.0000000e-03
   2.7000000e-01   3.0000000e-03
   2.7500000e-01   3.0000000e-03
   2.8000000e-01   3.0000000e-03
   2.8500000e-01   3.0000000e-03
   2.9000000e-01   3.0000000e-03
   2.9500000e-01   2.0000000e-03
   3.0000000e-01   2.0000000e-03
   3.0500000e-01   3.0000000e-03
   3.1000000e-01   3.0000000e-03
   3.1500000e-01   3.0000000e-03
   3.2000000e-01   4.0000000e-03
   3.2500000e-01   2.0000000e-03
   3.3000000e-01  -1.0000000e-03
   3.3500000e-01   0.0000000e+00
   3.4000000e-01   3.0000000e-03
   3.4500000e-01   4.0000000e-03
   3.5000000e-01   3.0000000e-03
   3.5500000e-01   3.0000000e-03
   3.6000000e-01   3.0000000e-03
   3.6500000e-01   4.0000000e-03
   3.7000000e-01   4.0000000e-03
   3.7500000e-01   3.0000000e-03
   3.8000000e-01   3.0000000e-03
   3.8500000e-01   4.0000000e-03
   3.9000000e-01   3.0000000e-03
   3.9500000e-01   2.0000000e-03
   4.0000000e-01   3.0000000e-03
   4.0500000e-01   4.0000000e-03
   4.1000000e-01   4.0000000e-03
   4.1500000e-01   2.0000000e-03
   4.2000000e-01   2.0000000e-03
   4.2500000e-01   3.0000000e-03
   4.3000000e-01   1.0000000e-03
   4.3500000e-01   1.0000000e-03
   4.4000000e-01   3.0000000e-03
   4.4500000e-01   5.0000000e-03
   4.5000000e-01   4.0000000e-03
   4.5500000e-01   3.0000000e-03
   4.6000000e-01   1.0000000e-03
   4.6500000e-01   2.0000000e-03
   4.7000000e-01   3.0000000e-03
   4.7500000e-01   3.0000000e-03
   4.8000000e-01   3.0000000e-03
   4.8500000e-01   3.0000000e-03
   4.9000000e-01   4.0000000e-03
   4.9500000e-01   4.0000000e-03
   5.0000000e-01   3.0000000e-03
   5.0500000e-01   4.0000000e-03
   5.1000000e-01   3.0000000e-03
   5.1500000e-01   2.0000000e-03
   5.2000000e-01   5.0000000e-03
   5.2500000e-01   7.0000000e-03
   5.3000000e-01   3.0000000e-03
   5.3500000e-01   0.0000000e+00
   5.4000000e-01   3.0000000e-03
   5.4500000e-01   4.0000000e-03
   5.5000000e-01   3.0000000e-03
   5.5500000e-01   0.0000000e+00
   5.6000000e-01  -3.0000000e-03
   5.6500000e-01  -3.0000000e-03
   5.7000000e-01   1.0000000e-03
   5.7500000e-01   3.0000000e-03
   5.8000000e-01   1.0000000e-03
   5.8500000e-01   3.0000000e-03
   5.9000000e-01   5.0000000e-03
   5.9500000e-01   3.0000000e-03
   6.0000000e-01   2.0000000e-03
   6.0500000e-01   4.0000000e-03
   6.1000000e-01   4.0000000e-03
   6.1500000e-01   4.0000000e-03
   6.2000000e-01   6.0000000e-03
   6.2500000e-01   4.0000000e-03
   6.3000000e-01  -1.0000000e-03
   6.3500000e-01  -2.0000000e-03
   6.4000000e-01   2.0000000e-03
   6.4500000e-01   4.0000000e-03
   6.5000000e-01   2.0000000e-03
   6.5500000e-01   3.0000000e-03
   6.6000000e-01   7.0000000e-03
   6.6500000e-01   1.0000000e-02
   6.7000000e-01   1.1000000e-02
   6.7500000e-01   6.0000000e-03
   6.8000000e-01   1.0000000e-03
   6.8500000e-01   1.0000000e-03
   6.9000000e-01   5.0000000e-03
   6.9500000e-01   6.0000000e-03
   7.0000000e-01   5.0000000e-03
   7.0500000e-01   2.0000000e-03
   7.1000000e-01   2.0000000e-03
   7.1500000e-01   4.0000000e-03
   7.2000000e-01   6.0000000e-03
   7.2500000e-01   7.0000000e-03
   7.3000000e-01   2.0000000e-03
   7.3500000e-01   0.0000000e+00
   7.4000000e-01   4.0000000e-03
   7.4500000e-01   9.0000000e-03
   7.5000000e-01   6.0000000e-03
   7.5500000e-01   4.0000000e-03
   7.6000000e-01   7.0000000e-03
   7.6500000e-01   9.0000000e-03
   7.7000000e-01   8.0000000e-03
   7.7500000e-01   6.0000000e-03
   7.8000000e-01   3.0000000e-03
   7.8500000e-01   3.0000000e-03
   7.9000000e-01   2.0000000e-03
   7.9500000e-01  -3.0000000e-03
   8.0000000e-01  -2.0000000e-03
   8.0500000e-01   4.0000000e-03
   8.1000000e-01   7.0000000e-03
   8.1500000e-01   4.0000000e-03
   8.2000000e-01   3.0000000e-03
   8.2500000e-01   3.0000000e-03
   8.3000000e-01   3.0000000e-03
   8.3500000e-01  -1.0000000e-03
   8.4000000e-01  -1.0000000e-03
   8.4500000e-01   0.0000000e+00
   8.5000000e-01   1.0000000e-03
   8.5500000e-01   5.0000000e-03
   8.6000000e-01   9.0000000e-03
   8.6500000e-01   7.0000000e-03
   8.7000000e-01   8.0000000e-03
   8.7500000e-01   1.6000000e-02
   8.8000000e-01   1.8000000e-02
   8.8500000e-01   7.0000000e-03
   8.9000000e-01  -3.0000000e-03
   8.9500000e-01   3.0000000e-03
   9.0000000e-01   1.0000000e-02
   9.0500000e-01   8.0000000e-03
   9.1000000e-01   6.0000000e-03
   9.1500000e-01   9.0000000e-03
   9.2000000e-01   9.0000000e-03
   9.2500000e-01   3.0000000e-03
   9.3000000e-01   0.0000000e+00
   9.3500000e-01   4.0000000e-03
   9.4000000e-01   7.0000000e-03
   9.4500000e-01   4.0000000e-03
   9.5000000e-01   4.0000000e-03
   9.5500000e-01   6.0000000e-03
   9.6000000e-01   7.0000000e-03
   9.6500000e-01   2.0000000e-03
   9.7000000e-01  -4.0000000e-03
   9.7500000e-01  -3.0000000e-03
   9.8000000e-01   2.0000000e-03
   9.8500000e-01   5.0000000e-03
   9.9000000e-01   5.0000000e-03
   9.9500000e-01   7.0000000e-03
   1.0000000e+00   7.0000000e-03
   1.0050000e+00   9.0000000e-03
   1.0100000e+00   5.0000000e-03
   1.0150000e+00  -9.0000000e-03
   1.0200000e+00  -1.0000000e-03
   1.0250000e+00   9.0000000e-03
   1.0300000e+00  -5.0000000e-03
   1.0350000e+00  -1.4000000e-02
   1.0400000e+00   6.0000000e-03
   1.0450000e+00   1.7000000e-02
   1.0500000e+00  -5.0000000e-03
   1.0550000e+00  -2.0000000e-02
   1.0600000e+00  -7.0000000e-03
   1.0650000e+00   2.0000000e-03
   1.0700000e+00  -4.0000000e-03
   1.0750000e+00  -6.0000000e-03
   1.0800000e+00  -4.0000000e-03
   1.0850000e+00   4.0000000e-03
   1.0900000e+00   6.0000000e-03
   1.0950000e+00  -5.0000000e-03
   1.1000000e+00  -7.0000000e-03
   1.1050000e+00   4.0000000e-03
   1.1100000e+00   9.0000000e-03
   1.1150000e+00   2.0000000e-03
   1.1200000e+00   5.0000000e-03
   1.1250000e+00   7.0000000e-03
   1.1300000e+00  -1.0000000e-02
   1.1350000e+00  -2.0000000e-02
   1.1400000e+00  -1.4000000e-02
   1.1450000e+00   1.0000000e-03
   1.1500000e+00   6.0000000e-03
   1.1550000e+00  -1.0000000e-03
   1.1600000e+00  -1.5000000e-02
   1.1650000e+00  -1.6000000e-02
   1.1700000e+00   1.0000000e-03
   1.1750000e+00   8.0000000e-03
   1.1800000e+00   9.0000000e-03
   1.1850000e+00   1.0000000e-02
   1.1900000e+00   1.0000000e-03
   1.1950000e+00  -1.2000000e-02
   1.2000000e+00  -1.0000000e-02
   1.2050000e+00  -1.0000000e-03
   1.2100000e+00  -2.0000000e-03
   1.2150000e+00   6.0000000e-03
   1.2200000e+00   2.5000000e-02
   1.2250000e+00   2.5000000e-02
   1.2300000e+00   5.0000000e-03
   1.2350000e+00  -8.0000000e-03
   1.2400000e+00   7.0000000e-03
   1.2450000e+00   1.8000000e-02
   1.2500000e+00  -2.0000000e-03
   1.2550000e+00  -1.9000000e-02
   1.2600000e+00  -8.0000000e-03
   1.2650000e+00   7.0000000e-03
   1.2700000e+00   1.0000000e-03
   1.2750000e+00  -5.0000000e-03
   1.2800000e+00   1.0000000e-03
   1.2850000e+00  -4.0000000e-03
   1.2900000e+00  -1.2000000e-02
   1.2950000e+00   8.0000000e-03
   1.3000000e+00   3.0000000e-02
   1.3050000e+00   2.8000000e-02
   1.3100000e+00   1.6000000e-02
   1.3150000e+00  -2.0000000e-03
   1.3200000e+00  -1.2000000e-02
   1.3250000e+00  -2.8000000e-02
   1.3300000e+00  -3.9000000e-02
   1.3350000e+00  -2.0000000e-02
   1.3400000e+00   1.3000000e-02
   1.3450000e+00   1.6000000e-02
   1.3500000e+00  -1.5000000e-02
   1.3550000e+00  -1.8000000e-02
   1.3600000e+00   6.0000000e-03
   1.3650000e+00   5.0000000e-03
   1.3700000e+00  -6.0000000e-03
   1.3750000e+00  -4.0000000e-03
   1.3800000e+00   1.2000000e-02
   1.3850000e+00   2.4000000e-02
   1.3900000e+00   7.0000000e-03
   1.3950000e+00  -1.6000000e-02
   1.4000000e+00  -8.0000000e-03
   1.4050000e+00   1.3000000e-02
   1.4100000e+00   2.0000000e-03
   1.4150000e+00  -2.9000000e-02
   1.4200000e+00  -2.3000000e-02
   1.4250000e+00  -6.0000000e-03
   1.4300000e+00  -1.2000000e-02
   1.4350000e+00  -7.0000000e-03
   1.4400000e+00   3.0000000e-03
   1.4450000e+00   3.0000000e-03
   1.4500000e+00  -1.0000000e-03
   1.4550000e+00   1.3000000e-02
   1.4600000e+00   3.2000000e-02
   1.4650000e+00   1.8000000e-02
   1.4700000e+00   0.0000000e+00
   1.4750000e+00   7.0000000e-03
   1.4800000e+00   8.0000000e-03
   1.4850000e+00  -1.7000000e-02
   1.4900000e+00  -2.4000000e-02
   1.4950000e+00   4.0000000e-03
   1.5000000e+00   3.5000000e-02
   1.5050000e+00   3.2000000e-02
   1.5100000e+00   1.5000000e-02
   1.5150000e+00   0.0000000e+00
   1.5200000e+00   9.0000000e-03
   1.5250000e+00   1.1000000e-02
   1.5300000e+00  -1.5000000e-02
   1.5350000e+00  -2.1000000e-02
   1.5400000e+00  -1.7000000e-02
   1.5450000e+00  -2.0000000e-02
   1.5500000e+00  -1.3000000e-02
   1.5550000e+00   1.1000000e-02
   1.5600000e+00   2.3000000e-02
   1.5650000e+00   6.0000000e-03
   1.5700000e+00  -2.0000000e-03
   1.5750000e+00   9.0000000e-03
   1.5800000e+00   2.0000000e-03
   1.5850000e+00  -1.5000000e-02
   1.5900000e+00  -3.0000000e-03
   1.5950000e+00   1.9000000e-02
   1.6000000e+00   3.1000000e-02
   1.6050000e+00   2.5000000e-02
   1.6100000e+00  -3.0000000e-03
   1.6150000e+00  -2.0000000e-02
   1.6200000e+00  -1.1000000e-02
   1.6250000e+00  -2.4000000e-02
   1.6300000e+00  -5.5000000e-02
   1.6350000e+00  -8.3000000e-02
   1.6400000e+00  -3.1000000e-02
   1.6450000e+00   4.5000000e-02
   1.6500000e+00   3.4000000e-02
   1.6550000e+00  -2.3000000e-02
   1.6600000e+00  -5.7000000e-02
   1.6650000e+00  -4.4000000e-02
   1.6700000e+00  -1.2000000e-02
   1.6750000e+00   6.0000000e-03
   1.6800000e+00  -1.5000000e-02
   1.6850000e+00  -5.5000000e-02
   1.6900000e+00  -2.0000000e-02
   1.6950000e+00   3.0000000e-02
   1.7000000e+00   5.0000000e-03
   1.7050000e+00  -3.0000000e-02
   1.7100000e+00  -1.5000000e-02
   1.7150000e+00  -5.0000000e-03
   1.7200000e+00   7.0000000e-03
   1.7250000e+00  -2.4000000e-02
   1.7300000e+00  -9.7000000e-02
   1.7350000e+00  -6.6000000e-02
   1.7400000e+00   3.1000000e-02
   1.7450000e+00   3.2000000e-02
   1.7500000e+00  -4.8000000e-02
   1.7550000e+00  -3.3000000e-02
   1.7600000e+00   3.0000000e-02
   1.7650000e+00   2.6000000e-02
   1.7700000e+00  -3.0000000e-03
   1.7750000e+00   0.0000000e+00
   1.7800000e+00   2.7000000e-02
   1.7850000e+00   3.9000000e-02
   1.7900000e+00   2.0000000e-02
   1.7950000e+00   1.1000000e-02
   1.8000000e+00   1.0000000e-03
   1.8050000e+00   5.0000000e-03
   1.8100000e+00   1.3000000e-02
   1.8150000e+00   2.3000000e-02
   1.8200000e+00   5.1000000e-02
   1.8250000e+00   3.7000000e-02
   1.8300000e+00  -1.5000000e-02
   1.8350000e+00  -1.5000000e-02
   1.8400000e+00   2.0000000e-02
   1.8450000e+00  -5.0000000e-03
   1.8500000e+00  -3.6000000e-02
   1.8550000e+00   9.0000000e-03
   1.8600000e+00   5.3000000e-02
   1.8650000e+00   2.2000000e-02
   1.8700000e+00  -2.3000000e-02
   1.8750000e+00  -2.3000000e-02
   1.8800000e+00   5.0000000e-03
   1.8850000e+00   3.5000000e-02
   1.8900000e+00   6.9000000e-02
   1.8950000e+00   9.4000000e-02
   1.9000000e+00   4.6000000e-02
   1.9050000e+00  -1.8000000e-02
   1.9100000e+00  -2.0000000e-03
   1.9150000e+00   3.1000000e-02
   1.9200000e+00   3.1000000e-02
   1.9250000e+00   1.5000000e-02
   1.9300000e+00   1.5000000e-02
   1.9350000e+00   1.3000000e-02
   1.9400000e+00   0.0000000e+00
   1.9450000e+00   1.0000000e-02
   1.9500000e+00   3.2000000e-02
   1.9550000e+00   3.4000000e-02
   1.9600000e+00   1.5000000e-02
   1.9650000e+00   0.0000000e+00
   1.9700000e+00  -1.5000000e-02
   1.9750000e+00  -2.4000000e-02
   1.9800000e+00  -3.0000000e-03
   1.9850000e+00   7.0000000e-03
   1.9900000e+00   3.0000000e-03
   1.9950000e+00  -3.0000000e-03
   2.0000000e+00  -1.5000000e-02
   2.0050000e+00   2.0000000e-03
   2.0100000e+00  -5.0000000e-03
   2.0150000e+00  -8.0000000e-02
   2.0200000e+00  -6.0000000e-02
   2.0250000e+00   3.4000000e-02
   2.0300000e+00   2.3000000e-02
   2.0350000e+00  -2.2000000e-02
   2.0400000e+00  -1.0000000e-02
   2.0450000e+00   4.0000000e-03
   2.0500000e+00  -2.6000000e-02
   2.0550000e+00  -2.4000000e-02
   2.0600000e+00   1.5000000e-02
   2.0650000e+00   1.5000000e-02
   2.0700000e+00   3.0000000e-03
   2.0750000e+00   8.0000000e-03
   2.0800000e+00  -1.3000000e-02
   2.0850000e+00  -4.7000000e-02
   2.0900000e+00  -4.3000000e-02
   2.0950000e+00   1.0000000e-03
   2.1000000e+00   1.7000000e-02
   2.1050000e+00   2.1000000e-02
   2.1100000e+00   2.4000000e-02
   2.1150000e+00   1.4000000e-02
   2.1200000e+00   1.8000000e-02
   2.1250000e+00  -1.6000000e-02
   2.1300000e+00  -6.9000000e-02
   2.1350000e+00  -4.5000000e-02
   2.1400000e+00   1.7000000e-02
   2.1450000e+00   3.6000000e-02
   2.1500000e+00   2.0000000e-03
   2.1550000e+00  -2.4000000e-02
   2.1600000e+00  -1.9000000e-02
   2.1650000e+00  -3.4000000e-02
   2.1700000e+00  -4.0000000e-02
   2.1750000e+00  -2.8000000e-02
   2.1800000e+00  -3.2000000e-02
   2.1850000e+00  -5.6000000e-02
   2.1900000e+00  -7.5000000e-02
   2.1950000e+00  -4.3000000e-02
   2.2000000e+00  -1.4000000e-02
   2.2050000e+00  -1.0000000e-02
   2.2100000e+00  -3.0000000e-02
   2.2150000e+00  -4.4000000e-02
   2.2200000e+00  -1.1000000e-02
   2.2250000e+00   2.4000000e-02
   2.2300000e+00  -1.0000000e-03
   2.2350000e+00  -1.3000000e-02
   2.2400000e+00   1.9000000e-02
   2.2450000e+00   1.5000000e-02
   2.2500000e+00  -5.8000000e-02
   2.2550000e+00  -7.1000000e-02
   2.2600000e+00   9.0000000e-03
   2.2650000e+00   3.7000000e-02
   2.2700000e+00   7.0000000e-03
   2.2750000e+00   5.0000000e-03
   2.2800000e+00   4.5000000e-02
   2.2850000e+00   5.7000000e-02
   2.2900000e+00   2.8000000e-02
   2.2950000e+00   2.1000000e-02
   2.3000000e+00   3.9000000e-02
   2.3050000e+00   3.4000000e-02
   2.3100000e+00  -8.0000000e-03
   2.3150000e+00   3.0000000e-03
   2.3200000e+00   4.8000000e-02
   2.3250000e+00   1.8000000e-02
   2.3300000e+00  -6.0000000e-02
   2.3350000e+00  -5.1000000e-02
   2.3400000e+00   3.7000000e-02
   2.3450000e+00   6.8000000e-02
   2.3500000e+00  -1.9000000e-02
   2.3550000e+00  -1.3600000e-01
   2.3600000e+00  -9.0000000e-02
   2.3650000e+00   2.7000000e-02
   2.3700000e+00   1.7000000e-02
   2.3750000e+00  -2.9000000e-02
   2.3800000e+00  -1.6000000e-02
   2.3850000e+00  -1.1000000e-02
   2.3900000e+00   1.8000000e-02
   2.3950000e+00   5.9000000e-02
   2.4000000e+00   6.8000000e-02
   2.4050000e+00   3.8000000e-02
   2.4100000e+00   2.5000000e-02
   2.4150000e+00   4.4000000e-02
   2.4200000e+00   6.2000000e-02
   2.4250000e+00   3.0000000e-02
   2.4300000e+00  -5.3000000e-02
   2.4350000e+00  -1.2100000e-01
   2.4400000e+00  -8.4000000e-02
   2.4450000e+00  -1.6000000e-02
   2.4500000e+00   9.0000000e-03
   2.4550000e+00   3.4000000e-02
   2.4600000e+00   3.2000000e-02
   2.4650000e+00  -1.3000000e-02
   2.4700000e+00  -4.3000000e-02
   2.4750000e+00   2.0000000e-03
   2.4800000e+00   4.1000000e-02
   2.4850000e+00  -5.0000000e-03
   2.4900000e+00  -4.8000000e-02
   2.4950000e+00  -2.7000000e-02
   2.5000000e+00   2.0000000e-02
   2.5050000e+00   1.2000000e-02
   2.5100000e+00  -3.6000000e-02
   2.5150000e+00  -5.4000000e-02
   2.5200000e+00   3.5000000e-02
   2.5250000e+00   8.7000000e-02
   2.5300000e+00   8.0000000e-03
   2.5350000e+00  -1.2000000e-02
   2.5400000e+00   2.1000000e-02
   2.5450000e+00   1.0000000e-02
   2.5500000e+00  -7.0000000e-03
   2.5550000e+00   9.0000000e-03
   2.5600000e+00   3.0000000e-02
   2.5650000e+00   6.0000000e-03
   2.5700000e+00  -2.5000000e-02
   2.5750000e+00  -1.0000000e-03
   2.5800000e+00   5.5000000e-02
   2.5850000e+00   4.0000000e-02
   2.5900000e+00  -2.8000000e-02
   2.5950000e+00  -3.3000000e-02
   2.6000000e+00   1.0000000e-02
   2.6050000e+00   1.1000000e-02
   2.6100000e+00  -5.2000000e-02
   2.6150000e+00  -4.2000000e-02
   2.6200000e+00   7.8000000e-02
   2.6250000e+00   1.1200000e-01
   2.6300000e+00   2.5000000e-02
   2.6350000e+00  -3.9000000e-02
   2.6400000e+00   3.2000000e-02
   2.6450000e+00   2.1000000e-02
   2.6500000e+00  -1.5000000e-01
   2.6550000e+00  -1.3300000e-01
   2.6600000e+00   2.0000000e-02
   2.6650000e+00   5.0000000e-02
   2.6700000e+00  -1.1000000e-02
   2.6750000e+00   3.3000000e-02
   2.6800000e+00   8.5000000e-02
   2.6850000e+00  -1.0000000e-02
   2.6900000e+00  -8.7000000e-02
   2.6950000e+00  -1.9000000e-02
   2.7000000e+00   3.5000000e-02
   2.7050000e+00  -1.1000000e-02
   2.7100000e+00  -2.7000000e-02
   2.7150000e+00   4.1000000e-02
   2.7200000e+00   9.0000000e-02
   2.7250000e+00  -2.2000000e-02
   2.7300000e+00  -1.5400000e-01
   2.7350000e+00  -8.1000000e-02
   2.7400000e+00   6.0000000e-02
   2.7450000e+00   2.7000000e-02
   2.7500000e+00  -6.8000000e-02
   2.7550000e+00  -4.0000000e-02
   2.7600000e+00   4.3000000e-02
   2.7650000e+00   4.4000000e-02
   2.7700000e+00  -5.0000000e-03
   2.7750000e+00   5.0000000e-03
   2.7800000e+00   1.2000000e-02
   2.7850000e+00  -3.7000000e-02
   2.7900000e+00  -2.3000000e-02
   2.7950000e+00   3.1000000e-02
   2.8000000e+00   5.1000000e-02
   2.8050000e+00   2.2000000e-02
   2.8100000e+00  -2.1000000e-02
   2.8150000e+00  -2.8000000e-02
   2.8200000e+00   3.7000000e-02
   2.8250000e+00   7.0000000e-02
   2.8300000e+00  -6.1000000e-02
   2.8350000e+00  -9.7000000e-02
   2.8400000e+00   1.5000000e-02
   2.8450000e+00   5.8000000e-02
   2.8500000e+00  -5.0000000e-03
   2.8550000e+00  -5.0000000e-02
   2.8600000e+00  -2.8000000e-02
   2.8650000e+00   2.8000000e-02
   2.8700000e+00   3.8000000e-02
   2.8750000e+00   3.8000000e-02
   2.8800000e+00   1.0100000e-01
   2.8850000e+00   9.6000000e-02
   2.8900000e+00  -1.1000000e-02
   2.8950000e+00  -4.6000000e-02
   2.9000000e+00   9.0000000e-03
   2.9050000e+00   5.4000000e-02
   2.9100000e+00   2.4000000e-02
   2.9150000e+00  -3.4000000e-02
   2.9200000e+00  -4.0000000e-03
   2.9250000e+00   4.9000000e-02
   2.9300000e+00   2.8000000e-02
   2.9350000e+00   1.8000000e-02
   2.9400000e+00   4.9000000e-02
   2.9450000e+00   5.5000000e-02
   2.9500000e+00   7.0000000e-03
   2.9550000e+00  -8.0000000e-03
   2.9600000e+00   1.2000000e-02
   2.9650000e+00  -3.7000000e-02
   2.9700000e+00  -6.0000000e-02
   2.9750000e+00   8.0000000e-03
   2.9800000e+00   2.9000000e-02
   2.9850000e+00  -6.0000000e-02
   2.9900000e+00  -1.0900000e-01
   2.9950000e+00  -6.1000000e-02
   3.0000000e+00  -1.1000000e-02
   3.0050000e+00   1.6000000e-02
   3.0100000e+00   1.1000000e-02
   3.0150000e+00  -4.6000000e-02
   3.0200000e+00   2.7000000e-02
   3.0250000e+00   1.1900000e-01
   3.0300000e+00   1.1000000e-02
   3.0350000e+00  -1.1300000e-01
   3.0400000e+00  -7.1000000e-02
   3.0450000e+00   1.8000000e-02
   3.0500000e+00  -2.3000000e-02
   3.0550000e+00  -5.7000000e-02
   3.0600000e+00   2.8000000e-02
   3.0650000e+00   5.6000000e-02
   3.0700000e+00  -2.1000000e-02
   3.0750000e+00  -4.4000000e-02
   3.0800000e+00   2.0000000e-02
   3.0850000e+00   6.7000000e-02
   3.0900000e+00   2.1000000e-02
   3.0950000e+00   1.7000000e-02
   3.1000000e+00   3.3000000e-02
   3.1050000e+00   3.0000000e-03
   3.1100000e+00  -3.1000000e-02
   3.1150000e+00  -7.3000000e-02
   3.1200000e+00  -6.4000000e-02
   3.1250000e+00  -2.4000000e-02
   3.1300000e+00  -5.2000000e-02
   3.1350000e+00  -6.6000000e-02
   3.1400000e+00  -1.3000000e-02
   3.1450000e+00   3.0000000e-02
   3.1500000e+00   1.1000000e-02
   3.1550000e+00  -4.7000000e-02
   3.1600000e+00  -7.5000000e-02
   3.1650000e+00  -8.8000000e-02
   3.1700000e+00  -5.9000000e-02
   3.1750000e+00  -1.0000000e-03
   3.1800000e+00   3.6000000e-02
   3.1850000e+00   2.6000000e-02
   3.1900000e+00  -5.2000000e-02
   3.1950000e+00  -7.5000000e-02
   3.2000000e+00  -2.5000000e-02
   3.2050000e+00  -1.8000000e-02
   3.2100000e+00  -2.4000000e-02
   3.2150000e+00  -2.3000000e-02
   3.2200000e+00  -3.6000000e-02
   3.2250000e+00  -6.8000000e-02
   3.2300000e+00  -7.5000000e-02
   3.2350000e+00  -2.3000000e-02
   3.2400000e+00   4.0000000e-02
   3.2450000e+00   7.3000000e-02
   3.2500000e+00   3.5000000e-02
   3.2550000e+00   3.0000000e-02
   3.2600000e+00   6.4000000e-02
   3.2650000e+00   6.0000000e-03
   3.2700000e+00  -4.8000000e-02
   3.2750000e+00   1.8000000e-02
   3.2800000e+00   1.0100000e-01
   3.2850000e+00   6.5000000e-02
   3.2900000e+00  -1.3000000e-02
   3.2950000e+00   2.0000000e-03
   3.3000000e+00   3.2000000e-02
   3.3050000e+00  -1.1000000e-02
   3.3100000e+00  -7.3000000e-02
   3.3150000e+00  -4.7000000e-02
   3.3200000e+00   5.4000000e-02
   3.3250000e+00   6.8000000e-02
   3.3300000e+00  -7.0000000e-03
   3.3350000e+00  -1.1000000e-02
   3.3400000e+00   7.2000000e-02
   3.3450000e+00   9.2000000e-02
   3.3500000e+00   0.0000000e+00
   3.3550000e+00  -9.1000000e-02
   3.3600000e+00  -1.0600000e-01
   3.3650000e+00  -7.7000000e-02
   3.3700000e+00  -4.7000000e-02
   3.3750000e+00  -9.0000000e-03
   3.3800000e+00   4.0000000e-02
   3.3850000e+00   1.8000000e-02
   3.3900000e+00  -1.8000000e-02
   3.3950000e+00  -5.7000000e-02
   3.4000000e+00  -4.8000000e-02
   3.4050000e+00  -1.2000000e-02
   3.4100000e+00  -4.0000000e-03
   3.4150000e+00  -3.7000000e-02
   3.4200000e+00  -2.7000000e-02
   3.4250000e+00   1.5000000e-02
   3.4300000e+00   3.7000000e-02
   3.4350000e+00   3.1000000e-02
   3.4400000e+00  -2.1000000e-02
   3.4450000e+00  -3.6000000e-02
   3.4500000e+00  -2.4000000e-02
   3.4550000e+00  -2.0000000e-02
   3.4600000e+00  -1.0000000e-02
   3.4650000e+00  -1.6000000e-02
   3.4700000e+00  -4.2000000e-02
   3.4750000e+00  -6.9000000e-02
   3.4800000e+00  -6.6000000e-02
   3.4850000e+00  -6.9000000e-02
   3.4900000e+00  -7.2000000e-02
   3.4950000e+00  -2.3000000e-02
   3.5000000e+00   2.6000000e-02
   3.5050000e+00   3.7000000e-02
   3.5100000e+00   4.3000000e-02
   3.5150000e+00   4.3000000e-02
   3.5200000e+00   3.9000000e-02
   3.5250000e+00   0.0000000e+00
   3.5300000e+00  -4.2000000e-02
   3.5350000e+00  -2.6000000e-02
   3.5400000e+00   6.5000000e-02
   3.5450000e+00   9.3000000e-02
   3.5500000e+00   1.8000000e-02
   3.5550000e+00  -3.6000000e-02
   3.5600000e+00  -6.5000000e-02
   3.5650000e+00  -7.4000000e-02
   3.5700000e+00  -2.5000000e-02
   3.5750000e+00   3.3000000e-02
   3.5800000e+00   6.7000000e-02
   3.5850000e+00   6.6000000e-02
   3.5900000e+00   5.1000000e-02
   3.5950000e+00   6.1000000e-02
   3.6000000e+00   2.3000000e-02
   3.6050000e+00  -4.1000000e-02
   3.6100000e+00  -4.0000000e-02
   3.6150000e+00   3.4000000e-02
   3.6200000e+00   7.4000000e-02
   3.6250000e+00   3.0000000e-03
   3.6300000e+00  -7.4000000e-02
   3.6350000e+00  -4.1000000e-02
   3.6400000e+00   2.7000000e-02
   3.6450000e+00   2.9000000e-02
   3.6500000e+00  -3.5000000e-02
   3.6550000e+00  -1.0900000e-01
   3.6600000e+00  -7.5000000e-02
   3.6650000e+00   3.8000000e-02
   3.6700000e+00   1.0100000e-01
   3.6750000e+00   6.8000000e-02
   3.6800000e+00   6.0000000e-03
   3.6850000e+00   1.1000000e-02
   3.6900000e+00   5.5000000e-02
   3.6950000e+00   6.3000000e-02
   3.7000000e+00  -2.0000000e-02
   3.7050000e+00  -3.6000000e-02
   3.7100000e+00  -1.7000000e-02
   3.7150000e+00  -2.9000000e-02
   3.7200000e+00   2.2000000e-02
   3.7250000e+00   1.1000000e-02
   3.7300000e+00  -7.2000000e-02
   3.7350000e+00  -3.2000000e-02
   3.7400000e+00   8.8000000e-02
   3.7450000e+00   1.0300000e-01
   3.7500000e+00  -4.0000000e-03
   3.7550000e+00   1.6000000e-02
   3.7600000e+00   8.2000000e-02
   3.7650000e+00   8.1000000e-02
   3.7700000e+00   5.8000000e-02
   3.7750000e+00   2.2000000e-02
   3.7800000e+00  -2.2000000e-02
   3.7850000e+00  -5.6000000e-02
   3.7900000e+00  -6.6000000e-02
   3.7950000e+00  -3.1000000e-02
   3.8000000e+00  -1.3000000e-02
   3.8050000e+00  -2.6000000e-02
   3.8100000e+00  -1.0000000e-03
   3.8150000e+00   4.9000000e-02
   3.8200000e+00   4.4000000e-02
   3.8250000e+00  -3.7000000e-02
   3.8300000e+00  -9.9000000e-02
   3.8350000e+00  -2.9000000e-02
   3.8400000e+00   6.1000000e-02
   3.8450000e+00   4.8000000e-02
   3.8500000e+00  -5.7000000e-02
   3.8550000e+00  -6.6000000e-02
   3.8600000e+00   5.0000000e-03
   3.8650000e+00   1.0000000e-02
   3.8700000e+00   2.8000000e-02
   3.8750000e+00   1.3600000e-01
   3.8800000e+00   1.5300000e-01
   3.8850000e+00   3.0000000e-02
   3.8900000e+00  -5.8000000e-02
   3.8950000e+00   1.6000000e-02
   3.9000000e+00   8.4000000e-02
   3.9050000e+00   6.1000000e-02
   3.9100000e+00  -2.9000000e-02
   3.9150000e+00  -1.0700000e-01
   3.9200000e+00  -7.5000000e-02
   3.9250000e+00  -5.0000000e-02
   3.9300000e+00  -7.0000000e-02
   3.9350000e+00  -3.5000000e-02
   3.9400000e+00   2.3000000e-02
   3.9450000e+00   3.3000000e-02
   3.9500000e+00   2.5000000e-02
   3.9550000e+00   4.2000000e-02
   3.9600000e+00   4.3000000e-02
   3.9650000e+00   4.0000000e-03
   3.9700000e+00  -5.1000000e-02
   3.9750000e+00  -2.6000000e-02
   3.9800000e+00   4.9000000e-02
   3.9850000e+00   6.6000000e-02
   3.9900000e+00   4.1000000e-02
   3.9950000e+00  -1.0000000e-03
   4.0000000e+00  -9.0000000e-03
   4.0050000e+00   1.5000000e-02
   4.0100000e+00   3.0000000e-03
   4.0150000e+00  -7.6000000e-02
   4.0200000e+00  -3.3000000e-02
   4.0250000e+00   3.0000000e-02
   4.0300000e+00  -2.0000000e-01
   4.0350000e+00  -2.5500000e-01
   4.0400000e+00  -9.0000000e-03
   4.0450000e+00   9.8000000e-02
   4.0500000e+00  -1.0000000e-02
   4.0550000e+00  -1.6000000e-02
   4.0600000e+00   8.5000000e-02
   4.0650000e+00   5.7000000e-02
   4.0700000e+00  -5.4000000e-02
   4.0750000e+00  -7.9000000e-02
   4.0800000e+00   4.4000000e-02
   4.0850000e+00   8.5000000e-02
   4.0900000e+00  -7.2000000e-02
   4.0950000e+00  -1.5100000e-01
   4.1000000e+00  -7.7000000e-02
   4.1050000e+00   5.0000000e-03
   4.1100000e+00  -9.7000000e-02
   4.1150000e+00  -1.8800000e-01
   4.1200000e+00  -2.7000000e-02
   4.1250000e+00   1.3000000e-01
   4.1300000e+00   6.6000000e-02
   4.1350000e+00  -4.7000000e-02
   4.1400000e+00  -2.4000000e-02
   4.1450000e+00  -7.3000000e-02
   4.1500000e+00  -1.6700000e-01
   4.1550000e+00  -1.3700000e-01
   4.1600000e+00  -1.1000000e-02
   4.1650000e+00   1.7000000e-02
   4.1700000e+00  -9.3000000e-02
   4.1750000e+00  -1.0100000e-01
   4.1800000e+00  -8.0000000e-03
   4.1850000e+00   5.2000000e-02
   4.1900000e+00   2.0000000e-02
   4.1950000e+00  -1.7000000e-02
   4.2000000e+00  -1.3000000e-02
   4.2050000e+00   4.3000000e-02
   4.2100000e+00   8.1000000e-02
   4.2150000e+00   5.2000000e-02
   4.2200000e+00  -4.0000000e-03
   4.2250000e+00  -6.0000000e-02
   4.2300000e+00  -6.9000000e-02
   4.2350000e+00  -2.6000000e-02
   4.2400000e+00   4.9000000e-02
   4.2450000e+00   7.7000000e-02
   4.2500000e+00   1.7000000e-02
   4.2550000e+00  -7.0000000e-03
   4.2600000e+00   5.0000000e-02
   4.2650000e+00   8.9000000e-02
   4.2700000e+00   4.9000000e-02
   4.2750000e+00   3.4000000e-02
   4.2800000e+00   1.0400000e-01
   4.2850000e+00   1.0100000e-01
   4.2900000e+00   1.6000000e-02
   4.2950000e+00  -3.5000000e-02
   4.3000000e+00  -1.1000000e-02
   4.3050000e+00   3.6000000e-02
   4.3100000e+00   6.1000000e-02
   4.3150000e+00   5.1000000e-02
   4.3200000e+00   4.9000000e-02
   4.3250000e+00   1.4000000e-02
   4.3300000e+00  -8.3000000e-02
   4.3350000e+00  -9.5000000e-02
   4.3400000e+00   1.0000000e-03
   4.3450000e+00   5.2000000e-02
   4.3500000e+00  -5.6000000e-02
   4.3550000e+00  -1.2000000e-01
   4.3600000e+00  -2.9000000e-02
   4.3650000e+00  -1.6000000e-02
   4.3700000e+00  -1.2900000e-01
   4.3750000e+00  -1.5900000e-01
   4.3800000e+00  -3.7000000e-02
   4.3850000e+00   1.1000000e-02
   4.3900000e+00   2.0000000e-03
   4.3950000e+00   2.0000000e-02
   4.4000000e+00  -1.3000000e-02
   4.4050000e+00  -1.5000000e-02
   4.4100000e+00   2.7000000e-02
   4.4150000e+00  -5.0000000e-03
   4.4200000e+00  -2.7000000e-02
   4.4250000e+00   9.0000000e-03
   4.4300000e+00   3.2000000e-02
   4.4350000e+00   5.0000000e-02
   4.4400000e+00   1.2000000e-01
   4.4450000e+00   1.1200000e-01
   4.4500000e+00  -2.3000000e-02
   4.4550000e+00  -9.2000000e-02
   4.4600000e+00  -6.5000000e-02
   4.4650000e+00  -4.6000000e-02
   4.4700000e+00  -3.5000000e-02
   4.4750000e+00  -3.4000000e-02
   4.4800000e+00   3.0000000e-03
   4.4850000e+00   7.0000000e-03
   4.4900000e+00  -3.8000000e-02
   4.4950000e+00  -1.3200000e-01
   4.5000000e+00  -2.5100000e-01
   4.5050000e+00  -1.5700000e-01
   4.5100000e+00  -6.0000000e-03
   4.5150000e+00   3.3000000e-02
   4.5200000e+00   5.0000000e-02
   4.5250000e+00   2.4000000e-02
   4.5300000e+00  -3.8000000e-02
   4.5350000e+00  -2.1000000e-02
   4.5400000e+00   7.0000000e-02
   4.5450000e+00   9.0000000e-03
   4.5500000e+00  -8.9000000e-02
   4.5550000e+00  -3.9000000e-02
   4.5600000e+00   1.1600000e-01
   4.5650000e+00   1.5900000e-01
   4.5700000e+00   8.3000000e-02
   4.5750000e+00   3.3000000e-02
   4.5800000e+00   8.3000000e-02
   4.5850000e+00   8.3000000e-02
   4.5900000e+00  -4.3000000e-02
   4.5950000e+00  -7.9000000e-02
   4.6000000e+00  -4.7000000e-02
   4.6050000e+00  -6.5000000e-02
   4.6100000e+00  -9.0000000e-03
   4.6150000e+00   6.8000000e-02
   4.6200000e+00   3.1000000e-02
   4.6250000e+00  -8.9000000e-02
   4.6300000e+00  -2.2000000e-01
   4.6350000e+00  -1.4200000e-01
   4.6400000e+00   8.0000000e-02
   4.6450000e+00   1.5000000e-01
   4.6500000e+00   5.6000000e-02
   4.6550000e+00  -2.0000000e-03
   4.6600000e+00   5.7000000e-02
   4.6650000e+00   1.2800000e-01
   4.6700000e+00   1.2900000e-01
   4.6750000e+00   7.6000000e-02
   4.6800000e+00  -4.9000000e-02
   4.6850000e+00  -8.6000000e-02
   4.6900000e+00   2.5000000e-02
   4.6950000e+00   1.1100000e-01
   4.7000000e+00   9.2000000e-02
   4.7050000e+00   3.2000000e-02
   4.7100000e+00   7.0000000e-03
   4.7150000e+00   3.2000000e-02
   4.7200000e+00   1.0700000e-01
   4.7250000e+00   1.0500000e-01
   4.7300000e+00  -5.6000000e-02
   4.7350000e+00  -9.0000000e-02
   4.7400000e+00   2.7000000e-02
   4.7450000e+00   4.3000000e-02
   4.7500000e+00  -4.4000000e-02
   4.7550000e+00  -8.1000000e-02
   4.7600000e+00   2.0000000e-03
   4.7650000e+00   6.2000000e-02
   4.7700000e+00   2.9000000e-02
   4.7750000e+00  -1.5000000e-02
   4.7800000e+00   2.0000000e-02
   4.7850000e+00   3.3000000e-02
   4.7900000e+00  -2.4000000e-02
   4.7950000e+00  -1.5000000e-02
   4.8000000e+00   1.0000000e-03
   4.8050000e+00  -2.6000000e-02
   4.8100000e+00  -5.0000000e-02
   4.8150000e+00  -2.8000000e-02
   4.8200000e+00   2.0000000e-02
   4.8250000e+00  -2.4000000e-02
   4.8300000e+00  -1.0500000e-01
   4.8350000e+00  -9.8000000e-02
   4.8400000e+00   2.2000000e-02
   4.8450000e+00   9.0000000e-02
   4.8500000e+00   4.5000000e-02
   4.8550000e+00   4.5000000e-02
   4.8600000e+00   5.3000000e-02
   4.8650000e+00  -2.4000000e-02
   4.8700000e+00  -7.0000000e-02
   4.8750000e+00   1.2900000e-01
   4.8800000e+00   2.8700000e-01
   4.8850000e+00   1.4400000e-01
   4.8900000e+00  -5.1000000e-02
   4.8950000e+00  -4.1000000e-02
   4.9000000e+00   6.1000000e-02
   4.9050000e+00   7.3000000e-02
   4.9100000e+00  -1.4000000e-02
   4.9150000e+00  -1.1600000e-01
   4.9200000e+00  -5.3000000e-02
   4.9250000e+00   5.1000000e-02
   4.9300000e+00   6.8000000e-02
   4.9350000e+00   8.6000000e-02
   4.9400000e+00   7.5000000e-02
   4.9450000e+00  -2.3000000e-02
   4.9500000e+00  -8.3000000e-02
   4.9550000e+00  -4.0000000e-02
   4.9600000e+00   4.4000000e-02
   4.9650000e+00   5.0000000e-02
   4.9700000e+00  -1.0000000e-03
   4.9750000e+00   1.4000000e-02
   4.9800000e+00   4.4000000e-02
   4.9850000e+00   2.4000000e-02
   4.9900000e+00  -1.8000000e-02
   4.9950000e+00  -3.0000000e-03
   5.0000000e+00   6.8000000e-02
   5.0050000e+00   1.2000000e-01
   5.0100000e+00   4.7000000e-02
   5.0150000e+00  -7.8000000e-02
   5.0200000e+00  -3.5000000e-02
   5.0250000e+00   5.8000000e-02
   5.0300000e+00  -7.0000000e-02
   5.0350000e+00  -2.3000000e-01
   5.0400000e+00  -6.0000000e-02
   5.0450000e+00   1.0300000e-01
   5.0500000e+00   2.1000000e-02
   5.0550000e+00  -4.8000000e-02
   5.0600000e+00  -1.1400000e-01
   5.0650000e+00  -1.8500000e-01
   5.0700000e+00  -6.0000000e-02
   5.0750000e+00   1.2400000e-01
   5.0800000e+00   9.5000000e-02
   5.0850000e+00  -5.0000000e-02
   5.0900000e+00  -9.9000000e-02
   5.0950000e+00  -1.9500000e-01
   5.1000000e+00  -3.0400000e-01
   5.1050000e+00  -1.6700000e-01
   5.1100000e+00   8.0000000e-03
   5.1150000e+00   2.8000000e-02
   5.1200000e+00   3.1000000e-02
   5.1250000e+00   5.1000000e-02
   5.1300000e+00  -8.0000000e-03
   5.1350000e+00  -1.4000000e-02
   5.1400000e+00   5.7000000e-02
   5.1450000e+00   1.8000000e-02
   5.1500000e+00  -7.2000000e-02
   5.1550000e+00  -7.3000000e-02
   5.1600000e+00   6.1000000e-02
   5.1650000e+00   1.3800000e-01
   5.1700000e+00   2.3000000e-02
   5.1750000e+00  -3.3000000e-02
   5.1800000e+00   5.5000000e-02
   5.1850000e+00   4.8000000e-02
   5.1900000e+00  -8.2000000e-02
   5.1950000e+00  -1.5400000e-01
   5.2000000e+00  -1.1100000e-01
   5.2050000e+00  -7.5000000e-02
   5.2100000e+00  -4.0000000e-02
   5.2150000e+00   0.0000000e+00
   5.2200000e+00   3.5000000e-02
   5.2250000e+00   1.0000000e-02
   5.2300000e+00  -2.5000000e-02
   5.2350000e+00   3.7000000e-02
   5.2400000e+00   1.1700000e-01
   5.2450000e+00   7.9000000e-02
   5.2500000e+00  -4.2000000e-02
   5.2550000e+00  -1.1800000e-01
   5.2600000e+00  -7.1000000e-02
   5.2650000e+00  -3.4000000e-02
   5.2700000e+00  -4.5000000e-02
   5.2750000e+00  -3.2000000e-02
   5.2800000e+00   5.1000000e-02
   5.2850000e+00   1.2100000e-01
   5.2900000e+00   9.8000000e-02
   5.2950000e+00   6.1000000e-02
   5.3000000e+00  -3.3000000e-02
   5.3050000e+00  -1.1400000e-01
   5.3100000e+00  -3.3000000e-02
   5.3150000e+00   7.7000000e-02
   5.3200000e+00   1.2200000e-01
   5.3250000e+00   8.1000000e-02
   5.3300000e+00  -4.3000000e-02
   5.3350000e+00  -8.9000000e-02
   5.3400000e+00   2.1000000e-02
   5.3450000e+00   6.1000000e-02
   5.3500000e+00   1.7000000e-02
   5.3550000e+00  -3.1000000e-02
   5.3600000e+00  -1.1400000e-01
   5.3650000e+00  -1.2100000e-01
   5.3700000e+00  -7.6000000e-02
   5.3750000e+00  -3.2000000e-02
   5.3800000e+00  -1.8000000e-02
   5.3850000e+00  -5.8000000e-02
   5.3900000e+00  -1.8000000e-02
   5.3950000e+00   3.9000000e-02
   5.4000000e+00   1.3000000e-02
   5.4050000e+00  -7.0000000e-03
   5.4100000e+00   5.0000000e-03
   5.4150000e+00   1.7000000e-02
   5.4200000e+00   5.0000000e-02
   5.4250000e+00  -1.6000000e-02
   5.4300000e+00  -1.2500000e-01
   5.4350000e+00  -1.0900000e-01
   5.4400000e+00  -2.3000000e-02
   5.4450000e+00   3.0000000e-03
   5.4500000e+00  -7.5000000e-02
   5.4550000e+00  -7.2000000e-02
   5.4600000e+00   5.9000000e-02
   5.4650000e+00   9.1000000e-02
   5.4700000e+00   1.1000000e-02
   5.4750000e+00   1.5000000e-02
   5.4800000e+00   6.7000000e-02
   5.4850000e+00   2.7000000e-02
   5.4900000e+00  -4.7000000e-02
   5.4950000e+00  -4.6000000e-02
   5.5000000e+00  -2.0000000e-02
   5.5050000e+00  -4.9000000e-02
   5.5100000e+00  -2.5000000e-02
   5.5150000e+00   2.9000000e-02
   5.5200000e+00   7.5000000e-02
   5.5250000e+00   1.6000000e-02
   5.5300000e+00  -1.0600000e-01
   5.5350000e+00  -8.3000000e-02
   5.5400000e+00   6.7000000e-02
   5.5450000e+00   1.0500000e-01
   5.5500000e+00   2.4000000e-02
   5.5550000e+00  -4.0000000e-02
   5.5600000e+00  -5.6000000e-02
   5.5650000e+00  -5.7000000e-02
   5.5700000e+00  -1.8000000e-02
   5.5750000e+00   2.9000000e-02
   5.5800000e+00   2.8000000e-02
   5.5850000e+00  -8.0000000e-03
   5.5900000e+00  -7.0000000e-03
   5.5950000e+00   3.2000000e-02
   5.6000000e+00   6.4000000e-02
   5.6050000e+00   6.0000000e-02
   5.6100000e+00   4.4000000e-02
   5.6150000e+00   1.8000000e-02
   5.6200000e+00   2.3000000e-02
   5.6250000e+00   5.0000000e-03
   5.6300000e+00  -1.9000000e-02
   5.6350000e+00   4.0000000e-02
   5.6400000e+00   1.1000000e-01
   5.6450000e+00   3.0000000e-02
   5.6500000e+00  -1.2800000e-01
   5.6550000e+00  -1.9500000e-01
   5.6600000e+00  -1.3200000e-01
   5.6650000e+00  -9.0000000e-03
   5.6700000e+00   2.4000000e-02
   5.6750000e+00   5.9000000e-02
   5.6800000e+00   8.5000000e-02
   5.6850000e+00   3.5000000e-02
   5.6900000e+00   3.8000000e-02
   5.6950000e+00   9.3000000e-02
   5.7000000e+00   5.4000000e-02
   5.7050000e+00   4.0000000e-03
   5.7100000e+00   3.6000000e-02
   5.7150000e+00   5.7000000e-02
   5.7200000e+00   2.4000000e-02
   5.7250000e+00  -3.2000000e-02
   5.7300000e+00  -9.5000000e-02
   5.7350000e+00  -1.2000000e-01
   5.7400000e+00  -5.4000000e-02
   5.7450000e+00   8.0000000e-03
   5.7500000e+00   2.0000000e-03
   5.7550000e+00  -2.7000000e-02
   5.7600000e+00   2.8000000e-02
   5.7650000e+00   3.7000000e-02
   5.7700000e+00  -1.7000000e-02
   5.7750000e+00  -2.5000000e-02
   5.7800000e+00   1.0000000e-03
   5.7850000e+00   4.3000000e-02
   5.7900000e+00   5.2000000e-02
   5.7950000e+00   1.9000000e-02
   5.8000000e+00  -1.5000000e-02
   5.8050000e+00  -1.2000000e-02
   5.8100000e+00  -1.2000000e-02
   5.8150000e+00  -5.0000000e-02
   5.8200000e+00  -1.1200000e-01
   5.8250000e+00  -1.4600000e-01
   5.8300000e+00  -1.4700000e-01
   5.8350000e+00  -6.5000000e-02
   5.8400000e+00  -1.0000000e-03
   5.8450000e+00  -2.4000000e-02
   5.8500000e+00  -8.4000000e-02
   5.8550000e+00  -8.3000000e-02
   5.8600000e+00  -1.0000000e-03
   5.8650000e+00  -2.0000000e-02
   5.8700000e+00  -9.2000000e-02
   5.8750000e+00   2.3000000e-02
   5.8800000e+00   1.7400000e-01
   5.8850000e+00   7.7000000e-02
   5.8900000e+00  -1.1100000e-01
   5.8950000e+00  -7.9000000e-02
   5.9000000e+00   5.8000000e-02
   5.9050000e+00   5.8000000e-02
   5.9100000e+00  -3.2000000e-02
   5.9150000e+00  -1.3100000e-01
   5.9200000e+00  -1.0300000e-01
   5.9250000e+00  -1.0000000e-03
   5.9300000e+00   3.2000000e-02
   5.9350000e+00   3.9000000e-02
   5.9400000e+00   4.3000000e-02
   5.9450000e+00   1.4000000e-02
   5.9500000e+00  -4.1000000e-02
   5.9550000e+00  -2.8000000e-02
   5.9600000e+00   2.7000000e-02
   5.9650000e+00   3.4000000e-02
   5.9700000e+00   3.0000000e-03
   5.9750000e+00   3.4000000e-02
   5.9800000e+00   8.9000000e-02
   5.9850000e+00   1.1000000e-01
   5.9900000e+00   1.0800000e-01
   5.9950000e+00   7.4000000e-02
   6.0000000e+00   5.8000000e-02
   6.0050000e+00   8.2000000e-02
   6.0100000e+00   3.5000000e-02
   6.0150000e+00  -1.3400000e-01
   6.0200000e+00  -1.0700000e-01
   6.0250000e+00   3.5000000e-02
   6.0300000e+00   3.4000000e-02
   6.0350000e+00  -2.5000000e-02
   6.0400000e+00   2.1000000e-02
   6.0450000e+00   8.9000000e-02
   6.0500000e+00   6.8000000e-02
   6.0550000e+00  -7.0000000e-03
   6.0600000e+00  -9.3000000e-02
   6.0650000e+00  -7.5000000e-02
   6.0700000e+00   3.5000000e-02
   6.0750000e+00   8.1000000e-02
   6.0800000e+00   7.4000000e-02
   6.0850000e+00   6.0000000e-02
   6.0900000e+00   1.5000000e-02
   6.0950000e+00  -3.0000000e-03
   6.1000000e+00   1.9000000e-02
   6.1050000e+00   2.5000000e-02
   6.1100000e+00  -1.2000000e-02
   6.1150000e+00  -2.8000000e-02
   6.1200000e+00   3.0000000e-02
   6.1250000e+00   2.7000000e-02
   6.1300000e+00  -9.4000000e-02
   6.1350000e+00  -6.4000000e-02
   6.1400000e+00   1.0700000e-01
   6.1450000e+00   9.7000000e-02
   6.1500000e+00  -2.0000000e-02
   6.1550000e+00   5.0000000e-03
   6.1600000e+00   5.2000000e-02
   6.1650000e+00  -5.5000000e-02
   6.1700000e+00  -7.7000000e-02
   6.1750000e+00   4.0000000e-02
   6.1800000e+00   8.1000000e-02
   6.1850000e+00   5.2000000e-02
   6.1900000e+00   4.6000000e-02
   6.1950000e+00  -3.2000000e-02
   6.2000000e+00  -8.4000000e-02
   6.2050000e+00  -9.4000000e-02
   6.2100000e+00  -1.8900000e-01
   6.2150000e+00  -1.7200000e-01
   6.2200000e+00   6.0000000e-03
   6.2250000e+00   9.1000000e-02
   6.2300000e+00   6.1000000e-02
   6.2350000e+00   7.7000000e-02
   6.2400000e+00   9.3000000e-02
   6.2450000e+00   1.1000000e-02
   6.2500000e+00  -8.2000000e-02
   6.2550000e+00  -9.4000000e-02
   6.2600000e+00  -8.6000000e-02
   6.2650000e+00  -3.2000000e-02
   6.2700000e+00   3.1000000e-02
   6.2750000e+00   3.5000000e-02
   6.2800000e+00  -3.0000000e-02
   6.2850000e+00  -1.0200000e-01
   6.2900000e+00  -3.6000000e-02
   6.2950000e+00   9.9000000e-02
   6.3000000e+00   1.0200000e-01
   6.3050000e+00   3.3000000e-02
   6.3100000e+00   4.1000000e-02
   6.3150000e+00   9.0000000e-02
   6.3200000e+00   9.2000000e-02
   6.3250000e+00   4.7000000e-02
   6.3300000e+00  -3.0000000e-03
   6.3350000e+00  -2.9000000e-02
   6.3400000e+00   4.9000000e-02
   6.3450000e+00   9.6000000e-02
   6.3500000e+00  -2.2000000e-02
   6.3550000e+00  -1.3700000e-01
   6.3600000e+00  -6.7000000e-02
   6.3650000e+00   2.9000000e-02
   6.3700000e+00  -3.3000000e-02
   6.3750000e+00  -1.1700000e-01
   6.3800000e+00  -4.8000000e-02
   6.3850000e+00  -5.0000000e-03
   6.3900000e+00  -2.0000000e-02
   6.3950000e+00   1.2000000e-02
   6.4000000e+00   1.0000000e-02
   6.4050000e+00  -9.2000000e-02
   6.4100000e+00  -1.7700000e-01
   6.4150000e+00  -2.9000000e-02
   6.4200000e+00   1.1200000e-01
   6.4250000e+00   1.3000000e-02
   6.4300000e+00  -1.0800000e-01
   6.4350000e+00  -4.1000000e-02
   6.4400000e+00   6.9000000e-02
   6.4450000e+00   5.6000000e-02
   6.4500000e+00   2.0000000e-02
   6.4550000e+00   3.0000000e-03
   6.4600000e+00   9.0000000e-03
   6.4650000e+00   2.6000000e-02
   6.4700000e+00   2.3000000e-02
   6.4750000e+00  -6.0000000e-03
   6.4800000e+00   8.0000000e-03
   6.4850000e+00   3.4000000e-02
   6.4900000e+00  -4.3000000e-02
   6.4950000e+00  -8.1000000e-02
   6.5000000e+00  -2.7000000e-02
   6.5050000e+00  -2.3000000e-02
   6.5100000e+00  -4.4000000e-02
   6.5150000e+00   2.0000000e-03
   6.5200000e+00   7.6000000e-02
   6.5250000e+00   9.0000000e-02
   6.5300000e+00  -1.5000000e-02
   6.5350000e+00  -1.2200000e-01
   6.5400000e+00  -2.9000000e-02
   6.5450000e+00   4.9000000e-02
   6.5500000e+00   5.0000000e-03
   6.5550000e+00  -3.2000000e-02
   6.5600000e+00  -3.6000000e-02
   6.5650000e+00   2.7000000e-02
   6.5700000e+00   1.0400000e-01
   6.5750000e+00   1.3600000e-01
   6.5800000e+00   9.5000000e-02
   6.5850000e+00   9.0000000e-03
   6.5900000e+00  -1.3000000e-02
   6.5950000e+00   2.1000000e-02
   6.6000000e+00   4.6000000e-02
   6.6050000e+00   6.9000000e-02
   6.6100000e+00   7.9000000e-02
   6.6150000e+00   6.7000000e-02
   6.6200000e+00   8.5000000e-02
   6.6250000e+00   4.5000000e-02
   6.6300000e+00  -6.0000000e-02
   6.6350000e+00  -1.6000000e-02
   6.6400000e+00   1.0500000e-01
   6.6450000e+00   6.5000000e-02
   6.6500000e+00  -5.1000000e-02
   6.6550000e+00  -1.0700000e-01
   6.6600000e+00  -8.2000000e-02
   6.6650000e+00  -2.6000000e-02
   6.6700000e+00  -1.4000000e-02
   6.6750000e+00  -1.0000000e-03
   6.6800000e+00  -1.6000000e-02
   6.6850000e+00  -3.0000000e-02
   6.6900000e+00  -5.9000000e-02
   6.6950000e+00  -7.9000000e-02
   6.7000000e+00  -1.5000000e-02
   6.7050000e+00   6.9000000e-02
   6.7100000e+00   8.4000000e-02
   6.7150000e+00   9.5000000e-02
   6.7200000e+00   9.7000000e-02
   6.7250000e+00   3.7000000e-02
   6.7300000e+00  -6.4000000e-02
   6.7350000e+00  -9.0000000e-02
   6.7400000e+00   8.0000000e-03
   6.7450000e+00   7.0000000e-02
   6.7500000e+00   5.1000000e-02
   6.7550000e+00   4.5000000e-02
   6.7600000e+00   4.5000000e-02
   6.7650000e+00   3.0000000e-02
   6.7700000e+00   1.4000000e-02
   6.7750000e+00  -2.4000000e-02
   6.7800000e+00  -6.2000000e-02
   6.7850000e+00  -2.5000000e-02
   6.7900000e+00   3.2000000e-02
   6.7950000e+00   5.0000000e-02
   6.8000000e+00   4.8000000e-02
   6.8050000e+00   2.2000000e-02
   6.8100000e+00   3.2000000e-02
   6.8150000e+00   5.3000000e-02
   6.8200000e+00   6.6000000e-02
   6.8250000e+00   2.2000000e-02
   6.8300000e+00  -6.5000000e-02
   6.8350000e+00  -1.8000000e-02
   6.8400000e+00   7.4000000e-02
   6.8450000e+00   4.6000000e-02
   6.8500000e+00  -2.1000000e-02
   6.8550000e+00  -6.4000000e-02
   6.8600000e+00  -6.5000000e-02
   6.8650000e+00  -8.2000000e-02
   6.8700000e+00  -7.8000000e-02
   6.8750000e+00   1.2100000e-01
   6.8800000e+00   2.9100000e-01
   6.8850000e+00   1.3800000e-01
   6.8900000e+00  -4.8000000e-02
   6.8950000e+00   2.9000000e-02
   6.9000000e+00   1.5500000e-01
   6.9050000e+00   1.0500000e-01
   6.9100000e+00   7.0000000e-03
   6.9150000e+00  -3.0000000e-03
   6.9200000e+00   2.9000000e-02
   6.9250000e+00   3.5000000e-02
   6.9300000e+00   3.2000000e-02
   6.9350000e+00   5.2000000e-02
   6.9400000e+00   4.3000000e-02
   6.9450000e+00  -1.4000000e-02
   6.9500000e+00  -3.3000000e-02
   6.9550000e+00   3.6000000e-02
   6.9600000e+00   1.0000000e-01
   6.9650000e+00   9.1000000e-02
   6.9700000e+00   4.0000000e-02
   6.9750000e+00   1.2000000e-02
   6.9800000e+00   1.9000000e-02
   6.9850000e+00   2.8000000e-02
   6.9900000e+00   2.6000000e-02
   6.9950000e+00   3.0000000e-02
   7.0000000e+00   6.2000000e-02
   7.0050000e+00   7.5000000e-02
   7.0100000e+00  -3.6000000e-02
   7.0150000e+00  -2.7400000e-01
   7.0200000e+00  -3.0100000e-01
   7.0250000e+00  -1.8000000e-02
   7.0300000e+00   6.3000000e-02
   7.0350000e+00  -1.0600000e-01
   7.0400000e+00  -7.8000000e-02
   7.0450000e+00   4.5000000e-02
   7.0500000e+00  -3.0000000e-02
   7.0550000e+00  -7.3000000e-02
   7.0600000e+00   3.9000000e-02
   7.0650000e+00   1.0400000e-01
   7.0700000e+00   1.6000000e-02
   7.0750000e+00  -9.0000000e-02
   7.0800000e+00  -6.5000000e-02
   7.0850000e+00   4.3000000e-02
   7.0900000e+00   8.0000000e-02
   7.0950000e+00   7.0000000e-02
   7.1000000e+00   6.7000000e-02
   7.1050000e+00   5.5000000e-02
   7.1100000e+00   5.5000000e-02
   7.1150000e+00   4.2000000e-02
   7.1200000e+00   3.5000000e-02
   7.1250000e+00   1.0000000e-02
   7.1300000e+00  -1.0800000e-01
   7.1350000e+00  -1.1900000e-01
   7.1400000e+00  -5.6000000e-02
   7.1450000e+00  -3.0000000e-02
   7.1500000e+00  -2.8000000e-02
   7.1550000e+00   1.0000000e-02
   7.1600000e+00   5.4000000e-02
   7.1650000e+00   2.7000000e-02
   7.1700000e+00  -3.0000000e-03
   7.1750000e+00   3.1000000e-02
   7.1800000e+00   8.0000000e-02
   7.1850000e+00   1.7000000e-02
   7.1900000e+00  -1.2000000e-02
   7.1950000e+00   7.0000000e-02
   7.2000000e+00   9.9000000e-02
   7.2050000e+00   6.4000000e-02
   7.2100000e+00   3.8000000e-02
   7.2150000e+00   5.9000000e-02
   7.2200000e+00   8.2000000e-02
   7.2250000e+00   2.8000000e-02
   7.2300000e+00  -8.7000000e-02
   7.2350000e+00  -8.7000000e-02
   7.2400000e+00   3.1000000e-02
   7.2450000e+00   7.6000000e-02
   7.2500000e+00   3.4000000e-02
   7.2550000e+00   8.0000000e-03
   7.2600000e+00   1.1000000e-02
   7.2650000e+00  -1.8000000e-02
   7.2700000e+00  -5.6000000e-02
   7.2750000e+00   1.9000000e-02
   7.2800000e+00   9.5000000e-02
   7.2850000e+00  -3.0000000e-03
   7.2900000e+00  -5.3000000e-02
   7.2950000e+00   3.9000000e-02
   7.3000000e+00   1.1500000e-01
   7.3050000e+00   6.7000000e-02
   7.3100000e+00  -5.2000000e-02
   7.3150000e+00  -4.4000000e-02
   7.3200000e+00   2.3000000e-02
   7.3250000e+00   4.9000000e-02
   7.3300000e+00   1.5000000e-02
   7.3350000e+00  -2.1000000e-02
   7.3400000e+00  -5.4000000e-02
   7.3450000e+00  -6.0000000e-02
   7.3500000e+00  -3.0000000e-02
   7.3550000e+00  -1.4000000e-02
   7.3600000e+00  -6.4000000e-02
   7.3650000e+00  -4.1000000e-02
   7.3700000e+00   5.2000000e-02
   7.3750000e+00   8.0000000e-02
   7.3800000e+00   5.1000000e-02
   7.3850000e+00   3.0000000e-03
   7.3900000e+00  -5.0000000e-03
   7.3950000e+00   2.2000000e-02
   7.4000000e+00   2.3000000e-02
   7.4050000e+00   2.0000000e-03
   7.4100000e+00   2.5000000e-02
   7.4150000e+00   5.8000000e-02
   7.4200000e+00   2.5000000e-02
   7.4250000e+00  -1.4000000e-01
   7.4300000e+00  -2.0500000e-01
   7.4350000e+00  -4.6000000e-02
   7.4400000e+00   1.5100000e-01
   7.4450000e+00   1.7700000e-01
   7.4500000e+00  -1.4000000e-02
   7.4550000e+00  -1.0200000e-01
   7.4600000e+00  -1.0000000e-02
   7.4650000e+00   3.5000000e-02
   7.4700000e+00   3.0000000e-02
   7.4750000e+00  -3.8000000e-02
   7.4800000e+00  -3.8000000e-02
   7.4850000e+00   4.7000000e-02
   7.4900000e+00   6.9000000e-02
   7.4950000e+00   3.0000000e-02
   7.5000000e+00   1.0000000e-03
   7.5050000e+00  -1.7000000e-02
   7.5100000e+00  -5.4000000e-02
   7.5150000e+00  -8.0000000e-02
   7.5200000e+00   8.0000000e-03
   7.5250000e+00   3.5000000e-02
   7.5300000e+00  -4.3000000e-02
   7.5350000e+00  -4.4000000e-02
   7.5400000e+00   3.0000000e-02
   7.5450000e+00   6.9000000e-02
   7.5500000e+00   2.0000000e-02
   7.5550000e+00   0.0000000e+00
   7.5600000e+00   3.0000000e-02
   7.5650000e+00  -4.0000000e-03
   7.5700000e+00  -2.3000000e-02
   7.5750000e+00   4.0000000e-03
   7.5800000e+00   6.0000000e-03
   7.5850000e+00  -5.0000000e-03
   7.5900000e+00  -4.0000000e-03
   7.5950000e+00   3.6000000e-02
   7.6000000e+00   5.1000000e-02
   7.6050000e+00   3.1000000e-02
   7.6100000e+00   7.0000000e-03
   7.6150000e+00   0.0000000e+00
   7.6200000e+00  -3.1000000e-02
   7.6250000e+00  -2.1300000e-01
   7.6300000e+00  -1.9000000e-01
   7.6350000e+00   1.9000000e-02
   7.6400000e+00   1.0000000e-03
   7.6450000e+00  -9.6000000e-02
   7.6500000e+00  -1.8000000e-02
   7.6550000e+00   5.2000000e-02
   7.6600000e+00  -1.0600000e-01
   7.6650000e+00  -1.1300000e-01
   7.6700000e+00  -3.8000000e-02
   7.6750000e+00  -5.9000000e-02
   7.6800000e+00  -3.0000000e-02
   7.6850000e+00   6.0000000e-03
   7.6900000e+00   0.0000000e+00
   7.6950000e+00   2.1000000e-02
   7.7000000e+00   9.0000000e-03
   7.7050000e+00  -1.3000000e-02
   7.7100000e+00   0.0000000e+00
   7.7150000e+00  -3.2000000e-02
   7.7200000e+00  -1.6000000e-02
   7.7250000e+00  -1.3000000e-02
   7.7300000e+00  -9.1000000e-02
   7.7350000e+00  -1.5900000e-01
   7.7400000e+00  -1.8500000e-01
   7.7450000e+00  -8.7000000e-02
   7.7500000e+00  -6.0000000e-03
   7.7550000e+00  -1.5000000e-02
   7.7600000e+00   3.6000000e-02
   7.7650000e+00   6.6000000e-02
   7.7700000e+00  -2.0000000e-03
   7.7750000e+00  -1.1500000e-01
   7.7800000e+00  -1.9200000e-01
   7.7850000e+00  -9.1000000e-02
   7.7900000e+00   3.7000000e-02
   7.7950000e+00   4.0000000e-02
   7.8000000e+00   3.8000000e-02
   7.8050000e+00   6.5000000e-02
   7.8100000e+00   1.2000000e-02
   7.8150000e+00  -3.8000000e-02
   7.8200000e+00   3.6000000e-02
   7.8250000e+00   9.0000000e-03
   7.8300000e+00  -6.1000000e-02
   7.8350000e+00  -2.3000000e-02
   7.8400000e+00   3.4000000e-02
   7.8450000e+00  -1.1000000e-02
   7.8500000e+00  -9.6000000e-02
   7.8550000e+00  -7.4000000e-02
   7.8600000e+00  -2.0000000e-02
   7.8650000e+00   4.1000000e-02
   7.8700000e+00   1.2400000e-01
   7.8750000e+00   2.5100000e-01
   7.8800000e+00   2.7000000e-01
   7.8850000e+00   8.2000000e-02
   7.8900000e+00  -6.0000000e-02
   7.8950000e+00   1.8000000e-02
   7.9000000e+00   1.1800000e-01
   7.9050000e+00   2.7000000e-02
   7.9100000e+00  -6.2000000e-02
   7.9150000e+00   1.6000000e-02
   7.9200000e+00   1.0100000e-01
   7.9250000e+00   7.1000000e-02
   7.9300000e+00   1.3000000e-02
   7.9350000e+00   1.9000000e-02
   7.9400000e+00   6.0000000e-02
   7.9450000e+00   6.6000000e-02
   7.9500000e+00   5.7000000e-02
   7.9550000e+00   3.5000000e-02
   7.9600000e+00  -2.3000000e-02
   7.9650000e+00  -6.7000000e-02
   7.9700000e+00  -2.7000000e-02
   7.9750000e+00   3.5000000e-02
   7.9800000e+00   2.6000000e-02
   7.9850000e+00  -4.8000000e-02
   7.9900000e+00  -5.6000000e-02
   7.9950000e+00   3.2000000e-02
   8.0000000e+00   6.9000000e-02
   8.0050000e+00   3.0000000e-02
   8.0100000e+00  -6.0000000e-02
   8.0150000e+00  -1.5600000e-01
   8.0200000e+00  -5.2000000e-02
   8.0250000e+00   1.1000000e-01
   8.0300000e+00   1.9000000e-02
   8.0350000e+00  -1.4200000e-01
   8.0400000e+00  -5.3000000e-02
   8.0450000e+00   6.2000000e-02
   8.0500000e+00   4.3000000e-02
   8.0550000e+00   1.9000000e-02
   8.0600000e+00   2.3000000e-02
   8.0650000e+00  -3.7000000e-02
   8.0700000e+00  -6.3000000e-02
   8.0750000e+00  -5.5000000e-02
   8.0800000e+00  -4.5000000e-02
   8.0850000e+00  -3.3000000e-02
   8.0900000e+00  -3.2000000e-02
   8.0950000e+00  -1.6000000e-02
   8.1000000e+00   2.9000000e-02
   8.1050000e+00   2.8000000e-02
   8.1100000e+00  -2.0000000e-03
   8.1150000e+00   1.8000000e-02
   8.1200000e+00   1.4100000e-01
   8.1250000e+00   1.4300000e-01
   8.1300000e+00  -5.2000000e-02
   8.1350000e+00  -1.2300000e-01
   8.1400000e+00   7.2000000e-02
   8.1450000e+00   2.0000000e-01
   8.1500000e+00   1.1200000e-01
   8.1550000e+00   1.0000000e-03
   8.1600000e+00  -6.3000000e-02
   8.1650000e+00   6.0000000e-03
   8.1700000e+00   1.1000000e-01
   8.1750000e+00   6.5000000e-02
   8.1800000e+00   9.0000000e-03
   8.1850000e+00   7.4000000e-02
   8.1900000e+00   1.1800000e-01
   8.1950000e+00   5.4000000e-02
   8.2000000e+00  -3.1000000e-02
   8.2050000e+00  -5.3000000e-02
   8.2100000e+00  -2.8000000e-02
   8.2150000e+00   4.3000000e-02
   8.2200000e+00   1.8400000e-01
   8.2250000e+00   2.1200000e-01
   8.2300000e+00   2.3000000e-02
   8.2350000e+00  -1.3100000e-01
   8.2400000e+00  -7.6000000e-02
   8.2450000e+00   3.9000000e-02
   8.2500000e+00  -2.0000000e-03
   8.2550000e+00  -1.0500000e-01
   8.2600000e+00  -1.0900000e-01
   8.2650000e+00  -5.0000000e-03
   8.2700000e+00   7.1000000e-02
   8.2750000e+00   4.9000000e-02
   8.2800000e+00   4.8000000e-02
   8.2850000e+00   1.6000000e-02
   8.2900000e+00  -6.3000000e-02
   8.2950000e+00  -6.8000000e-02
   8.3000000e+00   1.0000000e-03
   8.3050000e+00   4.6000000e-02
   8.3100000e+00   1.6000000e-02
   8.3150000e+00  -2.0000000e-02
   8.3200000e+00   6.6000000e-02
   8.3250000e+00   7.3000000e-02
   8.3300000e+00  -9.3000000e-02
   8.3350000e+00  -1.1600000e-01
   8.3400000e+00   4.5000000e-02
   8.3450000e+00   8.3000000e-02
   8.3500000e+00   1.4000000e-02
   8.3550000e+00   5.0000000e-03
   8.3600000e+00   6.5000000e-02
   8.3650000e+00   8.5000000e-02
   8.3700000e+00   5.0000000e-03
   8.3750000e+00  -8.5000000e-02
   8.3800000e+00  -5.9000000e-02
   8.3850000e+00   2.5000000e-02
   8.3900000e+00   0.0000000e+00
   8.3950000e+00  -6.9000000e-02
   8.4000000e+00  -7.8000000e-02
   8.4050000e+00  -2.3000000e-02
   8.4100000e+00   8.0000000e-03
   8.4150000e+00   1.9000000e-02
   8.4200000e+00   5.6000000e-02
   8.4250000e+00   1.3000000e-02
   8.4300000e+00  -1.2300000e-01
   8.4350000e+00  -7.4000000e-02
   8.4400000e+00   9.0000000e-02
   8.4450000e+00   9.2000000e-02
   8.4500000e+00  -7.8000000e-02
   8.4550000e+00  -1.0200000e-01
   8.4600000e+00   3.2000000e-02
   8.4650000e+00   1.3600000e-01
   8.4700000e+00   1.0800000e-01
   8.4750000e+00   1.4000000e-02
   8.4800000e+00   2.1000000e-02
   8.4850000e+00   7.1000000e-02
   8.4900000e+00   2.6000000e-02
   8.4950000e+00  -3.7000000e-02
   8.5000000e+00  -8.0000000e-03
   8.5050000e+00   7.4000000e-02
   8.5100000e+00   7.1000000e-02
   8.5150000e+00  -3.0000000e-02
   8.5200000e+00  -1.0000000e-03
   8.5250000e+00   5.2000000e-02
   8.5300000e+00  -1.2000000e-02
   8.5350000e+00  -1.3000000e-02
   8.5400000e+00   1.0900000e-01
   8.5450000e+00   1.1200000e-01
   8.5500000e+00   1.6000000e-02
   8.5550000e+00   2.5000000e-02
   8.5600000e+00   3.1000000e-02
   8.5650000e+00  -7.0000000e-03
   8.5700000e+00   2.6000000e-02
   8.5750000e+00   8.2000000e-02
   8.5800000e+00   4.7000000e-02
   8.5850000e+00  -5.4000000e-02
   8.5900000e+00  -5.6000000e-02
   8.5950000e+00   6.2000000e-02
   8.6000000e+00   1.0400000e-01
   8.6050000e+00   7.4000000e-02
   8.6100000e+00   5.9000000e-02
   8.6150000e+00   6.0000000e-02
   8.6200000e+00   9.6000000e-02
   8.6250000e+00   9.3000000e-02
   8.6300000e+00   2.5000000e-02
   8.6350000e+00   2.4000000e-02
   8.6400000e+00   7.2000000e-02
   8.6450000e+00   6.0000000e-02
   8.6500000e+00   2.9000000e-02
   8.6550000e+00   2.6000000e-02
   8.6600000e+00  -1.5000000e-02
   8.6650000e+00  -2.3000000e-02
   8.6700000e+00  -2.0000000e-03
   8.6750000e+00  -1.9000000e-02
   8.6800000e+00   6.0000000e-03
   8.6850000e+00   5.3000000e-02
   8.6900000e+00   6.7000000e-02
   8.6950000e+00   5.4000000e-02
   8.7000000e+00   2.5000000e-02
   8.7050000e+00  -5.2000000e-02
   8.7100000e+00  -6.2000000e-02
   8.7150000e+00   0.0000000e+00
   8.7200000e+00   9.2000000e-02
   8.7250000e+00   7.9000000e-02
   8.7300000e+00  -9.5000000e-02
   8.7350000e+00  -1.3800000e-01
   8.7400000e+00   6.5000000e-02
   8.7450000e+00   1.4300000e-01
   8.7500000e+00  -1.5000000e-02
   8.7550000e+00  -5.7000000e-02
   8.7600000e+00   1.3000000e-02
   8.7650000e+00  -1.6000000e-02
   8.7700000e+00  -6.4000000e-02
   8.7750000e+00  -8.9000000e-02
   8.7800000e+00  -1.4000000e-01
   8.7850000e+00  -7.8000000e-02
   8.7900000e+00  -1.1000000e-02
   8.7950000e+00  -2.0000000e-03
   8.8000000e+00  -2.3000000e-02
   8.8050000e+00  -2.2000000e-02
   8.8100000e+00   7.0000000e-03
   8.8150000e+00  -3.2000000e-02
   8.8200000e+00  -5.0000000e-03
   8.8250000e+00   3.9000000e-02
   8.8300000e+00  -5.8000000e-02
   8.8350000e+00  -7.4000000e-02
   8.8400000e+00   3.2000000e-02
   8.8450000e+00   3.3000000e-02
   8.8500000e+00  -7.3000000e-02
   8.8550000e+00  -1.2500000e-01
   8.8600000e+00  -1.1300000e-01
   8.8650000e+00  -1.1700000e-01
   8.8700000e+00  -1.0300000e-01
   8.8750000e+00   2.1000000e-02
   8.8800000e+00   2.1000000e-01
   8.8850000e+00   1.7600000e-01
   8.8900000e+00  -4.9000000e-02
   8.8950000e+00  -8.1000000e-02
   8.9000000e+00   8.5000000e-02
   8.9050000e+00   1.4700000e-01
   8.9100000e+00   5.0000000e-02
   8.9150000e+00  -2.9000000e-02
   8.9200000e+00   2.5000000e-02
   8.9250000e+00   8.2000000e-02
   8.9300000e+00   3.9000000e-02
   8.9350000e+00   3.5000000e-02
   8.9400000e+00   1.1600000e-01
   8.9450000e+00   1.4900000e-01
   8.9500000e+00   8.2000000e-02
   8.9550000e+00   4.4000000e-02
   8.9600000e+00   7.2000000e-02
   8.9650000e+00   7.8000000e-02
   8.9700000e+00   1.5000000e-02
   8.9750000e+00   3.0000000e-03
   8.9800000e+00   8.5000000e-02
   8.9850000e+00   1.1700000e-01
   8.9900000e+00   4.4000000e-02
   8.9950000e+00  -2.8000000e-02
   9.0000000e+00  -1.6000000e-02
   9.0050000e+00   3.0000000e-02
   9.0100000e+00  -7.0000000e-03
   9.0150000e+00  -1.3000000e-01
   9.0200000e+00  -7.3000000e-02
   9.0250000e+00   7.2000000e-02
   9.0300000e+00   4.0000000e-02
   9.0350000e+00  -5.5000000e-02
   9.0400000e+00   1.9000000e-02
   9.0450000e+00   1.0500000e-01
   9.0500000e+00   3.3000000e-02
   9.0550000e+00  -4.3000000e-02
   9.0600000e+00   1.7000000e-02
   9.0650000e+00   8.4000000e-02
   9.0700000e+00   2.3000000e-02
   9.0750000e+00  -3.8000000e-02
   9.0800000e+00   5.0000000e-03
   9.0850000e+00   1.0000000e-02
   9.0900000e+00  -5.4000000e-02
   9.0950000e+00  -3.9000000e-02
   9.1000000e+00   1.4000000e-02
   9.1050000e+00   1.2000000e-02
   9.1100000e+00  -2.8000000e-02
   9.1150000e+00  -5.6000000e-02
   9.1200000e+00   4.6000000e-02
   9.1250000e+00   9.5000000e-02
   9.1300000e+00   4.0000000e-03
   9.1350000e+00  -4.2000000e-02
   9.1400000e+00   5.8000000e-02
   9.1450000e+00   1.1200000e-01
   9.1500000e+00   3.8000000e-02
   9.1550000e+00   8.0000000e-03
   9.1600000e+00   4.1000000e-02
   9.1650000e+00   7.5000000e-02
   9.1700000e+00   7.9000000e-02
   9.1750000e+00   2.6000000e-02
   9.1800000e+00  -4.9000000e-02
   9.1850000e+00  -4.6000000e-02
   9.1900000e+00  -7.0000000e-03
   9.1950000e+00  -1.2000000e-02
   9.2000000e+00  -7.1000000e-02
   9.2050000e+00  -9.6000000e-02
   9.2100000e+00  -1.3000000e-01
   9.2150000e+00  -5.4000000e-02
   9.2200000e+00   5.0000000e-02
   9.2250000e+00   2.9000000e-02
   9.2300000e+00  -9.6000000e-02
   9.2350000e+00  -1.1400000e-01
   9.2400000e+00   3.4000000e-02
   9.2450000e+00   1.0100000e-01
   9.2500000e+00   4.8000000e-02
   9.2550000e+00   3.1000000e-02
   9.2600000e+00   2.3000000e-02
   9.2650000e+00  -4.8000000e-02
   9.2700000e+00  -1.0600000e-01
   9.2750000e+00  -5.6000000e-02
   9.2800000e+00   2.7000000e-02
   9.2850000e+00   1.2000000e-02
   9.2900000e+00  -2.0000000e-03
   9.2950000e+00   3.0000000e-03
   9.3000000e+00   9.0000000e-03
   9.3050000e+00   3.8000000e-02
   9.3100000e+00   8.8000000e-02
   9.3150000e+00   8.4000000e-02
   9.3200000e+00   3.8000000e-02
   9.3250000e+00  -4.7000000e-02
   9.3300000e+00  -1.0200000e-01
   9.3350000e+00  -6.5000000e-02
   9.3400000e+00   2.7000000e-02
   9.3450000e+00   1.1900000e-01
   9.3500000e+00   1.4200000e-01
   9.3550000e+00   6.7000000e-02
   9.3600000e+00   1.5000000e-02
   9.3650000e+00   1.4000000e-02
   9.3700000e+00  -4.2000000e-02
   9.3750000e+00  -5.9000000e-02
   9.3800000e+00  -4.0000000e-03
   9.3850000e+00   9.6000000e-02
   9.3900000e+00   1.3400000e-01
   9.3950000e+00   4.3000000e-02
   9.4000000e+00  -2.1000000e-02
   9.4050000e+00   3.0000000e-03
   9.4100000e+00   4.3000000e-02
   9.4150000e+00   5.9000000e-02
   9.4200000e+00   5.4000000e-02
   9.4250000e+00   9.0000000e-03
   9.4300000e+00  -1.1800000e-01
   9.4350000e+00  -1.1600000e-01
   9.4400000e+00  -2.0000000e-03
   9.4450000e+00   9.8000000e-02
   9.4500000e+00   5.3000000e-02
   9.4550000e+00  -7.0000000e-02
   9.4600000e+00  -6.7000000e-02
   9.4650000e+00  -4.8000000e-02
   9.4700000e+00  -2.7000000e-02
   9.4750000e+00   1.6000000e-02
   9.4800000e+00   1.7000000e-02
   9.4850000e+00  -4.7000000e-02
   9.4900000e+00  -6.5000000e-02
   9.4950000e+00  -7.0000000e-03
   9.5000000e+00   4.7000000e-02
   9.5050000e+00   4.0000000e-02
   9.5100000e+00  -6.8000000e-02
   9.5150000e+00  -1.3900000e-01
   9.5200000e+00  -1.0800000e-01
   9.5250000e+00  -4.6000000e-02
   9.5300000e+00  -1.7000000e-02
   9.5350000e+00   2.2000000e-02
   9.5400000e+00   5.5000000e-02
   9.5450000e+00  -5.6000000e-02
   9.5500000e+00  -1.1200000e-01
   9.5550000e+00  -2.3000000e-02
   9.5600000e+00   5.3000000e-02
   9.5650000e+00   1.4000000e-02
   9.5700000e+00  -8.0000000e-02
   9.5750000e+00  -7.2000000e-02
   9.5800000e+00   1.0000000e-02
   9.5850000e+00   7.0000000e-02
   9.5900000e+00   2.0000000e-02
   9.5950000e+00   9.0000000e-03
   9.6000000e+00   6.4000000e-02
   9.6050000e+00   5.5000000e-02
   9.6100000e+00  -1.7000000e-02
   9.6150000e+00  -4.9000000e-02
   9.6200000e+00   4.0000000e-03
   9.6250000e+00   4.3000000e-02
   9.6300000e+00  -4.6000000e-02
   9.6350000e+00  -9.0000000e-02
   9.6400000e+00  -3.1000000e-02
   9.6450000e+00  -2.6000000e-02
   9.6500000e+00  -3.9000000e-02
   9.6550000e+00   3.0000000e-02
   9.6600000e+00   7.4000000e-02
   9.6650000e+00  -1.9000000e-02
   9.6700000e+00  -1.0200000e-01
   9.6750000e+00  -5.0000000e-02
   9.6800000e+00   0.0000000e+00
   9.6850000e+00  -5.0000000e-03
   9.6900000e+00   2.4000000e-02
   9.6950000e+00   4.0000000e-02
   9.7000000e+00  -7.0000000e-03
   9.7050000e+00  -4.1000000e-02
   9.7100000e+00  -8.0000000e-03
   9.7150000e+00   4.1000000e-02
   9.7200000e+00   6.5000000e-02
   9.7250000e+00   3.1000000e-02
   9.7300000e+00  -6.0000000e-02
   9.7350000e+00  -1.0700000e-01
   9.7400000e+00  -6.9000000e-02
   9.7450000e+00  -8.0000000e-03
   9.7500000e+00   2.9000000e-02
   9.7550000e+00  -1.2000000e-02
   9.7600000e+00  -2.6000000e-02
   9.7650000e+00   6.0000000e-03
   9.7700000e+00   6.0000000e-03
   9.7750000e+00  -6.0000000e-03
   9.7800000e+00  -2.1000000e-02
   9.7850000e+00  -3.7000000e-02
   9.7900000e+00  -3.3000000e-02
   9.7950000e+00   1.1000000e-02
   9.8000000e+00   6.3000000e-02
   9.8050000e+00   4.8000000e-02
   9.8100000e+00  -3.0000000e-03
   9.8150000e+00   5.1000000e-02
   9.8200000e+00   1.7700000e-01
   9.8250000e+00   1.2200000e-01
   9.8300000e+00  -3.9000000e-02
   9.8350000e+00  -1.7000000e-02
   9.8400000e+00   1.0400000e-01
   9.8450000e+00   4.7000000e-02
   9.8500000e+00  -1.0300000e-01
   9.8550000e+00  -8.1000000e-02
   9.8600000e+00  -2.0000000e-03
   9.8650000e+00  -9.6000000e-02
   9.8700000e+00  -1.3700000e-01
   9.8750000e+00   1.2400000e-01
   9.8800000e+00   2.9200000e-01
   9.8850000e+00   8.7000000e-02
   9.8900000e+00  -9.9000000e-02
   9.8950000e+00  -2.0000000e-03
   9.9000000e+00   1.3100000e-01
   9.9050000e+00   7.8000000e-02
   9.9100000e+00   2.1000000e-02
   9.9150000e+00   5.4000000e-02
   9.9200000e+00   4.3000000e-02
   9.9250000e+00  -3.8000000e-02
   9.9300000e+00  -3.4000000e-02
   9.9350000e+00   5.2000000e-02
   9.9400000e+00   4.3000000e-02
   9.9450000e+00  -7.0000000e-02
   9.9500000e+00  -7.1000000e-02
   9.9550000e+00   2.8000000e-02
   9.9600000e+00   7.4000000e-02
   9.9650000e+00   2.1000000e-02
   9.9700000e+00  -2.2000000e-02
   9.9750000e+00  -1.2000000e-02
   9.9800000e+00   3.9000000e-02
   9.9850000e+00   4.4000000e-02
   9.9900000e+00  -1.3000000e-02
   9.9950000e+00  -5.3000000e-02
   1.0000000e+01  -3.8000000e-02
   1.0005000e+01  -8.0000000e-03
   1.0010000e+01  -6.4000000e-02
   1.0015000e+01  -1.3800000e-01
   1.0020000e+01   5.0000000e-03
   1.0025000e+01   1.4200000e-01
   1.0030000e+01  -4.1000000e-02
   1.0035000e+01  -1.8000000e-01
   1.0040000e+01  -1.9000000e-02
   1.0045000e+01   1.2900000e-01
   1.0050000e+01  -1.1000000e-02
   1.0055000e+01  -1.8600000e-01
   1.0060000e+01  -1.4900000e-01
   1.0065000e+01  -3.0000000e-03
   1.0070000e+01   6.0000000e-02
   1.0075000e+01   3.1000000e-02
   1.0080000e+01   1.9000000e-02
   1.0085000e+01   4.2000000e-02
   1.0090000e+01   1.4000000e-02
   1.0095000e+01  -4.1000000e-02
   1.0100000e+01  -2.8000000e-02
   1.0105000e+01   6.7000000e-02
   1.0110000e+01   7.8000000e-02
   1.0115000e+01   1.3000000e-02
   1.0120000e+01   5.2000000e-02
   1.0125000e+01   6.9000000e-02
   1.0130000e+01  -5.5000000e-02
   1.0135000e+01  -6.2000000e-02
   1.0140000e+01   4.1000000e-02
   1.0145000e+01   8.9000000e-02
   1.0150000e+01   5.6000000e-02
   1.0155000e+01   5.3000000e-02
   1.0160000e+01   2.3000000e-02
   1.0165000e+01  -1.4700000e-01
   1.0170000e+01  -1.6100000e-01
   1.0175000e+01   1.8000000e-02
   1.0180000e+01   8.7000000e-02
   1.0185000e+01   1.5000000e-02
   1.0190000e+01   1.3000000e-02
   1.0195000e+01   8.8000000e-02
   1.0200000e+01   1.3000000e-01
   1.0205000e+01   4.6000000e-02
   1.0210000e+01  -7.0000000e-02
   1.0215000e+01  -9.0000000e-03
   1.0220000e+01   8.6000000e-02
   1.0225000e+01   6.0000000e-02
   1.0230000e+01  -6.9000000e-02
   1.0235000e+01  -9.9000000e-02
   1.0240000e+01  -8.0000000e-03
   1.0245000e+01   4.2000000e-02
   1.0250000e+01  -8.0000000e-03
   1.0255000e+01  -3.3000000e-02
   1.0260000e+01  -3.4000000e-02
   1.0265000e+01  -1.7100000e-01
   1.0270000e+01  -1.8000000e-01
   1.0275000e+01  -1.4000000e-02
   1.0280000e+01   2.5000000e-02
   1.0285000e+01  -1.9200000e-01
   1.0290000e+01  -2.9800000e-01
   1.0295000e+01  -1.1500000e-01
   1.0300000e+01  -5.8000000e-02
   1.0305000e+01  -1.8400000e-01
   1.0310000e+01  -1.9700000e-01
   1.0315000e+01  -4.3000000e-02
   1.0320000e+01   6.6000000e-02
   1.0325000e+01   3.2000000e-02
   1.0330000e+01  -4.4000000e-02
   1.0335000e+01   1.3000000e-02
   1.0340000e+01   8.7000000e-02
   1.0345000e+01  -4.7000000e-02
   1.0350000e+01  -1.4800000e-01
   1.0355000e+01  -5.2000000e-02
   1.0360000e+01   6.4000000e-02
   1.0365000e+01   9.1000000e-02
   1.0370000e+01   9.9000000e-02
   1.0375000e+01   1.3500000e-01
   1.0380000e+01   1.1400000e-01
   1.0385000e+01   8.5000000e-02
   1.0390000e+01   4.7000000e-02
   1.0395000e+01   0.0000000e+00
   1.0400000e+01   2.4000000e-02
   1.0405000e+01   3.3000000e-02
   1.0410000e+01  -2.1000000e-02
   1.0415000e+01   1.3000000e-02
   1.0420000e+01   1.2600000e-01
   1.0425000e+01   1.2500000e-01
   1.0430000e+01  -5.6000000e-02
   1.0435000e+01  -9.2000000e-02
   1.0440000e+01   6.0000000e-03
   1.0445000e+01  -3.9000000e-02
   1.0450000e+01  -7.1000000e-02
   1.0455000e+01   1.9000000e-02
   1.0460000e+01   1.2100000e-01
   1.0465000e+01   1.1900000e-01
   1.0470000e+01   2.6000000e-02
   1.0475000e+01  -6.0000000e-02
   1.0480000e+01  -2.6000000e-02
   1.0485000e+01   6.2000000e-02
   1.0490000e+01   6.8000000e-02
   1.0495000e+01   1.5000000e-02
   1.0500000e+01  -1.5000000e-02
   1.0505000e+01   3.7000000e-02
   1.0510000e+01   7.7000000e-02
   1.0515000e+01   4.3000000e-02
   1.0520000e+01   4.5000000e-02
   1.0525000e+01   8.0000000e-03
   1.0530000e+01  -9.6000000e-02
   1.0535000e+01  -8.0000000e-02
   1.0540000e+01   6.3000000e-02
   1.0545000e+01   9.5000000e-02
   1.0550000e+01  -2.2000000e-02
   1.0555000e+01  -1.2300000e-01
   1.0560000e+01  -4.4000000e-02
   1.0565000e+01   1.0200000e-01
   1.0570000e+01   9.5000000e-02
   1.0575000e+01  -2.0000000e-02
   1.0580000e+01  -5.1000000e-02
   1.0585000e+01   2.7000000e-02
   1.0590000e+01   7.5000000e-02
   1.0595000e+01   4.9000000e-02
   1.0600000e+01  -2.7000000e-02
   1.0605000e+01  -4.1000000e-02
   1.0610000e+01  -1.2000000e-02
   1.0615000e+01   2.9000000e-02
   1.0620000e+01   9.9000000e-02
   1.0625000e+01   8.5000000e-02
   1.0630000e+01  -5.4000000e-02
   1.0635000e+01  -9.5000000e-02
   1.0640000e+01   2.8000000e-02
   1.0645000e+01   1.0000000e-01
   1.0650000e+01   2.5000000e-02
   1.0655000e+01  -7.6000000e-02
   1.0660000e+01  -1.1200000e-01
   1.0665000e+01  -4.3000000e-02
   1.0670000e+01   5.2000000e-02
   1.0675000e+01   1.1500000e-01
   1.0680000e+01   8.8000000e-02
   1.0685000e+01  -2.2000000e-02
   1.0690000e+01  -3.4000000e-02
   1.0695000e+01   2.3000000e-02
   1.0700000e+01  -2.6000000e-02
   1.0705000e+01  -5.7000000e-02
   1.0710000e+01  -4.1000000e-02
   1.0715000e+01  -4.6000000e-02
   1.0720000e+01  -2.9000000e-02
   1.0725000e+01  -1.5000000e-02
   1.0730000e+01  -3.8000000e-02
   1.0735000e+01  -5.0000000e-02
   1.0740000e+01   3.3000000e-02
   1.0745000e+01  -1.3000000e-02
   1.0750000e+01  -2.5000000e-01
   1.0755000e+01  -2.1600000e-01
   1.0760000e+01   5.2000000e-02
   1.0765000e+01   1.0500000e-01
   1.0770000e+01  -3.4000000e-02
   1.0775000e+01  -1.0500000e-01
   1.0780000e+01  -2.1000000e-02
   1.0785000e+01   7.8000000e-02
   1.0790000e+01   7.6000000e-02
   1.0795000e+01   5.8000000e-02
   1.0800000e+01   6.0000000e-02
   1.0805000e+01   3.0000000e-03
   1.0810000e+01  -5.9000000e-02
   1.0815000e+01   3.0000000e-03
   1.0820000e+01   9.1000000e-02
   1.0825000e+01   3.6000000e-02
   1.0830000e+01  -9.5000000e-02
   1.0835000e+01  -3.2000000e-02
   1.0840000e+01   7.7000000e-02
   1.0845000e+01   4.5000000e-02
   1.0850000e+01  -4.5000000e-02
   1.0855000e+01  -1.0000000e-03
   1.0860000e+01   5.9000000e-02
   1.0865000e+01  -8.0000000e-03
   1.0870000e+01   2.6000000e-02
   1.0875000e+01   1.8700000e-01
   1.0880000e+01   2.3800000e-01
   1.0885000e+01   4.1000000e-02
   1.0890000e+01  -1.1600000e-01
   1.0895000e+01  -2.0000000e-02
   1.0900000e+01   1.0400000e-01
   1.0905000e+01   8.7000000e-02
   1.0910000e+01   4.1000000e-02
   1.0915000e+01   3.7000000e-02
   1.0920000e+01   5.1000000e-02
   1.0925000e+01   8.0000000e-03
   1.0930000e+01  -2.8000000e-02
   1.0935000e+01   2.0000000e-02
   1.0940000e+01   6.4000000e-02
   1.0945000e+01   5.8000000e-02
   1.0950000e+01   8.0000000e-03
   1.0955000e+01  -1.6000000e-02
   1.0960000e+01  -2.3000000e-02
   1.0965000e+01  -2.6000000e-02
   1.0970000e+01  -2.0000000e-03
   1.0975000e+01   3.6000000e-02
   1.0980000e+01   5.3000000e-02
   1.0985000e+01   1.7000000e-02
   1.0990000e+01  -1.5000000e-02
   1.0995000e+01  -9.0000000e-03
   1.1000000e+01   3.6000000e-02
   1.1005000e+01   3.8000000e-02
   1.1010000e+01  -9.3000000e-02
   1.1015000e+01  -2.4600000e-01
   1.1020000e+01  -7.2000000e-02
   1.1025000e+01   1.3800000e-01
   1.1030000e+01  -5.6000000e-02
   1.1035000e+01  -2.5900000e-01
   1.1040000e+01  -1.7300000e-01
   1.1045000e+01  -2.0000000e-02
   1.1050000e+01   1.0000000e-03
   1.1055000e+01  -1.6000000e-02
   1.1060000e+01   4.5000000e-02
   1.1065000e+01   3.4000000e-02
   1.1070000e+01  -6.1000000e-02
   1.1075000e+01  -8.5000000e-02
   1.1080000e+01  -2.4000000e-02
   1.1085000e+01   4.3000000e-02
   1.1090000e+01   2.8000000e-02
   1.1095000e+01  -9.0000000e-03
   1.1100000e+01  -1.9000000e-02
   1.1105000e+01  -2.0000000e-03
   1.1110000e+01  -1.3000000e-02
   1.1115000e+01  -3.0000000e-03
   1.1120000e+01   9.2000000e-02
   1.1125000e+01   1.0000000e-01
   1.1130000e+01  -1.5000000e-02
   1.1135000e+01  -7.4000000e-02
   1.1140000e+01   3.7000000e-02
   1.1145000e+01   1.1600000e-01
   1.1150000e+01   1.2000000e-02
   1.1155000e+01  -1.0100000e-01
   1.1160000e+01   1.0000000e-03
   1.1165000e+01   1.0400000e-01
   1.1170000e+01   1.7000000e-02
   1.1175000e+01  -4.4000000e-02
   1.1180000e+01  -1.5000000e-02
   1.1185000e+01  -1.1000000e-02
   1.1190000e+01   5.0000000e-03
   1.1195000e+01   1.9000000e-02
   1.1200000e+01   4.1000000e-02
   1.1205000e+01   5.3000000e-02
   1.1210000e+01   6.7000000e-02
   1.1215000e+01   7.6000000e-02
   1.1220000e+01   4.0000000e-02
   1.1225000e+01  -3.0000000e-02
   1.1230000e+01  -9.0000000e-02
   1.1235000e+01  -9.2000000e-02
   1.1240000e+01  -9.0000000e-03
   1.1245000e+01   6.2000000e-02
   1.1250000e+01   3.3000000e-02
   1.1255000e+01  -3.2000000e-02
   1.1260000e+01  -7.6000000e-02
   1.1265000e+01  -8.0000000e-03
   1.1270000e+01   9.6000000e-02
   1.1275000e+01   6.2000000e-02
   1.1280000e+01  -1.1700000e-01
   1.1285000e+01  -1.1400000e-01
   1.1290000e+01   5.5000000e-02
   1.1295000e+01   1.4100000e-01
   1.1300000e+01   1.2000000e-01
   1.1305000e+01   4.5000000e-02
   1.1310000e+01  -2.1000000e-02
   1.1315000e+01  -1.0000000e-03
   1.1320000e+01   3.4000000e-02
   1.1325000e+01  -5.1000000e-02
   1.1330000e+01  -1.2700000e-01
   1.1335000e+01  -6.4000000e-02
   1.1340000e+01   2.7000000e-02
   1.1345000e+01  -2.5000000e-02
   1.1350000e+01  -3.6000000e-02
   1.1355000e+01   7.1000000e-02
   1.1360000e+01   8.9000000e-02
   1.1365000e+01   0.0000000e+00
   1.1370000e+01  -1.6000000e-02
   1.1375000e+01   4.1000000e-02
   1.1380000e+01   3.4000000e-02
   1.1385000e+01  -2.4000000e-02
   1.1390000e+01  -8.5000000e-02
   1.1395000e+01  -5.8000000e-02
   1.1400000e+01   4.0000000e-03
   1.1405000e+01   5.2000000e-02
   1.1410000e+01   4.0000000e-02
   1.1415000e+01   2.4000000e-02
   1.1420000e+01   1.2600000e-01
   1.1425000e+01   1.4300000e-01
   1.1430000e+01  -1.2000000e-02
   1.1435000e+01  -7.4000000e-02
   1.1440000e+01   4.5000000e-02
   1.1445000e+01   9.9000000e-02
   1.1450000e+01   3.9000000e-02
   1.1455000e+01  -8.0000000e-03
   1.1460000e+01  -3.3000000e-02
   1.1465000e+01  -6.7000000e-02
   1.1470000e+01  -5.7000000e-02
   1.1475000e+01   1.0000000e-03
   1.1480000e+01   4.6000000e-02
   1.1485000e+01   5.4000000e-02
   1.1490000e+01   4.0000000e-03
   1.1495000e+01  -3.0000000e-02
   1.1500000e+01   3.0000000e-02
   1.1505000e+01   9.6000000e-02
   1.1510000e+01   1.0700000e-01
   1.1515000e+01   1.2600000e-01
   1.1520000e+01   1.6600000e-01
   1.1525000e+01   1.1800000e-01
   1.1530000e+01   2.2000000e-02
   1.1535000e+01   4.5000000e-02
   1.1540000e+01   9.3000000e-02
   1.1545000e+01   6.0000000e-03
   1.1550000e+01  -1.0300000e-01
   1.1555000e+01  -4.8000000e-02
   1.1560000e+01   1.8000000e-02
   1.1565000e+01  -2.2000000e-02
   1.1570000e+01  -9.3000000e-02
   1.1575000e+01  -9.9000000e-02
   1.1580000e+01  -1.1000000e-02
   1.1585000e+01   6.2000000e-02
   1.1590000e+01   3.8000000e-02
   1.1595000e+01   3.0000000e-02
   1.1600000e+01   9.0000000e-02
   1.1605000e+01   1.5200000e-01
   1.1610000e+01   8.9000000e-02
   1.1615000e+01  -1.2000000e-02
   1.1620000e+01  -1.2000000e-02
   1.1625000e+01  -2.3000000e-02
   1.1630000e+01  -5.3000000e-02
   1.1635000e+01  -3.8000000e-02
   1.1640000e+01   5.4000000e-02
   1.1645000e+01   8.8000000e-02
   1.1650000e+01  -3.9000000e-02
   1.1655000e+01  -8.5000000e-02
   1.1660000e+01  -7.6000000e-02
   1.1665000e+01  -6.3000000e-02
   1.1670000e+01  -3.6000000e-02
   1.1675000e+01   1.5000000e-02
   1.1680000e+01   4.5000000e-02
   1.1685000e+01  -2.6000000e-02
   1.1690000e+01  -1.1300000e-01
   1.1695000e+01  -1.0100000e-01
   1.1700000e+01  -6.4000000e-02
   1.1705000e+01  -1.5700000e-01
   1.1710000e+01  -1.4600000e-01
   1.1715000e+01   2.8000000e-02
   1.1720000e+01   1.2200000e-01
   1.1725000e+01   3.9000000e-02
   1.1730000e+01  -1.0200000e-01
   1.1735000e+01  -1.1000000e-01
   1.1740000e+01  -2.2000000e-02
   1.1745000e+01   6.7000000e-02
   1.1750000e+01   7.2000000e-02
   1.1755000e+01  -9.0000000e-03
   1.1760000e+01  -7.0000000e-03
   1.1765000e+01   3.1000000e-02
   1.1770000e+01   2.6000000e-02
   1.1775000e+01   6.5000000e-02
   1.1780000e+01   9.2000000e-02
   1.1785000e+01   8.0000000e-03
   1.1790000e+01  -6.2000000e-02
   1.1795000e+01   2.1000000e-02
   1.1800000e+01   9.3000000e-02
   1.1805000e+01   6.8000000e-02
   1.1810000e+01  -1.8000000e-02
   1.1815000e+01  -6.1000000e-02
   1.1820000e+01   4.0000000e-02
   1.1825000e+01   1.0000000e-01
   1.1830000e+01   1.0000000e-02
   1.1835000e+01  -1.5000000e-02
   1.1840000e+01   3.1000000e-02
   1.1845000e+01   4.4000000e-02
   1.1850000e+01   4.0000000e-03
   1.1855000e+01  -4.0000000e-02
   1.1860000e+01  -2.4000000e-02
   1.1865000e+01  -3.8000000e-02
   1.1870000e+01   2.2000000e-02
   1.1875000e+01   2.0000000e-01
   1.1880000e+01   2.5400000e-01
   1.1885000e+01   4.3000000e-02
   1.1890000e+01  -1.1500000e-01
   1.1895000e+01   1.6000000e-02
   1.1900000e+01   1.6000000e-01
   1.1905000e+01   1.1300000e-01
   1.1910000e+01   6.0000000e-03
   1.1915000e+01  -6.1000000e-02
   1.1920000e+01   1.2000000e-02
   1.1925000e+01   6.7000000e-02
   1.1930000e+01   3.0000000e-03
   1.1935000e+01  -6.7000000e-02
   1.1940000e+01  -9.5000000e-02
   1.1945000e+01  -7.4000000e-02
   1.1950000e+01   1.2000000e-02
   1.1955000e+01   6.7000000e-02
   1.1960000e+01   4.9000000e-02
   1.1965000e+01  -4.3000000e-02
   1.1970000e+01  -1.0000000e-01
   1.1975000e+01  -3.5000000e-02
   1.1980000e+01   2.1000000e-02
   1.1985000e+01  -2.4000000e-02
   1.1990000e+01  -3.6000000e-02
   1.1995000e+01   1.4000000e-02
   1.2000000e+01   3.7000000e-02
   1.2005000e+01   2.0000000e-02
   1.2010000e+01  -6.5000000e-02
   1.2015000e+01  -1.9100000e-01
   1.2020000e+01  -7.6000000e-02
   1.2025000e+01   1.1800000e-01
   1.2030000e+01  -5.0000000e-03
   1.2035000e+01  -1.9100000e-01
   1.2040000e+01  -1.2900000e-01
   1.2045000e+01   1.6000000e-02
   1.2050000e+01   3.8000000e-02
   1.2055000e+01   4.6000000e-02
   1.2060000e+01   9.5000000e-02
   1.2065000e+01   7.4000000e-02
   1.2070000e+01  -4.5000000e-02
   1.2075000e+01  -1.3900000e-01
   1.2080000e+01  -8.5000000e-02
   1.2085000e+01  -6.6000000e-02
   1.2090000e+01  -5.6000000e-02
   1.2095000e+01  -3.7000000e-02
   1.2100000e+01  -4.1000000e-02
   1.2105000e+01   0.0000000e+00
   1.2110000e+01   9.0000000e-03
   1.2115000e+01  -1.3000000e-02
   1.2120000e+01   2.9000000e-02
   1.2125000e+01   7.5000000e-02
   1.2130000e+01   1.0000000e-02
   1.2135000e+01  -5.7000000e-02
   1.2140000e+01   5.0000000e-03
   1.2145000e+01   2.0000000e-02
   1.2150000e+01  -1.6000000e-02
   1.2155000e+01  -3.4000000e-02
   1.2160000e+01  -3.0000000e-02
   1.2165000e+01   1.3000000e-02
   1.2170000e+01   3.6000000e-02
   1.2175000e+01  -4.8000000e-02
   1.2180000e+01  -1.0400000e-01
   1.2185000e+01  -8.6000000e-02
   1.2190000e+01  -3.1000000e-02
   1.2195000e+01   4.3000000e-02
   1.2200000e+01   4.0000000e-02
   1.2205000e+01  -3.6000000e-02
   1.2210000e+01  -4.8000000e-02
   1.2215000e+01   1.2000000e-02
   1.2220000e+01   1.0500000e-01
   1.2225000e+01   3.0000000e-02
   1.2230000e+01  -1.4500000e-01
   1.2235000e+01  -4.4000000e-02
   1.2240000e+01   1.8200000e-01
   1.2245000e+01   1.7300000e-01
   1.2250000e+01  -3.0000000e-03
   1.2255000e+01  -7.7000000e-02
   1.2260000e+01  -1.1000000e-02
   1.2265000e+01   3.7000000e-02
   1.2270000e+01  -1.3000000e-02
   1.2275000e+01  -7.4000000e-02
   1.2280000e+01  -4.3000000e-02
   1.2285000e+01   7.0000000e-03
   1.2290000e+01   5.6000000e-02
   1.2295000e+01   6.2000000e-02
   1.2300000e+01  -1.3000000e-02
   1.2305000e+01  -4.5000000e-02
   1.2310000e+01  -1.0000000e-02
   1.2315000e+01   5.3000000e-02
   1.2320000e+01   7.9000000e-02
   1.2325000e+01  -2.2000000e-02
   1.2330000e+01  -1.6200000e-01
   1.2335000e+01  -9.3000000e-02
   1.2340000e+01   2.6000000e-02
   1.2345000e+01   4.0000000e-02
   1.2350000e+01   1.5000000e-02
   1.2355000e+01   2.2000000e-02
   1.2360000e+01   6.5000000e-02
   1.2365000e+01   7.6000000e-02
   1.2370000e+01   1.6000000e-02
   1.2375000e+01  -1.9000000e-02
   1.2380000e+01  -3.5000000e-02
   1.2385000e+01  -4.8000000e-02
   1.2390000e+01   5.0000000e-03
   1.2395000e+01   6.2000000e-02
   1.2400000e+01   4.4000000e-02
   1.2405000e+01  -6.1000000e-02
   1.2410000e+01  -1.1700000e-01
   1.2415000e+01  -9.7000000e-02
   1.2420000e+01   1.0000000e-02
   1.2425000e+01   7.6000000e-02
   1.2430000e+01   7.0000000e-03
   1.2435000e+01   3.3000000e-02
   1.2440000e+01   2.0100000e-01
   1.2445000e+01   2.0200000e-01
   1.2450000e+01   5.7000000e-02
   1.2455000e+01   9.0000000e-03
   1.2460000e+01   3.6000000e-02
   1.2465000e+01   3.8000000e-02
   1.2470000e+01   4.0000000e-03
   1.2475000e+01  -5.7000000e-02
   1.2480000e+01  -5.3000000e-02
   1.2485000e+01   2.8000000e-02
   1.2490000e+01   7.2000000e-02
   1.2495000e+01   4.5000000e-02
   1.2500000e+01  -2.0000000e-02
   1.2505000e+01  -1.0000000e-02
   1.2510000e+01   3.0000000e-03
   1.2515000e+01  -4.0000000e-03
   1.2520000e+01   6.4000000e-02
   1.2525000e+01   7.4000000e-02
   1.2530000e+01  -7.8000000e-02
   1.2535000e+01  -1.2800000e-01
   1.2540000e+01  -2.7000000e-02
   1.2545000e+01   3.4000000e-02
   1.2550000e+01   4.0000000e-03
   1.2555000e+01  -1.3900000e-01
   1.2560000e+01  -1.6900000e-01
   1.2565000e+01  -5.1000000e-02
   1.2570000e+01   5.0000000e-03
   1.2575000e+01   6.0000000e-03
   1.2580000e+01  -2.8000000e-02
   1.2585000e+01  -1.4000000e-02
   1.2590000e+01   6.0000000e-02
   1.2595000e+01   9.3000000e-02
   1.2600000e+01   5.1000000e-02
   1.2605000e+01   3.0000000e-03
   1.2610000e+01  -2.0000000e-02
   1.2615000e+01   1.6000000e-02
   1.2620000e+01   8.9000000e-02
   1.2625000e+01   6.6000000e-02
   1.2630000e+01  -5.9000000e-02
   1.2635000e+01  -1.0300000e-01
   1.2640000e+01  -1.0000000e-03
   1.2645000e+01   7.9000000e-02
   1.2650000e+01   4.8000000e-02
   1.2655000e+01  -7.0000000e-02
   1.2660000e+01  -8.0000000e-02
   1.2665000e+01   7.2000000e-02
   1.2670000e+01   1.5500000e-01
   1.2675000e+01   4.6000000e-02
   1.2680000e+01  -5.9000000e-02
   1.2685000e+01  -1.8000000e-02
   1.2690000e+01   6.1000000e-02
   1.2695000e+01   9.0000000e-03
   1.2700000e+01  -1.1100000e-01
   1.2705000e+01  -1.1000000e-01
   1.2710000e+01  -3.7000000e-02
   1.2715000e+01   1.0000000e-03
   1.2720000e+01   3.6000000e-02
   1.2725000e+01   3.0000000e-02
   1.2730000e+01  -3.7000000e-02
   1.2735000e+01  -2.8000000e-02
   1.2740000e+01   6.6000000e-02
   1.2745000e+01   1.3800000e-01
   1.2750000e+01   9.2000000e-02
   1.2755000e+01  -2.1000000e-02
   1.2760000e+01  -8.0000000e-03
   1.2765000e+01   7.5000000e-02
   1.2770000e+01   6.0000000e-02
   1.2775000e+01  -5.0000000e-03
   1.2780000e+01   3.0000000e-03
   1.2785000e+01   1.5000000e-02
   1.2790000e+01   2.0000000e-03
   1.2795000e+01  -4.1000000e-02
   1.2800000e+01  -9.8000000e-02
   1.2805000e+01  -5.4000000e-02
   1.2810000e+01   2.8000000e-02
   1.2815000e+01   6.0000000e-02
   1.2820000e+01   9.4000000e-02
   1.2825000e+01   7.2000000e-02
   1.2830000e+01  -4.0000000e-02
   1.2835000e+01  -3.6000000e-02
   1.2840000e+01   2.2000000e-02
   1.2845000e+01  -3.1000000e-02
   1.2850000e+01  -1.0400000e-01
   1.2855000e+01  -8.0000000e-02
   1.2860000e+01  -4.6000000e-02
   1.2865000e+01  -7.2000000e-02
   1.2870000e+01   1.1000000e-02
   1.2875000e+01   1.9900000e-01
   1.2880000e+01   2.4300000e-01
   1.2885000e+01   8.7000000e-02
   1.2890000e+01  -4.9000000e-02
   1.2895000e+01  -2.9000000e-02
   1.2900000e+01   3.2000000e-02
   1.2905000e+01   4.0000000e-02
   1.2910000e+01  -6.0000000e-03
   1.2915000e+01  -7.4000000e-02
   1.2920000e+01  -1.6000000e-02
   1.2925000e+01   7.2000000e-02
   1.2930000e+01   3.9000000e-02
   1.2935000e+01  -1.1000000e-02
   1.2940000e+01   4.0000000e-03
   1.2945000e+01   2.1000000e-02
   1.2950000e+01  -4.0000000e-03
   1.2955000e+01  -7.0000000e-03
   1.2960000e+01   1.0000000e-02
   1.2965000e+01  -2.0000000e-03
   1.2970000e+01  -3.0000000e-03
   1.2975000e+01   1.0000000e-02
   1.2980000e+01  -5.0000000e-03
   1.2985000e+01   5.0000000e-03
   1.2990000e+01   5.7000000e-02
   1.2995000e+01   1.0200000e-01
   1.3000000e+01   1.1100000e-01
   1.3005000e+01   5.7000000e-02
   1.3010000e+01  -6.9000000e-02
   1.3015000e+01  -2.1700000e-01
   1.3020000e+01  -1.8000000e-01
   1.3025000e+01  -9.8000000e-02
   1.3030000e+01  -1.6700000e-01
   1.3035000e+01  -2.1200000e-01
   1.3040000e+01  -1.3000000e-01
   1.3045000e+01  -3.4000000e-02
   1.3050000e+01  -1.7000000e-02
   1.3055000e+01  -2.2000000e-02
   1.3060000e+01   2.6000000e-02
   1.3065000e+01   6.2000000e-02
   1.3070000e+01   7.1000000e-02
   1.3075000e+01   6.5000000e-02
   1.3080000e+01  -2.0000000e-02
   1.3085000e+01  -1.3600000e-01
   1.3090000e+01  -7.3000000e-02
   1.3095000e+01   1.0200000e-01
   1.3100000e+01   1.3900000e-01
   1.3105000e+01   5.8000000e-02
   1.3110000e+01   3.0000000e-03
   1.3115000e+01  -8.2000000e-02
   1.3120000e+01  -1.4100000e-01
   1.3125000e+01  -6.7000000e-02
   1.3130000e+01   8.0000000e-03
   1.3135000e+01   3.1000000e-02
   1.3140000e+01   4.2000000e-02
   1.3145000e+01   1.4000000e-02
   1.3150000e+01   6.0000000e-03
   1.3155000e+01   6.3000000e-02
   1.3160000e+01   1.1900000e-01
   1.3165000e+01   6.8000000e-02
   1.3170000e+01  -1.7000000e-02
   1.3175000e+01  -6.2000000e-02
   1.3180000e+01  -1.3500000e-01
   1.3185000e+01  -1.0800000e-01
   1.3190000e+01  -6.7000000e-02
   1.3195000e+01  -9.1000000e-02
   1.3200000e+01  -6.8000000e-02
   1.3205000e+01  -3.9000000e-02
   1.3210000e+01   2.0000000e-03
   1.3215000e+01   6.1000000e-02
   1.3220000e+01   1.1400000e-01
   1.3225000e+01   1.1200000e-01
   1.3230000e+01  -3.6000000e-02
   1.3235000e+01  -8.9000000e-02
   1.3240000e+01   2.0000000e-03
   1.3245000e+01   4.7000000e-02
   1.3250000e+01  -7.0000000e-03
   1.3255000e+01  -4.6000000e-02
   1.3260000e+01  -8.0000000e-03
   1.3265000e+01   2.6000000e-02
   1.3270000e+01   1.0000000e-03
   1.3275000e+01  -5.0000000e-03
   1.3280000e+01   9.0000000e-03
   1.3285000e+01   1.0000000e-03
   1.3290000e+01  -1.8000000e-02
   1.3295000e+01  -3.4000000e-02
   1.3300000e+01  -1.5000000e-02
   1.3305000e+01  -6.1000000e-02
   1.3310000e+01  -1.0700000e-01
   1.3315000e+01  -2.6000000e-02
   1.3320000e+01   2.3000000e-02
   1.3325000e+01  -1.3600000e-01
   1.3330000e+01  -2.1700000e-01
   1.3335000e+01  -1.0000000e-01
   1.3340000e+01   4.9000000e-02
   1.3345000e+01   6.9000000e-02
   1.3350000e+01  -4.8000000e-02
   1.3355000e+01  -1.6900000e-01
   1.3360000e+01  -6.8000000e-02
   1.3365000e+01   9.5000000e-02
   1.3370000e+01   8.3000000e-02
   1.3375000e+01  -1.6000000e-02
   1.3380000e+01  -3.3000000e-02
   1.3385000e+01  -1.4000000e-02
   1.3390000e+01  -2.5000000e-02
   1.3395000e+01  -2.5000000e-02
   1.3400000e+01   4.0000000e-02
   1.3405000e+01   8.9000000e-02
   1.3410000e+01   7.4000000e-02
   1.3415000e+01   1.0200000e-01
   1.3420000e+01   1.7600000e-01
   1.3425000e+01   1.5400000e-01
   1.3430000e+01  -3.1000000e-02
   1.3435000e+01  -1.6500000e-01
   1.3440000e+01  -2.2000000e-02
   1.3445000e+01   9.7000000e-02
   1.3450000e+01  -3.9000000e-02
   1.3455000e+01  -9.2000000e-02
   1.3460000e+01   3.0000000e-02
   1.3465000e+01   9.3000000e-02
   1.3470000e+01   7.6000000e-02
   1.3475000e+01   6.1000000e-02
   1.3480000e+01   5.0000000e-02
   1.3485000e+01   6.3000000e-02
   1.3490000e+01   6.7000000e-02
   1.3495000e+01   2.5000000e-02
   1.3500000e+01   2.3000000e-02
   1.3505000e+01   4.1000000e-02
   1.3510000e+01   2.4000000e-02
   1.3515000e+01  -5.0000000e-03
   1.3520000e+01   2.6000000e-02
   1.3525000e+01   2.5000000e-02
   1.3530000e+01  -6.4000000e-02
   1.3535000e+01  -5.5000000e-02
   1.3540000e+01   5.0000000e-02
   1.3545000e+01   7.3000000e-02
   1.3550000e+01   3.5000000e-02
   1.3555000e+01   3.7000000e-02
   1.3560000e+01   5.3000000e-02
   1.3565000e+01   6.8000000e-02
   1.3570000e+01   8.2000000e-02
   1.3575000e+01   8.5000000e-02
   1.3580000e+01   7.4000000e-02
   1.3585000e+01   5.7000000e-02
   1.3590000e+01   7.2000000e-02
   1.3595000e+01   1.9000000e-02
   1.3600000e+01  -7.2000000e-02
   1.3605000e+01  -1.1700000e-01
   1.3610000e+01  -1.5800000e-01
   1.3615000e+01  -8.8000000e-02
   1.3620000e+01   2.9000000e-02
   1.3625000e+01   4.5000000e-02
   1.3630000e+01  -8.0000000e-03
   1.3635000e+01  -3.2000000e-02
   1.3640000e+01  -4.8000000e-02
   1.3645000e+01  -9.8000000e-02
   1.3650000e+01  -2.0100000e-01
   1.3655000e+01  -1.6200000e-01
   1.3660000e+01  -4.5000000e-02
   1.3665000e+01  -2.3000000e-02
   1.3670000e+01  -4.3000000e-02
   1.3675000e+01  -8.9000000e-02
   1.3680000e+01  -6.6000000e-02
   1.3685000e+01   2.4000000e-02
   1.3690000e+01   3.1000000e-02
   1.3695000e+01  -5.9000000e-02
   1.3700000e+01  -1.3400000e-01
   1.3705000e+01  -6.2000000e-02
   1.3710000e+01  -1.0000000e-03
   1.3715000e+01   1.0000000e-02
   1.3720000e+01   6.3000000e-02
   1.3725000e+01   1.0100000e-01
   1.3730000e+01   1.6000000e-02
   1.3735000e+01  -2.8000000e-02
   1.3740000e+01   3.7000000e-02
   1.3745000e+01   6.0000000e-02
   1.3750000e+01  -2.4000000e-02
   1.3755000e+01  -1.0300000e-01
   1.3760000e+01  -2.7000000e-02
   1.3765000e+01   6.1000000e-02
   1.3770000e+01   5.8000000e-02
   1.3775000e+01   4.6000000e-02
   1.3780000e+01   4.7000000e-02
   1.3785000e+01   5.1000000e-02
   1.3790000e+01   5.0000000e-03
   1.3795000e+01  -3.4000000e-02
   1.3800000e+01  -3.4000000e-02
   1.3805000e+01  -7.2000000e-02
   1.3810000e+01  -8.4000000e-02
   1.3815000e+01  -2.9000000e-02
   1.3820000e+01   4.9000000e-02
   1.3825000e+01   4.4000000e-02
   1.3830000e+01  -4.6000000e-02
   1.3835000e+01  -7.1000000e-02
   1.3840000e+01  -1.1000000e-02
   1.3845000e+01  -2.1000000e-02
   1.3850000e+01  -1.2000000e-01
   1.3855000e+01  -7.7000000e-02
   1.3860000e+01   2.7000000e-02
   1.3865000e+01  -5.3000000e-02
   1.3870000e+01  -6.9000000e-02
   1.3875000e+01   1.6100000e-01
   1.3880000e+01   2.7700000e-01
   1.3885000e+01   1.2200000e-01
   1.3890000e+01  -2.3000000e-02
   1.3895000e+01  -2.0000000e-03
   1.3900000e+01   6.8000000e-02
   1.3905000e+01   6.5000000e-02
   1.3910000e+01  -6.0000000e-03
   1.3915000e+01  -7.6000000e-02
   1.3920000e+01  -3.1000000e-02
   1.3925000e+01   2.2000000e-02
   1.3930000e+01   2.1000000e-02
   1.3935000e+01   2.4000000e-02
   1.3940000e+01   5.3000000e-02
   1.3945000e+01   5.2000000e-02
   1.3950000e+01   1.6000000e-02
   1.3955000e+01  -2.5000000e-02
   1.3960000e+01  -3.6000000e-02
   1.3965000e+01   1.0000000e-03
   1.3970000e+01   7.0000000e-03
   1.3975000e+01  -6.4000000e-02
   1.3980000e+01  -6.5000000e-02
   1.3985000e+01  -2.0000000e-02
   1.3990000e+01  -1.0000000e-02
   1.3995000e+01  -7.0000000e-03
   1.4000000e+01  -1.0000000e-02
   1.4005000e+01  -2.0000000e-03
   1.4010000e+01  -4.8000000e-02
   1.4015000e+01  -1.5600000e-01
   1.4020000e+01  -1.0500000e-01
   1.4025000e+01  -2.0000000e-03
   1.4030000e+01  -9.7000000e-02
   1.4035000e+01  -1.8200000e-01
   1.4040000e+01   1.8000000e-02
   1.4045000e+01   1.6900000e-01
   1.4050000e+01   2.1000000e-02
   1.4055000e+01  -7.5000000e-02
   1.4060000e+01   3.1000000e-02
   1.4065000e+01   1.2100000e-01
   1.4070000e+01   1.0500000e-01
   1.4075000e+01   7.2000000e-02
   1.4080000e+01   6.7000000e-02
   1.4085000e+01   4.7000000e-02
   1.4090000e+01   2.3000000e-02
   1.4095000e+01  -8.0000000e-03
   1.4100000e+01  -6.4000000e-02
   1.4105000e+01  -3.0000000e-03
   1.4110000e+01   1.1100000e-01
   1.4115000e+01   1.2200000e-01
   1.4120000e+01   1.1400000e-01
   1.4125000e+01   6.1000000e-02
   1.4130000e+01  -4.8000000e-02
   1.4135000e+01  -8.2000000e-02
   1.4140000e+01  -4.5000000e-02
   1.4145000e+01  -2.2000000e-02
   1.4150000e+01  -3.4000000e-02
   1.4155000e+01  -2.4000000e-02
   1.4160000e+01   9.0000000e-03
   1.4165000e+01  -3.8000000e-02
   1.4170000e+01  -5.5000000e-02
   1.4175000e+01  -1.1000000e-02
   1.4180000e+01   5.8000000e-02
   1.4185000e+01   8.6000000e-02
   1.4190000e+01   6.0000000e-02
   1.4195000e+01   2.1000000e-02
   1.4200000e+01  -5.5000000e-02
   1.4205000e+01  -5.2000000e-02
   1.4210000e+01   2.6000000e-02
   1.4215000e+01   8.4000000e-02
   1.4220000e+01   8.6000000e-02
   1.4225000e+01   2.6000000e-02
   1.4230000e+01  -5.0000000e-02
   1.4235000e+01  -2.7000000e-02
   1.4240000e+01   6.6000000e-02
   1.4245000e+01   9.1000000e-02
   1.4250000e+01   1.0000000e-02
   1.4255000e+01  -4.9000000e-02
   1.4260000e+01  -2.0000000e-02
   1.4265000e+01  -2.1000000e-02
   1.4270000e+01  -9.4000000e-02
   1.4275000e+01  -9.8000000e-02
   1.4280000e+01  -4.1000000e-02
   1.4285000e+01  -9.0000000e-03
   1.4290000e+01  -1.0000000e-02
   1.4295000e+01  -3.2000000e-02
   1.4300000e+01   0.0000000e+00
   1.4305000e+01   1.0000000e-02
   1.4310000e+01  -1.3000000e-02
   1.4315000e+01   3.1000000e-02
   1.4320000e+01   5.9000000e-02
   1.4325000e+01  -5.1000000e-02
   1.4330000e+01  -1.3200000e-01
   1.4335000e+01  -6.7000000e-02
   1.4340000e+01   7.9000000e-02
   1.4345000e+01   1.4200000e-01
   1.4350000e+01   9.0000000e-03
   1.4355000e+01  -9.3000000e-02
   1.4360000e+01  -1.0600000e-01
   1.4365000e+01  -5.9000000e-02
   1.4370000e+01  -7.0000000e-03
   1.4375000e+01  -2.6000000e-02
   1.4380000e+01  -1.4000000e-02
   1.4385000e+01   5.0000000e-02
   1.4390000e+01   7.2000000e-02
   1.4395000e+01   4.3000000e-02
   1.4400000e+01  -3.3000000e-02
   1.4405000e+01  -7.0000000e-02
   1.4410000e+01  -3.7000000e-02
   1.4415000e+01   1.3000000e-02
   1.4420000e+01   3.6000000e-02
   1.4425000e+01  -1.3000000e-02
   1.4430000e+01  -1.4800000e-01
   1.4435000e+01  -1.2200000e-01
   1.4440000e+01   4.5000000e-02
   1.4445000e+01   4.4000000e-02
   1.4450000e+01  -6.3000000e-02
   1.4455000e+01  -1.0200000e-01
   1.4460000e+01  -5.1000000e-02
   1.4465000e+01   1.8000000e-02
   1.4470000e+01   3.8000000e-02
   1.4475000e+01   3.5000000e-02
   1.4480000e+01   5.1000000e-02
   1.4485000e+01   4.3000000e-02
   1.4490000e+01  -3.0000000e-02
   1.4495000e+01  -9.6000000e-02
   1.4500000e+01  -3.0000000e-02
   1.4505000e+01  -4.0000000e-03
   1.4510000e+01  -1.2000000e-01
   1.4515000e+01  -1.4500000e-01
   1.4520000e+01   1.8000000e-02
   1.4525000e+01   1.4700000e-01
   1.4530000e+01   1.1300000e-01
   1.4535000e+01   7.1000000e-02
   1.4540000e+01   5.2000000e-02
   1.4545000e+01   3.7000000e-02
   1.4550000e+01   5.8000000e-02
   1.4555000e+01   8.8000000e-02
   1.4560000e+01   8.4000000e-02
   1.4565000e+01   4.4000000e-02
   1.4570000e+01   8.0000000e-03
   1.4575000e+01  -2.3000000e-02
   1.4580000e+01  -2.3000000e-02
   1.4585000e+01   3.2000000e-02
   1.4590000e+01   4.8000000e-02
   1.4595000e+01   7.0000000e-03
   1.4600000e+01   2.9000000e-02
   1.4605000e+01   6.1000000e-02
   1.4610000e+01  -3.0000000e-03
   1.4615000e+01  -3.4000000e-02
   1.4620000e+01   1.2000000e-02
   1.4625000e+01   2.3000000e-02
   1.4630000e+01  -2.6000000e-02
   1.4635000e+01   1.4000000e-02
   1.4640000e+01   1.1000000e-01
   1.4645000e+01   9.3000000e-02
   1.4650000e+01   1.1000000e-02
   1.4655000e+01  -3.8000000e-02
   1.4660000e+01  -4.3000000e-02
   1.4665000e+01  -2.7000000e-02
   1.4670000e+01   1.4000000e-02
   1.4675000e+01   6.8000000e-02
   1.4680000e+01   1.0200000e-01
   1.4685000e+01   1.2000000e-01
   1.4690000e+01   9.7000000e-02
   1.4695000e+01   4.9000000e-02
   1.4700000e+01   4.3000000e-02
   1.4705000e+01   2.6000000e-02
   1.4710000e+01  -4.5000000e-02
   1.4715000e+01  -7.5000000e-02
   1.4720000e+01  -3.7000000e-02
   1.4725000e+01   5.0000000e-03
   1.4730000e+01   8.0000000e-03
   1.4735000e+01   4.7000000e-02
   1.4740000e+01   1.0900000e-01
   1.4745000e+01   6.6000000e-02
   1.4750000e+01  -5.5000000e-02
   1.4755000e+01  -7.9000000e-02
   1.4760000e+01   3.0000000e-03
   1.4765000e+01   8.6000000e-02
   1.4770000e+01   5.6000000e-02
   1.4775000e+01  -7.6000000e-02
   1.4780000e+01  -8.5000000e-02
   1.4785000e+01  -6.2000000e-02
   1.4790000e+01  -5.2000000e-02
   1.4795000e+01  -1.4000000e-02
   1.4800000e+01  -7.0000000e-03
   1.4805000e+01  -3.3000000e-02
   1.4810000e+01  -3.9000000e-02
   1.4815000e+01   2.5000000e-02
   1.4820000e+01   1.2700000e-01
   1.4825000e+01   9.2000000e-02
   1.4830000e+01  -3.6000000e-02
   1.4835000e+01  -1.3000000e-02
   1.4840000e+01   3.8000000e-02
   1.4845000e+01  -9.3000000e-02
   1.4850000e+01  -1.4300000e-01
   1.4855000e+01  -2.9000000e-02
   1.4860000e+01   2.1000000e-02
   1.4865000e+01  -1.6000000e-02
   1.4870000e+01  -1.8000000e-02
   1.4875000e+01   7.1000000e-02
   1.4880000e+01   2.3500000e-01
   1.4885000e+01   1.9600000e-01
   1.4890000e+01  -1.9000000e-02
   1.4895000e+01  -6.1000000e-02
   1.4900000e+01   8.3000000e-02
   1.4905000e+01   1.3700000e-01
   1.4910000e+01   6.4000000e-02
   1.4915000e+01   2.7000000e-02
   1.4920000e+01   4.3000000e-02
   1.4925000e+01   6.2000000e-02
   1.4930000e+01   5.3000000e-02
   1.4935000e+01   5.8000000e-02
   1.4940000e+01   7.1000000e-02
   1.4945000e+01   5.6000000e-02
   1.4950000e+01   4.8000000e-02
   1.4955000e+01   3.8000000e-02
   1.4960000e+01   2.9000000e-02
   1.4965000e+01   5.7000000e-02
   1.4970000e+01   6.9000000e-02
   1.4975000e+01   2.4000000e-02
   1.4980000e+01   2.7000000e-02
   1.4985000e+01   7.7000000e-02
   1.4990000e+01   8.8000000e-02
   1.4995000e+01   3.5000000e-02
   1.5000000e+01  -1.6000000e-02
   1.5005000e+01   1.2000000e-02
   1.5010000e+01  -2.4000000e-02
   1.5015000e+01  -1.3900000e-01
   1.5020000e+01  -2.2000000e-02
   1.5025000e+01   1.7800000e-01
   1.5030000e+01   4.5000000e-02
   1.5035000e+01  -1.4000000e-01
   1.5040000e+01  -1.8000000e-02
   1.5045000e+01   6.4000000e-02
   1.5050000e+01  -7.3000000e-02
   1.5055000e+01  -1.6500000e-01
   1.5060000e+01  -1.0700000e-01
   1.5065000e+01   0.0000000e+00
   1.5070000e+01   4.2000000e-02
   1.5075000e+01   3.5000000e-02
   1.5080000e+01   4.4000000e-02
   1.5085000e+01   5.9000000e-02
   1.5090000e+01   9.5000000e-02
   1.5095000e+01   9.7000000e-02
   1.5100000e+01   5.3000000e-02
   1.5105000e+01   4.6000000e-02
   1.5110000e+01   7.8000000e-02
   1.5115000e+01   7.3000000e-02
   1.5120000e+01   1.9000000e-02
   1.5125000e+01   0.0000000e+00
   1.5130000e+01  -2.6000000e-02
   1.5135000e+01  -6.0000000e-03
   1.5140000e+01   8.7000000e-02
   1.5145000e+01   9.8000000e-02
   1.5150000e+01  -1.6000000e-02
   1.5155000e+01  -4.4000000e-02
   1.5160000e+01   4.8000000e-02
   1.5165000e+01   9.8000000e-02
   1.5170000e+01   5.0000000e-02
   1.5175000e+01   1.3000000e-02
   1.5180000e+01   3.8000000e-02
   1.5185000e+01   5.8000000e-02
   1.5190000e+01   4.6000000e-02
   1.5195000e+01   2.1000000e-02
   1.5200000e+01   3.7000000e-02
   1.5205000e+01   2.0000000e-03
   1.5210000e+01  -2.6000000e-02
   1.5215000e+01   2.9000000e-02
   1.5220000e+01   1.1700000e-01
   1.5225000e+01   5.4000000e-02
   1.5230000e+01  -7.5000000e-02
   1.5235000e+01  -3.5000000e-02
   1.5240000e+01   1.1100000e-01
   1.5245000e+01   8.9000000e-02
   1.5250000e+01  -6.0000000e-03
   1.5255000e+01  -2.4000000e-02
   1.5260000e+01   0.0000000e+00
   1.5265000e+01   1.9000000e-02
   1.5270000e+01  -2.0000000e-02
   1.5275000e+01  -3.2000000e-02
   1.5280000e+01   1.8000000e-02
   1.5285000e+01   7.0000000e-02
   1.5290000e+01   8.8000000e-02
   1.5295000e+01   6.9000000e-02
   1.5300000e+01   3.7000000e-02
   1.5305000e+01  -3.1000000e-02
   1.5310000e+01  -1.3700000e-01
   1.5315000e+01  -8.8000000e-02
   1.5320000e+01   2.2000000e-02
   1.5325000e+01   2.9000000e-02
   1.5330000e+01  -1.0500000e-01
   1.5335000e+01  -1.4100000e-01
   1.5340000e+01   3.1000000e-02
   1.5345000e+01   1.0900000e-01
   1.5350000e+01  -2.9000000e-02
   1.5355000e+01  -7.8000000e-02
   1.5360000e+01   4.8000000e-02
   1.5365000e+01   1.2100000e-01
   1.5370000e+01   2.4000000e-02
   1.5375000e+01  -1.3000000e-02
   1.5380000e+01   6.3000000e-02
   1.5385000e+01   8.7000000e-02
   1.5390000e+01   1.4000000e-02
   1.5395000e+01  -3.2000000e-02
   1.5400000e+01  -2.5000000e-02
   1.5405000e+01   1.1000000e-02
   1.5410000e+01   4.7000000e-02
   1.5415000e+01  -3.0000000e-03
   1.5420000e+01  -6.3000000e-02
   1.5425000e+01  -5.3000000e-02
   1.5430000e+01  -1.1700000e-01
   1.5435000e+01  -1.3200000e-01
   1.5440000e+01  -5.0000000e-02
   1.5445000e+01   1.5000000e-02
   1.5450000e+01  -2.5000000e-02
   1.5455000e+01  -1.0400000e-01
   1.5460000e+01  -9.0000000e-02
   1.5465000e+01  -6.9000000e-02
   1.5470000e+01  -3.5000000e-02
   1.5475000e+01   2.7000000e-02
   1.5480000e+01   4.0000000e-02
   1.5485000e+01  -5.7000000e-02
   1.5490000e+01  -9.6000000e-02
   1.5495000e+01  -1.0000000e-03
   1.5500000e+01   9.9000000e-02
   1.5505000e+01   2.7000000e-02
   1.5510000e+01  -1.0200000e-01
   1.5515000e+01  -4.1000000e-02
   1.5520000e+01   8.5000000e-02
   1.5525000e+01   5.2000000e-02
   1.5530000e+01  -9.2000000e-02
   1.5535000e+01  -1.1200000e-01
   1.5540000e+01   1.0000000e-03
   1.5545000e+01   6.6000000e-02
   1.5550000e+01  -2.6000000e-02
   1.5555000e+01  -8.9000000e-02
   1.5560000e+01  -7.0000000e-03
   1.5565000e+01  -6.0000000e-03
   1.5570000e+01  -5.3000000e-02
   1.5575000e+01  -6.6000000e-02
   1.5580000e+01  -1.1000000e-02
   1.5585000e+01   4.3000000e-02
   1.5590000e+01  -1.5000000e-02
   1.5595000e+01  -7.4000000e-02
   1.5600000e+01  -5.2000000e-02
   1.5605000e+01   1.7000000e-02
   1.5610000e+01   5.6000000e-02
   1.5615000e+01   1.7000000e-02
   1.5620000e+01  -1.1000000e-02
   1.5625000e+01   1.0000000e-03
   1.5630000e+01   3.0000000e-03
   1.5635000e+01   3.8000000e-02
   1.5640000e+01   5.8000000e-02
   1.5645000e+01  -2.8000000e-02
   1.5650000e+01  -1.0200000e-01
   1.5655000e+01  -3.6000000e-02
   1.5660000e+01   6.7000000e-02
   1.5665000e+01   5.1000000e-02
   1.5670000e+01  -7.2000000e-02
   1.5675000e+01  -1.4400000e-01
   1.5680000e+01  -5.0000000e-02
   1.5685000e+01   6.3000000e-02
   1.5690000e+01   3.9000000e-02
   1.5695000e+01  -1.2000000e-02
   1.5700000e+01   1.0000000e-02
   1.5705000e+01   5.9000000e-02
   1.5710000e+01   6.0000000e-02
   1.5715000e+01   7.3000000e-02
   1.5720000e+01   1.3100000e-01
   1.5725000e+01   7.2000000e-02
   1.5730000e+01  -7.9000000e-02
   1.5735000e+01  -9.0000000e-02
   1.5740000e+01  -3.9000000e-02
   1.5745000e+01  -7.9000000e-02
   1.5750000e+01  -9.5000000e-02
   1.5755000e+01  -5.9000000e-02
   1.5760000e+01  -5.6000000e-02
   1.5765000e+01  -7.0000000e-02
   1.5770000e+01  -6.2000000e-02
   1.5775000e+01   1.8000000e-02
   1.5780000e+01   8.6000000e-02
   1.5785000e+01   5.0000000e-02
   1.5790000e+01  -2.2000000e-02
   1.5795000e+01  -1.2000000e-02
   1.5800000e+01   5.5000000e-02
   1.5805000e+01   3.3000000e-02
   1.5810000e+01  -7.5000000e-02
   1.5815000e+01  -7.9000000e-02
   1.5820000e+01  -2.2000000e-02
   1.5825000e+01  -2.7000000e-02
   1.5830000e+01  -5.9000000e-02
   1.5835000e+01  -1.0000000e-02
   1.5840000e+01   3.0000000e-03
   1.5845000e+01  -5.9000000e-02
   1.5850000e+01  -7.5000000e-02
   1.5855000e+01   2.1000000e-02
   1.5860000e+01   8.5000000e-02
   1.5865000e+01  -7.6000000e-02
   1.5870000e+01  -7.1000000e-02
   1.5875000e+01   2.1700000e-01
   1.5880000e+01   3.3900000e-01
   1.5885000e+01   7.0000000e-02
   1.5890000e+01  -1.7400000e-01
   1.5895000e+01  -5.0000000e-02
   1.5900000e+01   1.7900000e-01
   1.5905000e+01   1.7200000e-01
   1.5910000e+01   3.8000000e-02
   1.5915000e+01   1.8000000e-02
   1.5920000e+01   7.9000000e-02
   1.5925000e+01   9.0000000e-02
   1.5930000e+01   4.9000000e-02
   1.5935000e+01   2.9000000e-02
   1.5940000e+01   4.0000000e-03
   1.5945000e+01  -3.0000000e-03
   1.5950000e+01  -3.0000000e-03
   1.5955000e+01  -4.8000000e-02
   1.5960000e+01  -6.4000000e-02
   1.5965000e+01  -2.0000000e-03
   1.5970000e+01   5.6000000e-02
   1.5975000e+01   7.0000000e-03
   1.5980000e+01  -8.4000000e-02
   1.5985000e+01  -6.9000000e-02
   1.5990000e+01   2.4000000e-02
   1.5995000e+01   1.7000000e-02
   1.6000000e+01  -5.7000000e-02
   1.6005000e+01  -1.4000000e-02
   1.6010000e+01   6.0000000e-03
   1.6015000e+01  -1.0300000e-01
   1.6020000e+01  -6.2000000e-02
   1.6025000e+01  -2.0000000e-03
   1.6030000e+01  -1.1800000e-01
   1.6035000e+01  -1.8900000e-01
   1.6040000e+01  -6.7000000e-02
   1.6045000e+01   2.8000000e-02
   1.6050000e+01  -7.1000000e-02
   1.6055000e+01  -1.5500000e-01
   1.6060000e+01  -3.8000000e-02
   1.6065000e+01   5.4000000e-02
   1.6070000e+01  -1.4000000e-02
   1.6075000e+01  -4.6000000e-02
   1.6080000e+01   7.0000000e-03
   1.6085000e+01   4.0000000e-02
   1.6090000e+01   2.6000000e-02
   1.6095000e+01   1.4000000e-02
   1.6100000e+01   1.6000000e-02
   1.6105000e+01   3.1000000e-02
   1.6110000e+01   3.6000000e-02
   1.6115000e+01  -1.1000000e-02
   1.6120000e+01  -1.0000000e-03
   1.6125000e+01   3.0000000e-02
   1.6130000e+01  -5.0000000e-03
   1.6135000e+01  -5.0000000e-02
   1.6140000e+01  -5.9000000e-02
   1.6145000e+01  -8.7000000e-02
   1.6150000e+01  -1.0200000e-01
   1.6155000e+01   1.9000000e-02
   1.6160000e+01   1.0600000e-01
   1.6165000e+01   3.7000000e-02
   1.6170000e+01  -2.3000000e-02
   1.6175000e+01  -6.0000000e-03
   1.6180000e+01   0.0000000e+00
   1.6185000e+01  -5.0000000e-03
   1.6190000e+01  -3.4000000e-02
   1.6195000e+01  -5.6000000e-02
   1.6200000e+01  -1.5000000e-02
   1.6205000e+01  -1.1000000e-02
   1.6210000e+01  -1.0000000e-02
   1.6215000e+01   6.1000000e-02
   1.6220000e+01   9.3000000e-02
   1.6225000e+01  -3.3000000e-02
   1.6230000e+01  -1.5100000e-01
   1.6235000e+01  -8.7000000e-02
   1.6240000e+01   3.9000000e-02
   1.6245000e+01  -7.6000000e-02
   1.6250000e+01  -1.5900000e-01
   1.6255000e+01  -2.8000000e-02
   1.6260000e+01   6.6000000e-02
   1.6265000e+01  -2.3000000e-02
   1.6270000e+01  -1.0200000e-01
   1.6275000e+01  -1.2400000e-01
   1.6280000e+01  -7.3000000e-02
   1.6285000e+01  -3.5000000e-02
   1.6290000e+01  -1.0000000e-03
   1.6295000e+01   5.1000000e-02
   1.6300000e+01   6.3000000e-02
   1.6305000e+01   4.7000000e-02
   1.6310000e+01  -4.0000000e-03
   1.6315000e+01  -1.4000000e-02
   1.6320000e+01   9.5000000e-02
   1.6325000e+01   1.2200000e-01
   1.6330000e+01  -2.2000000e-02
   1.6335000e+01  -1.2000000e-01
   1.6340000e+01  -3.6000000e-02
   1.6345000e+01   5.0000000e-02
   1.6350000e+01  -1.8000000e-02
   1.6355000e+01  -3.1000000e-02
   1.6360000e+01   2.1000000e-02
   1.6365000e+01   6.0000000e-03
   1.6370000e+01  -4.5000000e-02
   1.6375000e+01  -4.4000000e-02
   1.6380000e+01  -3.2000000e-02
   1.6385000e+01  -8.7000000e-02
   1.6390000e+01  -3.6000000e-02
   1.6395000e+01   5.9000000e-02
   1.6400000e+01  -1.2000000e-02
   1.6405000e+01  -1.4500000e-01
   1.6410000e+01  -1.4700000e-01
   1.6415000e+01  -4.0000000e-02
   1.6420000e+01   5.2000000e-02
   1.6425000e+01  -4.0000000e-03
   1.6430000e+01  -1.3400000e-01
   1.6435000e+01  -7.8000000e-02
   1.6440000e+01   7.7000000e-02
   1.6445000e+01   1.5000000e-02
   1.6450000e+01  -1.6400000e-01
   1.6455000e+01  -1.3500000e-01
   1.6460000e+01   4.0000000e-02
   1.6465000e+01   8.3000000e-02
   1.6470000e+01  -1.0000000e-02
   1.6475000e+01  -5.8000000e-02
   1.6480000e+01  -1.5000000e-02
   1.6485000e+01  -1.9000000e-02
   1.6490000e+01  -7.9000000e-02
   1.6495000e+01  -3.7000000e-02
   1.6500000e+01   3.4000000e-02
   1.6505000e+01   8.8000000e-02
   1.6510000e+01   3.4000000e-02
   1.6515000e+01  -7.4000000e-02
   1.6520000e+01   1.8000000e-02
   1.6525000e+01   2.8000000e-02
   1.6530000e+01  -1.0400000e-01
   1.6535000e+01  -3.0000000e-02
   1.6540000e+01   1.4500000e-01
   1.6545000e+01   1.4700000e-01
   1.6550000e+01   4.6000000e-02
   1.6555000e+01   3.1000000e-02
   1.6560000e+01   8.1000000e-02
   1.6565000e+01   1.0000000e-01
   1.6570000e+01   6.0000000e-02
   1.6575000e+01  -3.6000000e-02
   1.6580000e+01  -6.9000000e-02
   1.6585000e+01  -9.0000000e-03
   1.6590000e+01   3.9000000e-02
   1.6595000e+01   2.5000000e-02
   1.6600000e+01  -2.3000000e-02
   1.6605000e+01  -4.8000000e-02
   1.6610000e+01  -5.1000000e-02
   1.6615000e+01  -5.9000000e-02
   1.6620000e+01  -2.8000000e-02
   1.6625000e+01  -5.4000000e-02
   1.6630000e+01  -1.8200000e-01
   1.6635000e+01  -1.3400000e-01
   1.6640000e+01   2.3000000e-02
   1.6645000e+01   7.8000000e-02
   1.6650000e+01   4.2000000e-02
   1.6655000e+01  -3.2000000e-02
   1.6660000e+01  -2.4000000e-02
   1.6665000e+01   4.5000000e-02
   1.6670000e+01   1.6000000e-02
   1.6675000e+01  -6.4000000e-02
   1.6680000e+01  -5.2000000e-02
   1.6685000e+01  -3.0000000e-03
   1.6690000e+01   9.0000000e-03
   1.6695000e+01  -9.0000000e-03
   1.6700000e+01  -4.0000000e-03
   1.6705000e+01   3.2000000e-02
   1.6710000e+01   3.8000000e-02
   1.6715000e+01  -5.4000000e-02
   1.6720000e+01  -8.1000000e-02
   1.6725000e+01   5.0000000e-03
   1.6730000e+01  -9.0000000e-03
   1.6735000e+01  -6.2000000e-02
   1.6740000e+01   3.0000000e-03
   1.6745000e+01   1.1000000e-02
   1.6750000e+01  -3.0000000e-02
   1.6755000e+01   3.0000000e-03
   1.6760000e+01   2.3000000e-02
   1.6765000e+01   4.0000000e-03
   1.6770000e+01  -1.0000000e-02
   1.6775000e+01   3.9000000e-02
   1.6780000e+01   6.7000000e-02
   1.6785000e+01  -1.4000000e-02
   1.6790000e+01  -8.5000000e-02
   1.6795000e+01  -7.8000000e-02
   1.6800000e+01  -1.2000000e-02
   1.6805000e+01   2.2000000e-02
   1.6810000e+01  -5.6000000e-02
   1.6815000e+01  -1.1100000e-01
   1.6820000e+01  -1.1000000e-02
   1.6825000e+01   4.0000000e-03
   1.6830000e+01  -9.8000000e-02
   1.6835000e+01  -5.6000000e-02
   1.6840000e+01   6.6000000e-02
   1.6845000e+01   3.0000000e-03
   1.6850000e+01  -8.4000000e-02
   1.6855000e+01  -2.2000000e-02
   1.6860000e+01   6.9000000e-02
   1.6865000e+01   1.2000000e-02
   1.6870000e+01  -7.2000000e-02
   1.6875000e+01   9.0000000e-02
   1.6880000e+01   2.4700000e-01
   1.6885000e+01   7.8000000e-02
   1.6890000e+01  -1.1400000e-01
   1.6895000e+01  -3.5000000e-02
   1.6900000e+01   1.1100000e-01
   1.6905000e+01   1.0800000e-01
   1.6910000e+01  -1.2000000e-02
   1.6915000e+01  -8.1000000e-02
   1.6920000e+01   7.0000000e-03
   1.6925000e+01   7.1000000e-02
   1.6930000e+01  -3.6000000e-02
   1.6935000e+01  -9.0000000e-02
   1.6940000e+01   5.0000000e-03
   1.6945000e+01   3.5000000e-02
   1.6950000e+01  -2.6000000e-02
   1.6955000e+01  -6.6000000e-02
   1.6960000e+01  -8.2000000e-02
   1.6965000e+01  -8.7000000e-02
   1.6970000e+01  -6.7000000e-02
   1.6975000e+01  -7.2000000e-02
   1.6980000e+01  -7.0000000e-02
   1.6985000e+01   0.0000000e+00
   1.6990000e+01   2.8000000e-02
   1.6995000e+01   1.4000000e-02
   1.7000000e+01  -3.0000000e-03
   1.7005000e+01  -4.5000000e-02
   1.7010000e+01  -8.8000000e-02
   1.7015000e+01  -1.3100000e-01
   1.7020000e+01  -4.2000000e-02
   1.7025000e+01   1.1300000e-01
   1.7030000e+01   3.2000000e-02
   1.7035000e+01  -1.3800000e-01
   1.7040000e+01  -5.0000000e-02
   1.7045000e+01   8.8000000e-02
   1.7050000e+01   6.0000000e-02
   1.7055000e+01   0.0000000e+00
   1.7060000e+01   9.2000000e-02
   1.7065000e+01   1.7700000e-01
   1.7070000e+01   1.3200000e-01
   1.7075000e+01   5.0000000e-02
   1.7080000e+01   4.0000000e-03
   1.7085000e+01   1.1000000e-02
   1.7090000e+01  -2.0000000e-02
   1.7095000e+01  -7.7000000e-02
   1.7100000e+01  -1.0500000e-01
   1.7105000e+01  -5.9000000e-02
   1.7110000e+01  -3.0000000e-02
   1.7115000e+01   3.1000000e-02
   1.7120000e+01   1.9000000e-01
   1.7125000e+01   1.6000000e-01
   1.7130000e+01  -6.6000000e-02
   1.7135000e+01  -7.5000000e-02
   1.7140000e+01   1.3200000e-01
   1.7145000e+01   2.3800000e-01
   1.7150000e+01   9.0000000e-02
   1.7155000e+01  -9.0000000e-02
   1.7160000e+01  -1.3300000e-01
   1.7165000e+01  -4.7000000e-02
   1.7170000e+01   4.0000000e-03
   1.7175000e+01  -1.6000000e-02
   1.7180000e+01  -1.7000000e-02
   1.7185000e+01  -2.0000000e-03
   1.7190000e+01   5.6000000e-02
   1.7195000e+01   9.7000000e-02
   1.7200000e+01   2.3000000e-02
   1.7205000e+01   1.9000000e-02
   1.7210000e+01   1.2700000e-01
   1.7215000e+01   1.0000000e-01
   1.7220000e+01  -3.9000000e-02
   1.7225000e+01  -8.3000000e-02
   1.7230000e+01  -9.2000000e-02
   1.7235000e+01  -1.0200000e-01
   1.7240000e+01  -5.0000000e-02
   1.7245000e+01   3.4000000e-02
   1.7250000e+01   1.6000000e-02
   1.7255000e+01  -6.2000000e-02
   1.7260000e+01  -3.4000000e-02
   1.7265000e+01   7.5000000e-02
   1.7270000e+01   1.4200000e-01
   1.7275000e+01   1.0600000e-01
   1.7280000e+01   5.0000000e-02
   1.7285000e+01   6.9000000e-02
   1.7290000e+01   6.3000000e-02
   1.7295000e+01  -2.7000000e-02
   1.7300000e+01  -1.2900000e-01
   1.7305000e+01  -1.3000000e-01
   1.7310000e+01  -6.6000000e-02
   1.7315000e+01  -2.7000000e-02
   1.7320000e+01   6.5000000e-02
   1.7325000e+01   1.0500000e-01
   1.7330000e+01  -4.2000000e-02
   1.7335000e+01  -7.9000000e-02
   1.7340000e+01   7.2000000e-02
   1.7345000e+01   1.4100000e-01
   1.7350000e+01   3.6000000e-02
   1.7355000e+01  -1.0000000e-01
   1.7360000e+01  -6.1000000e-02
   1.7365000e+01   5.3000000e-02
   1.7370000e+01   5.5000000e-02
   1.7375000e+01   1.1000000e-02
   1.7380000e+01  -4.8000000e-02
   1.7385000e+01  -1.2800000e-01
   1.7390000e+01  -1.9600000e-01
   1.7395000e+01  -1.3500000e-01
   1.7400000e+01  -2.5000000e-02
   1.7405000e+01  -4.0000000e-02
   1.7410000e+01  -1.6400000e-01
   1.7415000e+01  -1.5200000e-01
   1.7420000e+01  -2.1000000e-02
   1.7425000e+01   6.2000000e-02
   1.7430000e+01   4.3000000e-02
   1.7435000e+01   7.2000000e-02
   1.7440000e+01   1.2000000e-01
   1.7445000e+01   4.5000000e-02
   1.7450000e+01  -5.8000000e-02
   1.7455000e+01  -1.1900000e-01
   1.7460000e+01  -1.6700000e-01
   1.7465000e+01  -2.3300000e-01
   1.7470000e+01  -3.4300000e-01
   1.7475000e+01  -2.5500000e-01
   1.7480000e+01  -3.3000000e-02
   1.7485000e+01   9.4000000e-02
   1.7490000e+01   4.8000000e-02
   1.7495000e+01  -3.4000000e-02
   1.7500000e+01   2.3000000e-02
   1.7505000e+01   8.1000000e-02
   1.7510000e+01   4.6000000e-02
   1.7515000e+01   1.9000000e-02
   1.7520000e+01   3.3000000e-02
   1.7525000e+01  -3.9000000e-02
   1.7530000e+01  -1.6600000e-01
   1.7535000e+01  -1.5900000e-01
   1.7540000e+01  -5.5000000e-02
   1.7545000e+01   1.1000000e-02
   1.7550000e+01   6.1000000e-02
   1.7555000e+01   1.2700000e-01
   1.7560000e+01   1.5900000e-01
   1.7565000e+01   1.3800000e-01
   1.7570000e+01   2.8000000e-02
   1.7575000e+01  -1.1500000e-01
   1.7580000e+01  -1.0600000e-01
   1.7585000e+01  -2.7000000e-02
   1.7590000e+01   4.8000000e-02
   1.7595000e+01   9.3000000e-02
   1.7600000e+01   7.0000000e-02
   1.7605000e+01  -2.0000000e-02
   1.7610000e+01  -2.0000000e-02
   1.7615000e+01   9.8000000e-02
   1.7620000e+01   1.6700000e-01
   1.7625000e+01   9.7000000e-02
   1.7630000e+01  -3.5000000e-02
   1.7635000e+01  -2.2000000e-02
   1.7640000e+01   1.1900000e-01
   1.7645000e+01   1.0700000e-01
   1.7650000e+01  -3.5000000e-02
   1.7655000e+01  -7.6000000e-02
   1.7660000e+01  -4.3000000e-02
   1.7665000e+01  -2.5000000e-02
   1.7670000e+01  -7.5000000e-02
   1.7675000e+01  -8.7000000e-02
   1.7680000e+01  -3.5000000e-02
   1.7685000e+01   2.0000000e-02
   1.7690000e+01   2.7000000e-02
   1.7695000e+01  -7.0000000e-03
   1.7700000e+01   1.9000000e-02
   1.7705000e+01   1.3500000e-01
   1.7710000e+01   1.9000000e-01
   1.7715000e+01   1.7200000e-01
   1.7720000e+01   2.0300000e-01
   1.7725000e+01   1.7300000e-01
   1.7730000e+01  -4.8000000e-02
   1.7735000e+01  -1.7600000e-01
   1.7740000e+01  -1.0000000e-01
   1.7745000e+01  -4.5000000e-02
   1.7750000e+01  -7.4000000e-02
   1.7755000e+01  -5.5000000e-02
   1.7760000e+01   1.1000000e-02
   1.7765000e+01  -4.4000000e-02
   1.7770000e+01  -1.1600000e-01
   1.7775000e+01  -9.0000000e-02
   1.7780000e+01  -3.8000000e-02
   1.7785000e+01   1.8000000e-02
   1.7790000e+01   2.9000000e-02
   1.7795000e+01   4.0000000e-02
   1.7800000e+01   2.5000000e-02
   1.7805000e+01  -1.7000000e-02
   1.7810000e+01   8.0000000e-03
   1.7815000e+01  -2.2000000e-02
   1.7820000e+01  -2.7000000e-02
   1.7825000e+01   2.7000000e-02
   1.7830000e+01   2.0000000e-03
   1.7835000e+01  -4.0000000e-03
   1.7840000e+01   7.4000000e-02
   1.7845000e+01   1.0300000e-01
   1.7850000e+01   1.1800000e-01
   1.7855000e+01   1.6700000e-01
   1.7860000e+01   1.8600000e-01
   1.7865000e+01   1.7000000e-01
   1.7870000e+01   1.4900000e-01
   1.7875000e+01   2.3500000e-01
   1.7880000e+01   2.8700000e-01
   1.7885000e+01   1.1700000e-01
   1.7890000e+01  -2.1000000e-02
   1.7895000e+01   6.8000000e-02
   1.7900000e+01   2.0800000e-01
   1.7905000e+01   2.2700000e-01
   1.7910000e+01   1.5900000e-01
   1.7915000e+01   1.2100000e-01
   1.7920000e+01   1.2500000e-01
   1.7925000e+01   1.0600000e-01
   1.7930000e+01   7.6000000e-02
   1.7935000e+01   7.8000000e-02
   1.7940000e+01   1.1200000e-01
   1.7945000e+01   8.4000000e-02
   1.7950000e+01  -3.2000000e-02
   1.7955000e+01  -8.8000000e-02
   1.7960000e+01  -4.0000000e-02
   1.7965000e+01   6.8000000e-02
   1.7970000e+01   1.7400000e-01
   1.7975000e+01   2.2600000e-01
   1.7980000e+01   2.2000000e-01
   1.7985000e+01   1.3800000e-01
   1.7990000e+01   4.7000000e-02
   1.7995000e+01  -2.0000000e-02
   1.8000000e+01  -4.3000000e-02
   1.8005000e+01  -2.4000000e-02
   1.8010000e+01  -7.1000000e-02
   1.8015000e+01  -1.5400000e-01
   1.8020000e+01  -8.8000000e-02
   1.8025000e+01  -1.9000000e-02
   1.8030000e+01  -1.7200000e-01
   1.8035000e+01  -2.7300000e-01
   1.8040000e+01  -1.4700000e-01
   1.8045000e+01  -4.2000000e-02
   1.8050000e+01  -8.8000000e-02
   1.8055000e+01  -1.7500000e-01
   1.8060000e+01  -8.4000000e-02
   1.8065000e+01   1.3700000e-01
   1.8070000e+01   1.6200000e-01
   1.8075000e+01   6.7000000e-02
   1.8080000e+01  -2.0000000e-02
   1.8085000e+01  -2.1600000e-01
   1.8090000e+01  -2.8800000e-01
   1.8095000e+01  -1.4800000e-01
   1.8100000e+01  -5.1000000e-02
   1.8105000e+01  -3.7000000e-02
   1.8110000e+01  -5.1000000e-02
   1.8115000e+01  -1.6000000e-02
   1.8120000e+01   5.8000000e-02
   1.8125000e+01   2.6000000e-02
   1.8130000e+01  -1.0600000e-01
   1.8135000e+01  -1.0400000e-01
   1.8140000e+01  -5.0000000e-03
   1.8145000e+01   6.9000000e-02
   1.8150000e+01   1.0600000e-01
   1.8155000e+01   1.5400000e-01
   1.8160000e+01   1.4500000e-01
   1.8165000e+01   2.0000000e-02
   1.8170000e+01  -1.2900000e-01
   1.8175000e+01  -2.2300000e-01
   1.8180000e+01  -1.6700000e-01
   1.8185000e+01  -6.7000000e-02
   1.8190000e+01  -7.3000000e-02
   1.8195000e+01  -7.9000000e-02
   1.8200000e+01   7.0000000e-03
   1.8205000e+01   1.0200000e-01
   1.8210000e+01   9.4000000e-02
   1.8215000e+01   3.8000000e-02
   1.8220000e+01   5.0000000e-03
   1.8225000e+01   2.0000000e-03
   1.8230000e+01  -4.8000000e-02
   1.8235000e+01  -8.0000000e-02
   1.8240000e+01  -1.4600000e-01
   1.8245000e+01  -2.0500000e-01
   1.8250000e+01  -1.6700000e-01
   1.8255000e+01  -1.0200000e-01
   1.8260000e+01  -3.3000000e-02
   1.8265000e+01   0.0000000e+00
   1.8270000e+01  -6.0000000e-03
   1.8275000e+01  -6.0000000e-02
   1.8280000e+01  -1.0400000e-01
   1.8285000e+01  -1.3200000e-01
   1.8290000e+01  -1.9000000e-01
   1.8295000e+01  -1.5600000e-01
   1.8300000e+01   1.3000000e-02
   1.8305000e+01   2.0700000e-01
   1.8310000e+01   2.6000000e-01
   1.8315000e+01   2.1900000e-01
   1.8320000e+01   1.8500000e-01
   1.8325000e+01   3.3000000e-02
   1.8330000e+01  -2.0500000e-01
   1.8335000e+01  -2.8300000e-01
   1.8340000e+01  -1.9100000e-01
   1.8345000e+01  -1.5300000e-01
   1.8350000e+01  -2.0600000e-01
   1.8355000e+01  -9.3000000e-02
   1.8360000e+01   6.1000000e-02
   1.8365000e+01   5.3000000e-02
   1.8370000e+01  -5.5000000e-02
   1.8375000e+01  -9.1000000e-02
   1.8380000e+01  -9.7000000e-02
   1.8385000e+01  -1.4100000e-01
   1.8390000e+01  -9.5000000e-02
   1.8395000e+01   3.9000000e-02
   1.8400000e+01   6.1000000e-02
   1.8405000e+01  -1.4000000e-02
   1.8410000e+01   3.0000000e-03
   1.8415000e+01   0.0000000e+00
   1.8420000e+01  -5.9000000e-02
   1.8425000e+01  -1.6500000e-01
   1.8430000e+01  -2.7900000e-01
   1.8435000e+01  -1.4500000e-01
   1.8440000e+01   1.6200000e-01
   1.8445000e+01   2.5200000e-01
   1.8450000e+01   1.1500000e-01
   1.8455000e+01   2.0000000e-03
   1.8460000e+01   1.2000000e-02
   1.8465000e+01   5.6000000e-02
   1.8470000e+01   3.6000000e-02
   1.8475000e+01   2.0000000e-02
   1.8480000e+01  -1.0000000e-03
   1.8485000e+01  -3.3000000e-02
   1.8490000e+01  -4.4000000e-02
   1.8495000e+01  -4.4000000e-02
   1.8500000e+01  -7.2000000e-02
   1.8505000e+01  -9.1000000e-02
   1.8510000e+01  -5.6000000e-02
   1.8515000e+01   3.7000000e-02
   1.8520000e+01   1.2600000e-01
   1.8525000e+01   7.6000000e-02
   1.8530000e+01  -1.4000000e-02
   1.8535000e+01  -3.1000000e-02
   1.8540000e+01  -2.6000000e-02
   1.8545000e+01  -1.1700000e-01
   1.8550000e+01  -1.8300000e-01
   1.8555000e+01  -1.4400000e-01
   1.8560000e+01  -1.0900000e-01
   1.8565000e+01  -1.1300000e-01
   1.8570000e+01  -1.1400000e-01
   1.8575000e+01  -3.8000000e-02
   1.8580000e+01   3.2000000e-02
   1.8585000e+01   1.4000000e-02
   1.8590000e+01   5.0000000e-03
   1.8595000e+01   5.9000000e-02
   1.8600000e+01   1.0000000e-01
   1.8605000e+01   1.0300000e-01
   1.8610000e+01   1.3700000e-01
   1.8615000e+01   2.2700000e-01
   1.8620000e+01   2.8300000e-01
   1.8625000e+01   2.6900000e-01
   1.8630000e+01   2.0200000e-01
   1.8635000e+01   1.1400000e-01
   1.8640000e+01   3.6000000e-02
   1.8645000e+01  -9.2000000e-02
   1.8650000e+01  -1.9100000e-01
   1.8655000e+01  -1.1500000e-01
   1.8660000e+01   1.8000000e-02
   1.8665000e+01   9.0000000e-02
   1.8670000e+01   1.6800000e-01
   1.8675000e+01   2.2600000e-01
   1.8680000e+01   3.2800000e-01
   1.8685000e+01   4.5500000e-01
   1.8690000e+01   4.2000000e-01
   1.8695000e+01   2.0600000e-01
   1.8700000e+01  -1.7000000e-02
   1.8705000e+01  -1.6000000e-01
   1.8710000e+01  -1.5300000e-01
   1.8715000e+01  -4.2000000e-02
   1.8720000e+01   5.0000000e-02
   1.8725000e+01   1.2000000e-02
   1.8730000e+01  -7.0000000e-02
   1.8735000e+01  -5.9000000e-02
   1.8740000e+01  -5.2000000e-02
   1.8745000e+01  -7.4000000e-02
   1.8750000e+01  -1.0000000e-03
   1.8755000e+01   2.0200000e-01
   1.8760000e+01   3.8700000e-01
   1.8765000e+01   4.3900000e-01
   1.8770000e+01   3.3300000e-01
   1.8775000e+01   1.4200000e-01
   1.8780000e+01   3.2000000e-02
   1.8785000e+01   2.9000000e-02
   1.8790000e+01   4.7000000e-02
   1.8795000e+01   1.5000000e-02
   1.8800000e+01  -2.7000000e-02
   1.8805000e+01  -4.5000000e-02
   1.8810000e+01  -1.2000000e-02
   1.8815000e+01  -7.0000000e-03
   1.8820000e+01  -2.7000000e-02
   1.8825000e+01  -1.7900000e-01
   1.8830000e+01  -3.4700000e-01
   1.8835000e+01  -2.8600000e-01
   1.8840000e+01  -1.6100000e-01
   1.8845000e+01  -1.8400000e-01
   1.8850000e+01  -1.8900000e-01
   1.8855000e+01  -5.6000000e-02
   1.8860000e+01   4.7000000e-02
   1.8865000e+01  -2.5000000e-02
   1.8870000e+01  -1.8200000e-01
   1.8875000e+01  -1.5000000e-01
   1.8880000e+01  -1.8000000e-02
   1.8885000e+01  -8.5000000e-02
   1.8890000e+01  -3.1900000e-01
   1.8895000e+01  -3.5800000e-01
   1.8900000e+01  -7.0000000e-02
   1.8905000e+01   2.1200000e-01
   1.8910000e+01   3.2500000e-01
   1.8915000e+01   3.8900000e-01
   1.8920000e+01   4.8600000e-01
   1.8925000e+01   4.8700000e-01
   1.8930000e+01   3.5000000e-01
   1.8935000e+01   2.1000000e-01
   1.8940000e+01   1.3900000e-01
   1.8945000e+01   2.1000000e-02
   1.8950000e+01  -1.4900000e-01
   1.8955000e+01  -2.8300000e-01
   1.8960000e+01  -3.2500000e-01
   1.8965000e+01  -2.5900000e-01
   1.8970000e+01  -1.5100000e-01
   1.8975000e+01  -4.4000000e-02
   1.8980000e+01   4.8000000e-02
   1.8985000e+01   2.5000000e-02
   1.8990000e+01  -1.2000000e-01
   1.8995000e+01  -1.8200000e-01
   1.9000000e+01  -1.5300000e-01
   1.9005000e+01  -1.4100000e-01
   1.9010000e+01  -1.7300000e-01
   1.9015000e+01  -2.1300000e-01
   1.9020000e+01  -1.2100000e-01
   1.9025000e+01  -4.0000000e-02
   1.9030000e+01  -2.0600000e-01
   1.9035000e+01  -3.3000000e-01
   1.9040000e+01  -2.0700000e-01
   1.9045000e+01  -1.0600000e-01
   1.9050000e+01  -1.4000000e-01
   1.9055000e+01  -1.2000000e-01
   1.9060000e+01  -1.9000000e-02
   1.9065000e+01   3.8000000e-02
   1.9070000e+01  -5.1000000e-02
   1.9075000e+01  -1.4200000e-01
   1.9080000e+01  -1.8000000e-01
   1.9085000e+01  -2.8400000e-01
   1.9090000e+01  -3.9600000e-01
   1.9095000e+01  -2.7800000e-01
   1.9100000e+01   5.5000000e-02
   1.9105000e+01   3.0400000e-01
   1.9110000e+01   3.6600000e-01
   1.9115000e+01   4.2400000e-01
   1.9120000e+01   5.4100000e-01
   1.9125000e+01   5.1000000e-01
   1.9130000e+01   3.3400000e-01
   1.9135000e+01   2.2600000e-01
   1.9140000e+01   1.3100000e-01
   1.9145000e+01   0.0000000e+00
   1.9150000e+01  -6.7000000e-02
   1.9155000e+01  -5.7000000e-02
   1.9160000e+01  -1.0100000e-01
   1.9165000e+01  -2.4700000e-01
   1.9170000e+01  -3.3900000e-01
   1.9175000e+01  -2.9400000e-01
   1.9180000e+01  -1.5200000e-01
   1.9185000e+01  -9.9000000e-02
   1.9190000e+01  -8.8000000e-02
   1.9195000e+01  -2.1000000e-02
   1.9200000e+01   9.5000000e-02
   1.9205000e+01   1.8200000e-01
   1.9210000e+01   2.3600000e-01
   1.9215000e+01   2.8300000e-01
   1.9220000e+01   3.5500000e-01
   1.9225000e+01   4.3200000e-01
   1.9230000e+01   4.3900000e-01
   1.9235000e+01   3.8800000e-01
   1.9240000e+01   3.9000000e-01
   1.9245000e+01   3.3400000e-01
   1.9250000e+01   2.3500000e-01
   1.9255000e+01   2.3000000e-01
   1.9260000e+01   2.5700000e-01
   1.9265000e+01   2.6200000e-01
   1.9270000e+01   1.8900000e-01
   1.9275000e+01   7.0000000e-02
   1.9280000e+01  -2.6000000e-02
   1.9285000e+01  -9.0000000e-02
   1.9290000e+01  -2.3000000e-01
   1.9295000e+01  -4.1900000e-01
   1.9300000e+01  -5.0900000e-01
   1.9305000e+01  -5.2100000e-01
   1.9310000e+01  -5.6000000e-01
   1.9315000e+01  -6.0800000e-01
   1.9320000e+01  -5.7900000e-01
   1.9325000e+01  -5.5700000e-01
   1.9330000e+01  -5.8700000e-01
   1.9335000e+01  -5.3700000e-01
   1.9340000e+01  -3.2100000e-01
   1.9345000e+01  -9.1000000e-02
   1.9350000e+01  -4.0000000e-02
   1.9355000e+01  -1.8000000e-02
   1.9360000e+01   1.1100000e-01
   1.9365000e+01   2.5300000e-01
   1.9370000e+01   3.0300000e-01
   1.9375000e+01   3.0100000e-01
   1.9380000e+01   2.6500000e-01
   1.9385000e+01   1.6800000e-01
   1.9390000e+01   3.3000000e-02
   1.9395000e+01  -7.8000000e-02
   1.9400000e+01  -1.3000000e-01
   1.9405000e+01  -1.8700000e-01
   1.9410000e+01  -2.3700000e-01
   1.9415000e+01  -1.1600000e-01
   1.9420000e+01   1.9600000e-01
   1.9425000e+01   3.6500000e-01
   1.9430000e+01   2.6800000e-01
   1.9435000e+01   2.5000000e-01
   1.9440000e+01   4.0900000e-01
   1.9445000e+01   4.6100000e-01
   1.9450000e+01   3.4900000e-01
   1.9455000e+01   2.3400000e-01
   1.9460000e+01   1.2100000e-01
   1.9465000e+01  -5.6000000e-02
   1.9470000e+01  -1.7000000e-01
   1.9475000e+01  -1.8400000e-01
   1.9480000e+01  -1.5200000e-01
   1.9485000e+01  -1.3000000e-01
   1.9490000e+01   2.0000000e-03
   1.9495000e+01   2.3800000e-01
   1.9500000e+01   4.2700000e-01
   1.9505000e+01   4.5800000e-01
   1.9510000e+01   3.3800000e-01
   1.9515000e+01   1.9900000e-01
   1.9520000e+01   2.2100000e-01
   1.9525000e+01   2.2000000e-01
   1.9530000e+01  -1.4000000e-02
   1.9535000e+01  -1.4800000e-01
   1.9540000e+01  -5.7000000e-02
   1.9545000e+01  -6.3000000e-02
   1.9550000e+01  -2.8800000e-01
   1.9555000e+01  -4.5300000e-01
   1.9560000e+01  -4.6700000e-01
   1.9565000e+01  -5.4300000e-01
   1.9570000e+01  -6.1900000e-01
   1.9575000e+01  -5.7200000e-01
   1.9580000e+01  -4.9300000e-01
   1.9585000e+01  -3.2700000e-01
   1.9590000e+01  -2.7200000e-01
   1.9595000e+01  -4.1200000e-01
   1.9600000e+01  -4.4200000e-01
   1.9605000e+01  -2.4900000e-01
   1.9610000e+01  -1.1300000e-01
   1.9615000e+01  -1.1000000e-01
   1.9620000e+01  -1.4000000e-02
   1.9625000e+01  -1.0000000e-02
   1.9630000e+01  -2.6000000e-01
   1.9635000e+01  -3.8100000e-01
   1.9640000e+01  -2.9800000e-01
   1.9645000e+01  -3.0200000e-01
   1.9650000e+01  -3.2100000e-01
   1.9655000e+01  -2.3300000e-01
   1.9660000e+01  -9.1000000e-02
   1.9665000e+01   2.7000000e-02
   1.9670000e+01   7.6000000e-02
   1.9675000e+01  -1.0000000e-02
   1.9680000e+01  -1.9600000e-01
   1.9685000e+01  -3.3600000e-01
   1.9690000e+01  -4.3000000e-01
   1.9695000e+01  -4.2000000e-01
   1.9700000e+01  -3.0900000e-01
   1.9705000e+01  -2.0700000e-01
   1.9710000e+01  -5.1000000e-02
   1.9715000e+01   2.2000000e-01
   1.9720000e+01   4.8300000e-01
   1.9725000e+01   5.2300000e-01
   1.9730000e+01   3.4100000e-01
   1.9735000e+01   2.3000000e-01
   1.9740000e+01   2.0900000e-01
   1.9745000e+01   4.4000000e-02
   1.9750000e+01  -2.7800000e-01
   1.9755000e+01  -4.1300000e-01
   1.9760000e+01  -3.7800000e-01
   1.9765000e+01  -4.2800000e-01
   1.9770000e+01  -5.8200000e-01
   1.9775000e+01  -6.0300000e-01
   1.9780000e+01  -4.9200000e-01
   1.9785000e+01  -3.6700000e-01
   1.9790000e+01  -2.1100000e-01
   1.9795000e+01  -4.6000000e-02
   1.9800000e+01  -2.1000000e-02
   1.9805000e+01   1.3000000e-02
   1.9810000e+01   1.8600000e-01
   1.9815000e+01   3.2600000e-01
   1.9820000e+01   3.3300000e-01
   1.9825000e+01   2.3200000e-01
   1.9830000e+01   7.1000000e-02
   1.9835000e+01   2.0000000e-02
   1.9840000e+01   1.5600000e-01
   1.9845000e+01   2.1700000e-01
   1.9850000e+01   2.2600000e-01
   1.9855000e+01   2.2200000e-01
   1.9860000e+01   2.4700000e-01
   1.9865000e+01   3.2300000e-01
   1.9870000e+01   3.8100000e-01
   1.9875000e+01   3.8300000e-01
   1.9880000e+01   3.7100000e-01
   1.9885000e+01   1.8400000e-01
   1.9890000e+01  -2.1300000e-01
   1.9895000e+01  -4.1100000e-01
   1.9900000e+01  -2.7800000e-01
   1.9905000e+01  -5.0000000e-02
   1.9910000e+01   7.6000000e-02
   1.9915000e+01   1.6000000e-02
   1.9920000e+01   5.7000000e-02
   1.9925000e+01   2.4800000e-01
   1.9930000e+01   3.2200000e-01
   1.9935000e+01   3.1300000e-01
   1.9940000e+01   3.4700000e-01
   1.9945000e+01   3.3100000e-01
   1.9950000e+01   1.8700000e-01
   1.9955000e+01   9.9000000e-02
   1.9960000e+01   1.1900000e-01
   1.9965000e+01   1.5000000e-01
   1.9970000e+01   1.9700000e-01
   1.9975000e+01   1.8800000e-01
   1.9980000e+01   1.0600000e-01
   1.9985000e+01   2.2000000e-02
   1.9990000e+01  -1.7000000e-02
   1.9995000e+01  -1.2000000e-02
   2.0000000e+01  -3.1000000e-02
   2.0005000e+01   2.6000000e-02
   2.0010000e+01   2.0800000e-01
   2.0015000e+01   3.5200000e-01
   2.0020000e+01   5.4800000e-01
   2.0025000e+01   6.4400000e-01
   2.0030000e+01   4.1400000e-01
   2.0035000e+01   1.8700000e-01
   2.0040000e+01   1.2800000e-01
   2.0045000e+01   2.6000000e-02
   2.0050000e+01  -5.2000000e-02
   2.0055000e+01   1.5000000e-02
   2.0060000e+01   9.6000000e-02
   2.0065000e+01   3.6000000e-02
   2.0070000e+01  -1.5200000e-01
   2.0075000e+01  -3.0900000e-01
   2.0080000e+01  -3.8700000e-01
   2.0085000e+01  -4.7200000e-01
   2.0090000e+01  -5.6300000e-01
   2.0095000e+01  -4.4100000e-01
   2.0100000e+01  -2.2200000e-01
   2.0105000e+01  -2.9000000e-02
   2.0110000e+01   1.2600000e-01
   2.0115000e+01   1.1800000e-01
   2.0120000e+01   2.3000000e-02
   2.0125000e+01  -7.8000000e-02
   2.0130000e+01  -2.0600000e-01
   2.0135000e+01  -1.6600000e-01
   2.0140000e+01   6.5000000e-02
   2.0145000e+01   2.0900000e-01
   2.0150000e+01   2.6400000e-01
   2.0155000e+01   4.6400000e-01
   2.0160000e+01   7.7800000e-01
   2.0165000e+01   9.6900000e-01
   2.0170000e+01   9.5400000e-01
   2.0175000e+01   9.0700000e-01
   2.0180000e+01   9.0100000e-01
   2.0185000e+01   9.1600000e-01
   2.0190000e+01   8.3100000e-01
   2.0195000e+01   5.7900000e-01
   2.0200000e+01   2.7300000e-01
   2.0205000e+01   1.1800000e-01
   2.0210000e+01   9.8000000e-02
   2.0215000e+01   1.1100000e-01
   2.0220000e+01   1.0400000e-01
   2.0225000e+01   9.2000000e-02
   2.0230000e+01   6.6000000e-02
   2.0235000e+01   8.0000000e-02
   2.0240000e+01   3.7000000e-02
   2.0245000e+01  -1.9100000e-01
   2.0250000e+01  -3.5200000e-01
   2.0255000e+01  -3.3600000e-01
   2.0260000e+01  -2.7500000e-01
   2.0265000e+01  -1.8400000e-01
   2.0270000e+01  -1.3300000e-01
   2.0275000e+01  -1.6700000e-01
   2.0280000e+01  -2.7500000e-01
   2.0285000e+01  -4.4300000e-01
   2.0290000e+01  -6.0000000e-01
   2.0295000e+01  -6.2400000e-01
   2.0300000e+01  -5.1400000e-01
   2.0305000e+01  -3.0700000e-01
   2.0310000e+01  -8.3000000e-02
   2.0315000e+01   9.5000000e-02
   2.0320000e+01   3.0400000e-01
   2.0325000e+01   3.5300000e-01
   2.0330000e+01   1.3100000e-01
   2.0335000e+01  -1.5900000e-01
   2.0340000e+01  -3.5800000e-01
   2.0345000e+01  -3.4900000e-01
   2.0350000e+01  -2.5400000e-01
   2.0355000e+01  -1.0100000e-01
   2.0360000e+01   5.0000000e-02
   2.0365000e+01   6.6000000e-02
   2.0370000e+01  -2.4000000e-02
   2.0375000e+01  -1.5300000e-01
   2.0380000e+01  -4.3200000e-01
   2.0385000e+01  -6.8200000e-01
   2.0390000e+01  -5.2600000e-01
   2.0395000e+01  -1.8900000e-01
   2.0400000e+01   1.0400000e-01
   2.0405000e+01   2.7500000e-01
   2.0410000e+01   2.5000000e-01
   2.0415000e+01   2.3800000e-01
   2.0420000e+01   3.0200000e-01
   2.0425000e+01   1.4000000e-01
   2.0430000e+01  -1.3800000e-01
   2.0435000e+01  -2.0300000e-01
   2.0440000e+01  -5.5000000e-02
   2.0445000e+01   1.0000000e-03
   2.0450000e+01  -1.1500000e-01
   2.0455000e+01  -1.2600000e-01
   2.0460000e+01  -1.4000000e-02
   2.0465000e+01   2.0000000e-02
   2.0470000e+01  -9.0000000e-03
   2.0475000e+01   1.0500000e-01
   2.0480000e+01   3.3700000e-01
   2.0485000e+01   4.4100000e-01
   2.0490000e+01   4.3100000e-01
   2.0495000e+01   4.0800000e-01
   2.0500000e+01   5.0200000e-01
   2.0505000e+01   5.8600000e-01
   2.0510000e+01   5.4200000e-01
   2.0515000e+01   5.1200000e-01
   2.0520000e+01   6.1500000e-01
   2.0525000e+01   5.7800000e-01
   2.0530000e+01   2.4900000e-01
   2.0535000e+01  -1.4000000e-02
   2.0540000e+01  -9.3000000e-02
   2.0545000e+01  -2.2000000e-01
   2.0550000e+01  -4.2500000e-01
   2.0555000e+01  -5.7200000e-01
   2.0560000e+01  -7.0800000e-01
   2.0565000e+01  -1.0270000e+00
   2.0570000e+01  -1.4740000e+00
   2.0575000e+01  -1.6350000e+00
   2.0580000e+01  -1.5330000e+00
   2.0585000e+01  -1.4320000e+00
   2.0590000e+01  -1.3090000e+00
   2.0595000e+01  -9.6900000e-01
   2.0600000e+01  -4.9300000e-01
   2.0605000e+01  -1.5500000e-01
   2.0610000e+01  -6.3000000e-02
   2.0615000e+01  -5.0000000e-03
   2.0620000e+01   7.5000000e-02
   2.0625000e+01  -2.8000000e-02
   2.0630000e+01  -2.4300000e-01
   2.0635000e+01  -3.4400000e-01
   2.0640000e+01  -3.1300000e-01
   2.0645000e+01  -3.0800000e-01
   2.0650000e+01  -2.5800000e-01
   2.0655000e+01  -7.6000000e-02
   2.0660000e+01   7.9000000e-02
   2.0665000e+01   2.1400000e-01
   2.0670000e+01   3.3000000e-01
   2.0675000e+01   3.4900000e-01
   2.0680000e+01   2.3800000e-01
   2.0685000e+01   7.3000000e-02
   2.0690000e+01  -7.2000000e-02
   2.0695000e+01  -2.5200000e-01
   2.0700000e+01  -4.6300000e-01
   2.0705000e+01  -6.8700000e-01
   2.0710000e+01  -8.6600000e-01
   2.0715000e+01  -9.7000000e-01
   2.0720000e+01  -1.0560000e+00
   2.0725000e+01  -1.1970000e+00
   2.0730000e+01  -1.2400000e+00
   2.0735000e+01  -9.0900000e-01
   2.0740000e+01  -1.9800000e-01
   2.0745000e+01   5.7400000e-01
   2.0750000e+01   1.1490000e+00
   2.0755000e+01   1.4450000e+00
   2.0760000e+01   1.5600000e+00
   2.0765000e+01   1.5960000e+00
   2.0770000e+01   1.5020000e+00
   2.0775000e+01   1.3160000e+00
   2.0780000e+01   1.0500000e+00
   2.0785000e+01   7.8000000e-01
   2.0790000e+01   5.9800000e-01
   2.0795000e+01   5.0900000e-01
   2.0800000e+01   5.6900000e-01
   2.0805000e+01   7.2300000e-01
   2.0810000e+01   8.0200000e-01
   2.0815000e+01   7.5700000e-01
   2.0820000e+01   7.0000000e-01
   2.0825000e+01   4.9300000e-01
   2.0830000e+01   1.1400000e-01
   2.0835000e+01  -7.7000000e-02
   2.0840000e+01  -3.3000000e-02
   2.0845000e+01  -4.4000000e-02
   2.0850000e+01  -1.6300000e-01
   2.0855000e+01  -2.3500000e-01
   2.0860000e+01  -2.9400000e-01
   2.0865000e+01  -3.9900000e-01
   2.0870000e+01  -5.1900000e-01
   2.0875000e+01  -4.6400000e-01
   2.0880000e+01  -1.9100000e-01
   2.0885000e+01  -9.1000000e-02
   2.0890000e+01  -3.1900000e-01
   2.0895000e+01  -4.8000000e-01
   2.0900000e+01  -3.2200000e-01
   2.0905000e+01  -9.7000000e-02
   2.0910000e+01  -1.0900000e-01
   2.0915000e+01  -2.9000000e-01
   2.0920000e+01  -3.2600000e-01
   2.0925000e+01  -2.7900000e-01
   2.0930000e+01  -3.6600000e-01
   2.0935000e+01  -5.3400000e-01
   2.0940000e+01  -7.3800000e-01
   2.0945000e+01  -9.8200000e-01
   2.0950000e+01  -1.1620000e+00
   2.0955000e+01  -1.1530000e+00
   2.0960000e+01  -9.2700000e-01
   2.0965000e+01  -6.1700000e-01
   2.0970000e+01  -3.2300000e-01
   2.0975000e+01  -4.5000000e-02
   2.0980000e+01   2.2300000e-01
   2.0985000e+01   5.0000000e-01
   2.0990000e+01   8.1400000e-01
   2.0995000e+01   1.1740000e+00
   2.1000000e+01   1.4820000e+00
   2.1005000e+01   1.7070000e+00
   2.1010000e+01   1.8240000e+00
   2.1015000e+01   1.7790000e+00
   2.1020000e+01   1.8180000e+00
   2.1025000e+01   1.9720000e+00
   2.1030000e+01   1.8610000e+00
   2.1035000e+01   1.5690000e+00
   2.1040000e+01   1.4480000e+00
   2.1045000e+01   1.4000000e+00
   2.1050000e+01   1.2290000e+00
   2.1055000e+01   1.0670000e+00
   2.1060000e+01   1.0020000e+00
   2.1065000e+01   8.3500000e-01
   2.1070000e+01   4.8200000e-01
   2.1075000e+01   1.3700000e-01
   2.1080000e+01  -7.4000000e-02
   2.1085000e+01  -2.9900000e-01
   2.1090000e+01  -6.7300000e-01
   2.1095000e+01  -1.1460000e+00
   2.1100000e+01  -1.3650000e+00
   2.1105000e+01  -1.2970000e+00
   2.1110000e+01  -1.2110000e+00
   2.1115000e+01  -1.1380000e+00
   2.1120000e+01  -8.9700000e-01
   2.1125000e+01  -6.8100000e-01
   2.1130000e+01  -6.8500000e-01
   2.1135000e+01  -5.7100000e-01
   2.1140000e+01  -3.3800000e-01
   2.1145000e+01  -2.9100000e-01
   2.1150000e+01  -3.2700000e-01
   2.1155000e+01  -1.7300000e-01
   2.1160000e+01   1.3700000e-01
   2.1165000e+01   3.3200000e-01
   2.1170000e+01   3.1300000e-01
   2.1175000e+01   2.3300000e-01
   2.1180000e+01   1.8100000e-01
   2.1185000e+01   9.0000000e-02
   2.1190000e+01  -7.5000000e-02
   2.1195000e+01  -2.9200000e-01
   2.1200000e+01  -4.9000000e-01
   2.1205000e+01  -5.1000000e-01
   2.1210000e+01  -3.9700000e-01
   2.1215000e+01  -1.4300000e-01
   2.1220000e+01   2.0900000e-01
   2.1225000e+01   3.8400000e-01
   2.1230000e+01   3.9700000e-01
   2.1235000e+01   5.6300000e-01
   2.1240000e+01   8.6200000e-01
   2.1245000e+01   9.9400000e-01
   2.1250000e+01   8.7700000e-01
   2.1255000e+01   7.4000000e-01
   2.1260000e+01   6.4600000e-01
   2.1265000e+01   5.0700000e-01
   2.1270000e+01   3.7700000e-01
   2.1275000e+01   2.7500000e-01
   2.1280000e+01   1.6900000e-01
   2.1285000e+01   7.4000000e-02
   2.1290000e+01   1.0300000e-01
   2.1295000e+01   1.7900000e-01
   2.1300000e+01   1.8400000e-01
   2.1305000e+01   1.9000000e-01
   2.1310000e+01   1.9800000e-01
   2.1315000e+01   2.1400000e-01
   2.1320000e+01   2.5800000e-01
   2.1325000e+01   1.4700000e-01
   2.1330000e+01  -1.3100000e-01
   2.1335000e+01  -3.6000000e-01
   2.1340000e+01  -4.7800000e-01
   2.1345000e+01  -5.9600000e-01
   2.1350000e+01  -6.0000000e-01
   2.1355000e+01  -4.3400000e-01
   2.1360000e+01  -2.1000000e-01
   2.1365000e+01  -1.1000000e-01
   2.1370000e+01  -1.2500000e-01
   2.1375000e+01  -1.4000000e-02
   2.1380000e+01   1.3500000e-01
   2.1385000e+01   1.1300000e-01
   2.1390000e+01  -2.0000000e-02
   2.1395000e+01  -8.0000000e-02
   2.1400000e+01   2.1000000e-02
   2.1405000e+01   2.9900000e-01
   2.1410000e+01   6.4000000e-01
   2.1415000e+01   9.0300000e-01
   2.1420000e+01   1.0830000e+00
   2.1425000e+01   1.1940000e+00
   2.1430000e+01   1.1510000e+00
   2.1435000e+01   9.8900000e-01
   2.1440000e+01   7.3700000e-01
   2.1445000e+01   3.8300000e-01
   2.1450000e+01   1.1000000e-02
   2.1455000e+01  -1.5200000e-01
   2.1460000e+01  -3.1000000e-02
   2.1465000e+01   9.9000000e-02
   2.1470000e+01   5.9000000e-02
   2.1475000e+01   9.2000000e-02
   2.1480000e+01   2.8900000e-01
   2.1485000e+01   4.1200000e-01
   2.1490000e+01   3.0500000e-01
   2.1495000e+01   9.2000000e-02
   2.1500000e+01  -1.1400000e-01
   2.1505000e+01  -3.0800000e-01
   2.1510000e+01  -5.1800000e-01
   2.1515000e+01  -7.2100000e-01
   2.1520000e+01  -9.1700000e-01
   2.1525000e+01  -1.1190000e+00
   2.1530000e+01  -1.1820000e+00
   2.1535000e+01  -1.0380000e+00
   2.1540000e+01  -7.5100000e-01
   2.1545000e+01  -4.6900000e-01
   2.1550000e+01  -3.7300000e-01
   2.1555000e+01  -4.4700000e-01
   2.1560000e+01  -5.7400000e-01
   2.1565000e+01  -7.8100000e-01
   2.1570000e+01  -1.0010000e+00
   2.1575000e+01  -1.0200000e+00
   2.1580000e+01  -8.4100000e-01
   2.1585000e+01  -5.9700000e-01
   2.1590000e+01  -3.3200000e-01
   2.1595000e+01  -9.0000000e-03
   2.1600000e+01   2.5900000e-01
   2.1605000e+01   4.1300000e-01
   2.1610000e+01   5.5900000e-01
   2.1615000e+01   7.4100000e-01
   2.1620000e+01   8.9300000e-01
   2.1625000e+01   8.8700000e-01
   2.1630000e+01   7.9700000e-01
   2.1635000e+01   7.2600000e-01
   2.1640000e+01   7.4600000e-01
   2.1645000e+01   7.2000000e-01
   2.1650000e+01   6.2600000e-01
   2.1655000e+01   5.4100000e-01
   2.1660000e+01   4.3800000e-01
   2.1665000e+01   3.5000000e-01
   2.1670000e+01   2.4300000e-01
   2.1675000e+01   1.6900000e-01
   2.1680000e+01   2.2800000e-01
   2.1685000e+01   4.0900000e-01
   2.1690000e+01   5.4400000e-01
   2.1695000e+01   4.7200000e-01
   2.1700000e+01   2.4100000e-01
   2.1705000e+01   6.9000000e-02
   2.1710000e+01  -1.4100000e-01
   2.1715000e+01  -2.6100000e-01
   2.1720000e+01  -1.2600000e-01
   2.1725000e+01  -5.0000000e-03
   2.1730000e+01  -1.2600000e-01
   2.1735000e+01  -3.0100000e-01
   2.1740000e+01  -4.2000000e-01
   2.1745000e+01  -5.1200000e-01
   2.1750000e+01  -5.5100000e-01
   2.1755000e+01  -4.5700000e-01
   2.1760000e+01  -1.7800000e-01
   2.1765000e+01   5.2000000e-02
   2.1770000e+01   2.2000000e-02
   2.1775000e+01  -1.3000000e-01
   2.1780000e+01  -2.8300000e-01
   2.1785000e+01  -5.3200000e-01
   2.1790000e+01  -8.3800000e-01
   2.1795000e+01  -1.0040000e+00
   2.1800000e+01  -1.0060000e+00
   2.1805000e+01  -9.0100000e-01
   2.1810000e+01  -7.2700000e-01
   2.1815000e+01  -4.7500000e-01
   2.1820000e+01  -2.4300000e-01
   2.1825000e+01  -2.8900000e-01
   2.1830000e+01  -4.1500000e-01
   2.1835000e+01  -3.4200000e-01
   2.1840000e+01  -2.6100000e-01
   2.1845000e+01  -3.1900000e-01
   2.1850000e+01  -3.5000000e-01
   2.1855000e+01  -3.0400000e-01
   2.1860000e+01  -3.5400000e-01
   2.1865000e+01  -5.6600000e-01
   2.1870000e+01  -6.3200000e-01
   2.1875000e+01  -3.9200000e-01
   2.1880000e+01  -1.6400000e-01
   2.1885000e+01  -1.4700000e-01
   2.1890000e+01  -7.7000000e-02
   2.1895000e+01   1.9000000e-01
   2.1900000e+01   5.3300000e-01
   2.1905000e+01   7.2800000e-01
   2.1910000e+01   7.4400000e-01
   2.1915000e+01   7.4900000e-01
   2.1920000e+01   8.0300000e-01
   2.1925000e+01   7.3200000e-01
   2.1930000e+01   6.0600000e-01
   2.1935000e+01   6.5100000e-01
   2.1940000e+01   8.5200000e-01
   2.1945000e+01   9.6200000e-01
   2.1950000e+01   1.0700000e+00
   2.1955000e+01   1.3850000e+00
   2.1960000e+01   1.6590000e+00
   2.1965000e+01   1.5720000e+00
   2.1970000e+01   1.3470000e+00
   2.1975000e+01   1.2460000e+00
   2.1980000e+01   1.2860000e+00
   2.1985000e+01   1.2990000e+00
   2.1990000e+01   1.3390000e+00
   2.1995000e+01   1.2630000e+00
   2.2000000e+01   1.0660000e+00
   2.2005000e+01   7.9200000e-01
   2.2010000e+01   5.1400000e-01
   2.2015000e+01   3.9800000e-01
   2.2020000e+01   4.1700000e-01
   2.2025000e+01   3.3600000e-01
   2.2030000e+01   1.1200000e-01
   2.2035000e+01  -1.3000000e-02
   2.2040000e+01  -1.2400000e-01
   2.2045000e+01  -3.3800000e-01
   2.2050000e+01  -6.1300000e-01
   2.2055000e+01  -7.9200000e-01
   2.2060000e+01  -9.0100000e-01
   2.2065000e+01  -1.1510000e+00
   2.2070000e+01  -1.5080000e+00
   2.2075000e+01  -1.7430000e+00
   2.2080000e+01  -1.7950000e+00
   2.2085000e+01  -1.7160000e+00
   2.2090000e+01  -1.5470000e+00
   2.2095000e+01  -1.2630000e+00
   2.2100000e+01  -9.3100000e-01
   2.2105000e+01  -6.3000000e-01
   2.2110000e+01  -3.2700000e-01
   2.2115000e+01  -1.0000000e-01
   2.2120000e+01   0.0000000e+00
   2.2125000e+01  -1.5000000e-02
   2.2130000e+01  -1.0700000e-01
   2.2135000e+01  -9.2000000e-02
   2.2140000e+01   1.3000000e-01
   2.2145000e+01   4.5500000e-01
   2.2150000e+01   7.7800000e-01
   2.2155000e+01   1.0750000e+00
   2.2160000e+01   1.2400000e+00
   2.2165000e+01   1.1870000e+00
   2.2170000e+01   9.9400000e-01
   2.2175000e+01   7.4100000e-01
   2.2180000e+01   4.6100000e-01
   2.2185000e+01   1.6000000e-01
   2.2190000e+01  -6.8000000e-02
   2.2195000e+01  -2.1800000e-01
   2.2200000e+01  -4.6900000e-01
   2.2205000e+01  -6.9700000e-01
   2.2210000e+01  -8.0800000e-01
   2.2215000e+01  -9.9900000e-01
   2.2220000e+01  -1.3130000e+00
   2.2225000e+01  -1.6200000e+00
   2.2230000e+01  -1.6720000e+00
   2.2235000e+01  -1.3360000e+00
   2.2240000e+01  -9.2600000e-01
   2.2245000e+01  -6.8400000e-01
   2.2250000e+01  -3.3100000e-01
   2.2255000e+01   1.0400000e-01
   2.2260000e+01   2.8800000e-01
   2.2265000e+01   2.3600000e-01
   2.2270000e+01   1.7100000e-01
   2.2275000e+01   2.8800000e-01
   2.2280000e+01   5.1700000e-01
   2.2285000e+01   6.6900000e-01
   2.2290000e+01   6.7700000e-01
   2.2295000e+01   6.1500000e-01
   2.2300000e+01   5.7500000e-01
   2.2305000e+01   5.2800000e-01
   2.2310000e+01   4.0700000e-01
   2.2315000e+01   3.1800000e-01
   2.2320000e+01   3.8100000e-01
   2.2325000e+01   4.5000000e-01
   2.2330000e+01   4.4100000e-01
   2.2335000e+01   4.4900000e-01
   2.2340000e+01   4.9200000e-01
   2.2345000e+01   4.4000000e-01
   2.2350000e+01   2.9500000e-01
   2.2355000e+01   2.0300000e-01
   2.2360000e+01   7.9000000e-02
   2.2365000e+01  -2.0300000e-01
   2.2370000e+01  -5.2900000e-01
   2.2375000e+01  -5.9500000e-01
   2.2380000e+01  -3.6600000e-01
   2.2385000e+01  -1.8500000e-01
   2.2390000e+01  -1.5300000e-01
   2.2395000e+01  -1.2100000e-01
   2.2400000e+01  -4.9000000e-02
   2.2405000e+01   1.2000000e-02
   2.2410000e+01   1.0000000e-03
   2.2415000e+01   8.0000000e-03
   2.2420000e+01  -1.3000000e-02
   2.2425000e+01  -3.2200000e-01
   2.2430000e+01  -8.4000000e-01
   2.2435000e+01  -1.1700000e+00
   2.2440000e+01  -1.2770000e+00
   2.2445000e+01  -1.3800000e+00
   2.2450000e+01  -1.4480000e+00
   2.2455000e+01  -1.3120000e+00
   2.2460000e+01  -1.0990000e+00
   2.2465000e+01  -9.7800000e-01
   2.2470000e+01  -9.9300000e-01
   2.2475000e+01  -9.5400000e-01
   2.2480000e+01  -7.0600000e-01
   2.2485000e+01  -2.6600000e-01
   2.2490000e+01   3.3000000e-01
   2.2495000e+01   9.7300000e-01
   2.2500000e+01   1.5070000e+00
   2.2505000e+01   1.7890000e+00
   2.2510000e+01   1.9900000e+00
   2.2515000e+01   2.0480000e+00
   2.2520000e+01   1.8670000e+00
   2.2525000e+01   1.4630000e+00
   2.2530000e+01   9.3100000e-01
   2.2535000e+01   5.4200000e-01
   2.2540000e+01   4.4300000e-01
   2.2545000e+01   4.5300000e-01
   2.2550000e+01   4.8400000e-01
   2.2555000e+01   5.7200000e-01
   2.2560000e+01   6.1600000e-01
   2.2565000e+01   5.1200000e-01
   2.2570000e+01   2.3800000e-01
   2.2575000e+01  -6.4000000e-02
   2.2580000e+01  -2.8800000e-01
   2.2585000e+01  -4.8900000e-01
   2.2590000e+01  -5.9800000e-01
   2.2595000e+01  -5.0400000e-01
   2.2600000e+01  -3.4000000e-01
   2.2605000e+01  -3.2000000e-01
   2.2610000e+01  -3.6300000e-01
   2.2615000e+01  -1.6400000e-01
   2.2620000e+01   2.7800000e-01
   2.2625000e+01   7.2600000e-01
   2.2630000e+01   1.0680000e+00
   2.2635000e+01   1.2830000e+00
   2.2640000e+01   1.3740000e+00
   2.2645000e+01   1.1850000e+00
   2.2650000e+01   8.6500000e-01
   2.2655000e+01   6.2200000e-01
   2.2660000e+01   3.5600000e-01
   2.2665000e+01   1.9200000e-01
   2.2670000e+01   1.1700000e-01
   2.2675000e+01   9.5000000e-02
   2.2680000e+01   6.8000000e-02
   2.2685000e+01   1.7000000e-02
   2.2690000e+01  -1.1100000e-01
   2.2695000e+01  -4.1500000e-01
   2.2700000e+01  -7.8300000e-01
   2.2705000e+01  -1.0600000e+00
   2.2710000e+01  -1.2610000e+00
   2.2715000e+01  -1.4440000e+00
   2.2720000e+01  -1.6160000e+00
   2.2725000e+01  -1.7600000e+00
   2.2730000e+01  -1.8950000e+00
   2.2735000e+01  -1.9430000e+00
   2.2740000e+01  -1.7740000e+00
   2.2745000e+01  -1.4970000e+00
   2.2750000e+01  -1.2260000e+00
   2.2755000e+01  -9.1500000e-01
   2.2760000e+01  -6.8800000e-01
   2.2765000e+01  -7.3500000e-01
   2.2770000e+01  -9.2700000e-01
   2.2775000e+01  -1.0380000e+00
   2.2780000e+01  -1.0750000e+00
   2.2785000e+01  -1.1120000e+00
   2.2790000e+01  -1.0390000e+00
   2.2795000e+01  -8.0400000e-01
   2.2800000e+01  -5.3700000e-01
   2.2805000e+01  -3.6600000e-01
   2.2810000e+01  -1.7600000e-01
   2.2815000e+01   2.4800000e-01
   2.2820000e+01   7.7400000e-01
   2.2825000e+01   1.1820000e+00
   2.2830000e+01   1.4840000e+00
   2.2835000e+01   1.6940000e+00
   2.2840000e+01   1.6790000e+00
   2.2845000e+01   1.4380000e+00
   2.2850000e+01   1.1620000e+00
   2.2855000e+01   1.0120000e+00
   2.2860000e+01   1.0220000e+00
   2.2865000e+01   1.1570000e+00
   2.2870000e+01   1.3140000e+00
   2.2875000e+01   1.4340000e+00
   2.2880000e+01   1.5180000e+00
   2.2885000e+01   1.4420000e+00
   2.2890000e+01   1.0420000e+00
   2.2895000e+01   5.1500000e-01
   2.2900000e+01   5.4000000e-02
   2.2905000e+01  -3.5700000e-01
   2.2910000e+01  -8.1900000e-01
   2.2915000e+01  -1.2680000e+00
   2.2920000e+01  -1.4400000e+00
   2.2925000e+01  -1.3990000e+00
   2.2930000e+01  -1.4120000e+00
   2.2935000e+01  -1.5010000e+00
   2.2940000e+01  -1.5430000e+00
   2.2945000e+01  -1.6630000e+00
   2.2950000e+01  -1.9330000e+00
   2.2955000e+01  -2.2360000e+00
   2.2960000e+01  -2.4390000e+00
   2.2965000e+01  -2.4960000e+00
   2.2970000e+01  -2.4470000e+00
   2.2975000e+01  -2.3430000e+00
   2.2980000e+01  -2.1320000e+00
   2.2985000e+01  -1.7880000e+00
   2.2990000e+01  -1.5220000e+00
   2.2995000e+01  -1.5110000e+00
   2.3000000e+01  -1.6760000e+00
   2.3005000e+01  -1.7990000e+00
   2.3010000e+01  -1.6520000e+00
   2.3015000e+01  -1.2880000e+00
   2.3020000e+01  -9.4100000e-01
   2.3025000e+01  -7.7000000e-01
   2.3030000e+01  -6.5800000e-01
   2.3035000e+01  -3.6300000e-01
   2.3040000e+01   1.3000000e-01
   2.3045000e+01   5.0900000e-01
   2.3050000e+01   8.4600000e-01
   2.3055000e+01   1.2550000e+00
   2.3060000e+01   1.5260000e+00
   2.3065000e+01   1.6420000e+00
   2.3070000e+01   1.6680000e+00
   2.3075000e+01   1.6490000e+00
   2.3080000e+01   1.6990000e+00
   2.3085000e+01   1.8740000e+00
   2.3090000e+01   2.0940000e+00
   2.3095000e+01   2.2040000e+00
   2.3100000e+01   2.1610000e+00
   2.3105000e+01   2.0320000e+00
   2.3110000e+01   1.8090000e+00
   2.3115000e+01   1.5520000e+00
   2.3120000e+01   1.3130000e+00
   2.3125000e+01   8.6700000e-01
   2.3130000e+01   1.9900000e-01
   2.3135000e+01  -2.9200000e-01
   2.3140000e+01  -6.5000000e-01
   2.3145000e+01  -1.1560000e+00
   2.3150000e+01  -1.7060000e+00
   2.3155000e+01  -2.0430000e+00
   2.3160000e+01  -2.1010000e+00
   2.3165000e+01  -2.0330000e+00
   2.3170000e+01  -1.8640000e+00
   2.3175000e+01  -1.6340000e+00
   2.3180000e+01  -1.3110000e+00
   2.3185000e+01  -1.0000000e+00
   2.3190000e+01  -8.8000000e-01
   2.3195000e+01  -9.5700000e-01
   2.3200000e+01  -1.0990000e+00
   2.3205000e+01  -1.1210000e+00
   2.3210000e+01  -9.7300000e-01
   2.3215000e+01  -6.8200000e-01
   2.3220000e+01  -3.3100000e-01
   2.3225000e+01  -1.4100000e-01
   2.3230000e+01  -1.0800000e-01
   2.3235000e+01   1.1000000e-02
   2.3240000e+01   1.9600000e-01
   2.3245000e+01   3.6000000e-01
   2.3250000e+01   5.2500000e-01
   2.3255000e+01   7.6900000e-01
   2.3260000e+01   1.0980000e+00
   2.3265000e+01   1.3720000e+00
   2.3270000e+01   1.6480000e+00
   2.3275000e+01   2.0240000e+00
   2.3280000e+01   2.2350000e+00
   2.3285000e+01   2.0290000e+00
   2.3290000e+01   1.5770000e+00
   2.3295000e+01   1.0930000e+00
   2.3300000e+01   6.1700000e-01
   2.3305000e+01   1.7100000e-01
   2.3310000e+01  -2.7000000e-02
   2.3315000e+01  -3.4000000e-02
   2.3320000e+01  -8.5000000e-02
   2.3325000e+01  -2.8700000e-01
   2.3330000e+01  -5.0300000e-01
   2.3335000e+01  -4.8300000e-01
   2.3340000e+01  -2.8400000e-01
   2.3345000e+01  -5.9000000e-02
   2.3350000e+01   2.2500000e-01
   2.3355000e+01   5.5900000e-01
   2.3360000e+01   7.8200000e-01
   2.3365000e+01   8.7000000e-01
   2.3370000e+01   8.9900000e-01
   2.3375000e+01   8.6400000e-01
   2.3380000e+01   6.6300000e-01
   2.3385000e+01   1.8800000e-01
   2.3390000e+01  -3.6100000e-01
   2.3395000e+01  -6.3300000e-01
   2.3400000e+01  -7.6000000e-01
   2.3405000e+01  -9.9200000e-01
   2.3410000e+01  -1.2340000e+00
   2.3415000e+01  -1.4050000e+00
   2.3420000e+01  -1.4480000e+00
   2.3425000e+01  -1.4110000e+00
   2.3430000e+01  -1.3330000e+00
   2.3435000e+01  -1.0760000e+00
   2.3440000e+01  -7.5000000e-01
   2.3445000e+01  -6.4400000e-01
   2.3450000e+01  -6.9600000e-01
   2.3455000e+01  -6.3200000e-01
   2.3460000e+01  -5.4400000e-01
   2.3465000e+01  -5.7700000e-01
   2.3470000e+01  -3.4700000e-01
   2.3475000e+01   2.4400000e-01
   2.3480000e+01   8.1400000e-01
   2.3485000e+01   1.1240000e+00
   2.3490000e+01   1.3410000e+00
   2.3495000e+01   1.6520000e+00
   2.3500000e+01   2.0120000e+00
   2.3505000e+01   2.3240000e+00
   2.3510000e+01   2.5220000e+00
   2.3515000e+01   2.6970000e+00
   2.3520000e+01   2.8660000e+00
   2.3525000e+01   2.8670000e+00
   2.3530000e+01   2.7230000e+00
   2.3535000e+01   2.5130000e+00
   2.3540000e+01   2.2630000e+00
   2.3545000e+01   1.8080000e+00
   2.3550000e+01   1.0890000e+00
   2.3555000e+01   2.9400000e-01
   2.3560000e+01  -3.7800000e-01
   2.3565000e+01  -9.3600000e-01
   2.3570000e+01  -1.4380000e+00
   2.3575000e+01  -1.8120000e+00
   2.3580000e+01  -2.0250000e+00
   2.3585000e+01  -2.0950000e+00
   2.3590000e+01  -2.0150000e+00
   2.3595000e+01  -1.7100000e+00
   2.3600000e+01  -1.2030000e+00
   2.3605000e+01  -6.4900000e-01
   2.3610000e+01  -1.5400000e-01
   2.3615000e+01   2.9300000e-01
   2.3620000e+01   8.0300000e-01
   2.3625000e+01   1.3130000e+00
   2.3630000e+01   1.6580000e+00
   2.3635000e+01   1.8400000e+00
   2.3640000e+01   2.0380000e+00
   2.3645000e+01   2.0500000e+00
   2.3650000e+01   1.7700000e+00
   2.3655000e+01   1.4260000e+00
   2.3660000e+01   1.0480000e+00
   2.3665000e+01   5.8800000e-01
   2.3670000e+01   1.2600000e-01
   2.3675000e+01  -2.5300000e-01
   2.3680000e+01  -6.1500000e-01
   2.3685000e+01  -1.0450000e+00
   2.3690000e+01  -1.3910000e+00
   2.3695000e+01  -1.5580000e+00
   2.3700000e+01  -1.7040000e+00
   2.3705000e+01  -1.9540000e+00
   2.3710000e+01  -2.2530000e+00
   2.3715000e+01  -2.3580000e+00
   2.3720000e+01  -2.2280000e+00
   2.3725000e+01  -2.0550000e+00
   2.3730000e+01  -1.8240000e+00
   2.3735000e+01  -1.4010000e+00
   2.3740000e+01  -7.3300000e-01
   2.3745000e+01  -8.1000000e-02
   2.3750000e+01   4.2300000e-01
   2.3755000e+01   9.3700000e-01
   2.3760000e+01   1.4310000e+00
   2.3765000e+01   1.7750000e+00
   2.3770000e+01   1.9630000e+00
   2.3775000e+01   1.9760000e+00
   2.3780000e+01   1.7630000e+00
   2.3785000e+01   1.4580000e+00
   2.3790000e+01   1.1790000e+00
   2.3795000e+01   8.6500000e-01
   2.3800000e+01   3.9400000e-01
   2.3805000e+01  -1.6100000e-01
   2.3810000e+01  -5.1900000e-01
   2.3815000e+01  -6.7100000e-01
   2.3820000e+01  -7.7200000e-01
   2.3825000e+01  -9.8200000e-01
   2.3830000e+01  -1.2480000e+00
   2.3835000e+01  -1.4080000e+00
   2.3840000e+01  -1.4740000e+00
   2.3845000e+01  -1.7180000e+00
   2.3850000e+01  -2.1380000e+00
   2.3855000e+01  -2.4090000e+00
   2.3860000e+01  -2.3700000e+00
   2.3865000e+01  -2.1980000e+00
   2.3870000e+01  -1.9110000e+00
   2.3875000e+01  -1.5260000e+00
   2.3880000e+01  -1.1480000e+00
   2.3885000e+01  -8.5700000e-01
   2.3890000e+01  -5.5600000e-01
   2.3895000e+01  -2.2100000e-01
   2.3900000e+01   2.5000000e-02
   2.3905000e+01   1.4400000e-01
   2.3910000e+01   4.0200000e-01
   2.3915000e+01   8.4900000e-01
   2.3920000e+01   1.0730000e+00
   2.3925000e+01   8.9300000e-01
   2.3930000e+01   5.7500000e-01
   2.3935000e+01   4.6800000e-01
   2.3940000e+01   5.7400000e-01
   2.3945000e+01   6.0900000e-01
   2.3950000e+01   4.7900000e-01
   2.3955000e+01   4.0900000e-01
   2.3960000e+01   4.7400000e-01
   2.3965000e+01   5.6700000e-01
   2.3970000e+01   6.7100000e-01
   2.3975000e+01   6.3400000e-01
   2.3980000e+01   2.9200000e-01
   2.3985000e+01  -2.8200000e-01
   2.3990000e+01  -7.9200000e-01
   2.3995000e+01  -8.3800000e-01
   2.4000000e+01  -5.5700000e-01
   2.4005000e+01  -2.9500000e-01
   2.4010000e+01  -5.5000000e-02
   2.4015000e+01   1.7500000e-01
   2.4020000e+01   3.0200000e-01
   2.4025000e+01   9.0000000e-02
   2.4030000e+01  -3.0000000e-01
   2.4035000e+01  -3.6100000e-01
   2.4040000e+01  -1.3600000e-01
   2.4045000e+01  -4.0000000e-02
   2.4050000e+01  -1.6500000e-01
   2.4055000e+01  -2.0600000e-01
   2.4060000e+01  -1.0900000e-01
   2.4065000e+01  -1.8200000e-01
   2.4070000e+01  -4.8500000e-01
   2.4075000e+01  -7.4200000e-01
   2.4080000e+01  -8.1000000e-01
   2.4085000e+01  -8.5300000e-01
   2.4090000e+01  -8.8700000e-01
   2.4095000e+01  -8.5000000e-01
   2.4100000e+01  -8.9000000e-01
   2.4105000e+01  -8.8800000e-01
   2.4110000e+01  -7.4500000e-01
   2.4115000e+01  -5.9100000e-01
   2.4120000e+01  -4.2500000e-01
   2.4125000e+01  -2.2800000e-01
   2.4130000e+01   6.2000000e-02
   2.4135000e+01   5.7400000e-01
   2.4140000e+01   1.1960000e+00
   2.4145000e+01   1.6270000e+00
   2.4150000e+01   1.8420000e+00
   2.4155000e+01   1.8740000e+00
   2.4160000e+01   1.8120000e+00
   2.4165000e+01   1.7640000e+00
   2.4170000e+01   1.6370000e+00
   2.4175000e+01   1.3790000e+00
   2.4180000e+01   1.0470000e+00
   2.4185000e+01   6.9000000e-01
   2.4190000e+01   4.4100000e-01
   2.4195000e+01   3.2000000e-01
   2.4200000e+01   1.7800000e-01
   2.4205000e+01   4.0000000e-02
   2.4210000e+01  -1.0200000e-01
   2.4215000e+01  -3.3900000e-01
   2.4220000e+01  -6.2700000e-01
   2.4225000e+01  -9.5200000e-01
   2.4230000e+01  -1.3350000e+00
   2.4235000e+01  -1.6190000e+00
   2.4240000e+01  -1.8130000e+00
   2.4245000e+01  -1.9780000e+00
   2.4250000e+01  -2.1490000e+00
   2.4255000e+01  -2.1950000e+00
   2.4260000e+01  -2.0480000e+00
   2.4265000e+01  -1.8150000e+00
   2.4270000e+01  -1.5120000e+00
   2.4275000e+01  -1.2180000e+00
   2.4280000e+01  -1.0620000e+00
   2.4285000e+01  -1.0180000e+00
   2.4290000e+01  -8.8600000e-01
   2.4295000e+01  -6.2500000e-01
   2.4300000e+01  -3.5700000e-01
   2.4305000e+01  -1.7000000e-01
   2.4310000e+01  -1.7000000e-02
   2.4315000e+01   2.3500000e-01
   2.4320000e+01   5.0000000e-01
   2.4325000e+01   5.1800000e-01
   2.4330000e+01   2.3400000e-01
   2.4335000e+01  -4.1000000e-02
   2.4340000e+01  -7.1000000e-02
   2.4345000e+01   4.5000000e-02
   2.4350000e+01   2.2500000e-01
   2.4355000e+01   4.7500000e-01
   2.4360000e+01   7.9300000e-01
   2.4365000e+01   1.0760000e+00
   2.4370000e+01   1.2950000e+00
   2.4375000e+01   1.5050000e+00
   2.4380000e+01   1.5340000e+00
   2.4385000e+01   1.2320000e+00
   2.4390000e+01   6.8100000e-01
   2.4395000e+01   1.0800000e-01
   2.4400000e+01  -3.9000000e-01
   2.4405000e+01  -8.2000000e-01
   2.4410000e+01  -1.1680000e+00
   2.4415000e+01  -1.3820000e+00
   2.4420000e+01  -1.4780000e+00
   2.4425000e+01  -1.6400000e+00
   2.4430000e+01  -1.8220000e+00
   2.4435000e+01  -1.6920000e+00
   2.4440000e+01  -1.3920000e+00
   2.4445000e+01  -1.1620000e+00
   2.4450000e+01  -9.2400000e-01
   2.4455000e+01  -4.8200000e-01
   2.4460000e+01   1.3400000e-01
   2.4465000e+01   7.3900000e-01
   2.4470000e+01   1.2890000e+00
   2.4475000e+01   1.7350000e+00
   2.4480000e+01   1.9310000e+00
   2.4485000e+01   1.9260000e+00
   2.4490000e+01   1.8380000e+00
   2.4495000e+01   1.6480000e+00
   2.4500000e+01   1.3750000e+00
   2.4505000e+01   1.1990000e+00
   2.4510000e+01   1.2340000e+00
   2.4515000e+01   1.3280000e+00
   2.4520000e+01   1.3860000e+00
   2.4525000e+01   1.4400000e+00
   2.4530000e+01   1.5570000e+00
   2.4535000e+01   1.8500000e+00
   2.4540000e+01   2.1220000e+00
   2.4545000e+01   2.2270000e+00
   2.4550000e+01   2.1370000e+00
   2.4555000e+01   1.9920000e+00
   2.4560000e+01   2.0330000e+00
   2.4565000e+01   2.0430000e+00
   2.4570000e+01   1.9310000e+00
   2.4575000e+01   1.7760000e+00
   2.4580000e+01   1.6580000e+00
   2.4585000e+01   1.6740000e+00
   2.4590000e+01   1.5470000e+00
   2.4595000e+01   1.1740000e+00
   2.4600000e+01   7.3000000e-01
   2.4605000e+01   3.8000000e-01
   2.4610000e+01   1.8900000e-01
   2.4615000e+01   1.0700000e-01
   2.4620000e+01   1.5600000e-01
   2.4625000e+01   1.7800000e-01
   2.4630000e+01  -2.2000000e-02
   2.4635000e+01  -2.3200000e-01
   2.4640000e+01  -4.3000000e-01
   2.4645000e+01  -7.5000000e-01
   2.4650000e+01  -1.1010000e+00
   2.4655000e+01  -1.3220000e+00
   2.4660000e+01  -1.3100000e+00
   2.4665000e+01  -1.1780000e+00
   2.4670000e+01  -9.0000000e-01
   2.4675000e+01  -5.2000000e-01
   2.4680000e+01  -2.4400000e-01
   2.4685000e+01   6.9000000e-02
   2.4690000e+01   5.3700000e-01
   2.4695000e+01   9.4900000e-01
   2.4700000e+01   1.2360000e+00
   2.4705000e+01   1.4580000e+00
   2.4710000e+01   1.6410000e+00
   2.4715000e+01   1.8520000e+00
   2.4720000e+01   2.0590000e+00
   2.4725000e+01   2.1230000e+00
   2.4730000e+01   1.9800000e+00
   2.4735000e+01   1.8040000e+00
   2.4740000e+01   1.6620000e+00
   2.4745000e+01   1.4400000e+00
   2.4750000e+01   1.1960000e+00
   2.4755000e+01   9.9800000e-01
   2.4760000e+01   8.5400000e-01
   2.4765000e+01   7.5500000e-01
   2.4770000e+01   6.9600000e-01
   2.4775000e+01   5.4500000e-01
   2.4780000e+01   1.9900000e-01
   2.4785000e+01  -1.2500000e-01
   2.4790000e+01  -2.4200000e-01
   2.4795000e+01  -1.9100000e-01
   2.4800000e+01  -1.1100000e-01
   2.4805000e+01  -7.5000000e-02
   2.4810000e+01  -2.6000000e-02
   2.4815000e+01   1.0000000e-02
   2.4820000e+01  -5.0000000e-02
   2.4825000e+01  -3.5400000e-01
   2.4830000e+01  -8.7600000e-01
   2.4835000e+01  -1.1060000e+00
   2.4840000e+01  -9.9700000e-01
   2.4845000e+01  -9.5000000e-01
   2.4850000e+01  -1.1060000e+00
   2.4855000e+01  -1.2300000e+00
   2.4860000e+01  -1.1210000e+00
   2.4865000e+01  -8.9000000e-01
   2.4870000e+01  -7.3400000e-01
   2.4875000e+01  -6.4400000e-01
   2.4880000e+01  -4.6300000e-01
   2.4885000e+01  -2.0900000e-01
   2.4890000e+01   1.6000000e-02
   2.4895000e+01   1.6400000e-01
   2.4900000e+01   2.4500000e-01
   2.4905000e+01   2.5900000e-01
   2.4910000e+01   3.4400000e-01
   2.4915000e+01   6.5600000e-01
   2.4920000e+01   1.0770000e+00
   2.4925000e+01   1.3880000e+00
   2.4930000e+01   1.4910000e+00
   2.4935000e+01   1.4610000e+00
   2.4940000e+01   1.3740000e+00
   2.4945000e+01   1.1850000e+00
   2.4950000e+01   9.0400000e-01
   2.4955000e+01   6.7300000e-01
   2.4960000e+01   5.9600000e-01
   2.4965000e+01   6.3100000e-01
   2.4970000e+01   6.3900000e-01
   2.4975000e+01   5.9500000e-01
   2.4980000e+01   4.5700000e-01
   2.4985000e+01   1.8700000e-01
   2.4990000e+01  -1.0400000e-01
   2.4995000e+01  -4.3500000e-01
   2.5000000e+01  -6.6800000e-01
   2.5005000e+01  -7.2500000e-01
   2.5010000e+01  -6.1500000e-01
   2.5015000e+01  -5.2400000e-01
   2.5020000e+01  -6.0400000e-01
   2.5025000e+01  -8.3200000e-01
   2.5030000e+01  -1.0630000e+00
   2.5035000e+01  -1.0240000e+00
   2.5040000e+01  -8.5200000e-01
   2.5045000e+01  -8.6200000e-01
   2.5050000e+01  -1.0370000e+00
   2.5055000e+01  -1.1680000e+00
   2.5060000e+01  -1.1820000e+00
   2.5065000e+01  -1.1840000e+00
   2.5070000e+01  -1.0220000e+00
   2.5075000e+01  -5.7700000e-01
   2.5080000e+01  -4.3000000e-02
   2.5085000e+01   4.9000000e-01
   2.5090000e+01   9.6800000e-01
   2.5095000e+01   1.3010000e+00
   2.5100000e+01   1.3640000e+00
   2.5105000e+01   1.1930000e+00
   2.5110000e+01   1.0330000e+00
   2.5115000e+01   9.4000000e-01
   2.5120000e+01   8.4700000e-01
   2.5125000e+01   6.9800000e-01
   2.5130000e+01   5.5100000e-01
   2.5135000e+01   6.3300000e-01
   2.5140000e+01   9.2200000e-01
   2.5145000e+01   9.5700000e-01
   2.5150000e+01   6.5300000e-01
   2.5155000e+01   3.4100000e-01
   2.5160000e+01   1.6500000e-01
   2.5165000e+01   1.9100000e-01
   2.5170000e+01   2.9300000e-01
   2.5175000e+01   3.7900000e-01
   2.5180000e+01   3.9100000e-01
   2.5185000e+01   4.0300000e-01
   2.5190000e+01   5.3300000e-01
   2.5195000e+01   5.7500000e-01
   2.5200000e+01   3.4700000e-01
   2.5205000e+01  -6.1000000e-02
   2.5210000e+01  -4.2600000e-01
   2.5215000e+01  -6.4700000e-01
   2.5220000e+01  -7.1200000e-01
   2.5225000e+01  -6.4200000e-01
   2.5230000e+01  -4.8800000e-01
   2.5235000e+01  -2.2800000e-01
   2.5240000e+01  -7.3000000e-02
   2.5245000e+01  -2.7400000e-01
   2.5250000e+01  -7.5500000e-01
   2.5255000e+01  -1.1530000e+00
   2.5260000e+01  -1.2620000e+00
   2.5265000e+01  -1.3720000e+00
   2.5270000e+01  -1.6810000e+00
   2.5275000e+01  -1.9890000e+00
   2.5280000e+01  -2.2180000e+00
   2.5285000e+01  -2.4480000e+00
   2.5290000e+01  -2.5980000e+00
   2.5295000e+01  -2.6140000e+00
   2.5300000e+01  -2.5030000e+00
   2.5305000e+01  -2.3940000e+00
   2.5310000e+01  -2.2920000e+00
   2.5315000e+01  -2.2790000e+00
   2.5320000e+01  -2.4500000e+00
   2.5325000e+01  -2.7480000e+00
   2.5330000e+01  -2.9470000e+00
   2.5335000e+01  -2.6480000e+00
   2.5340000e+01  -2.0250000e+00
   2.5345000e+01  -1.5210000e+00
   2.5350000e+01  -1.1190000e+00
   2.5355000e+01  -6.0900000e-01
   2.5360000e+01  -8.7000000e-02
   2.5365000e+01   1.8700000e-01
   2.5370000e+01   2.0900000e-01
   2.5375000e+01   2.4000000e-01
   2.5380000e+01   3.9900000e-01
   2.5385000e+01   5.7800000e-01
   2.5390000e+01   6.9300000e-01
   2.5395000e+01   8.2500000e-01
   2.5400000e+01   1.0660000e+00
   2.5405000e+01   1.3510000e+00
   2.5410000e+01   1.7240000e+00
   2.5415000e+01   2.1340000e+00
   2.5420000e+01   2.3530000e+00
   2.5425000e+01   2.1540000e+00
   2.5430000e+01   1.6960000e+00
   2.5435000e+01   1.3110000e+00
   2.5440000e+01   9.8500000e-01
   2.5445000e+01   5.9500000e-01
   2.5450000e+01   2.1700000e-01
   2.5455000e+01   2.7000000e-02
   2.5460000e+01   9.0000000e-03
   2.5465000e+01  -1.5000000e-02
   2.5470000e+01  -8.9000000e-02
   2.5475000e+01  -2.3200000e-01
   2.5480000e+01  -4.6400000e-01
   2.5485000e+01  -9.0600000e-01
   2.5490000e+01  -1.6750000e+00
   2.5495000e+01  -2.3440000e+00
   2.5500000e+01  -2.7580000e+00
   2.5505000e+01  -2.9790000e+00
   2.5510000e+01  -2.9090000e+00
   2.5515000e+01  -2.5520000e+00
   2.5520000e+01  -2.0890000e+00
   2.5525000e+01  -1.6460000e+00
   2.5530000e+01  -1.2150000e+00
   2.5535000e+01  -8.0400000e-01
   2.5540000e+01  -4.1100000e-01
   2.5545000e+01  -6.1000000e-02
   2.5550000e+01   1.8700000e-01
   2.5555000e+01   3.7000000e-01
   2.5560000e+01   5.0000000e-01
   2.5565000e+01   5.4900000e-01
   2.5570000e+01   5.6800000e-01
   2.5575000e+01   6.2200000e-01
   2.5580000e+01   6.5600000e-01
   2.5585000e+01   6.4100000e-01
   2.5590000e+01   7.6600000e-01
   2.5595000e+01   9.2900000e-01
   2.5600000e+01   1.0270000e+00
   2.5605000e+01   1.0140000e+00
   2.5610000e+01   8.1800000e-01
   2.5615000e+01   4.6600000e-01
   2.5620000e+01  -5.7000000e-02
   2.5625000e+01  -6.6300000e-01
   2.5630000e+01  -1.1440000e+00
   2.5635000e+01  -1.2730000e+00
   2.5640000e+01  -1.1850000e+00
   2.5645000e+01  -1.1010000e+00
   2.5650000e+01  -9.5300000e-01
   2.5655000e+01  -5.7300000e-01
   2.5660000e+01   6.1000000e-02
   2.5665000e+01   6.6400000e-01
   2.5670000e+01   1.0910000e+00
   2.5675000e+01   1.3720000e+00
   2.5680000e+01   1.4270000e+00
   2.5685000e+01   1.0880000e+00
   2.5690000e+01   4.3500000e-01
   2.5695000e+01  -3.4700000e-01
   2.5700000e+01  -1.0520000e+00
   2.5705000e+01  -1.4390000e+00
   2.5710000e+01  -1.5010000e+00
   2.5715000e+01  -1.2140000e+00
   2.5720000e+01  -7.6700000e-01
   2.5725000e+01  -4.7500000e-01
   2.5730000e+01  -2.4500000e-01
   2.5735000e+01   2.5600000e-01
   2.5740000e+01   1.0230000e+00
   2.5745000e+01   1.7150000e+00
   2.5750000e+01   2.2020000e+00
   2.5755000e+01   2.4240000e+00
   2.5760000e+01   2.4700000e+00
   2.5765000e+01   2.4280000e+00
   2.5770000e+01   2.2750000e+00
   2.5775000e+01   2.1820000e+00
   2.5780000e+01   2.2390000e+00
   2.5785000e+01   2.3700000e+00
   2.5790000e+01   2.5700000e+00
   2.5795000e+01   2.8000000e+00
   2.5800000e+01   3.0250000e+00
   2.5805000e+01   3.1980000e+00
   2.5810000e+01   3.1290000e+00
   2.5815000e+01   2.8210000e+00
   2.5820000e+01   2.4610000e+00
   2.5825000e+01   1.8590000e+00
   2.5830000e+01   9.5400000e-01
   2.5835000e+01   9.8000000e-02
   2.5840000e+01  -5.8900000e-01
   2.5845000e+01  -1.2760000e+00
   2.5850000e+01  -1.9240000e+00
   2.5855000e+01  -2.2670000e+00
   2.5860000e+01  -2.3680000e+00
   2.5865000e+01  -2.4450000e+00
   2.5870000e+01  -2.3310000e+00
   2.5875000e+01  -2.0580000e+00
   2.5880000e+01  -1.7360000e+00
   2.5885000e+01  -1.3830000e+00
   2.5890000e+01  -1.0340000e+00
   2.5895000e+01  -5.7600000e-01
   2.5900000e+01  -1.7500000e-01
   2.5905000e+01   7.4000000e-02
   2.5910000e+01   2.3800000e-01
   2.5915000e+01   3.5700000e-01
   2.5920000e+01   3.9600000e-01
   2.5925000e+01   3.4300000e-01
   2.5930000e+01   1.3700000e-01
   2.5935000e+01  -1.3800000e-01
   2.5940000e+01  -3.8800000e-01
   2.5945000e+01  -7.1600000e-01
   2.5950000e+01  -1.0970000e+00
   2.5955000e+01  -1.1880000e+00
   2.5960000e+01  -1.0060000e+00
   2.5965000e+01  -7.9300000e-01
   2.5970000e+01  -7.7100000e-01
   2.5975000e+01  -8.9300000e-01
   2.5980000e+01  -1.0340000e+00
   2.5985000e+01  -1.1530000e+00
   2.5990000e+01  -1.2620000e+00
   2.5995000e+01  -1.3930000e+00
   2.6000000e+01  -1.3330000e+00
   2.6005000e+01  -1.0900000e+00
   2.6010000e+01  -7.4400000e-01
   2.6015000e+01  -3.2900000e-01
   2.6020000e+01  -1.8000000e-02
   2.6025000e+01  -1.3200000e-01
   2.6030000e+01  -6.0100000e-01
   2.6035000e+01  -9.2600000e-01
   2.6040000e+01  -1.0360000e+00
   2.6045000e+01  -1.2160000e+00
   2.6050000e+01  -1.4910000e+00
   2.6055000e+01  -1.6730000e+00
   2.6060000e+01  -1.7320000e+00
   2.6065000e+01  -1.7880000e+00
   2.6070000e+01  -1.8410000e+00
   2.6075000e+01  -1.7420000e+00
   2.6080000e+01  -1.4990000e+00
   2.6085000e+01  -1.2410000e+00
   2.6090000e+01  -1.0540000e+00
   2.6095000e+01  -1.0190000e+00
   2.6100000e+01  -1.0310000e+00
   2.6105000e+01  -1.1670000e+00
   2.6110000e+01  -1.4180000e+00
   2.6115000e+01  -1.6980000e+00
   2.6120000e+01  -1.9640000e+00
   2.6125000e+01  -1.9930000e+00
   2.6130000e+01  -1.6810000e+00
   2.6135000e+01  -9.5000000e-01
   2.6140000e+01  -6.0000000e-03
   2.6145000e+01   7.4800000e-01
   2.6150000e+01   1.2560000e+00
   2.6155000e+01   1.6230000e+00
   2.6160000e+01   1.9660000e+00
   2.6165000e+01   2.0790000e+00
   2.6170000e+01   1.8810000e+00
   2.6175000e+01   1.6840000e+00
   2.6180000e+01   1.5230000e+00
   2.6185000e+01   1.3000000e+00
   2.6190000e+01   1.0510000e+00
   2.6195000e+01   8.3300000e-01
   2.6200000e+01   7.8400000e-01
   2.6205000e+01   9.0400000e-01
   2.6210000e+01   1.1250000e+00
   2.6215000e+01   1.5520000e+00
   2.6220000e+01   2.0940000e+00
   2.6225000e+01   2.3860000e+00
   2.6230000e+01   2.2680000e+00
   2.6235000e+01   1.9340000e+00
   2.6240000e+01   1.5030000e+00
   2.6245000e+01   9.2700000e-01
   2.6250000e+01   4.0300000e-01
   2.6255000e+01   1.3400000e-01
   2.6260000e+01   6.6000000e-02
   2.6265000e+01   1.1300000e-01
   2.6270000e+01   1.0400000e-01
   2.6275000e+01  -1.1700000e-01
   2.6280000e+01  -5.7200000e-01
   2.6285000e+01  -1.0430000e+00
   2.6290000e+01  -1.4280000e+00
   2.6295000e+01  -1.6940000e+00
   2.6300000e+01  -1.7810000e+00
   2.6305000e+01  -1.6490000e+00
   2.6310000e+01  -1.2880000e+00
   2.6315000e+01  -7.6300000e-01
   2.6320000e+01  -2.0900000e-01
   2.6325000e+01   6.6000000e-02
   2.6330000e+01  -6.3000000e-02
   2.6335000e+01  -3.7600000e-01
   2.6340000e+01  -6.9500000e-01
   2.6345000e+01  -1.0630000e+00
   2.6350000e+01  -1.4800000e+00
   2.6355000e+01  -1.7120000e+00
   2.6360000e+01  -1.6320000e+00
   2.6365000e+01  -1.3950000e+00
   2.6370000e+01  -1.1170000e+00
   2.6375000e+01  -7.6000000e-01
   2.6380000e+01  -4.0300000e-01
   2.6385000e+01  -7.9000000e-02
   2.6390000e+01   2.7200000e-01
   2.6395000e+01   6.3900000e-01
   2.6400000e+01   8.6300000e-01
   2.6405000e+01   8.8800000e-01
   2.6410000e+01   7.1200000e-01
   2.6415000e+01   4.1500000e-01
   2.6420000e+01   2.3800000e-01
   2.6425000e+01   1.7700000e-01
   2.6430000e+01   2.0900000e-01
   2.6435000e+01   4.2500000e-01
   2.6440000e+01   7.9900000e-01
   2.6445000e+01   9.0500000e-01
   2.6450000e+01   6.9800000e-01
   2.6455000e+01   4.4100000e-01
   2.6460000e+01   9.0000000e-02
   2.6465000e+01  -4.9500000e-01
   2.6470000e+01  -1.1850000e+00
   2.6475000e+01  -1.6000000e+00
   2.6480000e+01  -1.6640000e+00
   2.6485000e+01  -1.4740000e+00
   2.6490000e+01  -1.1270000e+00
   2.6495000e+01  -7.1700000e-01
   2.6500000e+01  -2.4600000e-01
   2.6505000e+01   2.0300000e-01
   2.6510000e+01   5.8300000e-01
   2.6515000e+01   9.2600000e-01
   2.6520000e+01   1.0380000e+00
   2.6525000e+01   8.3600000e-01
   2.6530000e+01   4.4300000e-01
   2.6535000e+01   5.3000000e-02
   2.6540000e+01  -3.4400000e-01
   2.6545000e+01  -7.0800000e-01
   2.6550000e+01  -1.0020000e+00
   2.6555000e+01  -1.2530000e+00
   2.6560000e+01  -1.3030000e+00
   2.6565000e+01  -1.2160000e+00
   2.6570000e+01  -1.2240000e+00
   2.6575000e+01  -1.4060000e+00
   2.6580000e+01  -1.6990000e+00
   2.6585000e+01  -1.9630000e+00
   2.6590000e+01  -2.0040000e+00
   2.6595000e+01  -1.8060000e+00
   2.6600000e+01  -1.5230000e+00
   2.6605000e+01  -1.4030000e+00
   2.6610000e+01  -1.4370000e+00
   2.6615000e+01  -1.2880000e+00
   2.6620000e+01  -1.0100000e+00
   2.6625000e+01  -8.4200000e-01
   2.6630000e+01  -8.6500000e-01
   2.6635000e+01  -8.9500000e-01
   2.6640000e+01  -9.4600000e-01
   2.6645000e+01  -1.1100000e+00
   2.6650000e+01  -1.2750000e+00
   2.6655000e+01  -1.2210000e+00
   2.6660000e+01  -1.0250000e+00
   2.6665000e+01  -9.7500000e-01
   2.6670000e+01  -1.1430000e+00
   2.6675000e+01  -1.2830000e+00
   2.6680000e+01  -1.1850000e+00
   2.6685000e+01  -9.4700000e-01
   2.6690000e+01  -6.1200000e-01
   2.6695000e+01  -2.4700000e-01
   2.6700000e+01   6.1000000e-02
   2.6705000e+01   2.9500000e-01
   2.6710000e+01   5.0600000e-01
   2.6715000e+01   7.7300000e-01
   2.6720000e+01   1.0360000e+00
   2.6725000e+01   1.2310000e+00
   2.6730000e+01   1.3730000e+00
   2.6735000e+01   1.5680000e+00
   2.6740000e+01   1.6790000e+00
   2.6745000e+01   1.5440000e+00
   2.6750000e+01   1.1910000e+00
   2.6755000e+01   7.3200000e-01
   2.6760000e+01   3.1300000e-01
   2.6765000e+01   2.9000000e-02
   2.6770000e+01  -4.4000000e-02
   2.6775000e+01  -6.3000000e-02
   2.6780000e+01  -6.4000000e-02
   2.6785000e+01  -7.8000000e-02
   2.6790000e+01   3.0000000e-03
   2.6795000e+01   9.0000000e-02
   2.6800000e+01   1.7000000e-02
   2.6805000e+01  -8.4000000e-02
   2.6810000e+01  -4.0000000e-02
   2.6815000e+01   1.4600000e-01
   2.6820000e+01   3.6800000e-01
   2.6825000e+01   4.7300000e-01
   2.6830000e+01   4.9800000e-01
   2.6835000e+01   6.7400000e-01
   2.6840000e+01   9.3300000e-01
   2.6845000e+01   1.1760000e+00
   2.6850000e+01   1.3160000e+00
   2.6855000e+01   1.3500000e+00
   2.6860000e+01   1.2400000e+00
   2.6865000e+01   8.9300000e-01
   2.6870000e+01   5.0400000e-01
   2.6875000e+01   3.5300000e-01
   2.6880000e+01   4.8100000e-01
   2.6885000e+01   6.2300000e-01
   2.6890000e+01   7.3400000e-01
   2.6895000e+01   9.4800000e-01
   2.6900000e+01   1.4440000e+00
   2.6905000e+01   1.9910000e+00
   2.6910000e+01   2.2940000e+00
   2.6915000e+01   2.2950000e+00
   2.6920000e+01   2.0480000e+00
   2.6925000e+01   1.5230000e+00
   2.6930000e+01   8.1100000e-01
   2.6935000e+01   3.5500000e-01
   2.6940000e+01   2.3000000e-01
   2.6945000e+01   1.6800000e-01
   2.6950000e+01   3.4000000e-02
   2.6955000e+01  -2.0000000e-02
   2.6960000e+01   1.0500000e-01
   2.6965000e+01   3.7600000e-01
   2.6970000e+01   5.7500000e-01
   2.6975000e+01   8.6100000e-01
   2.6980000e+01   1.2680000e+00
   2.6985000e+01   1.3330000e+00
   2.6990000e+01   9.1400000e-01
   2.6995000e+01   4.5700000e-01
   2.7000000e+01   2.8300000e-01
   2.7005000e+01   2.9000000e-01
   2.7010000e+01   2.8600000e-01
   2.7015000e+01   3.1200000e-01
   2.7020000e+01   5.3700000e-01
   2.7025000e+01   5.5900000e-01
   2.7030000e+01   1.1700000e-01
   2.7035000e+01  -2.3100000e-01
   2.7040000e+01  -1.8500000e-01
   2.7045000e+01  -2.1000000e-02
   2.7050000e+01   8.3000000e-02
   2.7055000e+01   2.3200000e-01
   2.7060000e+01   6.1200000e-01
   2.7065000e+01   8.9700000e-01
   2.7070000e+01   8.6500000e-01
   2.7075000e+01   8.2300000e-01
   2.7080000e+01   7.2900000e-01
   2.7085000e+01   4.4600000e-01
   2.7090000e+01   1.8500000e-01
   2.7095000e+01   1.8600000e-01
   2.7100000e+01   5.3500000e-01
   2.7105000e+01   9.1000000e-01
   2.7110000e+01   1.0100000e+00
   2.7115000e+01   1.0060000e+00
   2.7120000e+01   1.1410000e+00
   2.7125000e+01   1.2030000e+00
   2.7130000e+01   1.0810000e+00
   2.7135000e+01   9.4500000e-01
   2.7140000e+01   7.0000000e-01
   2.7145000e+01   4.2200000e-01
   2.7150000e+01   1.7600000e-01
   2.7155000e+01  -2.3600000e-01
   2.7160000e+01  -8.6100000e-01
   2.7165000e+01  -1.5270000e+00
   2.7170000e+01  -1.9220000e+00
   2.7175000e+01  -2.0870000e+00
   2.7180000e+01  -2.2450000e+00
   2.7185000e+01  -2.4560000e+00
   2.7190000e+01  -2.6600000e+00
   2.7195000e+01  -2.6560000e+00
   2.7200000e+01  -2.4980000e+00
   2.7205000e+01  -2.2970000e+00
   2.7210000e+01  -2.0330000e+00
   2.7215000e+01  -1.6060000e+00
   2.7220000e+01  -1.0720000e+00
   2.7225000e+01  -6.8700000e-01
   2.7230000e+01  -2.9700000e-01
   2.7235000e+01   4.8800000e-01
   2.7240000e+01   1.4400000e+00
   2.7245000e+01   2.1250000e+00
   2.7250000e+01   2.5320000e+00
   2.7255000e+01   2.9170000e+00
   2.7260000e+01   3.3560000e+00
   2.7265000e+01   3.7040000e+00
   2.7270000e+01   3.7890000e+00
   2.7275000e+01   3.5990000e+00
   2.7280000e+01   3.1110000e+00
   2.7285000e+01   2.3180000e+00
   2.7290000e+01   1.3220000e+00
   2.7295000e+01   3.2300000e-01
   2.7300000e+01  -4.2800000e-01
   2.7305000e+01  -1.0170000e+00
   2.7310000e+01  -1.6090000e+00
   2.7315000e+01  -2.1210000e+00
   2.7320000e+01  -2.3760000e+00
   2.7325000e+01  -2.5630000e+00
   2.7330000e+01  -2.8100000e+00
   2.7335000e+01  -2.8980000e+00
   2.7340000e+01  -2.7960000e+00
   2.7345000e+01  -2.7340000e+00
   2.7350000e+01  -2.6560000e+00
   2.7355000e+01  -2.4250000e+00
   2.7360000e+01  -2.1360000e+00
   2.7365000e+01  -1.9330000e+00
   2.7370000e+01  -1.9950000e+00
   2.7375000e+01  -2.2120000e+00
   2.7380000e+01  -2.3350000e+00
   2.7385000e+01  -2.3830000e+00
   2.7390000e+01  -2.3650000e+00
   2.7395000e+01  -2.2360000e+00
   2.7400000e+01  -2.0610000e+00
   2.7405000e+01  -1.9710000e+00
   2.7410000e+01  -1.9640000e+00
   2.7415000e+01  -1.7290000e+00
   2.7420000e+01  -1.3160000e+00
   2.7425000e+01  -1.0510000e+00
   2.7430000e+01  -9.3100000e-01
   2.7435000e+01  -6.2900000e-01
   2.7440000e+01  -2.5700000e-01
   2.7445000e+01  -1.7400000e-01
   2.7450000e+01  -2.8400000e-01
   2.7455000e+01  -2.7700000e-01
   2.7460000e+01  -1.1500000e-01
   2.7465000e+01   6.7000000e-02
   2.7470000e+01   2.6200000e-01
   2.7475000e+01   4.5000000e-01
   2.7480000e+01   6.8700000e-01
   2.7485000e+01   7.6300000e-01
   2.7490000e+01   5.8500000e-01
   2.7495000e+01   3.8200000e-01
   2.7500000e+01   2.0000000e-01
   2.7505000e+01   7.9000000e-02
   2.7510000e+01   2.0000000e-03
   2.7515000e+01   1.1000000e-02
   2.7520000e+01   2.4900000e-01
   2.7525000e+01   5.1700000e-01
   2.7530000e+01   6.6400000e-01
   2.7535000e+01   7.4900000e-01
   2.7540000e+01   8.1100000e-01
   2.7545000e+01   7.3800000e-01
   2.7550000e+01   4.1600000e-01
   2.7555000e+01   4.1000000e-02
   2.7560000e+01  -2.2900000e-01
   2.7565000e+01  -5.2300000e-01
   2.7570000e+01  -9.3000000e-01
   2.7575000e+01  -1.3030000e+00
   2.7580000e+01  -1.5640000e+00
   2.7585000e+01  -1.6330000e+00
   2.7590000e+01  -1.4740000e+00
   2.7595000e+01  -1.1520000e+00
   2.7600000e+01  -7.7800000e-01
   2.7605000e+01  -5.2200000e-01
   2.7610000e+01  -4.4100000e-01
   2.7615000e+01  -4.1000000e-01
   2.7620000e+01  -3.1800000e-01
   2.7625000e+01  -1.8400000e-01
   2.7630000e+01  -9.9000000e-02
   2.7635000e+01   1.1000000e-02
   2.7640000e+01   2.4500000e-01
   2.7645000e+01   4.5300000e-01
   2.7650000e+01   7.7800000e-01
   2.7655000e+01   1.1400000e+00
   2.7660000e+01   1.2620000e+00
   2.7665000e+01   1.0230000e+00
   2.7670000e+01   5.3100000e-01
   2.7675000e+01  -4.6000000e-02
   2.7680000e+01  -6.4300000e-01
   2.7685000e+01  -1.1980000e+00
   2.7690000e+01  -1.7410000e+00
   2.7695000e+01  -2.2570000e+00
   2.7700000e+01  -2.6430000e+00
   2.7705000e+01  -2.8240000e+00
   2.7710000e+01  -2.6550000e+00
   2.7715000e+01  -2.2260000e+00
   2.7720000e+01  -1.7800000e+00
   2.7725000e+01  -1.4950000e+00
   2.7730000e+01  -1.4170000e+00
   2.7735000e+01  -1.3580000e+00
   2.7740000e+01  -1.3210000e+00
   2.7745000e+01  -1.3790000e+00
   2.7750000e+01  -1.3800000e+00
   2.7755000e+01  -1.1400000e+00
   2.7760000e+01  -7.0800000e-01
   2.7765000e+01  -2.5600000e-01
   2.7770000e+01   9.3000000e-02
   2.7775000e+01   3.7800000e-01
   2.7780000e+01   8.2700000e-01
   2.7785000e+01   1.3860000e+00
   2.7790000e+01   1.7590000e+00
   2.7795000e+01   1.7380000e+00
   2.7800000e+01   1.4040000e+00
   2.7805000e+01   1.0070000e+00
   2.7810000e+01   7.9300000e-01
   2.7815000e+01   7.9000000e-01
   2.7820000e+01   7.7800000e-01
   2.7825000e+01   5.1400000e-01
   2.7830000e+01   1.9400000e-01
   2.7835000e+01   2.9700000e-01
   2.7840000e+01   8.8800000e-01
   2.7845000e+01   1.6290000e+00
   2.7850000e+01   2.2720000e+00
   2.7855000e+01   2.7310000e+00
   2.7860000e+01   2.8880000e+00
   2.7865000e+01   2.7140000e+00
   2.7870000e+01   2.5080000e+00
   2.7875000e+01   2.4420000e+00
   2.7880000e+01   2.3930000e+00
   2.7885000e+01   2.4420000e+00
   2.7890000e+01   2.5740000e+00
   2.7895000e+01   2.6340000e+00
   2.7900000e+01   2.5900000e+00
   2.7905000e+01   2.3200000e+00
   2.7910000e+01   1.7420000e+00
   2.7915000e+01   9.2200000e-01
   2.7920000e+01   2.7000000e-02
   2.7925000e+01  -8.5200000e-01
   2.7930000e+01  -1.5240000e+00
   2.7935000e+01  -1.9310000e+00
   2.7940000e+01  -2.2870000e+00
   2.7945000e+01  -2.6570000e+00
   2.7950000e+01  -2.9130000e+00
   2.7955000e+01  -3.0760000e+00
   2.7960000e+01  -3.2950000e+00
   2.7965000e+01  -3.5110000e+00
   2.7970000e+01  -3.4830000e+00
   2.7975000e+01  -3.2080000e+00
   2.7980000e+01  -2.7410000e+00
   2.7985000e+01  -2.1160000e+00
   2.7990000e+01  -1.5100000e+00
   2.7995000e+01  -9.8300000e-01
   2.8000000e+01  -4.3100000e-01
   2.8005000e+01   1.4000000e-01
   2.8010000e+01   5.3300000e-01
   2.8015000e+01   7.1200000e-01
   2.8020000e+01   9.0600000e-01
   2.8025000e+01   1.0530000e+00
   2.8030000e+01   9.4300000e-01
   2.8035000e+01   8.8500000e-01
   2.8040000e+01   1.0730000e+00
   2.8045000e+01   1.1250000e+00
   2.8050000e+01   8.4700000e-01
   2.8055000e+01   4.8800000e-01
   2.8060000e+01   1.9600000e-01
   2.8065000e+01  -1.1000000e-01
   2.8070000e+01  -4.8500000e-01
   2.8075000e+01  -8.5400000e-01
   2.8080000e+01  -1.0010000e+00
   2.8085000e+01  -8.4400000e-01
   2.8090000e+01  -6.9900000e-01
   2.8095000e+01  -7.4200000e-01
   2.8100000e+01  -6.7200000e-01
   2.8105000e+01  -4.5800000e-01
   2.8110000e+01  -2.6000000e-01
   2.8115000e+01  -1.6400000e-01
   2.8120000e+01  -7.5000000e-02
   2.8125000e+01  -6.6000000e-02
   2.8130000e+01  -7.4000000e-02
   2.8135000e+01   1.6800000e-01
   2.8140000e+01   5.4000000e-01
   2.8145000e+01   6.3600000e-01
   2.8150000e+01   5.0500000e-01
   2.8155000e+01   4.2100000e-01
   2.8160000e+01   3.4200000e-01
   2.8165000e+01   2.4300000e-01
   2.8170000e+01   2.9400000e-01
   2.8175000e+01   6.2200000e-01
   2.8180000e+01   9.9600000e-01
   2.8185000e+01   1.1840000e+00
   2.8190000e+01   1.1930000e+00
   2.8195000e+01   1.1300000e+00
   2.8200000e+01   9.2700000e-01
   2.8205000e+01   4.8600000e-01
   2.8210000e+01  -9.1000000e-02
   2.8215000e+01  -6.5600000e-01
   2.8220000e+01  -1.0170000e+00
   2.8225000e+01  -1.0880000e+00
   2.8230000e+01  -8.4700000e-01
   2.8235000e+01  -3.0300000e-01
   2.8240000e+01   4.5000000e-01
   2.8245000e+01   1.1830000e+00
   2.8250000e+01   1.8450000e+00
   2.8255000e+01   2.4440000e+00
   2.8260000e+01   2.8870000e+00
   2.8265000e+01   3.1480000e+00
   2.8270000e+01   3.1790000e+00
   2.8275000e+01   3.0670000e+00
   2.8280000e+01   2.7240000e+00
   2.8285000e+01   2.1500000e+00
   2.8290000e+01   1.4790000e+00
   2.8295000e+01   7.3400000e-01
   2.8300000e+01  -6.0000000e-02
   2.8305000e+01  -8.5300000e-01
   2.8310000e+01  -1.4530000e+00
   2.8315000e+01  -1.7440000e+00
   2.8320000e+01  -1.7870000e+00
   2.8325000e+01  -1.7850000e+00
   2.8330000e+01  -1.7650000e+00
   2.8335000e+01  -1.5240000e+00
   2.8340000e+01  -1.1980000e+00
   2.8345000e+01  -1.0530000e+00
   2.8350000e+01  -1.1400000e+00
   2.8355000e+01  -1.2910000e+00
   2.8360000e+01  -1.4260000e+00
   2.8365000e+01  -1.6590000e+00
   2.8370000e+01  -1.8950000e+00
   2.8375000e+01  -1.9600000e+00
   2.8380000e+01  -1.8980000e+00
   2.8385000e+01  -1.8910000e+00
   2.8390000e+01  -1.8940000e+00
   2.8395000e+01  -1.8910000e+00
   2.8400000e+01  -1.8610000e+00
   2.8405000e+01  -1.7140000e+00
   2.8410000e+01  -1.4810000e+00
   2.8415000e+01  -1.1980000e+00
   2.8420000e+01  -8.1100000e-01
   2.8425000e+01  -4.5200000e-01
   2.8430000e+01  -1.0700000e-01
   2.8435000e+01   3.5600000e-01
   2.8440000e+01   9.0300000e-01
   2.8445000e+01   1.2020000e+00
   2.8450000e+01   1.2390000e+00
   2.8455000e+01   1.1840000e+00
   2.8460000e+01   1.0730000e+00
   2.8465000e+01   8.6000000e-01
   2.8470000e+01   5.7600000e-01
   2.8475000e+01   3.4300000e-01
   2.8480000e+01   2.5400000e-01
   2.8485000e+01   3.3200000e-01
   2.8490000e+01   4.2600000e-01
   2.8495000e+01   4.0500000e-01
   2.8500000e+01   2.8200000e-01
   2.8505000e+01   1.8400000e-01
   2.8510000e+01   1.2800000e-01
   2.8515000e+01   1.1800000e-01
   2.8520000e+01   1.6400000e-01
   2.8525000e+01   1.6500000e-01
   2.8530000e+01   1.5500000e-01
   2.8535000e+01   1.8000000e-01
   2.8540000e+01   1.2400000e-01
   2.8545000e+01  -5.7000000e-02
   2.8550000e+01  -1.4900000e-01
   2.8555000e+01  -2.6000000e-02
   2.8560000e+01   1.8600000e-01
   2.8565000e+01   3.5400000e-01
   2.8570000e+01   4.0800000e-01
   2.8575000e+01   3.8200000e-01
   2.8580000e+01   1.5200000e-01
   2.8585000e+01  -3.1000000e-01
   2.8590000e+01  -6.9400000e-01
   2.8595000e+01  -8.1800000e-01
   2.8600000e+01  -7.1900000e-01
   2.8605000e+01  -5.2900000e-01
   2.8610000e+01  -4.3600000e-01
   2.8615000e+01  -4.0100000e-01
   2.8620000e+01  -4.4000000e-01
   2.8625000e+01  -6.3400000e-01
   2.8630000e+01  -9.8700000e-01
   2.8635000e+01  -1.2050000e+00
   2.8640000e+01  -1.1990000e+00
   2.8645000e+01  -1.2020000e+00
   2.8650000e+01  -1.3060000e+00
   2.8655000e+01  -1.5050000e+00
   2.8660000e+01  -1.8420000e+00
   2.8665000e+01  -2.3050000e+00
   2.8670000e+01  -2.8370000e+00
   2.8675000e+01  -3.3360000e+00
   2.8680000e+01  -3.8300000e+00
   2.8685000e+01  -4.2960000e+00
   2.8690000e+01  -4.4230000e+00
   2.8695000e+01  -4.1570000e+00
   2.8700000e+01  -3.6790000e+00
   2.8705000e+01  -3.0870000e+00
   2.8710000e+01  -2.2680000e+00
   2.8715000e+01  -1.1810000e+00
   2.8720000e+01  -3.8000000e-02
   2.8725000e+01   9.4700000e-01
   2.8730000e+01   1.7370000e+00
   2.8735000e+01   2.4470000e+00
   2.8740000e+01   3.1250000e+00
   2.8745000e+01   3.5630000e+00
   2.8750000e+01   3.5990000e+00
   2.8755000e+01   3.2650000e+00
   2.8760000e+01   2.8420000e+00
   2.8765000e+01   2.5680000e+00
   2.8770000e+01   2.4820000e+00
   2.8775000e+01   2.7410000e+00
   2.8780000e+01   3.3030000e+00
   2.8785000e+01   3.9050000e+00
   2.8790000e+01   4.4000000e+00
   2.8795000e+01   4.6920000e+00
   2.8800000e+01   4.6350000e+00
   2.8805000e+01   4.2130000e+00
   2.8810000e+01   3.6850000e+00
   2.8815000e+01   3.3990000e+00
   2.8820000e+01   3.5180000e+00
   2.8825000e+01   3.8110000e+00
   2.8830000e+01   4.0550000e+00
   2.8835000e+01   4.3590000e+00
   2.8840000e+01   4.6950000e+00
   2.8845000e+01   5.0680000e+00
   2.8850000e+01   5.5350000e+00
   2.8855000e+01   5.9160000e+00
   2.8860000e+01   6.1030000e+00
   2.8865000e+01   6.0950000e+00
   2.8870000e+01   5.8790000e+00
   2.8875000e+01   5.4450000e+00
   2.8880000e+01   4.8330000e+00
   2.8885000e+01   4.1310000e+00
   2.8890000e+01   3.3820000e+00
   2.8895000e+01   2.7960000e+00
   2.8900000e+01   2.5240000e+00
   2.8905000e+01   2.5540000e+00
   2.8910000e+01   2.6450000e+00
   2.8915000e+01   2.5970000e+00
   2.8920000e+01   2.5270000e+00
   2.8925000e+01   2.4160000e+00
   2.8930000e+01   2.1820000e+00
   2.8935000e+01   2.0630000e+00
   2.8940000e+01   2.1250000e+00
   2.8945000e+01   2.0270000e+00
   2.8950000e+01   1.5090000e+00
   2.8955000e+01   6.6000000e-01
   2.8960000e+01  -2.3100000e-01
   2.8965000e+01  -9.6400000e-01
   2.8970000e+01  -1.3710000e+00
   2.8975000e+01  -1.4320000e+00
   2.8980000e+01  -1.0540000e+00
   2.8985000e+01  -2.1800000e-01
   2.8990000e+01   7.8500000e-01
   2.8995000e+01   1.7340000e+00
   2.9000000e+01   2.3670000e+00
   2.9005000e+01   2.5350000e+00
   2.9010000e+01   2.3350000e+00
   2.9015000e+01   1.9350000e+00
   2.9020000e+01   1.7050000e+00
   2.9025000e+01   1.4030000e+00
   2.9030000e+01   6.3500000e-01
   2.9035000e+01  -1.6200000e-01
   2.9040000e+01  -5.7600000e-01
   2.9045000e+01  -7.5000000e-01
   2.9050000e+01  -8.3300000e-01
   2.9055000e+01  -7.5600000e-01
   2.9060000e+01  -5.3900000e-01
   2.9065000e+01  -4.1000000e-01
   2.9070000e+01  -4.2000000e-01
   2.9075000e+01  -5.9400000e-01
   2.9080000e+01  -9.8500000e-01
   2.9085000e+01  -1.5850000e+00
   2.9090000e+01  -2.3240000e+00
   2.9095000e+01  -3.0670000e+00
   2.9100000e+01  -3.6600000e+00
   2.9105000e+01  -4.0670000e+00
   2.9110000e+01  -4.4840000e+00
   2.9115000e+01  -4.8580000e+00
   2.9120000e+01  -4.9200000e+00
   2.9125000e+01  -4.7090000e+00
   2.9130000e+01  -4.2450000e+00
   2.9135000e+01  -3.4810000e+00
   2.9140000e+01  -2.7480000e+00
   2.9145000e+01  -2.3580000e+00
   2.9150000e+01  -2.2400000e+00
   2.9155000e+01  -2.1250000e+00
   2.9160000e+01  -2.1250000e+00
   2.9165000e+01  -2.5200000e+00
   2.9170000e+01  -3.3300000e+00
   2.9175000e+01  -4.2620000e+00
   2.9180000e+01  -4.9860000e+00
   2.9185000e+01  -5.6260000e+00
   2.9190000e+01  -6.3800000e+00
   2.9195000e+01  -7.1250000e+00
   2.9200000e+01  -7.7010000e+00
   2.9205000e+01  -8.0760000e+00
   2.9210000e+01  -8.3860000e+00
   2.9215000e+01  -8.8400000e+00
   2.9220000e+01  -9.4240000e+00
   2.9225000e+01  -9.9960000e+00
   2.9230000e+01  -1.0481000e+01
   2.9235000e+01  -1.0794000e+01
   2.9240000e+01  -1.0741000e+01
   2.9245000e+01  -1.0400000e+01
   2.9250000e+01  -9.9840000e+00
   2.9255000e+01  -9.5220000e+00
   2.9260000e+01  -8.9940000e+00
   2.9265000e+01  -8.4020000e+00
   2.9270000e+01  -7.5830000e+00
   2.9275000e+01  -6.3190000e+00
   2.9280000e+01  -4.5080000e+00
   2.9285000e+01  -2.2930000e+00
   2.9290000e+01   1.2900000e-01
   2.9295000e+01   2.6140000e+00
   2.9300000e+01   5.0840000e+00
   2.9305000e+01   7.4520000e+00
   2.9310000e+01   9.6390000e+00
   2.9315000e+01   1.1556000e+01
   2.9320000e+01   1.2963000e+01
   2.9325000e+01   1.3443000e+01
   2.9330000e+01   1.3135000e+01
   2.9335000e+01   1.2457000e+01
   2.9340000e+01   1.1496000e+01
   2.9345000e+01   1.0306000e+01
   2.9350000e+01   8.9170000e+00
   2.9355000e+01   7.5040000e+00
   2.9360000e+01   6.0270000e+00
   2.9365000e+01   4.3350000e+00
   2.9370000e+01   2.5020000e+00
   2.9375000e+01   7.9000000e-01
   2.9380000e+01  -8.0100000e-01
   2.9385000e+01  -2.3520000e+00
   2.9390000e+01  -3.8620000e+00
   2.9395000e+01  -5.1670000e+00
   2.9400000e+01  -6.0730000e+00
   2.9405000e+01  -6.7150000e+00
   2.9410000e+01  -7.1630000e+00
   2.9415000e+01  -7.3810000e+00
   2.9420000e+01  -7.3250000e+00
   2.9425000e+01  -7.0580000e+00
   2.9430000e+01  -6.8470000e+00
   2.9435000e+01  -6.6300000e+00
   2.9440000e+01  -6.0940000e+00
   2.9445000e+01  -5.3490000e+00
   2.9450000e+01  -4.6400000e+00
   2.9455000e+01  -3.8280000e+00
   2.9460000e+01  -2.9180000e+00
   2.9465000e+01  -2.2040000e+00
   2.9470000e+01  -1.7120000e+00
   2.9475000e+01  -1.2680000e+00
   2.9480000e+01  -7.2500000e-01
   2.9485000e+01   3.2000000e-02
   2.9490000e+01   9.2700000e-01
   2.9495000e+01   1.9660000e+00
   2.9500000e+01   3.2410000e+00
   2.9505000e+01   4.6760000e+00
   2.9510000e+01   6.1210000e+00
   2.9515000e+01   7.4370000e+00
   2.9520000e+01   8.5690000e+00
   2.9525000e+01   9.4810000e+00
   2.9530000e+01   1.0296000e+01
   2.9535000e+01   1.1253000e+01
   2.9540000e+01   1.2327000e+01
   2.9545000e+01   1.3154000e+01
   2.9550000e+01   1.3565000e+01
   2.9555000e+01   1.3782000e+01
   2.9560000e+01   1.3944000e+01
   2.9565000e+01   1.4014000e+01
   2.9570000e+01   1.4037000e+01
   2.9575000e+01   1.3885000e+01
   2.9580000e+01   1.3432000e+01
   2.9585000e+01   1.2876000e+01
   2.9590000e+01   1.2307000e+01
   2.9595000e+01   1.1815000e+01
   2.9600000e+01   1.1388000e+01
   2.9605000e+01   1.0727000e+01
   2.9610000e+01   9.5520000e+00
   2.9615000e+01   7.9390000e+00
   2.9620000e+01   6.2130000e+00
   2.9625000e+01   4.4730000e+00
   2.9630000e+01   2.7010000e+00
   2.9635000e+01   1.0700000e+00
   2.9640000e+01  -4.2500000e-01
   2.9645000e+01  -1.7690000e+00
   2.9650000e+01  -2.7960000e+00
   2.9655000e+01  -3.3130000e+00
   2.9660000e+01  -3.5860000e+00
   2.9665000e+01  -3.9360000e+00
   2.9670000e+01  -4.0170000e+00
   2.9675000e+01  -3.4840000e+00
   2.9680000e+01  -2.5930000e+00
   2.9685000e+01  -1.8160000e+00
   2.9690000e+01  -1.1450000e+00
   2.9695000e+01  -3.6900000e-01
   2.9700000e+01   5.4100000e-01
   2.9705000e+01   1.2510000e+00
   2.9710000e+01   1.6870000e+00
   2.9715000e+01   2.1650000e+00
   2.9720000e+01   2.7400000e+00
   2.9725000e+01   3.1700000e+00
   2.9730000e+01   3.4030000e+00
   2.9735000e+01   3.6650000e+00
   2.9740000e+01   3.9970000e+00
   2.9745000e+01   4.2140000e+00
   2.9750000e+01   4.2590000e+00
   2.9755000e+01   4.2460000e+00
   2.9760000e+01   4.1690000e+00
   2.9765000e+01   3.9840000e+00
   2.9770000e+01   3.7470000e+00
   2.9775000e+01   3.6920000e+00
   2.9780000e+01   3.7920000e+00
   2.9785000e+01   3.8110000e+00
   2.9790000e+01   3.5950000e+00
   2.9795000e+01   3.3590000e+00
   2.9800000e+01   3.3060000e+00
   2.9805000e+01   3.2740000e+00
   2.9810000e+01   3.1640000e+00
   2.9815000e+01   2.9790000e+00
   2.9820000e+01   2.5950000e+00
   2.9825000e+01   1.9090000e+00
   2.9830000e+01   9.3700000e-01
   2.9835000e+01  -6.4000000e-02
   2.9840000e+01  -1.0010000e+00
   2.9845000e+01  -2.1210000e+00
   2.9850000e+01  -3.3760000e+00
   2.9855000e+01  -4.5220000e+00
   2.9860000e+01  -5.4330000e+00
   2.9865000e+01  -6.1920000e+00
   2.9870000e+01  -6.9390000e+00
   2.9875000e+01  -7.4440000e+00
   2.9880000e+01  -7.5340000e+00
   2.9885000e+01  -7.2980000e+00
   2.9890000e+01  -6.8770000e+00
   2.9895000e+01  -6.2810000e+00
   2.9900000e+01  -5.5620000e+00
   2.9905000e+01  -4.8980000e+00
   2.9910000e+01  -4.3440000e+00
   2.9915000e+01  -3.6590000e+00
   2.9920000e+01  -2.7610000e+00
   2.9925000e+01  -1.9300000e+00
   2.9930000e+01  -1.0330000e+00
   2.9935000e+01   2.7000000e-01
   2.9940000e+01   1.8320000e+00
   2.9945000e+01   3.3140000e+00
   2.9950000e+01   4.5120000e+00
   2.9955000e+01   5.4150000e+00
   2.9960000e+01   6.0080000e+00
   2.9965000e+01   6.3420000e+00
   2.9970000e+01   6.6090000e+00
   2.9975000e+01   6.8940000e+00
   2.9980000e+01   7.0710000e+00
   2.9985000e+01   6.9240000e+00
   2.9990000e+01   6.2680000e+00
   2.9995000e+01   4.9800000e+00
   3.0000000e+01   3.1740000e+00
   3.0005000e+01   1.2150000e+00
   3.0010000e+01  -7.2100000e-01
   3.0015000e+01  -2.5660000e+00
   3.0020000e+01  -4.0980000e+00
   3.0025000e+01  -5.5600000e+00
   3.0030000e+01  -7.0700000e+00
   3.0035000e+01  -8.3370000e+00
   3.0040000e+01  -9.2330000e+00
   3.0045000e+01  -9.9780000e+00
   3.0050000e+01  -1.0732000e+01
   3.0055000e+01  -1.1115000e+01
   3.0060000e+01  -1.0869000e+01
   3.0065000e+01  -1.0340000e+01
   3.0070000e+01  -9.8500000e+00
   3.0075000e+01  -9.3640000e+00
   3.0080000e+01  -8.9480000e+00
   3.0085000e+01  -8.8520000e+00
   3.0090000e+01  -9.2080000e+00
   3.0095000e+01  -9.9020000e+00
   3.0100000e+01  -1.0746000e+01
   3.0105000e+01  -1.1521000e+01
   3.0110000e+01  -1.1876000e+01
   3.0115000e+01  -1.1638000e+01
   3.0120000e+01  -1.0916000e+01
   3.0125000e+01  -1.0093000e+01
   3.0130000e+01  -9.4100000e+00
   3.0135000e+01  -8.8070000e+00
   3.0140000e+01  -8.2060000e+00
   3.0145000e+01  -7.6440000e+00
   3.0150000e+01  -6.9210000e+00
   3.0155000e+01  -5.9710000e+00
   3.0160000e+01  -4.9840000e+00
   3.0165000e+01  -4.0240000e+00
   3.0170000e+01  -3.1320000e+00
   3.0175000e+01  -2.2820000e+00
   3.0180000e+01  -1.4460000e+00
   3.0185000e+01  -7.0200000e-01
   3.0190000e+01  -1.3500000e-01
   3.0195000e+01   1.9100000e-01
   3.0200000e+01   1.8400000e-01
   3.0205000e+01  -5.3000000e-02
   3.0210000e+01  -2.5700000e-01
   3.0215000e+01  -2.7200000e-01
   3.0220000e+01  -8.2000000e-02
   3.0225000e+01   1.6700000e-01
   3.0230000e+01   4.3000000e-01
   3.0235000e+01   6.1500000e-01
   3.0240000e+01   5.1600000e-01
   3.0245000e+01  -4.0000000e-03
   3.0250000e+01  -7.1000000e-01
   3.0255000e+01  -9.6800000e-01
   3.0260000e+01  -7.0400000e-01
   3.0265000e+01  -1.6100000e-01
   3.0270000e+01   5.2500000e-01
   3.0275000e+01   1.3510000e+00
   3.0280000e+01   2.1500000e+00
   3.0285000e+01   2.6420000e+00
   3.0290000e+01   3.0080000e+00
   3.0295000e+01   3.6430000e+00
   3.0300000e+01   4.8510000e+00
   3.0305000e+01   6.5700000e+00
   3.0310000e+01   8.4440000e+00
   3.0315000e+01   1.0141000e+01
   3.0320000e+01   1.1522000e+01
   3.0325000e+01   1.2575000e+01
   3.0330000e+01   1.3328000e+01
   3.0335000e+01   1.3852000e+01
   3.0340000e+01   1.4201000e+01
   3.0345000e+01   1.4475000e+01
   3.0350000e+01   1.4747000e+01
   3.0355000e+01   1.4891000e+01
   3.0360000e+01   1.4589000e+01
   3.0365000e+01   1.3738000e+01
   3.0370000e+01   1.2241000e+01
   3.0375000e+01   1.0078000e+01
   3.0380000e+01   7.6990000e+00
   3.0385000e+01   5.5910000e+00
   3.0390000e+01   3.9210000e+00
   3.0395000e+01   2.7640000e+00
   3.0400000e+01   2.3120000e+00
   3.0405000e+01   2.6370000e+00
   3.0410000e+01   3.4320000e+00
   3.0415000e+01   4.3160000e+00
   3.0420000e+01   5.0500000e+00
   3.0425000e+01   5.5870000e+00
   3.0430000e+01   6.0870000e+00
   3.0435000e+01   6.5830000e+00
   3.0440000e+01   6.8580000e+00
   3.0445000e+01   6.8130000e+00
   3.0450000e+01   6.6350000e+00
   3.0455000e+01   6.7340000e+00
   3.0460000e+01   7.2770000e+00
   3.0465000e+01   7.8230000e+00
   3.0470000e+01   8.0170000e+00
   3.0475000e+01   8.0020000e+00
   3.0480000e+01   8.1910000e+00
   3.0485000e+01   8.4220000e+00
   3.0490000e+01   8.3230000e+00
   3.0495000e+01   7.8870000e+00
   3.0500000e+01   7.3410000e+00
   3.0505000e+01   6.9410000e+00
   3.0510000e+01   6.7140000e+00
   3.0515000e+01   6.5610000e+00
   3.0520000e+01   6.3690000e+00
   3.0525000e+01   6.2150000e+00
   3.0530000e+01   6.2820000e+00
   3.0535000e+01   6.6750000e+00
   3.0540000e+01   7.2590000e+00
   3.0545000e+01   8.0110000e+00
   3.0550000e+01   9.1470000e+00
   3.0555000e+01   1.0719000e+01
   3.0560000e+01   1.2352000e+01
   3.0565000e+01   1.3588000e+01
   3.0570000e+01   1.4454000e+01
   3.0575000e+01   1.5226000e+01
   3.0580000e+01   1.5991000e+01
   3.0585000e+01   1.6482000e+01
   3.0590000e+01   1.6368000e+01
   3.0595000e+01   1.5768000e+01
   3.0600000e+01   1.5141000e+01
   3.0605000e+01   1.4614000e+01
   3.0610000e+01   1.3922000e+01
   3.0615000e+01   1.2742000e+01
   3.0620000e+01   1.1134000e+01
   3.0625000e+01   9.3890000e+00
   3.0630000e+01   7.7720000e+00
   3.0635000e+01   6.5500000e+00
   3.0640000e+01   5.6720000e+00
   3.0645000e+01   4.9180000e+00
   3.0650000e+01   4.3250000e+00
   3.0655000e+01   3.8520000e+00
   3.0660000e+01   3.1060000e+00
   3.0665000e+01   1.9030000e+00
   3.0670000e+01   4.4400000e-01
   3.0675000e+01  -1.0180000e+00
   3.0680000e+01  -2.3070000e+00
   3.0685000e+01  -3.2900000e+00
   3.0690000e+01  -3.9000000e+00
   3.0695000e+01  -4.1730000e+00
   3.0700000e+01  -4.3380000e+00
   3.0705000e+01  -4.5830000e+00
   3.0710000e+01  -5.1090000e+00
   3.0715000e+01  -5.7340000e+00
   3.0720000e+01  -6.3250000e+00
   3.0725000e+01  -6.9780000e+00
   3.0730000e+01  -7.5340000e+00
   3.0735000e+01  -7.8590000e+00
   3.0740000e+01  -8.0600000e+00
   3.0745000e+01  -8.1730000e+00
   3.0750000e+01  -8.0030000e+00
   3.0755000e+01  -7.3660000e+00
   3.0760000e+01  -6.4210000e+00
   3.0765000e+01  -5.3680000e+00
   3.0770000e+01  -4.1400000e+00
   3.0775000e+01  -2.5900000e+00
   3.0780000e+01  -7.0400000e-01
   3.0785000e+01   1.4440000e+00
   3.0790000e+01   3.6940000e+00
   3.0795000e+01   5.8780000e+00
   3.0800000e+01   7.8230000e+00
   3.0805000e+01   9.4290000e+00
   3.0810000e+01   1.0843000e+01
   3.0815000e+01   1.2152000e+01
   3.0820000e+01   1.2840000e+01
   3.0825000e+01   1.2548000e+01
   3.0830000e+01   1.1645000e+01
   3.0835000e+01   1.0681000e+01
   3.0840000e+01   9.8460000e+00
   3.0845000e+01   9.1850000e+00
   3.0850000e+01   9.0650000e+00
   3.0855000e+01   9.4650000e+00
   3.0860000e+01   9.8680000e+00
   3.0865000e+01   1.0128000e+01
   3.0870000e+01   1.0630000e+01
   3.0875000e+01   1.1516000e+01
   3.0880000e+01   1.2437000e+01
   3.0885000e+01   1.2998000e+01
   3.0890000e+01   1.2978000e+01
   3.0895000e+01   1.2443000e+01
   3.0900000e+01   1.1513000e+01
   3.0905000e+01   1.0184000e+01
   3.0910000e+01   8.4400000e+00
   3.0915000e+01   6.3760000e+00
   3.0920000e+01   4.0810000e+00
   3.0925000e+01   1.4360000e+00
   3.0930000e+01  -1.3270000e+00
   3.0935000e+01  -3.6010000e+00
   3.0940000e+01  -5.2580000e+00
   3.0945000e+01  -6.6590000e+00
   3.0950000e+01  -7.8440000e+00
   3.0955000e+01  -8.6110000e+00
   3.0960000e+01  -8.9240000e+00
   3.0965000e+01  -8.9830000e+00
   3.0970000e+01  -9.0650000e+00
   3.0975000e+01  -9.2330000e+00
   3.0980000e+01  -9.4060000e+00
   3.0985000e+01  -9.6100000e+00
   3.0990000e+01  -9.8220000e+00
   3.0995000e+01  -9.8970000e+00
   3.1000000e+01  -9.8680000e+00
   3.1005000e+01  -9.9240000e+00
   3.1010000e+01  -1.0287000e+01
   3.1015000e+01  -1.0933000e+01
   3.1020000e+01  -1.1343000e+01
   3.1025000e+01  -1.1576000e+01
   3.1030000e+01  -1.1903000e+01
   3.1035000e+01  -1.1981000e+01
   3.1040000e+01  -1.1560000e+01
   3.1045000e+01  -1.0855000e+01
   3.1050000e+01  -1.0290000e+01
   3.1055000e+01  -1.0123000e+01
   3.1060000e+01  -1.0146000e+01
   3.1065000e+01  -1.0271000e+01
   3.1070000e+01  -1.0518000e+01
   3.1075000e+01  -1.0721000e+01
   3.1080000e+01  -1.0907000e+01
   3.1085000e+01  -1.1324000e+01
   3.1090000e+01  -1.1934000e+01
   3.1095000e+01  -1.2370000e+01
   3.1100000e+01  -1.2678000e+01
   3.1105000e+01  -1.3045000e+01
   3.1110000e+01  -1.3313000e+01
   3.1115000e+01  -1.3206000e+01
   3.1120000e+01  -1.2571000e+01
   3.1125000e+01  -1.1611000e+01
   3.1130000e+01  -1.0567000e+01
   3.1135000e+01  -9.5170000e+00
   3.1140000e+01  -8.6080000e+00
   3.1145000e+01  -8.1120000e+00
   3.1150000e+01  -8.1240000e+00
   3.1155000e+01  -8.4660000e+00
   3.1160000e+01  -8.9530000e+00
   3.1165000e+01  -9.5950000e+00
   3.1170000e+01  -1.0061000e+01
   3.1175000e+01  -9.8980000e+00
   3.1180000e+01  -9.5930000e+00
   3.1185000e+01  -9.6850000e+00
   3.1190000e+01  -9.9900000e+00
   3.1195000e+01  -1.0364000e+01
   3.1200000e+01  -1.0931000e+01
   3.1205000e+01  -1.1725000e+01
   3.1210000e+01  -1.2714000e+01
   3.1215000e+01  -1.3738000e+01
   3.1220000e+01  -1.4665000e+01
   3.1225000e+01  -1.5585000e+01
   3.1230000e+01  -1.6645000e+01
   3.1235000e+01  -1.7653000e+01
   3.1240000e+01  -1.8641000e+01
   3.1245000e+01  -1.9960000e+01
   3.1250000e+01  -2.1620000e+01
   3.1255000e+01  -2.3086000e+01
   3.1260000e+01  -2.4031000e+01
   3.1265000e+01  -2.4631000e+01
   3.1270000e+01  -2.5084000e+01
   3.1275000e+01  -2.5420000e+01
   3.1280000e+01  -2.5560000e+01
   3.1285000e+01  -2.5589000e+01
   3.1290000e+01  -2.5334000e+01
   3.1295000e+01  -2.4398000e+01
   3.1300000e+01  -2.2682000e+01
   3.1305000e+01  -2.0450000e+01
   3.1310000e+01  -1.7984000e+01
   3.1315000e+01  -1.5288000e+01
   3.1320000e+01  -1.2379000e+01
   3.1325000e+01  -9.6530000e+00
   3.1330000e+01  -7.3180000e+00
   3.1335000e+01  -5.2710000e+00
   3.1340000e+01  -3.5480000e+00
   3.1345000e+01  -2.2220000e+00
   3.1350000e+01  -1.0190000e+00
   3.1355000e+01   2.3200000e-01
   3.1360000e+01   1.4240000e+00
   3.1365000e+01   2.5160000e+00
   3.1370000e+01   3.4160000e+00
   3.1375000e+01   4.0880000e+00
   3.1380000e+01   4.6510000e+00
   3.1385000e+01   5.0840000e+00
   3.1390000e+01   5.3170000e+00
   3.1395000e+01   5.1730000e+00
   3.1400000e+01   4.6920000e+00
   3.1405000e+01   4.0590000e+00
   3.1410000e+01   3.2250000e+00
   3.1415000e+01   2.1370000e+00
   3.1420000e+01   7.2500000e-01
   3.1425000e+01  -8.9600000e-01
   3.1430000e+01  -2.4140000e+00
   3.1435000e+01  -3.7470000e+00
   3.1440000e+01  -5.2620000e+00
   3.1445000e+01  -7.3730000e+00
   3.1450000e+01  -9.9330000e+00
   3.1455000e+01  -1.2350000e+01
   3.1460000e+01  -1.4410000e+01
   3.1465000e+01  -1.6328000e+01
   3.1470000e+01  -1.8248000e+01
   3.1475000e+01  -2.0164000e+01
   3.1480000e+01  -2.2009000e+01
   3.1485000e+01  -2.3750000e+01
   3.1490000e+01  -2.5414000e+01
   3.1495000e+01  -2.7109000e+01
   3.1500000e+01  -2.8907000e+01
   3.1505000e+01  -3.0800000e+01
   3.1510000e+01  -3.2564000e+01
   3.1515000e+01  -3.3722000e+01
   3.1520000e+01  -3.4182000e+01
   3.1525000e+01  -3.4215000e+01
   3.1530000e+01  -3.3843000e+01
   3.1535000e+01  -3.2798000e+01
   3.1540000e+01  -3.1201000e+01
   3.1545000e+01  -2.9561000e+01
   3.1550000e+01  -2.7914000e+01
   3.1555000e+01  -2.5716000e+01
   3.1560000e+01  -2.2846000e+01
   3.1565000e+01  -1.9851000e+01
   3.1570000e+01  -1.7089000e+01
   3.1575000e+01  -1.4584000e+01
   3.1580000e+01  -1.2233000e+01
   3.1585000e+01  -1.0076000e+01
   3.1590000e+01  -8.2000000e+00
   3.1595000e+01  -6.3950000e+00
   3.1600000e+01  -4.3660000e+00
   3.1605000e+01  -2.0740000e+00
   3.1610000e+01   3.7500000e-01
   3.1615000e+01   3.0030000e+00
   3.1620000e+01   5.8320000e+00
   3.1625000e+01   8.7140000e+00
   3.1630000e+01   1.1470000e+01
   3.1635000e+01   1.4188000e+01
   3.1640000e+01   1.7047000e+01
   3.1645000e+01   1.9848000e+01
   3.1650000e+01   2.2389000e+01
   3.1655000e+01   2.4735000e+01
   3.1660000e+01   2.6900000e+01
   3.1665000e+01   2.8838000e+01
   3.1670000e+01   3.0280000e+01
   3.1675000e+01   3.0759000e+01
   3.1680000e+01   3.0072000e+01
   3.1685000e+01   2.8541000e+01
   3.1690000e+01   2.6449000e+01
   3.1695000e+01   2.3945000e+01
   3.1700000e+01   2.1132000e+01
   3.1705000e+01   1.8072000e+01
   3.1710000e+01   1.5024000e+01
   3.1715000e+01   1.2348000e+01
   3.1720000e+01   1.0133000e+01
   3.1725000e+01   8.3090000e+00
   3.1730000e+01   6.8210000e+00
   3.1735000e+01   5.6840000e+00
   3.1740000e+01   4.8550000e+00
   3.1745000e+01   4.0440000e+00
   3.1750000e+01   3.1690000e+00
   3.1755000e+01   2.3050000e+00
   3.1760000e+01   1.4700000e+00
   3.1765000e+01   7.1800000e-01
   3.1770000e+01  -4.1000000e-02
   3.1775000e+01  -9.6200000e-01
   3.1780000e+01  -2.0840000e+00
   3.1785000e+01  -3.4740000e+00
   3.1790000e+01  -5.0220000e+00
   3.1795000e+01  -6.5890000e+00
   3.1800000e+01  -8.3360000e+00
   3.1805000e+01  -1.0492000e+01
   3.1810000e+01  -1.3072000e+01
   3.1815000e+01  -1.5696000e+01
   3.1820000e+01  -1.7949000e+01
   3.1825000e+01  -2.0000000e+01
   3.1830000e+01  -2.2012000e+01
   3.1835000e+01  -2.3683000e+01
   3.1840000e+01  -2.5005000e+01
   3.1845000e+01  -2.6205000e+01
   3.1850000e+01  -2.7237000e+01
   3.1855000e+01  -2.7926000e+01
   3.1860000e+01  -2.8124000e+01
   3.1865000e+01  -2.7670000e+01
   3.1870000e+01  -2.6445000e+01
   3.1875000e+01  -2.4675000e+01
   3.1880000e+01  -2.2538000e+01
   3.1885000e+01  -2.0154000e+01
   3.1890000e+01  -1.7512000e+01
   3.1895000e+01  -1.4537000e+01
   3.1900000e+01  -1.1258000e+01
   3.1905000e+01  -7.8880000e+00
   3.1910000e+01  -4.5650000e+00
   3.1915000e+01  -1.2770000e+00
   3.1920000e+01   1.9950000e+00
   3.1925000e+01   4.9420000e+00
   3.1930000e+01   7.2890000e+00
   3.1935000e+01   9.2270000e+00
   3.1940000e+01   1.1001000e+01
   3.1945000e+01   1.2514000e+01
   3.1950000e+01   1.3643000e+01
   3.1955000e+01   1.4503000e+01
   3.1960000e+01   1.5265000e+01
   3.1965000e+01   1.6123000e+01
   3.1970000e+01   1.7276000e+01
   3.1975000e+01   1.8929000e+01
   3.1980000e+01   2.1005000e+01
   3.1985000e+01   2.3204000e+01
   3.1990000e+01   2.5295000e+01
   3.1995000e+01   2.7272000e+01
   3.2000000e+01   2.9220000e+01
   3.2005000e+01   3.1133000e+01
   3.2010000e+01   3.2793000e+01
   3.2015000e+01   3.4000000e+01
   3.2020000e+01   3.4929000e+01
   3.2025000e+01   3.5428000e+01
   3.2030000e+01   3.5279000e+01
   3.2035000e+01   3.4777000e+01
   3.2040000e+01   3.4250000e+01
   3.2045000e+01   3.3726000e+01
   3.2050000e+01   3.3229000e+01
   3.2055000e+01   3.2957000e+01
   3.2060000e+01   3.3027000e+01
   3.2065000e+01   3.3194000e+01
   3.2070000e+01   3.3214000e+01
   3.2075000e+01   3.2852000e+01
   3.2080000e+01   3.1817000e+01
   3.2085000e+01   2.9945000e+01
   3.2090000e+01   2.7440000e+01
   3.2095000e+01   2.4658000e+01
   3.2100000e+01   2.1892000e+01
   3.2105000e+01   1.9430000e+01
   3.2110000e+01   1.7517000e+01
   3.2115000e+01   1.5911000e+01
   3.2120000e+01   1.4381000e+01
   3.2125000e+01   1.3043000e+01
   3.2130000e+01   1.2024000e+01
   3.2135000e+01   1.1468000e+01
   3.2140000e+01   1.1236000e+01
   3.2145000e+01   1.1065000e+01
   3.2150000e+01   1.0949000e+01
   3.2155000e+01   1.1104000e+01
   3.2160000e+01   1.1677000e+01
   3.2165000e+01   1.2626000e+01
   3.2170000e+01   1.3515000e+01
   3.2175000e+01   1.4129000e+01
   3.2180000e+01   1.4625000e+01
   3.2185000e+01   1.5097000e+01
   3.2190000e+01   1.5517000e+01
   3.2195000e+01   1.5859000e+01
   3.2200000e+01   1.6106000e+01
   3.2205000e+01   1.6393000e+01
   3.2210000e+01   1.6778000e+01
   3.2215000e+01   1.7235000e+01
   3.2220000e+01   1.7737000e+01
   3.2225000e+01   1.8051000e+01
   3.2230000e+01   1.8095000e+01
   3.2235000e+01   1.7953000e+01
   3.2240000e+01   1.7657000e+01
   3.2245000e+01   1.7019000e+01
   3.2250000e+01   1.6028000e+01
   3.2255000e+01   1.4761000e+01
   3.2260000e+01   1.3406000e+01
   3.2265000e+01   1.2281000e+01
   3.2270000e+01   1.1399000e+01
   3.2275000e+01   1.0630000e+01
   3.2280000e+01   9.8850000e+00
   3.2285000e+01   9.1400000e+00
   3.2290000e+01   8.5190000e+00
   3.2295000e+01   8.0670000e+00
   3.2300000e+01   7.5450000e+00
   3.2305000e+01   6.7480000e+00
   3.2310000e+01   5.7850000e+00
   3.2315000e+01   4.9540000e+00
   3.2320000e+01   4.3120000e+00
   3.2325000e+01   3.6050000e+00
   3.2330000e+01   2.6430000e+00
   3.2335000e+01   1.6570000e+00
   3.2340000e+01   1.0190000e+00
   3.2345000e+01   4.0900000e-01
   3.2350000e+01  -5.5300000e-01
   3.2355000e+01  -1.5120000e+00
   3.2360000e+01  -2.1040000e+00
   3.2365000e+01  -2.6170000e+00
   3.2370000e+01  -3.3460000e+00
   3.2375000e+01  -4.0850000e+00
   3.2380000e+01  -4.5180000e+00
   3.2385000e+01  -4.7350000e+00
   3.2390000e+01  -4.8310000e+00
   3.2395000e+01  -4.7980000e+00
   3.2400000e+01  -4.6560000e+00
   3.2405000e+01  -4.4540000e+00
   3.2410000e+01  -4.1810000e+00
   3.2415000e+01  -3.8580000e+00
   3.2420000e+01  -3.5520000e+00
   3.2425000e+01  -3.4960000e+00
   3.2430000e+01  -3.7110000e+00
   3.2435000e+01  -3.9760000e+00
   3.2440000e+01  -4.3660000e+00
   3.2445000e+01  -4.9900000e+00
   3.2450000e+01  -5.3900000e+00
   3.2455000e+01  -5.2310000e+00
   3.2460000e+01  -4.7830000e+00
   3.2465000e+01  -4.3670000e+00
   3.2470000e+01  -4.1520000e+00
   3.2475000e+01  -3.9480000e+00
   3.2480000e+01  -3.6060000e+00
   3.2485000e+01  -3.3340000e+00
   3.2490000e+01  -3.4330000e+00
   3.2495000e+01  -3.8750000e+00
   3.2500000e+01  -4.4570000e+00
   3.2505000e+01  -5.0980000e+00
   3.2510000e+01  -5.7170000e+00
   3.2515000e+01  -6.1980000e+00
   3.2520000e+01  -6.4740000e+00
   3.2525000e+01  -6.6250000e+00
   3.2530000e+01  -6.7600000e+00
   3.2535000e+01  -6.9160000e+00
   3.2540000e+01  -7.1730000e+00
   3.2545000e+01  -7.6600000e+00
   3.2550000e+01  -8.3330000e+00
   3.2555000e+01  -8.9500000e+00
   3.2560000e+01  -9.5660000e+00
   3.2565000e+01  -1.0330000e+01
   3.2570000e+01  -1.1256000e+01
   3.2575000e+01  -1.2233000e+01
   3.2580000e+01  -1.3113000e+01
   3.2585000e+01  -1.3784000e+01
   3.2590000e+01  -1.4105000e+01
   3.2595000e+01  -1.4090000e+01
   3.2600000e+01  -1.3700000e+01
   3.2605000e+01  -1.2778000e+01
   3.2610000e+01  -1.1241000e+01
   3.2615000e+01  -9.0530000e+00
   3.2620000e+01  -6.3070000e+00
   3.2625000e+01  -3.5330000e+00
   3.2630000e+01  -1.0970000e+00
   3.2635000e+01   7.5100000e-01
   3.2640000e+01   1.8680000e+00
   3.2645000e+01   2.2840000e+00
   3.2650000e+01   2.2200000e+00
   3.2655000e+01   2.3140000e+00
   3.2660000e+01   2.6960000e+00
   3.2665000e+01   3.0120000e+00
   3.2670000e+01   3.0270000e+00
   3.2675000e+01   2.7500000e+00
   3.2680000e+01   2.2800000e+00
   3.2685000e+01   1.9110000e+00
   3.2690000e+01   1.7330000e+00
   3.2695000e+01   1.7240000e+00
   3.2700000e+01   1.8390000e+00
   3.2705000e+01   2.0880000e+00
   3.2710000e+01   2.6420000e+00
   3.2715000e+01   3.5010000e+00
   3.2720000e+01   4.3760000e+00
   3.2725000e+01   4.7250000e+00
   3.2730000e+01   4.3410000e+00
   3.2735000e+01   3.6380000e+00
   3.2740000e+01   2.7520000e+00
   3.2745000e+01   1.3530000e+00
   3.2750000e+01  -4.1100000e-01
   3.2755000e+01  -2.0400000e+00
   3.2760000e+01  -3.1830000e+00
   3.2765000e+01  -3.9670000e+00
   3.2770000e+01  -4.7290000e+00
   3.2775000e+01  -5.4450000e+00
   3.2780000e+01  -6.0980000e+00
   3.2785000e+01  -6.7400000e+00
   3.2790000e+01  -7.3150000e+00
   3.2795000e+01  -7.8610000e+00
   3.2800000e+01  -8.5400000e+00
   3.2805000e+01  -9.3690000e+00
   3.2810000e+01  -1.0059000e+01
   3.2815000e+01  -1.0471000e+01
   3.2820000e+01  -1.0881000e+01
   3.2825000e+01  -1.1610000e+01
   3.2830000e+01  -1.2416000e+01
   3.2835000e+01  -1.3100000e+01
   3.2840000e+01  -1.3940000e+01
   3.2845000e+01  -1.5082000e+01
   3.2850000e+01  -1.6185000e+01
   3.2855000e+01  -1.6913000e+01
   3.2860000e+01  -1.7343000e+01
   3.2865000e+01  -1.7565000e+01
   3.2870000e+01  -1.7437000e+01
   3.2875000e+01  -1.6854000e+01
   3.2880000e+01  -1.5767000e+01
   3.2885000e+01  -1.4304000e+01
   3.2890000e+01  -1.2582000e+01
   3.2895000e+01  -1.0574000e+01
   3.2900000e+01  -8.3180000e+00
   3.2905000e+01  -5.7740000e+00
   3.2910000e+01  -2.8580000e+00
   3.2915000e+01   3.4400000e-01
   3.2920000e+01   3.5390000e+00
   3.2925000e+01   6.1430000e+00
   3.2930000e+01   7.8160000e+00
   3.2935000e+01   8.9590000e+00
   3.2940000e+01   9.8290000e+00
   3.2945000e+01   1.0087000e+01
   3.2950000e+01   9.6010000e+00
   3.2955000e+01   8.7380000e+00
   3.2960000e+01   7.9580000e+00
   3.2965000e+01   7.4580000e+00
   3.2970000e+01   7.3170000e+00
   3.2975000e+01   7.6130000e+00
   3.2980000e+01   8.4740000e+00
   3.2985000e+01   9.9250000e+00
   3.2990000e+01   1.1777000e+01
   3.2995000e+01   1.3862000e+01
   3.3000000e+01   1.5919000e+01
   3.3005000e+01   1.7685000e+01
   3.3010000e+01   1.9015000e+01
   3.3015000e+01   2.0018000e+01
   3.3020000e+01   2.1053000e+01
   3.3025000e+01   2.1882000e+01
   3.3030000e+01   2.2222000e+01
   3.3035000e+01   2.2244000e+01
   3.3040000e+01   2.2165000e+01
   3.3045000e+01   2.1977000e+01
   3.3050000e+01   2.1535000e+01
   3.3055000e+01   2.0773000e+01
   3.3060000e+01   1.9657000e+01
   3.3065000e+01   1.8042000e+01
   3.3070000e+01   1.6089000e+01
   3.3075000e+01   1.3926000e+01
   3.3080000e+01   1.1413000e+01
   3.3085000e+01   8.5180000e+00
   3.3090000e+01   5.4150000e+00
   3.3095000e+01   2.3250000e+00
   3.3100000e+01  -5.3900000e-01
   3.3105000e+01  -3.5270000e+00
   3.3110000e+01  -6.8550000e+00
   3.3115000e+01  -1.0105000e+01
   3.3120000e+01  -1.2856000e+01
   3.3125000e+01  -1.5099000e+01
   3.3130000e+01  -1.7014000e+01
   3.3135000e+01  -1.8647000e+01
   3.3140000e+01  -2.0058000e+01
   3.3145000e+01  -2.1364000e+01
   3.3150000e+01  -2.2369000e+01
   3.3155000e+01  -2.3172000e+01
   3.3160000e+01  -2.4223000e+01
   3.3165000e+01  -2.5492000e+01
   3.3170000e+01  -2.6585000e+01
   3.3175000e+01  -2.7156000e+01
   3.3180000e+01  -2.7110000e+01
   3.3185000e+01  -2.6726000e+01
   3.3190000e+01  -2.6352000e+01
   3.3195000e+01  -2.5973000e+01
   3.3200000e+01  -2.5482000e+01
   3.3205000e+01  -2.4687000e+01
   3.3210000e+01  -2.3742000e+01
   3.3215000e+01  -2.2936000e+01
   3.3220000e+01  -2.2152000e+01
   3.3225000e+01  -2.1136000e+01
   3.3230000e+01  -2.0013000e+01
   3.3235000e+01  -1.8985000e+01
   3.3240000e+01  -1.8041000e+01
   3.3245000e+01  -1.7126000e+01
   3.3250000e+01  -1.6120000e+01
   3.3255000e+01  -1.4801000e+01
   3.3260000e+01  -1.3080000e+01
   3.3265000e+01  -1.1149000e+01
   3.3270000e+01  -9.2230000e+00
   3.3275000e+01  -7.0600000e+00
   3.3280000e+01  -4.3250000e+00
   3.3285000e+01  -1.1750000e+00
   3.3290000e+01   1.9850000e+00
   3.3295000e+01   4.9200000e+00
   3.3300000e+01   7.4180000e+00
   3.3305000e+01   9.4850000e+00
   3.3310000e+01   1.1218000e+01
   3.3315000e+01   1.2499000e+01
   3.3320000e+01   1.3388000e+01
   3.3325000e+01   1.4007000e+01
   3.3330000e+01   1.4513000e+01
   3.3335000e+01   1.5047000e+01
   3.3340000e+01   1.5400000e+01
   3.3345000e+01   1.5535000e+01
   3.3350000e+01   1.5650000e+01
   3.3355000e+01   1.5854000e+01
   3.3360000e+01   1.6081000e+01
   3.3365000e+01   1.6061000e+01
   3.3370000e+01   1.5705000e+01
   3.3375000e+01   1.5309000e+01
   3.3380000e+01   1.5034000e+01
   3.3385000e+01   1.4930000e+01
   3.3390000e+01   1.4753000e+01
   3.3395000e+01   1.4190000e+01
   3.3400000e+01   1.3233000e+01
   3.3405000e+01   1.1892000e+01
   3.3410000e+01   1.0155000e+01
   3.3415000e+01   8.2120000e+00
   3.3420000e+01   6.3600000e+00
   3.3425000e+01   4.6070000e+00
   3.3430000e+01   2.7610000e+00
   3.3435000e+01   9.3700000e-01
   3.3440000e+01  -4.9000000e-01
   3.3445000e+01  -1.5130000e+00
   3.3450000e+01  -2.3360000e+00
   3.3455000e+01  -2.8550000e+00
   3.3460000e+01  -3.2010000e+00
   3.3465000e+01  -3.8140000e+00
   3.3470000e+01  -4.9410000e+00
   3.3475000e+01  -6.4700000e+00
   3.3480000e+01  -8.0060000e+00
   3.3485000e+01  -9.2070000e+00
   3.3490000e+01  -1.0018000e+01
   3.3495000e+01  -1.0267000e+01
   3.3500000e+01  -9.9560000e+00
   3.3505000e+01  -9.1840000e+00
   3.3510000e+01  -8.2770000e+00
   3.3515000e+01  -7.4760000e+00
   3.3520000e+01  -6.5810000e+00
   3.3525000e+01  -5.5260000e+00
   3.3530000e+01  -4.4740000e+00
   3.3535000e+01  -3.5360000e+00
   3.3540000e+01  -2.7850000e+00
   3.3545000e+01  -2.1170000e+00
   3.3550000e+01  -1.4710000e+00
   3.3555000e+01  -8.8900000e-01
   3.3560000e+01  -5.2100000e-01
   3.3565000e+01  -5.1700000e-01
   3.3570000e+01  -8.8600000e-01
   3.3575000e+01  -1.6430000e+00
   3.3580000e+01  -2.5000000e+00
   3.3585000e+01  -3.2660000e+00
   3.3590000e+01  -4.0400000e+00
   3.3595000e+01  -4.9450000e+00
   3.3600000e+01  -5.9960000e+00
   3.3605000e+01  -6.9920000e+00
   3.3610000e+01  -7.7200000e+00
   3.3615000e+01  -8.1710000e+00
   3.3620000e+01  -8.3950000e+00
   3.3625000e+01  -8.5470000e+00
   3.3630000e+01  -8.5170000e+00
   3.3635000e+01  -8.0310000e+00
   3.3640000e+01  -7.4330000e+00
   3.3645000e+01  -7.3050000e+00
   3.3650000e+01  -7.5010000e+00
   3.3655000e+01  -7.3310000e+00
   3.3660000e+01  -6.8970000e+00
   3.3665000e+01  -6.7730000e+00
   3.3670000e+01  -7.0340000e+00
   3.3675000e+01  -7.3650000e+00
   3.3680000e+01  -7.4700000e+00
   3.3685000e+01  -7.2360000e+00
   3.3690000e+01  -6.5860000e+00
   3.3695000e+01  -5.2140000e+00
   3.3700000e+01  -3.0670000e+00
   3.3705000e+01  -3.0800000e-01
   3.3710000e+01   2.7710000e+00
   3.3715000e+01   5.8160000e+00
   3.3720000e+01   8.5020000e+00
   3.3725000e+01   1.0630000e+01
   3.3730000e+01   1.2307000e+01
   3.3735000e+01   1.4052000e+01
   3.3740000e+01   1.6083000e+01
   3.3745000e+01   1.8104000e+01
   3.3750000e+01   2.0044000e+01
   3.3755000e+01   2.1919000e+01
   3.3760000e+01   2.3681000e+01
   3.3765000e+01   2.5322000e+01
   3.3770000e+01   2.6830000e+01
   3.3775000e+01   2.8065000e+01
   3.3780000e+01   2.8905000e+01
   3.3785000e+01   2.9320000e+01
   3.3790000e+01   2.9423000e+01
   3.3795000e+01   2.9467000e+01
   3.3800000e+01   2.9591000e+01
   3.3805000e+01   2.9745000e+01
   3.3810000e+01   2.9733000e+01
   3.3815000e+01   2.9466000e+01
   3.3820000e+01   2.9059000e+01
   3.3825000e+01   2.8399000e+01
   3.3830000e+01   2.7277000e+01
   3.3835000e+01   2.5723000e+01
   3.3840000e+01   2.3772000e+01
   3.3845000e+01   2.1140000e+01
   3.3850000e+01   1.7756000e+01
   3.3855000e+01   1.3963000e+01
   3.3860000e+01   1.0053000e+01
   3.3865000e+01   6.2160000e+00
   3.3870000e+01   2.5040000e+00
   3.3875000e+01  -1.1690000e+00
   3.3880000e+01  -4.7440000e+00
   3.3885000e+01  -7.9650000e+00
   3.3890000e+01  -1.0508000e+01
   3.3895000e+01  -1.2161000e+01
   3.3900000e+01  -1.2949000e+01
   3.3905000e+01  -1.2982000e+01
   3.3910000e+01  -1.2127000e+01
   3.3915000e+01  -1.0348000e+01
   3.3920000e+01  -7.9430000e+00
   3.3925000e+01  -5.5470000e+00
   3.3930000e+01  -3.3390000e+00
   3.3935000e+01  -1.0080000e+00
   3.3940000e+01   1.3890000e+00
   3.3945000e+01   3.4220000e+00
   3.3950000e+01   5.0830000e+00
   3.3955000e+01   6.6200000e+00
   3.3960000e+01   7.8970000e+00
   3.3965000e+01   8.6230000e+00
   3.3970000e+01   8.8800000e+00
   3.3975000e+01   8.9880000e+00
   3.3980000e+01   9.0220000e+00
   3.3985000e+01   8.7250000e+00
   3.3990000e+01   8.0950000e+00
   3.3995000e+01   7.4880000e+00
   3.4000000e+01   7.1870000e+00
   3.4005000e+01   7.1030000e+00
   3.4010000e+01   6.9760000e+00
   3.4015000e+01   6.7430000e+00
   3.4020000e+01   6.7010000e+00
   3.4025000e+01   6.6770000e+00
   3.4030000e+01   6.1450000e+00
   3.4035000e+01   5.3030000e+00
   3.4040000e+01   4.4630000e+00
   3.4045000e+01   3.7290000e+00
   3.4050000e+01   3.1080000e+00
   3.4055000e+01   2.5930000e+00
   3.4060000e+01   2.0530000e+00
   3.4065000e+01   1.3420000e+00
   3.4070000e+01   3.9500000e-01
   3.4075000e+01  -7.2800000e-01
   3.4080000e+01  -1.8250000e+00
   3.4085000e+01  -2.9240000e+00
   3.4090000e+01  -4.2840000e+00
   3.4095000e+01  -5.9720000e+00
   3.4100000e+01  -7.7580000e+00
   3.4105000e+01  -9.6070000e+00
   3.4110000e+01  -1.1628000e+01
   3.4115000e+01  -1.3741000e+01
   3.4120000e+01  -1.5504000e+01
   3.4125000e+01  -1.6663000e+01
   3.4130000e+01  -1.7382000e+01
   3.4135000e+01  -1.8037000e+01
   3.4140000e+01  -1.8543000e+01
   3.4145000e+01  -1.8576000e+01
   3.4150000e+01  -1.8337000e+01
   3.4155000e+01  -1.8238000e+01
   3.4160000e+01  -1.8203000e+01
   3.4165000e+01  -1.7702000e+01
   3.4170000e+01  -1.6600000e+01
   3.4175000e+01  -1.4935000e+01
   3.4180000e+01  -1.2915000e+01
   3.4185000e+01  -1.0760000e+01
   3.4190000e+01  -8.4590000e+00
   3.4195000e+01  -6.0330000e+00
   3.4200000e+01  -3.8560000e+00
   3.4205000e+01  -2.2080000e+00
   3.4210000e+01  -8.9500000e-01
   3.4215000e+01   3.4600000e-01
   3.4220000e+01   1.5520000e+00
   3.4225000e+01   2.4080000e+00
   3.4230000e+01   2.7060000e+00
   3.4235000e+01   2.7400000e+00
   3.4240000e+01   2.8620000e+00
   3.4245000e+01   2.9890000e+00
   3.4250000e+01   2.8540000e+00
   3.4255000e+01   2.3130000e+00
   3.4260000e+01   1.3840000e+00
   3.4265000e+01   3.1400000e-01
   3.4270000e+01  -6.3600000e-01
   3.4275000e+01  -1.4040000e+00
   3.4280000e+01  -2.0680000e+00
   3.4285000e+01  -2.6820000e+00
   3.4290000e+01  -3.3020000e+00
   3.4295000e+01  -4.2420000e+00
   3.4300000e+01  -5.7010000e+00
   3.4305000e+01  -7.5120000e+00
   3.4310000e+01  -9.3120000e+00
   3.4315000e+01  -1.0822000e+01
   3.4320000e+01  -1.1850000e+01
   3.4325000e+01  -1.2247000e+01
   3.4330000e+01  -1.1741000e+01
   3.4335000e+01  -1.0346000e+01
   3.4340000e+01  -8.6840000e+00
   3.4345000e+01  -7.2230000e+00
   3.4350000e+01  -5.8820000e+00
   3.4355000e+01  -4.6310000e+00
   3.4360000e+01  -3.9020000e+00
   3.4365000e+01  -3.9620000e+00
   3.4370000e+01  -4.4890000e+00
   3.4375000e+01  -5.2100000e+00
   3.4380000e+01  -6.1260000e+00
   3.4385000e+01  -7.2550000e+00
   3.4390000e+01  -8.4170000e+00
   3.4395000e+01  -9.4220000e+00
   3.4400000e+01  -1.0242000e+01
   3.4405000e+01  -1.0880000e+01
   3.4410000e+01  -1.1244000e+01
   3.4415000e+01  -1.1100000e+01
   3.4420000e+01  -1.0537000e+01
   3.4425000e+01  -9.8710000e+00
   3.4430000e+01  -9.2020000e+00
   3.4435000e+01  -8.2620000e+00
   3.4440000e+01  -6.9650000e+00
   3.4445000e+01  -5.8300000e+00
   3.4450000e+01  -4.9290000e+00
   3.4455000e+01  -3.6650000e+00
   3.4460000e+01  -1.9530000e+00
   3.4465000e+01  -1.6000000e-01
   3.4470000e+01   1.5470000e+00
   3.4475000e+01   3.1720000e+00
   3.4480000e+01   4.6850000e+00
   3.4485000e+01   5.7080000e+00
   3.4490000e+01   5.9900000e+00
   3.4495000e+01   5.6250000e+00
   3.4500000e+01   4.5280000e+00
   3.4505000e+01   2.6730000e+00
   3.4510000e+01   2.1600000e-01
   3.4515000e+01  -2.6000000e+00
   3.4520000e+01  -5.3830000e+00
   3.4525000e+01  -7.8600000e+00
   3.4530000e+01  -9.6590000e+00
   3.4535000e+01  -1.0357000e+01
   3.4540000e+01  -1.0189000e+01
   3.4545000e+01  -9.6180000e+00
   3.4550000e+01  -8.7720000e+00
   3.4555000e+01  -7.5710000e+00
   3.4560000e+01  -6.2050000e+00
   3.4565000e+01  -4.9670000e+00
   3.4570000e+01  -3.8430000e+00
   3.4575000e+01  -2.8820000e+00
   3.4580000e+01  -2.4490000e+00
   3.4585000e+01  -2.6600000e+00
   3.4590000e+01  -3.0790000e+00
   3.4595000e+01  -3.4910000e+00
   3.4600000e+01  -3.8240000e+00
   3.4605000e+01  -3.9030000e+00
   3.4610000e+01  -3.5220000e+00
   3.4615000e+01  -2.5780000e+00
   3.4620000e+01  -1.2620000e+00
   3.4625000e+01  -2.0000000e-03
   3.4630000e+01   1.1160000e+00
   3.4635000e+01   2.2810000e+00
   3.4640000e+01   3.3420000e+00
   3.4645000e+01   3.8140000e+00
   3.4650000e+01   3.5140000e+00
   3.4655000e+01   2.8590000e+00
   3.4660000e+01   2.4170000e+00
   3.4665000e+01   2.5260000e+00
   3.4670000e+01   2.8690000e+00
   3.4675000e+01   3.2750000e+00
   3.4680000e+01   3.8810000e+00
   3.4685000e+01   4.6460000e+00
   3.4690000e+01   5.3210000e+00
   3.4695000e+01   5.9130000e+00
   3.4700000e+01   6.3760000e+00
   3.4705000e+01   6.6420000e+00
   3.4710000e+01   6.9770000e+00
   3.4715000e+01   7.6190000e+00
   3.4720000e+01   8.6430000e+00
   3.4725000e+01   1.0012000e+01
   3.4730000e+01   1.1737000e+01
   3.4735000e+01   1.3717000e+01
   3.4740000e+01   1.5544000e+01
   3.4745000e+01   1.6682000e+01
   3.4750000e+01   1.7055000e+01
   3.4755000e+01   1.7050000e+01
   3.4760000e+01   1.6947000e+01
   3.4765000e+01   1.6719000e+01
   3.4770000e+01   1.6316000e+01
   3.4775000e+01   1.5909000e+01
   3.4780000e+01   1.5780000e+01
   3.4785000e+01   1.5897000e+01
   3.4790000e+01   1.5872000e+01
   3.4795000e+01   1.5737000e+01
   3.4800000e+01   1.5837000e+01
   3.4805000e+01   1.6064000e+01
   3.4810000e+01   1.6153000e+01
   3.4815000e+01   1.6174000e+01
   3.4820000e+01   1.6470000e+01
   3.4825000e+01   1.7127000e+01
   3.4830000e+01   1.7733000e+01
   3.4835000e+01   1.8019000e+01
   3.4840000e+01   1.7942000e+01
   3.4845000e+01   1.7355000e+01
   3.4850000e+01   1.6227000e+01
   3.4855000e+01   1.4776000e+01
   3.4860000e+01   1.3006000e+01
   3.4865000e+01   1.0858000e+01
   3.4870000e+01   8.5470000e+00
   3.4875000e+01   6.4170000e+00
   3.4880000e+01   4.7950000e+00
   3.4885000e+01   3.6570000e+00
   3.4890000e+01   2.7690000e+00
   3.4895000e+01   2.1750000e+00
   3.4900000e+01   2.3150000e+00
   3.4905000e+01   3.3000000e+00
   3.4910000e+01   4.4980000e+00
   3.4915000e+01   5.6230000e+00
   3.4920000e+01   6.9730000e+00
   3.4925000e+01   8.5680000e+00
   3.4930000e+01   9.8510000e+00
   3.4935000e+01   1.0569000e+01
   3.4940000e+01   1.0964000e+01
   3.4945000e+01   1.1086000e+01
   3.4950000e+01   1.0776000e+01
   3.4955000e+01   1.0119000e+01
   3.4960000e+01   9.1640000e+00
   3.4965000e+01   7.9090000e+00
   3.4970000e+01   6.5860000e+00
   3.4975000e+01   5.5080000e+00
   3.4980000e+01   4.8650000e+00
   3.4985000e+01   4.6930000e+00
   3.4990000e+01   4.8890000e+00
   3.4995000e+01   5.2860000e+00
   3.5000000e+01   5.8380000e+00
   3.5005000e+01   6.5600000e+00
   3.5010000e+01   7.3220000e+00
   3.5015000e+01   8.0040000e+00
   3.5020000e+01   8.7320000e+00
   3.5025000e+01   9.3020000e+00
   3.5030000e+01   9.4570000e+00
   3.5035000e+01   9.3370000e+00
   3.5040000e+01   9.1280000e+00
   3.5045000e+01   8.8070000e+00
   3.5050000e+01   8.3990000e+00
   3.5055000e+01   8.0060000e+00
   3.5060000e+01   7.4910000e+00
   3.5065000e+01   6.5760000e+00
   3.5070000e+01   5.1150000e+00
   3.5075000e+01   3.2930000e+00
   3.5080000e+01   1.2300000e+00
   3.5085000e+01  -1.1290000e+00
   3.5090000e+01  -3.6600000e+00
   3.5095000e+01  -6.0830000e+00
   3.5100000e+01  -8.1570000e+00
   3.5105000e+01  -9.8860000e+00
   3.5110000e+01  -1.1477000e+01
   3.5115000e+01  -1.2959000e+01
   3.5120000e+01  -1.4240000e+01
   3.5125000e+01  -1.5407000e+01
   3.5130000e+01  -1.6531000e+01
   3.5135000e+01  -1.7330000e+01
   3.5140000e+01  -1.7589000e+01
   3.5145000e+01  -1.7236000e+01
   3.5150000e+01  -1.6345000e+01
   3.5155000e+01  -1.5190000e+01
   3.5160000e+01  -1.4135000e+01
   3.5165000e+01  -1.3434000e+01
   3.5170000e+01  -1.3144000e+01
   3.5175000e+01  -1.3113000e+01
   3.5180000e+01  -1.3192000e+01
   3.5185000e+01  -1.3321000e+01
   3.5190000e+01  -1.3279000e+01
   3.5195000e+01  -1.2681000e+01
   3.5200000e+01  -1.1683000e+01
   3.5205000e+01  -1.0678000e+01
   3.5210000e+01  -9.6740000e+00
   3.5215000e+01  -8.3960000e+00
   3.5220000e+01  -6.6950000e+00
   3.5225000e+01  -4.8410000e+00
   3.5230000e+01  -3.2380000e+00
   3.5235000e+01  -2.0550000e+00
   3.5240000e+01  -1.2660000e+00
   3.5245000e+01  -7.8100000e-01
   3.5250000e+01  -5.4800000e-01
   3.5255000e+01  -5.3700000e-01
   3.5260000e+01  -9.8900000e-01
   3.5265000e+01  -1.9950000e+00
   3.5270000e+01  -3.2160000e+00
   3.5275000e+01  -4.3550000e+00
   3.5280000e+01  -5.4360000e+00
   3.5285000e+01  -6.3400000e+00
   3.5290000e+01  -6.6380000e+00
   3.5295000e+01  -6.2740000e+00
   3.5300000e+01  -5.5680000e+00
   3.5305000e+01  -4.7820000e+00
   3.5310000e+01  -4.0760000e+00
   3.5315000e+01  -3.2870000e+00
   3.5320000e+01  -2.4960000e+00
   3.5325000e+01  -2.2280000e+00
   3.5330000e+01  -2.7960000e+00
   3.5335000e+01  -3.7030000e+00
   3.5340000e+01  -4.3760000e+00
   3.5345000e+01  -5.1710000e+00
   3.5350000e+01  -6.1890000e+00
   3.5355000e+01  -6.8290000e+00
   3.5360000e+01  -6.7050000e+00
   3.5365000e+01  -6.1810000e+00
   3.5370000e+01  -5.9250000e+00
   3.5375000e+01  -5.7290000e+00
   3.5380000e+01  -5.0670000e+00
   3.5385000e+01  -4.0250000e+00
   3.5390000e+01  -2.9220000e+00
   3.5395000e+01  -2.0750000e+00
   3.5400000e+01  -1.7540000e+00
   3.5405000e+01  -1.9920000e+00
   3.5410000e+01  -2.4350000e+00
   3.5415000e+01  -2.4920000e+00
   3.5420000e+01  -2.2990000e+00
   3.5425000e+01  -2.3590000e+00
   3.5430000e+01  -2.6680000e+00
   3.5435000e+01  -2.7080000e+00
   3.5440000e+01  -2.1050000e+00
   3.5445000e+01  -9.5200000e-01
   3.5450000e+01   4.0200000e-01
   3.5455000e+01   1.8390000e+00
   3.5460000e+01   3.5470000e+00
   3.5465000e+01   5.6150000e+00
   3.5470000e+01   7.8210000e+00
   3.5475000e+01   9.8450000e+00
   3.5480000e+01   1.1608000e+01
   3.5485000e+01   1.3437000e+01
   3.5490000e+01   1.5417000e+01
   3.5495000e+01   1.7192000e+01
   3.5500000e+01   1.8281000e+01
   3.5505000e+01   1.8622000e+01
   3.5510000e+01   1.8559000e+01
   3.5515000e+01   1.8248000e+01
   3.5520000e+01   1.7591000e+01
   3.5525000e+01   1.6473000e+01
   3.5530000e+01   1.5213000e+01
   3.5535000e+01   1.4360000e+01
   3.5540000e+01   1.3940000e+01
   3.5545000e+01   1.3648000e+01
   3.5550000e+01   1.3610000e+01
   3.5555000e+01   1.4177000e+01
   3.5560000e+01   1.5085000e+01
   3.5565000e+01   1.5684000e+01
   3.5570000e+01   1.5731000e+01
   3.5575000e+01   1.5354000e+01
   3.5580000e+01   1.4630000e+01
   3.5585000e+01   1.3481000e+01
   3.5590000e+01   1.1863000e+01
   3.5595000e+01   9.7910000e+00
   3.5600000e+01   7.4070000e+00
   3.5605000e+01   4.3600000e+00
   3.5610000e+01   4.6900000e-01
   3.5615000e+01  -3.6420000e+00
   3.5620000e+01  -7.3570000e+00
   3.5625000e+01  -1.0630000e+01
   3.5630000e+01  -1.3637000e+01
   3.5635000e+01  -1.6412000e+01
   3.5640000e+01  -1.8996000e+01
   3.5645000e+01  -2.1138000e+01
   3.5650000e+01  -2.2547000e+01
   3.5655000e+01  -2.3292000e+01
   3.5660000e+01  -2.3635000e+01
   3.5665000e+01  -2.3908000e+01
   3.5670000e+01  -2.4298000e+01
   3.5675000e+01  -2.4817000e+01
   3.5680000e+01  -2.5379000e+01
   3.5685000e+01  -2.5886000e+01
   3.5690000e+01  -2.6329000e+01
   3.5695000e+01  -2.6772000e+01
   3.5700000e+01  -2.7212000e+01
   3.5705000e+01  -2.7597000e+01
   3.5710000e+01  -2.7852000e+01
   3.5715000e+01  -2.7873000e+01
   3.5720000e+01  -2.7684000e+01
   3.5725000e+01  -2.7210000e+01
   3.5730000e+01  -2.6399000e+01
   3.5735000e+01  -2.5460000e+01
   3.5740000e+01  -2.4877000e+01
   3.5745000e+01  -2.4780000e+01
   3.5750000e+01  -2.4494000e+01
   3.5755000e+01  -2.3450000e+01
   3.5760000e+01  -2.2164000e+01
   3.5765000e+01  -2.1379000e+01
   3.5770000e+01  -2.1014000e+01
   3.5775000e+01  -2.0478000e+01
   3.5780000e+01  -1.9570000e+01
   3.5785000e+01  -1.8499000e+01
   3.5790000e+01  -1.7355000e+01
   3.5795000e+01  -1.5935000e+01
   3.5800000e+01  -1.3943000e+01
   3.5805000e+01  -1.1774000e+01
   3.5810000e+01  -9.8030000e+00
   3.5815000e+01  -8.0030000e+00
   3.5820000e+01  -6.4240000e+00
   3.5825000e+01  -5.3420000e+00
   3.5830000e+01  -4.8700000e+00
   3.5835000e+01  -4.8080000e+00
   3.5840000e+01  -5.0120000e+00
   3.5845000e+01  -5.3910000e+00
   3.5850000e+01  -5.9720000e+00
   3.5855000e+01  -6.3820000e+00
   3.5860000e+01  -6.2180000e+00
   3.5865000e+01  -5.7590000e+00
   3.5870000e+01  -5.5110000e+00
   3.5875000e+01  -5.7360000e+00
   3.5880000e+01  -6.1500000e+00
   3.5885000e+01  -6.4500000e+00
   3.5890000e+01  -6.7520000e+00
   3.5895000e+01  -7.2940000e+00
   3.5900000e+01  -7.8770000e+00
   3.5905000e+01  -8.2030000e+00
   3.5910000e+01  -8.2100000e+00
   3.5915000e+01  -8.0100000e+00
   3.5920000e+01  -7.6190000e+00
   3.5925000e+01  -7.0690000e+00
   3.5930000e+01  -6.0530000e+00
   3.5935000e+01  -4.2700000e+00
   3.5940000e+01  -2.2090000e+00
   3.5945000e+01  -2.1100000e-01
   3.5950000e+01   2.0120000e+00
   3.5955000e+01   4.7580000e+00
   3.5960000e+01   7.7090000e+00
   3.5965000e+01   1.0529000e+01
   3.5970000e+01   1.3256000e+01
   3.5975000e+01   1.5980000e+01
   3.5980000e+01   1.8636000e+01
   3.5985000e+01   2.1064000e+01
   3.5990000e+01   2.3249000e+01
   3.5995000e+01   2.5283000e+01
   3.6000000e+01   2.7075000e+01
   3.6005000e+01   2.8362000e+01
   3.6010000e+01   2.8837000e+01
   3.6015000e+01   2.8554000e+01
   3.6020000e+01   2.8044000e+01
   3.6025000e+01   2.7300000e+01
   3.6030000e+01   2.5850000e+01
   3.6035000e+01   2.3725000e+01
   3.6040000e+01   2.1105000e+01
   3.6045000e+01   1.7822000e+01
   3.6050000e+01   1.4116000e+01
   3.6055000e+01   1.0650000e+01
   3.6060000e+01   7.9480000e+00
   3.6065000e+01   6.0480000e+00
   3.6070000e+01   4.6750000e+00
   3.6075000e+01   3.7050000e+00
   3.6080000e+01   3.0350000e+00
   3.6085000e+01   2.6260000e+00
   3.6090000e+01   2.3720000e+00
   3.6095000e+01   2.0190000e+00
   3.6100000e+01   1.4840000e+00
   3.6105000e+01   8.9700000e-01
   3.6110000e+01   2.0400000e-01
   3.6115000e+01  -6.6300000e-01
   3.6120000e+01  -1.7110000e+00
   3.6125000e+01  -3.0860000e+00
   3.6130000e+01  -4.8350000e+00
   3.6135000e+01  -6.7000000e+00
   3.6140000e+01  -8.7540000e+00
   3.6145000e+01  -1.1171000e+01
   3.6150000e+01  -1.3711000e+01
   3.6155000e+01  -1.5929000e+01
   3.6160000e+01  -1.7542000e+01
   3.6165000e+01  -1.8860000e+01
   3.6170000e+01  -2.0149000e+01
   3.6175000e+01  -2.1178000e+01
   3.6180000e+01  -2.1584000e+01
   3.6185000e+01  -2.1205000e+01
   3.6190000e+01  -2.0154000e+01
   3.6195000e+01  -1.8512000e+01
   3.6200000e+01  -1.6429000e+01
   3.6205000e+01  -1.3959000e+01
   3.6210000e+01  -1.1261000e+01
   3.6215000e+01  -8.6480000e+00
   3.6220000e+01  -6.2870000e+00
   3.6225000e+01  -4.3460000e+00
   3.6230000e+01  -2.8620000e+00
   3.6235000e+01  -1.5790000e+00
   3.6240000e+01  -9.4000000e-02
   3.6245000e+01   1.6530000e+00
   3.6250000e+01   3.3990000e+00
   3.6255000e+01   5.2020000e+00
   3.6260000e+01   7.1950000e+00
   3.6265000e+01   9.0980000e+00
   3.6270000e+01   1.0612000e+01
   3.6275000e+01   1.1594000e+01
   3.6280000e+01   1.1963000e+01
   3.6285000e+01   1.1651000e+01
   3.6290000e+01   1.0786000e+01
   3.6295000e+01   9.7280000e+00
   3.6300000e+01   8.6540000e+00
   3.6305000e+01   7.8210000e+00
   3.6310000e+01   7.3540000e+00
   3.6315000e+01   6.9780000e+00
   3.6320000e+01   6.4450000e+00
   3.6325000e+01   5.7830000e+00
   3.6330000e+01   5.2130000e+00
   3.6335000e+01   4.9180000e+00
   3.6340000e+01   4.7320000e+00
   3.6345000e+01   4.2520000e+00
   3.6350000e+01   3.3200000e+00
   3.6355000e+01   2.0450000e+00
   3.6360000e+01   4.9100000e-01
   3.6365000e+01  -1.1540000e+00
   3.6370000e+01  -2.6120000e+00
   3.6375000e+01  -3.8330000e+00
   3.6380000e+01  -4.9470000e+00
   3.6385000e+01  -5.8440000e+00
   3.6390000e+01  -6.3800000e+00
   3.6395000e+01  -6.4550000e+00
   3.6400000e+01  -5.9940000e+00
   3.6405000e+01  -5.2880000e+00
   3.6410000e+01  -4.7880000e+00
   3.6415000e+01  -4.5430000e+00
   3.6420000e+01  -4.2380000e+00
   3.6425000e+01  -3.9460000e+00
   3.6430000e+01  -3.8500000e+00
   3.6435000e+01  -3.9340000e+00
   3.6440000e+01  -4.0850000e+00
   3.6445000e+01  -4.2250000e+00
   3.6450000e+01  -4.2960000e+00
   3.6455000e+01  -4.2750000e+00
   3.6460000e+01  -4.2210000e+00
   3.6465000e+01  -3.9780000e+00
   3.6470000e+01  -3.4560000e+00
   3.6475000e+01  -3.0800000e+00
   3.6480000e+01  -3.1840000e+00
   3.6485000e+01  -3.7040000e+00
   3.6490000e+01  -4.4370000e+00
   3.6495000e+01  -5.2150000e+00
   3.6500000e+01  -5.8770000e+00
   3.6505000e+01  -6.3320000e+00
   3.6510000e+01  -6.6490000e+00
   3.6515000e+01  -7.1160000e+00
   3.6520000e+01  -8.0160000e+00
   3.6525000e+01  -9.4160000e+00
   3.6530000e+01  -1.0911000e+01
   3.6535000e+01  -1.2088000e+01
   3.6540000e+01  -1.3092000e+01
   3.6545000e+01  -1.4170000e+01
   3.6550000e+01  -1.5050000e+01
   3.6555000e+01  -1.5497000e+01
   3.6560000e+01  -1.5663000e+01
   3.6565000e+01  -1.5803000e+01
   3.6570000e+01  -1.5857000e+01
   3.6575000e+01  -1.5642000e+01
   3.6580000e+01  -1.5181000e+01
   3.6585000e+01  -1.4609000e+01
   3.6590000e+01  -1.4143000e+01
   3.6595000e+01  -1.3920000e+01
   3.6600000e+01  -1.3636000e+01
   3.6605000e+01  -1.3093000e+01
   3.6610000e+01  -1.2405000e+01
   3.6615000e+01  -1.1889000e+01
   3.6620000e+01  -1.1626000e+01
   3.6625000e+01  -1.1402000e+01
   3.6630000e+01  -1.0817000e+01
   3.6635000e+01  -9.7090000e+00
   3.6640000e+01  -8.2410000e+00
   3.6645000e+01  -6.5470000e+00
   3.6650000e+01  -4.6400000e+00
   3.6655000e+01  -2.4760000e+00
   3.6660000e+01  -1.7400000e-01
   3.6665000e+01   2.1250000e+00
   3.6670000e+01   4.3100000e+00
   3.6675000e+01   6.4070000e+00
   3.6680000e+01   8.6490000e+00
   3.6685000e+01   1.1046000e+01
   3.6690000e+01   1.3296000e+01
   3.6695000e+01   1.5417000e+01
   3.6700000e+01   1.7675000e+01
   3.6705000e+01   1.9884000e+01
   3.6710000e+01   2.1758000e+01
   3.6715000e+01   2.3333000e+01
   3.6720000e+01   2.4481000e+01
   3.6725000e+01   2.4975000e+01
   3.6730000e+01   2.4949000e+01
   3.6735000e+01   2.4755000e+01
   3.6740000e+01   2.4402000e+01
   3.6745000e+01   2.3608000e+01
   3.6750000e+01   2.2241000e+01
   3.6755000e+01   2.0471000e+01
   3.6760000e+01   1.8559000e+01
   3.6765000e+01   1.6545000e+01
   3.6770000e+01   1.4408000e+01
   3.6775000e+01   1.2279000e+01
   3.6780000e+01   1.0298000e+01
   3.6785000e+01   8.5740000e+00
   3.6790000e+01   7.2050000e+00
   3.6795000e+01   6.1650000e+00
   3.6800000e+01   5.3050000e+00
   3.6805000e+01   4.5290000e+00
   3.6810000e+01   3.6830000e+00
   3.6815000e+01   2.9190000e+00
   3.6820000e+01   2.5070000e+00
   3.6825000e+01   2.5550000e+00
   3.6830000e+01   2.9030000e+00
   3.6835000e+01   3.5220000e+00
   3.6840000e+01   4.4920000e+00
   3.6845000e+01   5.6460000e+00
   3.6850000e+01   6.7660000e+00
   3.6855000e+01   7.5200000e+00
   3.6860000e+01   7.5780000e+00
   3.6865000e+01   6.8760000e+00
   3.6870000e+01   5.6230000e+00
   3.6875000e+01   4.0270000e+00
   3.6880000e+01   2.1640000e+00
   3.6885000e+01   9.4000000e-02
   3.6890000e+01  -1.9760000e+00
   3.6895000e+01  -3.8900000e+00
   3.6900000e+01  -5.6610000e+00
   3.6905000e+01  -7.2380000e+00
   3.6910000e+01  -8.6070000e+00
   3.6915000e+01  -1.0227000e+01
   3.6920000e+01  -1.2461000e+01
   3.6925000e+01  -1.5158000e+01
   3.6930000e+01  -1.7779000e+01
   3.6935000e+01  -2.0013000e+01
   3.6940000e+01  -2.2129000e+01
   3.6945000e+01  -2.4299000e+01
   3.6950000e+01  -2.6019000e+01
   3.6955000e+01  -2.6917000e+01
   3.6960000e+01  -2.7257000e+01
   3.6965000e+01  -2.7388000e+01
   3.6970000e+01  -2.7217000e+01
   3.6975000e+01  -2.6359000e+01
   3.6980000e+01  -2.4857000e+01
   3.6985000e+01  -2.3194000e+01
   3.6990000e+01  -2.1540000e+01
   3.6995000e+01  -1.9630000e+01
   3.7000000e+01  -1.7340000e+01
   3.7005000e+01  -1.4936000e+01
   3.7010000e+01  -1.2745000e+01
   3.7015000e+01  -1.0715000e+01
   3.7020000e+01  -8.3250000e+00
   3.7025000e+01  -5.7200000e+00
   3.7030000e+01  -3.4230000e+00
   3.7035000e+01  -1.1910000e+00
   3.7040000e+01   1.3220000e+00
   3.7045000e+01   3.7440000e+00
   3.7050000e+01   5.6410000e+00
   3.7055000e+01   7.0950000e+00
   3.7060000e+01   8.1750000e+00
   3.7065000e+01   8.7070000e+00
   3.7070000e+01   8.6800000e+00
   3.7075000e+01   8.0740000e+00
   3.7080000e+01   7.0200000e+00
   3.7085000e+01   5.6230000e+00
   3.7090000e+01   3.9500000e+00
   3.7095000e+01   2.0830000e+00
   3.7100000e+01   3.2100000e-01
   3.7105000e+01  -1.0230000e+00
   3.7110000e+01  -1.9480000e+00
   3.7115000e+01  -2.7330000e+00
   3.7120000e+01  -3.5390000e+00
   3.7125000e+01  -4.2130000e+00
   3.7130000e+01  -4.5860000e+00
   3.7135000e+01  -4.5360000e+00
   3.7140000e+01  -4.2400000e+00
   3.7145000e+01  -3.8530000e+00
   3.7150000e+01  -3.2180000e+00
   3.7155000e+01  -2.4560000e+00
   3.7160000e+01  -1.9180000e+00
   3.7165000e+01  -1.6600000e+00
   3.7170000e+01  -1.5660000e+00
   3.7175000e+01  -1.4560000e+00
   3.7180000e+01  -1.1910000e+00
   3.7185000e+01  -6.8500000e-01
   3.7190000e+01   1.7500000e-01
   3.7195000e+01   1.5130000e+00
   3.7200000e+01   3.1910000e+00
   3.7205000e+01   5.0150000e+00
   3.7210000e+01   6.9390000e+00
   3.7215000e+01   8.8600000e+00
   3.7220000e+01   1.0672000e+01
   3.7225000e+01   1.2345000e+01
   3.7230000e+01   1.4079000e+01
   3.7235000e+01   1.5997000e+01
   3.7240000e+01   1.7753000e+01
   3.7245000e+01   1.9219000e+01
   3.7250000e+01   2.0655000e+01
   3.7255000e+01   2.2302000e+01
   3.7260000e+01   2.4026000e+01
   3.7265000e+01   2.5534000e+01
   3.7270000e+01   2.6789000e+01
   3.7275000e+01   2.7862000e+01
   3.7280000e+01   2.8920000e+01
   3.7285000e+01   3.0141000e+01
   3.7290000e+01   3.1282000e+01
   3.7295000e+01   3.2081000e+01
   3.7300000e+01   3.2501000e+01
   3.7305000e+01   3.2448000e+01
   3.7310000e+01   3.1802000e+01
   3.7315000e+01   3.0641000e+01
   3.7320000e+01   2.9172000e+01
   3.7325000e+01   2.7423000e+01
   3.7330000e+01   2.5396000e+01
   3.7335000e+01   2.3175000e+01
   3.7340000e+01   2.0827000e+01
   3.7345000e+01   1.8444000e+01
   3.7350000e+01   1.6056000e+01
   3.7355000e+01   1.3525000e+01
   3.7360000e+01   1.0807000e+01
   3.7365000e+01   8.0000000e+00
   3.7370000e+01   5.3490000e+00
   3.7375000e+01   2.9270000e+00
   3.7380000e+01   6.5100000e-01
   3.7385000e+01  -1.3140000e+00
   3.7390000e+01  -2.6890000e+00
   3.7395000e+01  -3.4790000e+00
   3.7400000e+01  -4.0440000e+00
   3.7405000e+01  -4.5060000e+00
   3.7410000e+01  -4.7960000e+00
   3.7415000e+01  -4.8360000e+00
   3.7420000e+01  -4.5510000e+00
   3.7425000e+01  -3.9510000e+00
   3.7430000e+01  -2.9990000e+00
   3.7435000e+01  -1.7410000e+00
   3.7440000e+01  -3.3800000e-01
   3.7445000e+01   1.2540000e+00
   3.7450000e+01   3.0310000e+00
   3.7455000e+01   4.7420000e+00
   3.7460000e+01   6.1470000e+00
   3.7465000e+01   7.2810000e+00
   3.7470000e+01   8.3510000e+00
   3.7475000e+01   9.6240000e+00
   3.7480000e+01   1.1196000e+01
   3.7485000e+01   1.3140000e+01
   3.7490000e+01   1.5392000e+01
   3.7495000e+01   1.7760000e+01
   3.7500000e+01   1.9980000e+01
   3.7505000e+01   2.1815000e+01
   3.7510000e+01   2.3297000e+01
   3.7515000e+01   2.4711000e+01
   3.7520000e+01   2.6191000e+01
   3.7525000e+01   2.7283000e+01
   3.7530000e+01   2.7759000e+01
   3.7535000e+01   2.7733000e+01
   3.7540000e+01   2.7202000e+01
   3.7545000e+01   2.6116000e+01
   3.7550000e+01   2.4668000e+01
   3.7555000e+01   2.3169000e+01
   3.7560000e+01   2.1694000e+01
   3.7565000e+01   2.0191000e+01
   3.7570000e+01   1.8765000e+01
   3.7575000e+01   1.7425000e+01
   3.7580000e+01   1.5998000e+01
   3.7585000e+01   1.4407000e+01
   3.7590000e+01   1.2838000e+01
   3.7595000e+01   1.1512000e+01
   3.7600000e+01   1.0314000e+01
   3.7605000e+01   8.9490000e+00
   3.7610000e+01   7.3000000e+00
   3.7615000e+01   5.5130000e+00
   3.7620000e+01   3.8000000e+00
   3.7625000e+01   1.8490000e+00
   3.7630000e+01  -8.3700000e-01
   3.7635000e+01  -4.5530000e+00
   3.7640000e+01  -9.1550000e+00
   3.7645000e+01  -1.4031000e+01
   3.7650000e+01  -1.8490000e+01
   3.7655000e+01  -2.2430000e+01
   3.7660000e+01  -2.6083000e+01
   3.7665000e+01  -2.9303000e+01
   3.7670000e+01  -3.1682000e+01
   3.7675000e+01  -3.2959000e+01
   3.7680000e+01  -3.3137000e+01
   3.7685000e+01  -3.2269000e+01
   3.7690000e+01  -3.0252000e+01
   3.7695000e+01  -2.7119000e+01
   3.7700000e+01  -2.3200000e+01
   3.7705000e+01  -1.8990000e+01
   3.7710000e+01  -1.4867000e+01
   3.7715000e+01  -1.1043000e+01
   3.7720000e+01  -7.7600000e+00
   3.7725000e+01  -5.5130000e+00
   3.7730000e+01  -4.2720000e+00
   3.7735000e+01  -3.4540000e+00
   3.7740000e+01  -2.9490000e+00
   3.7745000e+01  -3.1230000e+00
   3.7750000e+01  -3.8450000e+00
   3.7755000e+01  -4.6090000e+00
   3.7760000e+01  -5.1980000e+00
   3.7765000e+01  -5.7530000e+00
   3.7770000e+01  -6.3860000e+00
   3.7775000e+01  -6.9210000e+00
   3.7780000e+01  -7.0150000e+00
   3.7785000e+01  -6.4320000e+00
   3.7790000e+01  -5.5880000e+00
   3.7795000e+01  -5.0850000e+00
   3.7800000e+01  -5.0180000e+00
   3.7805000e+01  -5.2960000e+00
   3.7810000e+01  -5.8870000e+00
   3.7815000e+01  -6.7640000e+00
   3.7820000e+01  -7.8590000e+00
   3.7825000e+01  -9.2340000e+00
   3.7830000e+01  -1.0934000e+01
   3.7835000e+01  -1.2754000e+01
   3.7840000e+01  -1.4375000e+01
   3.7845000e+01  -1.5906000e+01
   3.7850000e+01  -1.7416000e+01
   3.7855000e+01  -1.8670000e+01
   3.7860000e+01  -1.9391000e+01
   3.7865000e+01  -1.9569000e+01
   3.7870000e+01  -1.9424000e+01
   3.7875000e+01  -1.9079000e+01
   3.7880000e+01  -1.8449000e+01
   3.7885000e+01  -1.7536000e+01
   3.7890000e+01  -1.6584000e+01
   3.7895000e+01  -1.5673000e+01
   3.7900000e+01  -1.4559000e+01
   3.7905000e+01  -1.2899000e+01
   3.7910000e+01  -1.0618000e+01
   3.7915000e+01  -7.7850000e+00
   3.7920000e+01  -4.5900000e+00
   3.7925000e+01  -1.4900000e+00
   3.7930000e+01   1.3230000e+00
   3.7935000e+01   4.2390000e+00
   3.7940000e+01   7.4850000e+00
   3.7945000e+01   1.0756000e+01
   3.7950000e+01   1.3846000e+01
   3.7955000e+01   1.6856000e+01
   3.7960000e+01   1.9811000e+01
   3.7965000e+01   2.2540000e+01
   3.7970000e+01   2.5001000e+01
   3.7975000e+01   2.7285000e+01
   3.7980000e+01   2.9119000e+01
   3.7985000e+01   3.0123000e+01
   3.7990000e+01   3.0266000e+01
   3.7995000e+01   2.9926000e+01
   3.8000000e+01   2.9378000e+01
   3.8005000e+01   2.8452000e+01
   3.8010000e+01   2.6921000e+01
   3.8015000e+01   2.4649000e+01
   3.8020000e+01   2.1652000e+01
   3.8025000e+01   1.7523000e+01
   3.8030000e+01   1.1944000e+01
   3.8035000e+01   5.3700000e+00
   3.8040000e+01  -1.6280000e+00
   3.8045000e+01  -8.6600000e+00
   3.8050000e+01  -1.5130000e+01
   3.8055000e+01  -2.0649000e+01
   3.8060000e+01  -2.5439000e+01
   3.8065000e+01  -2.9801000e+01
   3.8070000e+01  -3.3566000e+01
   3.8075000e+01  -3.6494000e+01
   3.8080000e+01  -3.8774000e+01
   3.8085000e+01  -4.0770000e+01
   3.8090000e+01  -4.2915000e+01
   3.8095000e+01  -4.5369000e+01
   3.8100000e+01  -4.7720000e+01
   3.8105000e+01  -4.9540000e+01
   3.8110000e+01  -5.0811000e+01
   3.8115000e+01  -5.1864000e+01
   3.8120000e+01  -5.2937000e+01
   3.8125000e+01  -5.3699000e+01
   3.8130000e+01  -5.3605000e+01
   3.8135000e+01  -5.2628000e+01
   3.8140000e+01  -5.1287000e+01
   3.8145000e+01  -4.9863000e+01
   3.8150000e+01  -4.8296000e+01
   3.8155000e+01  -4.6600000e+01
   3.8160000e+01  -4.4807000e+01
   3.8165000e+01  -4.3154000e+01
   3.8170000e+01  -4.1643000e+01
   3.8175000e+01  -4.0083000e+01
   3.8180000e+01  -3.8559000e+01
   3.8185000e+01  -3.7409000e+01
   3.8190000e+01  -3.6750000e+01
   3.8195000e+01  -3.6220000e+01
   3.8200000e+01  -3.5357000e+01
   3.8205000e+01  -3.3910000e+01
   3.8210000e+01  -3.1947000e+01
   3.8215000e+01  -2.9838000e+01
   3.8220000e+01  -2.7965000e+01
   3.8225000e+01  -2.6573000e+01
   3.8230000e+01  -2.5555000e+01
   3.8235000e+01  -2.4464000e+01
   3.8240000e+01  -2.3326000e+01
   3.8245000e+01  -2.2546000e+01
   3.8250000e+01  -2.2075000e+01
   3.8255000e+01  -2.1435000e+01
   3.8260000e+01  -2.0489000e+01
   3.8265000e+01  -1.9435000e+01
   3.8270000e+01  -1.8385000e+01
   3.8275000e+01  -1.7434000e+01
   3.8280000e+01  -1.6571000e+01
   3.8285000e+01  -1.5674000e+01
   3.8290000e+01  -1.4528000e+01
   3.8295000e+01  -1.3093000e+01
   3.8300000e+01  -1.1558000e+01
   3.8305000e+01  -1.0158000e+01
   3.8310000e+01  -8.7600000e+00
   3.8315000e+01  -7.2330000e+00
   3.8320000e+01  -5.8770000e+00
   3.8325000e+01  -5.0420000e+00
   3.8330000e+01  -4.7520000e+00
   3.8335000e+01  -4.7690000e+00
   3.8340000e+01  -5.0630000e+00
   3.8345000e+01  -5.7860000e+00
   3.8350000e+01  -7.0340000e+00
   3.8355000e+01  -8.5480000e+00
   3.8360000e+01  -1.0030000e+01
   3.8365000e+01  -1.1476000e+01
   3.8370000e+01  -1.2917000e+01
   3.8375000e+01  -1.4335000e+01
   3.8380000e+01  -1.5723000e+01
   3.8385000e+01  -1.7081000e+01
   3.8390000e+01  -1.8405000e+01
   3.8395000e+01  -1.9723000e+01
   3.8400000e+01  -2.1068000e+01
   3.8405000e+01  -2.2329000e+01
   3.8410000e+01  -2.3333000e+01
   3.8415000e+01  -2.3899000e+01
   3.8420000e+01  -2.4118000e+01
   3.8425000e+01  -2.4204000e+01
   3.8430000e+01  -2.4207000e+01
   3.8435000e+01  -2.4000000e+01
   3.8440000e+01  -2.3562000e+01
   3.8445000e+01  -2.2940000e+01
   3.8450000e+01  -2.2185000e+01
   3.8455000e+01  -2.1154000e+01
   3.8460000e+01  -1.9681000e+01
   3.8465000e+01  -1.7816000e+01
   3.8470000e+01  -1.5610000e+01
   3.8475000e+01  -1.3026000e+01
   3.8480000e+01  -1.0230000e+01
   3.8485000e+01  -7.4530000e+00
   3.8490000e+01  -4.8090000e+00
   3.8495000e+01  -2.1560000e+00
   3.8500000e+01   7.2300000e-01
   3.8505000e+01   3.6500000e+00
   3.8510000e+01   6.3550000e+00
   3.8515000e+01   8.8750000e+00
   3.8520000e+01   1.1318000e+01
   3.8525000e+01   1.3620000e+01
   3.8530000e+01   1.5796000e+01
   3.8535000e+01   1.7952000e+01
   3.8540000e+01   1.9912000e+01
   3.8545000e+01   2.1296000e+01
   3.8550000e+01   2.2006000e+01
   3.8555000e+01   2.2366000e+01
   3.8560000e+01   2.2915000e+01
   3.8565000e+01   2.3940000e+01
   3.8570000e+01   2.5258000e+01
   3.8575000e+01   2.6473000e+01
   3.8580000e+01   2.7520000e+01
   3.8585000e+01   2.8636000e+01
   3.8590000e+01   2.9859000e+01
   3.8595000e+01   3.1094000e+01
   3.8600000e+01   3.2279000e+01
   3.8605000e+01   3.3512000e+01
   3.8610000e+01   3.4863000e+01
   3.8615000e+01   3.6001000e+01
   3.8620000e+01   3.6619000e+01
   3.8625000e+01   3.6799000e+01
   3.8630000e+01   3.6637000e+01
   3.8635000e+01   3.6389000e+01
   3.8640000e+01   3.6217000e+01
   3.8645000e+01   3.5926000e+01
   3.8650000e+01   3.5487000e+01
   3.8655000e+01   3.4965000e+01
   3.8660000e+01   3.4129000e+01
   3.8665000e+01   3.2777000e+01
   3.8670000e+01   3.1044000e+01
   3.8675000e+01   2.9101000e+01
   3.8680000e+01   2.6922000e+01
   3.8685000e+01   2.4549000e+01
   3.8690000e+01   2.2192000e+01
   3.8695000e+01   2.0109000e+01
   3.8700000e+01   1.8421000e+01
   3.8705000e+01   1.6881000e+01
   3.8710000e+01   1.5199000e+01
   3.8715000e+01   1.3350000e+01
   3.8720000e+01   1.1505000e+01
   3.8725000e+01   9.7160000e+00
   3.8730000e+01   7.9240000e+00
   3.8735000e+01   6.1130000e+00
   3.8740000e+01   4.4030000e+00
   3.8745000e+01   2.9620000e+00
   3.8750000e+01   1.6380000e+00
   3.8755000e+01   2.4600000e-01
   3.8760000e+01  -1.1440000e+00
   3.8765000e+01  -2.4350000e+00
   3.8770000e+01  -3.5720000e+00
   3.8775000e+01  -4.4820000e+00
   3.8780000e+01  -5.1140000e+00
   3.8785000e+01  -5.5070000e+00
   3.8790000e+01  -5.6220000e+00
   3.8795000e+01  -5.3240000e+00
   3.8800000e+01  -4.8870000e+00
   3.8805000e+01  -4.4270000e+00
   3.8810000e+01  -3.4630000e+00
   3.8815000e+01  -1.8530000e+00
   3.8820000e+01   7.8000000e-02
   3.8825000e+01   2.2180000e+00
   3.8830000e+01   4.8470000e+00
   3.8835000e+01   8.0740000e+00
   3.8840000e+01   1.1519000e+01
   3.8845000e+01   1.4631000e+01
   3.8850000e+01   1.7312000e+01
   3.8855000e+01   1.9690000e+01
   3.8860000e+01   2.1587000e+01
   3.8865000e+01   2.2705000e+01
   3.8870000e+01   2.2898000e+01
   3.8875000e+01   2.2497000e+01
   3.8880000e+01   2.2063000e+01
   3.8885000e+01   2.1802000e+01
   3.8890000e+01   2.1484000e+01
   3.8895000e+01   2.0757000e+01
   3.8900000e+01   1.9687000e+01
   3.8905000e+01   1.8560000e+01
   3.8910000e+01   1.7282000e+01
   3.8915000e+01   1.5456000e+01
   3.8920000e+01   1.3168000e+01
   3.8925000e+01   1.0817000e+01
   3.8930000e+01   8.5230000e+00
   3.8935000e+01   5.9850000e+00
   3.8940000e+01   3.0240000e+00
   3.8945000e+01   1.0500000e-01
   3.8950000e+01  -2.1530000e+00
   3.8955000e+01  -3.8820000e+00
   3.8960000e+01  -5.8590000e+00
   3.8965000e+01  -8.3910000e+00
   3.8970000e+01  -1.1065000e+01
   3.8975000e+01  -1.3403000e+01
   3.8980000e+01  -1.5366000e+01
   3.8985000e+01  -1.6990000e+01
   3.8990000e+01  -1.8239000e+01
   3.8995000e+01  -1.9159000e+01
   3.9000000e+01  -1.9770000e+01
   3.9005000e+01  -2.0108000e+01
   3.9010000e+01  -2.0491000e+01
   3.9015000e+01  -2.1060000e+01
   3.9020000e+01  -2.1299000e+01
   3.9025000e+01  -2.1196000e+01
   3.9030000e+01  -2.1357000e+01
   3.9035000e+01  -2.1759000e+01
   3.9040000e+01  -2.1820000e+01
   3.9045000e+01  -2.1572000e+01
   3.9050000e+01  -2.1222000e+01
   3.9055000e+01  -2.0644000e+01
   3.9060000e+01  -1.9742000e+01
   3.9065000e+01  -1.8484000e+01
   3.9070000e+01  -1.6746000e+01
   3.9075000e+01  -1.4474000e+01
   3.9080000e+01  -1.1708000e+01
   3.9085000e+01  -8.3780000e+00
   3.9090000e+01  -4.4500000e+00
   3.9095000e+01  -6.1000000e-02
   3.9100000e+01   4.3910000e+00
   3.9105000e+01   8.3420000e+00
   3.9110000e+01   1.1488000e+01
   3.9115000e+01   1.3766000e+01
   3.9120000e+01   1.5158000e+01
   3.9125000e+01   1.5531000e+01
   3.9130000e+01   1.4927000e+01
   3.9135000e+01   1.3613000e+01
   3.9140000e+01   1.1752000e+01
   3.9145000e+01   9.4440000e+00
   3.9150000e+01   6.7630000e+00
   3.9155000e+01   4.0180000e+00
   3.9160000e+01   1.7030000e+00
   3.9165000e+01   1.0800000e-01
   3.9170000e+01  -8.0900000e-01
   3.9175000e+01  -1.0710000e+00
   3.9180000e+01  -5.2200000e-01
   3.9185000e+01   9.0100000e-01
   3.9190000e+01   3.0210000e+00
   3.9195000e+01   5.4320000e+00
   3.9200000e+01   7.6420000e+00
   3.9205000e+01   9.3500000e+00
   3.9210000e+01   1.0460000e+01
   3.9215000e+01   1.1084000e+01
   3.9220000e+01   1.1477000e+01
   3.9225000e+01   1.1914000e+01
   3.9230000e+01   1.2391000e+01
   3.9235000e+01   1.2774000e+01
   3.9240000e+01   1.2928000e+01
   3.9245000e+01   1.2656000e+01
   3.9250000e+01   1.1844000e+01
   3.9255000e+01   1.0615000e+01
   3.9260000e+01   9.1230000e+00
   3.9265000e+01   7.5870000e+00
   3.9270000e+01   6.2810000e+00
   3.9275000e+01   5.4640000e+00
   3.9280000e+01   5.2560000e+00
   3.9285000e+01   5.5160000e+00
   3.9290000e+01   6.0570000e+00
   3.9295000e+01   6.7170000e+00
   3.9300000e+01   7.5320000e+00
   3.9305000e+01   8.4690000e+00
   3.9310000e+01   9.3520000e+00
   3.9315000e+01   1.0182000e+01
   3.9320000e+01   1.0870000e+01
   3.9325000e+01   1.1175000e+01
   3.9330000e+01   1.1354000e+01
   3.9335000e+01   1.2090000e+01
   3.9340000e+01   1.3378000e+01
   3.9345000e+01   1.4452000e+01
   3.9350000e+01   1.5016000e+01
   3.9355000e+01   1.5400000e+01
   3.9360000e+01   1.5817000e+01
   3.9365000e+01   1.6191000e+01
   3.9370000e+01   1.6251000e+01
   3.9375000e+01   1.5742000e+01
   3.9380000e+01   1.4691000e+01
   3.9385000e+01   1.3265000e+01
   3.9390000e+01   1.1692000e+01
   3.9395000e+01   1.0608000e+01
   3.9400000e+01   1.0422000e+01
   3.9405000e+01   1.0793000e+01
   3.9410000e+01   1.1444000e+01
   3.9415000e+01   1.2709000e+01
   3.9420000e+01   1.4927000e+01
   3.9425000e+01   1.7599000e+01
   3.9430000e+01   2.0080000e+01
   3.9435000e+01   2.2483000e+01
   3.9440000e+01   2.5040000e+01
   3.9445000e+01   2.7409000e+01
   3.9450000e+01   2.9459000e+01
   3.9455000e+01   3.1449000e+01
   3.9460000e+01   3.3418000e+01
   3.9465000e+01   3.5187000e+01
   3.9470000e+01   3.6754000e+01
   3.9475000e+01   3.8060000e+01
   3.9480000e+01   3.9092000e+01
   3.9485000e+01   4.0041000e+01
   3.9490000e+01   4.1070000e+01
   3.9495000e+01   4.2219000e+01
   3.9500000e+01   4.3498000e+01
   3.9505000e+01   4.4797000e+01
   3.9510000e+01   4.5903000e+01
   3.9515000e+01   4.6747000e+01
   3.9520000e+01   4.7394000e+01
   3.9525000e+01   4.7754000e+01
   3.9530000e+01   4.7628000e+01
   3.9535000e+01   4.6769000e+01
   3.9540000e+01   4.5118000e+01
   3.9545000e+01   4.2847000e+01
   3.9550000e+01   4.0152000e+01
   3.9555000e+01   3.7251000e+01
   3.9560000e+01   3.4312000e+01
   3.9565000e+01   3.1541000e+01
   3.9570000e+01   2.9102000e+01
   3.9575000e+01   2.6990000e+01
   3.9580000e+01   2.5094000e+01
   3.9585000e+01   2.3389000e+01
   3.9590000e+01   2.1966000e+01
   3.9595000e+01   2.0807000e+01
   3.9600000e+01   1.9887000e+01
   3.9605000e+01   1.9092000e+01
   3.9610000e+01   1.8282000e+01
   3.9615000e+01   1.7544000e+01
   3.9620000e+01   1.6922000e+01
   3.9625000e+01   1.6061000e+01
   3.9630000e+01   1.4864000e+01
   3.9635000e+01   1.3696000e+01
   3.9640000e+01   1.2601000e+01
   3.9645000e+01   1.1142000e+01
   3.9650000e+01   9.1740000e+00
   3.9655000e+01   6.9310000e+00
   3.9660000e+01   4.6680000e+00
   3.9665000e+01   2.3540000e+00
   3.9670000e+01  -4.7000000e-01
   3.9675000e+01  -4.0910000e+00
   3.9680000e+01  -8.2880000e+00
   3.9685000e+01  -1.2916000e+01
   3.9690000e+01  -1.8161000e+01
   3.9695000e+01  -2.4143000e+01
   3.9700000e+01  -3.0717000e+01
   3.9705000e+01  -3.7708000e+01
   3.9710000e+01  -4.4920000e+01
   3.9715000e+01  -5.2093000e+01
   3.9720000e+01  -5.8984000e+01
   3.9725000e+01  -6.5539000e+01
   3.9730000e+01  -7.1723000e+01
   3.9735000e+01  -7.7169000e+01
   3.9740000e+01  -8.1706000e+01
   3.9745000e+01  -8.5377000e+01
   3.9750000e+01  -8.8033000e+01
   3.9755000e+01  -8.9844000e+01
   3.9760000e+01  -9.1162000e+01
   3.9765000e+01  -9.2001000e+01
   3.9770000e+01  -9.2388000e+01
   3.9775000e+01  -9.2415000e+01
   3.9780000e+01  -9.2227000e+01
   3.9785000e+01  -9.2151000e+01
   3.9790000e+01  -9.2154000e+01
   3.9795000e+01  -9.1971000e+01
   3.9800000e+01  -9.1238000e+01
   3.9805000e+01  -8.9723000e+01
   3.9810000e+01  -8.7280000e+01
   3.9815000e+01  -8.3831000e+01
   3.9820000e+01  -7.9507000e+01
   3.9825000e+01  -7.4588000e+01
   3.9830000e+01  -6.9523000e+01
   3.9835000e+01  -6.4431000e+01
   3.9840000e+01  -5.9117000e+01
   3.9845000e+01  -5.3486000e+01
   3.9850000e+01  -4.7477000e+01
   3.9855000e+01  -4.1331000e+01
   3.9860000e+01  -3.5466000e+01
   3.9865000e+01  -3.0033000e+01
   3.9870000e+01  -2.4969000e+01
   3.9875000e+01  -2.0365000e+01
   3.9880000e+01  -1.6242000e+01
   3.9885000e+01  -1.2487000e+01
   3.9890000e+01  -9.2310000e+00
   3.9895000e+01  -6.5150000e+00
   3.9900000e+01  -4.2100000e+00
   3.9905000e+01  -2.1440000e+00
   3.9910000e+01  -3.7300000e-01
   3.9915000e+01   1.0150000e+00
   3.9920000e+01   2.0380000e+00
   3.9925000e+01   2.5680000e+00
   3.9930000e+01   2.6080000e+00
   3.9935000e+01   2.4860000e+00
   3.9940000e+01   2.4770000e+00
   3.9945000e+01   2.6310000e+00
   3.9950000e+01   2.9620000e+00
   3.9955000e+01   3.3950000e+00
   3.9960000e+01   3.9340000e+00
   3.9965000e+01   4.5980000e+00
   3.9970000e+01   5.4090000e+00
   3.9975000e+01   6.3380000e+00
   3.9980000e+01   7.3240000e+00
   3.9985000e+01   8.4050000e+00
   3.9990000e+01   9.7840000e+00
   3.9995000e+01   1.1386000e+01
   4.0000000e+01   1.2662000e+01
   4.0005000e+01   1.3290000e+01
   4.0010000e+01   1.3598000e+01
   4.0015000e+01   1.4123000e+01
   4.0020000e+01   1.5250000e+01
   4.0025000e+01   1.6693000e+01
   4.0030000e+01   1.7977000e+01
   4.0035000e+01   1.9305000e+01
   4.0040000e+01   2.1067000e+01
   4.0045000e+01   2.3382000e+01
   4.0050000e+01   2.6232000e+01
   4.0055000e+01   2.9455000e+01
   4.0060000e+01   3.2665000e+01
   4.0065000e+01   3.5472000e+01
   4.0070000e+01   3.7977000e+01
   4.0075000e+01   4.0570000e+01
   4.0080000e+01   4.3497000e+01
   4.0085000e+01   4.6451000e+01
   4.0090000e+01   4.9044000e+01
   4.0095000e+01   5.1228000e+01
   4.0100000e+01   5.3078000e+01
   4.0105000e+01   5.4400000e+01
   4.0110000e+01   5.4916000e+01
   4.0115000e+01   5.4577000e+01
   4.0120000e+01   5.3533000e+01
   4.0125000e+01   5.1821000e+01
   4.0130000e+01   4.9404000e+01
   4.0135000e+01   4.6245000e+01
   4.0140000e+01   4.2207000e+01
   4.0145000e+01   3.7325000e+01
   4.0150000e+01   3.1594000e+01
   4.0155000e+01   2.5283000e+01
   4.0160000e+01   1.9129000e+01
   4.0165000e+01   1.3713000e+01
   4.0170000e+01   8.9520000e+00
   4.0175000e+01   4.5130000e+00
   4.0180000e+01   6.9400000e-01
   4.0185000e+01  -2.2380000e+00
   4.0190000e+01  -4.5650000e+00
   4.0195000e+01  -6.8730000e+00
   4.0200000e+01  -9.6810000e+00
   4.0205000e+01  -1.2956000e+01
   4.0210000e+01  -1.6216000e+01
   4.0215000e+01  -1.9153000e+01
   4.0220000e+01  -2.1527000e+01
   4.0225000e+01  -2.2910000e+01
   4.0230000e+01  -2.2973000e+01
   4.0235000e+01  -2.2056000e+01
   4.0240000e+01  -2.1204000e+01
   4.0245000e+01  -2.1121000e+01
   4.0250000e+01  -2.1218000e+01
   4.0255000e+01  -2.0746000e+01
   4.0260000e+01  -1.9836000e+01
   4.0265000e+01  -1.8991000e+01
   4.0270000e+01  -1.8362000e+01
   4.0275000e+01  -1.7658000e+01
   4.0280000e+01  -1.6790000e+01
   4.0285000e+01  -1.6001000e+01
   4.0290000e+01  -1.4793000e+01
   4.0295000e+01  -1.2303000e+01
   4.0300000e+01  -8.6060000e+00
   4.0305000e+01  -4.5590000e+00
   4.0310000e+01  -6.7500000e-01
   4.0315000e+01   3.2930000e+00
   4.0320000e+01   7.6480000e+00
   4.0325000e+01   1.1988000e+01
   4.0330000e+01   1.6082000e+01
   4.0335000e+01   2.0217000e+01
   4.0340000e+01   2.4540000e+01
   4.0345000e+01   2.8992000e+01
   4.0350000e+01   3.3697000e+01
   4.0355000e+01   3.8499000e+01
   4.0360000e+01   4.2837000e+01
   4.0365000e+01   4.6428000e+01
   4.0370000e+01   4.9427000e+01
   4.0375000e+01   5.1827000e+01
   4.0380000e+01   5.3091000e+01
   4.0385000e+01   5.2931000e+01
   4.0390000e+01   5.1707000e+01
   4.0395000e+01   4.9922000e+01
   4.0400000e+01   4.7441000e+01
   4.0405000e+01   4.4019000e+01
   4.0410000e+01   4.0083000e+01
   4.0415000e+01   3.6473000e+01
   4.0420000e+01   3.3416000e+01
   4.0425000e+01   3.0598000e+01
   4.0430000e+01   2.8210000e+01
   4.0435000e+01   2.6982000e+01
   4.0440000e+01   2.6980000e+01
   4.0445000e+01   2.7455000e+01
   4.0450000e+01   2.7889000e+01
   4.0455000e+01   2.8480000e+01
   4.0460000e+01   2.9579000e+01
   4.0465000e+01   3.0961000e+01
   4.0470000e+01   3.2244000e+01
   4.0475000e+01   3.3449000e+01
   4.0480000e+01   3.4784000e+01
   4.0485000e+01   3.6135000e+01
   4.0490000e+01   3.7188000e+01
   4.0495000e+01   3.8067000e+01
   4.0500000e+01   3.8974000e+01
   4.0505000e+01   3.9538000e+01
   4.0510000e+01   3.9359000e+01
   4.0515000e+01   3.8757000e+01
   4.0520000e+01   3.8425000e+01
   4.0525000e+01   3.8568000e+01
   4.0530000e+01   3.8991000e+01
   4.0535000e+01   3.9719000e+01
   4.0540000e+01   4.0761000e+01
   4.0545000e+01   4.1841000e+01
   4.0550000e+01   4.2887000e+01
   4.0555000e+01   4.3959000e+01
   4.0560000e+01   4.4784000e+01
   4.0565000e+01   4.5304000e+01
   4.0570000e+01   4.5406000e+01
   4.0575000e+01   4.4635000e+01
   4.0580000e+01   4.2757000e+01
   4.0585000e+01   3.9774000e+01
   4.0590000e+01   3.5808000e+01
   4.0595000e+01   3.0768000e+01
   4.0600000e+01   2.4417000e+01
   4.0605000e+01   1.7233000e+01
   4.0610000e+01   1.0415000e+01
   4.0615000e+01   4.6390000e+00
   4.0620000e+01  -1.3700000e-01
   4.0625000e+01  -4.1630000e+00
   4.0630000e+01  -7.5040000e+00
   4.0635000e+01  -1.0143000e+01
   4.0640000e+01  -1.2541000e+01
   4.0645000e+01  -1.5174000e+01
   4.0650000e+01  -1.7872000e+01
   4.0655000e+01  -2.0262000e+01
   4.0660000e+01  -2.2442000e+01
   4.0665000e+01  -2.4717000e+01
   4.0670000e+01  -2.7042000e+01
   4.0675000e+01  -2.9332000e+01
   4.0680000e+01  -3.1777000e+01
   4.0685000e+01  -3.4500000e+01
   4.0690000e+01  -3.7320000e+01
   4.0695000e+01  -4.0092000e+01
   4.0700000e+01  -4.2973000e+01
   4.0705000e+01  -4.5844000e+01
   4.0710000e+01  -4.8504000e+01
   4.0715000e+01  -5.1213000e+01
   4.0720000e+01  -5.4090000e+01
   4.0725000e+01  -5.6760000e+01
   4.0730000e+01  -5.8992000e+01
   4.0735000e+01  -6.0544000e+01
   4.0740000e+01  -6.1594000e+01
   4.0745000e+01  -6.2209000e+01
   4.0750000e+01  -6.2296000e+01
   4.0755000e+01  -6.2120000e+01
   4.0760000e+01  -6.1844000e+01
   4.0765000e+01  -6.0900000e+01
   4.0770000e+01  -5.8445000e+01
   4.0775000e+01  -5.4411000e+01
   4.0780000e+01  -4.9467000e+01
   4.0785000e+01  -4.4025000e+01
   4.0790000e+01  -3.8127000e+01
   4.0795000e+01  -3.1782000e+01
   4.0800000e+01  -2.5440000e+01
   4.0805000e+01  -1.9428000e+01
   4.0810000e+01  -1.3727000e+01
   4.0815000e+01  -8.4190000e+00
   4.0820000e+01  -3.5380000e+00
   4.0825000e+01   8.2300000e-01
   4.0830000e+01   4.7380000e+00
   4.0835000e+01   8.6740000e+00
   4.0840000e+01   1.2732000e+01
   4.0845000e+01   1.6412000e+01
   4.0850000e+01   1.9466000e+01
   4.0855000e+01   2.2063000e+01
   4.0860000e+01   2.4143000e+01
   4.0865000e+01   2.5279000e+01
   4.0870000e+01   2.5305000e+01
   4.0875000e+01   2.4658000e+01
   4.0880000e+01   2.3682000e+01
   4.0885000e+01   2.2246000e+01
   4.0890000e+01   2.0028000e+01
   4.0895000e+01   1.7343000e+01
   4.0900000e+01   1.4947000e+01
   4.0905000e+01   1.3161000e+01
   4.0910000e+01   1.1926000e+01
   4.0915000e+01   1.1085000e+01
   4.0920000e+01   1.0688000e+01
   4.0925000e+01   1.0759000e+01
   4.0930000e+01   1.1369000e+01
   4.0935000e+01   1.2547000e+01
   4.0940000e+01   1.3952000e+01
   4.0945000e+01   1.4989000e+01
   4.0950000e+01   1.5477000e+01
   4.0955000e+01   1.5690000e+01
   4.0960000e+01   1.5549000e+01
   4.0965000e+01   1.4641000e+01
   4.0970000e+01   1.2727000e+01
   4.0975000e+01   1.0013000e+01
   4.0980000e+01   7.0110000e+00
   4.0985000e+01   4.1220000e+00
   4.0990000e+01   1.2860000e+00
   4.0995000e+01  -1.6770000e+00
   4.1000000e+01  -4.8570000e+00
   4.1005000e+01  -8.0200000e+00
   4.1010000e+01  -1.0874000e+01
   4.1015000e+01  -1.3025000e+01
   4.1020000e+01  -1.3933000e+01
   4.1025000e+01  -1.3872000e+01
   4.1030000e+01  -1.3245000e+01
   4.1035000e+01  -1.1535000e+01
   4.1040000e+01  -8.2490000e+00
   4.1045000e+01  -4.1210000e+00
   4.1050000e+01  -4.0200000e-01
   4.1055000e+01   2.3150000e+00
   4.1060000e+01   4.2340000e+00
   4.1065000e+01   5.6340000e+00
   4.1070000e+01   6.7250000e+00
   4.1075000e+01   7.7210000e+00
   4.1080000e+01   8.8720000e+00
   4.1085000e+01   1.0687000e+01
   4.1090000e+01   1.3369000e+01
   4.1095000e+01   1.6473000e+01
   4.1100000e+01   1.9607000e+01
   4.1105000e+01   2.2906000e+01
   4.1110000e+01   2.6278000e+01
   4.1115000e+01   2.9404000e+01
   4.1120000e+01   3.2070000e+01
   4.1125000e+01   3.3906000e+01
   4.1130000e+01   3.4541000e+01
   4.1135000e+01   3.4088000e+01
   4.1140000e+01   3.2831000e+01
   4.1145000e+01   3.0722000e+01
   4.1150000e+01   2.7493000e+01
   4.1155000e+01   2.2883000e+01
   4.1160000e+01   1.6698000e+01
   4.1165000e+01   9.0790000e+00
   4.1170000e+01   1.1860000e+00
   4.1175000e+01  -5.4530000e+00
   4.1180000e+01  -1.0360000e+01
   4.1185000e+01  -1.4511000e+01
   4.1190000e+01  -1.9045000e+01
   4.1195000e+01  -2.3947000e+01
   4.1200000e+01  -2.8577000e+01
   4.1205000e+01  -3.2417000e+01
   4.1210000e+01  -3.5256000e+01
   4.1215000e+01  -3.7534000e+01
   4.1220000e+01  -3.9847000e+01
   4.1225000e+01  -4.2273000e+01
   4.1230000e+01  -4.4326000e+01
   4.1235000e+01  -4.5560000e+01
   4.1240000e+01  -4.6218000e+01
   4.1245000e+01  -4.6598000e+01
   4.1250000e+01  -4.6463000e+01
   4.1255000e+01  -4.5290000e+01
   4.1260000e+01  -4.2897000e+01
   4.1265000e+01  -3.9602000e+01
   4.1270000e+01  -3.6070000e+01
   4.1275000e+01  -3.2766000e+01
   4.1280000e+01  -2.9789000e+01
   4.1285000e+01  -2.7127000e+01
   4.1290000e+01  -2.5111000e+01
   4.1295000e+01  -2.4230000e+01
   4.1300000e+01  -2.4151000e+01
   4.1305000e+01  -2.4072000e+01
   4.1310000e+01  -2.3637000e+01
   4.1315000e+01  -2.2889000e+01
   4.1320000e+01  -2.2485000e+01
   4.1325000e+01  -2.2676000e+01
   4.1330000e+01  -2.2806000e+01
   4.1335000e+01  -2.2092000e+01
   4.1340000e+01  -2.0605000e+01
   4.1345000e+01  -1.9085000e+01
   4.1350000e+01  -1.7372000e+01
   4.1355000e+01  -1.4240000e+01
   4.1360000e+01  -9.2470000e+00
   4.1365000e+01  -3.6890000e+00
   4.1370000e+01   1.3210000e+00
   4.1375000e+01   5.9830000e+00
   4.1380000e+01   1.0446000e+01
   4.1385000e+01   1.4146000e+01
   4.1390000e+01   1.6926000e+01
   4.1395000e+01   1.9332000e+01
   4.1400000e+01   2.1564000e+01
   4.1405000e+01   2.3253000e+01
   4.1410000e+01   2.4572000e+01
   4.1415000e+01   2.6080000e+01
   4.1420000e+01   2.7540000e+01
   4.1425000e+01   2.8245000e+01
   4.1430000e+01   2.8523000e+01
   4.1435000e+01   2.9344000e+01
   4.1440000e+01   3.0488000e+01
   4.1445000e+01   3.1115000e+01
   4.1450000e+01   3.1332000e+01
   4.1455000e+01   3.2075000e+01
   4.1460000e+01   3.3509000e+01
   4.1465000e+01   3.4689000e+01
   4.1470000e+01   3.5031000e+01
   4.1475000e+01   3.4924000e+01
   4.1480000e+01   3.5019000e+01
   4.1485000e+01   3.5572000e+01
   4.1490000e+01   3.6337000e+01
   4.1495000e+01   3.6986000e+01
   4.1500000e+01   3.7568000e+01
   4.1505000e+01   3.8490000e+01
   4.1510000e+01   3.9894000e+01
   4.1515000e+01   4.1483000e+01
   4.1520000e+01   4.2821000e+01
   4.1525000e+01   4.3719000e+01
   4.1530000e+01   4.4322000e+01
   4.1535000e+01   4.4828000e+01
   4.1540000e+01   4.4922000e+01
   4.1545000e+01   4.4203000e+01
   4.1550000e+01   4.2876000e+01
   4.1555000e+01   4.1123000e+01
   4.1560000e+01   3.8865000e+01
   4.1565000e+01   3.6100000e+01
   4.1570000e+01   3.2987000e+01
   4.1575000e+01   2.9601000e+01
   4.1580000e+01   2.5892000e+01
   4.1585000e+01   2.2371000e+01
   4.1590000e+01   1.9672000e+01
   4.1595000e+01   1.7670000e+01
   4.1600000e+01   1.5918000e+01
   4.1605000e+01   1.4458000e+01
   4.1610000e+01   1.3402000e+01
   4.1615000e+01   1.2233000e+01
   4.1620000e+01   1.0597000e+01
   4.1625000e+01   8.6710000e+00
   4.1630000e+01   6.6020000e+00
   4.1635000e+01   4.6140000e+00
   4.1640000e+01   3.0450000e+00
   4.1645000e+01   2.1020000e+00
   4.1650000e+01   1.6220000e+00
   4.1655000e+01   1.1640000e+00
   4.1660000e+01   5.8800000e-01
   4.1665000e+01   2.0500000e-01
   4.1670000e+01   3.0700000e-01
   4.1675000e+01   6.6000000e-01
   4.1680000e+01   7.3100000e-01
   4.1685000e+01   2.8800000e-01
   4.1690000e+01  -6.3600000e-01
   4.1695000e+01  -1.8020000e+00
   4.1700000e+01  -3.1460000e+00
   4.1705000e+01  -4.6210000e+00
   4.1710000e+01  -5.8790000e+00
   4.1715000e+01  -6.3520000e+00
   4.1720000e+01  -5.8650000e+00
   4.1725000e+01  -5.3230000e+00
   4.1730000e+01  -5.4790000e+00
   4.1735000e+01  -6.0000000e+00
   4.1740000e+01  -6.2300000e+00
   4.1745000e+01  -6.3430000e+00
   4.1750000e+01  -7.0750000e+00
   4.1755000e+01  -8.7220000e+00
   4.1760000e+01  -1.0804000e+01
   4.1765000e+01  -1.2857000e+01
   4.1770000e+01  -1.5011000e+01
   4.1775000e+01  -1.7681000e+01
   4.1780000e+01  -2.0628000e+01
   4.1785000e+01  -2.3255000e+01
   4.1790000e+01  -2.5685000e+01
   4.1795000e+01  -2.8246000e+01
   4.1800000e+01  -3.0677000e+01
   4.1805000e+01  -3.2191000e+01
   4.1810000e+01  -3.2475000e+01
   4.1815000e+01  -3.2098000e+01
   4.1820000e+01  -3.1448000e+01
   4.1825000e+01  -3.0317000e+01
   4.1830000e+01  -2.8556000e+01
   4.1835000e+01  -2.6638000e+01
   4.1840000e+01  -2.5173000e+01
   4.1845000e+01  -2.3904000e+01
   4.1850000e+01  -2.2065000e+01
   4.1855000e+01  -1.9702000e+01
   4.1860000e+01  -1.7524000e+01
   4.1865000e+01  -1.5788000e+01
   4.1870000e+01  -1.4120000e+01
   4.1875000e+01  -1.2294000e+01
   4.1880000e+01  -1.0817000e+01
   4.1885000e+01  -1.0260000e+01
   4.1890000e+01  -1.0508000e+01
   4.1895000e+01  -1.1027000e+01
   4.1900000e+01  -1.1728000e+01
   4.1905000e+01  -1.2837000e+01
   4.1910000e+01  -1.4328000e+01
   4.1915000e+01  -1.6063000e+01
   4.1920000e+01  -1.7982000e+01
   4.1925000e+01  -2.0515000e+01
   4.1930000e+01  -2.3725000e+01
   4.1935000e+01  -2.6953000e+01
   4.1940000e+01  -2.9924000e+01
   4.1945000e+01  -3.2985000e+01
   4.1950000e+01  -3.6167000e+01
   4.1955000e+01  -3.9099000e+01
   4.1960000e+01  -4.1713000e+01
   4.1965000e+01  -4.4113000e+01
   4.1970000e+01  -4.6137000e+01
   4.1975000e+01  -4.7691000e+01
   4.1980000e+01  -4.9075000e+01
   4.1985000e+01  -5.0597000e+01
   4.1990000e+01  -5.2106000e+01
   4.1995000e+01  -5.3240000e+01
   4.2000000e+01  -5.3841000e+01
   4.2005000e+01  -5.3905000e+01
   4.2010000e+01  -5.3564000e+01
   4.2015000e+01  -5.3019000e+01
   4.2020000e+01  -5.2385000e+01
   4.2025000e+01  -5.2079000e+01
   4.2030000e+01  -5.2249000e+01
   4.2035000e+01  -5.2298000e+01
   4.2040000e+01  -5.1766000e+01
   4.2045000e+01  -5.0922000e+01
   4.2050000e+01  -4.9909000e+01
   4.2055000e+01  -4.8229000e+01
   4.2060000e+01  -4.5506000e+01
   4.2065000e+01  -4.2097000e+01
   4.2070000e+01  -3.8413000e+01
   4.2075000e+01  -3.4185000e+01
   4.2080000e+01  -2.9284000e+01
   4.2085000e+01  -2.4171000e+01
   4.2090000e+01  -1.9111000e+01
   4.2095000e+01  -1.4240000e+01
   4.2100000e+01  -9.7860000e+00
   4.2105000e+01  -5.7850000e+00
   4.2110000e+01  -2.1930000e+00
   4.2115000e+01   1.1340000e+00
   4.2120000e+01   4.3060000e+00
   4.2125000e+01   7.2140000e+00
   4.2130000e+01   9.8110000e+00
   4.2135000e+01   1.2232000e+01
   4.2140000e+01   1.4532000e+01
   4.2145000e+01   1.6785000e+01
   4.2150000e+01   1.9194000e+01
   4.2155000e+01   2.1564000e+01
   4.2160000e+01   2.3390000e+01
   4.2165000e+01   2.4577000e+01
   4.2170000e+01   2.5266000e+01
   4.2175000e+01   2.5553000e+01
   4.2180000e+01   2.5609000e+01
   4.2185000e+01   2.5525000e+01
   4.2190000e+01   2.5324000e+01
   4.2195000e+01   2.4904000e+01
   4.2200000e+01   2.4023000e+01
   4.2205000e+01   2.2889000e+01
   4.2210000e+01   2.1555000e+01
   4.2215000e+01   1.9840000e+01
   4.2220000e+01   1.7849000e+01
   4.2225000e+01   1.5683000e+01
   4.2230000e+01   1.3398000e+01
   4.2235000e+01   1.1089000e+01
   4.2240000e+01   8.6740000e+00
   4.2245000e+01   5.9660000e+00
   4.2250000e+01   3.2030000e+00
   4.2255000e+01   7.5700000e-01
   4.2260000e+01  -1.4850000e+00
   4.2265000e+01  -3.6030000e+00
   4.2270000e+01  -5.3710000e+00
   4.2275000e+01  -6.6910000e+00
   4.2280000e+01  -7.8090000e+00
   4.2285000e+01  -8.9910000e+00
   4.2290000e+01  -1.0212000e+01
   4.2295000e+01  -1.1499000e+01
   4.2300000e+01  -1.3042000e+01
   4.2305000e+01  -1.4602000e+01
   4.2310000e+01  -1.6053000e+01
   4.2315000e+01  -1.7332000e+01
   4.2320000e+01  -1.8237000e+01
   4.2325000e+01  -1.8936000e+01
   4.2330000e+01  -1.9508000e+01
   4.2335000e+01  -1.9748000e+01
   4.2340000e+01  -1.9692000e+01
   4.2345000e+01  -1.9616000e+01
   4.2350000e+01  -1.9530000e+01
   4.2355000e+01  -1.9054000e+01
   4.2360000e+01  -1.8093000e+01
   4.2365000e+01  -1.7263000e+01
   4.2370000e+01  -1.7122000e+01
   4.2375000e+01  -1.7621000e+01
   4.2380000e+01  -1.8550000e+01
   4.2385000e+01  -1.9654000e+01
   4.2390000e+01  -2.0628000e+01
   4.2395000e+01  -2.1233000e+01
   4.2400000e+01  -2.1253000e+01
   4.2405000e+01  -2.0491000e+01
   4.2410000e+01  -1.8861000e+01
   4.2415000e+01  -1.6448000e+01
   4.2420000e+01  -1.3399000e+01
   4.2425000e+01  -9.9250000e+00
   4.2430000e+01  -6.3950000e+00
   4.2435000e+01  -3.0920000e+00
   4.2440000e+01  -3.0000000e-01
   4.2445000e+01   1.4460000e+00
   4.2450000e+01   2.0980000e+00
   4.2455000e+01   2.0660000e+00
   4.2460000e+01   1.2470000e+00
   4.2465000e+01  -4.1200000e-01
   4.2470000e+01  -2.4450000e+00
   4.2475000e+01  -4.3500000e+00
   4.2480000e+01  -6.2510000e+00
   4.2485000e+01  -8.3360000e+00
   4.2490000e+01  -1.0262000e+01
   4.2495000e+01  -1.1686000e+01
   4.2500000e+01  -1.2762000e+01
   4.2505000e+01  -1.3690000e+01
   4.2510000e+01  -1.4312000e+01
   4.2515000e+01  -1.4515000e+01
   4.2520000e+01  -1.4608000e+01
   4.2525000e+01  -1.4797000e+01
   4.2530000e+01  -1.4622000e+01
   4.2535000e+01  -1.3373000e+01
   4.2540000e+01  -1.1112000e+01
   4.2545000e+01  -8.5520000e+00
   4.2550000e+01  -5.8290000e+00
   4.2555000e+01  -2.4890000e+00
   4.2560000e+01   1.5940000e+00
   4.2565000e+01   5.8280000e+00
   4.2570000e+01   9.5660000e+00
   4.2575000e+01   1.2718000e+01
   4.2580000e+01   1.5522000e+01
   4.2585000e+01   1.7906000e+01
   4.2590000e+01   1.9593000e+01
   4.2595000e+01   2.0614000e+01
   4.2600000e+01   2.1503000e+01
   4.2605000e+01   2.2423000e+01
   4.2610000e+01   2.3287000e+01
   4.2615000e+01   2.4295000e+01
   4.2620000e+01   2.5551000e+01
   4.2625000e+01   2.6849000e+01
   4.2630000e+01   2.7844000e+01
   4.2635000e+01   2.8608000e+01
   4.2640000e+01   2.9109000e+01
   4.2645000e+01   2.8935000e+01
   4.2650000e+01   2.8033000e+01
   4.2655000e+01   2.6702000e+01
   4.2660000e+01   2.5293000e+01
   4.2665000e+01   2.4009000e+01
   4.2670000e+01   2.2881000e+01
   4.2675000e+01   2.1975000e+01
   4.2680000e+01   2.1231000e+01
   4.2685000e+01   2.0437000e+01
   4.2690000e+01   1.9652000e+01
   4.2695000e+01   1.9221000e+01
   4.2700000e+01   1.9348000e+01
   4.2705000e+01   1.9961000e+01
   4.2710000e+01   2.0958000e+01
   4.2715000e+01   2.2063000e+01
   4.2720000e+01   2.2761000e+01
   4.2725000e+01   2.2889000e+01
   4.2730000e+01   2.2807000e+01
   4.2735000e+01   2.3008000e+01
   4.2740000e+01   2.3540000e+01
   4.2745000e+01   2.4069000e+01
   4.2750000e+01   2.4426000e+01
   4.2755000e+01   2.4401000e+01
   4.2760000e+01   2.3732000e+01
   4.2765000e+01   2.2592000e+01
   4.2770000e+01   2.1852000e+01
   4.2775000e+01   2.1952000e+01
   4.2780000e+01   2.2530000e+01
   4.2785000e+01   2.3062000e+01
   4.2790000e+01   2.3498000e+01
   4.2795000e+01   2.3992000e+01
   4.2800000e+01   2.4789000e+01
   4.2805000e+01   2.6101000e+01
   4.2810000e+01   2.7999000e+01
   4.2815000e+01   3.0399000e+01
   4.2820000e+01   3.3006000e+01
   4.2825000e+01   3.5193000e+01
   4.2830000e+01   3.6522000e+01
   4.2835000e+01   3.7052000e+01
   4.2840000e+01   3.6868000e+01
   4.2845000e+01   3.5620000e+01
   4.2850000e+01   3.3104000e+01
   4.2855000e+01   2.9634000e+01
   4.2860000e+01   2.5558000e+01
   4.2865000e+01   2.0924000e+01
   4.2870000e+01   1.5796000e+01
   4.2875000e+01   1.0531000e+01
   4.2880000e+01   5.3810000e+00
   4.2885000e+01   3.4900000e-01
   4.2890000e+01  -4.5970000e+00
   4.2895000e+01  -9.4250000e+00
   4.2900000e+01  -1.4073000e+01
   4.2905000e+01  -1.8363000e+01
   4.2910000e+01  -2.2072000e+01
   4.2915000e+01  -2.4930000e+01
   4.2920000e+01  -2.6531000e+01
   4.2925000e+01  -2.6967000e+01
   4.2930000e+01  -2.6909000e+01
   4.2935000e+01  -2.6753000e+01
   4.2940000e+01  -2.6657000e+01
   4.2945000e+01  -2.6713000e+01
   4.2950000e+01  -2.6784000e+01
   4.2955000e+01  -2.6602000e+01
   4.2960000e+01  -2.6154000e+01
   4.2965000e+01  -2.5702000e+01
   4.2970000e+01  -2.5291000e+01
   4.2975000e+01  -2.4511000e+01
   4.2980000e+01  -2.2924000e+01
   4.2985000e+01  -2.0510000e+01
   4.2990000e+01  -1.7538000e+01
   4.2995000e+01  -1.4242000e+01
   4.3000000e+01  -1.0622000e+01
   4.3005000e+01  -6.6480000e+00
   4.3010000e+01  -2.3560000e+00
   4.3015000e+01   2.3660000e+00
   4.3020000e+01   7.5570000e+00
   4.3025000e+01   1.2836000e+01
   4.3030000e+01   1.7631000e+01
   4.3035000e+01   2.1854000e+01
   4.3040000e+01   2.5658000e+01
   4.3045000e+01   2.9090000e+01
   4.3050000e+01   3.2309000e+01
   4.3055000e+01   3.5540000e+01
   4.3060000e+01   3.8527000e+01
   4.3065000e+01   4.0919000e+01
   4.3070000e+01   4.2684000e+01
   4.3075000e+01   4.3933000e+01
   4.3080000e+01   4.4742000e+01
   4.3085000e+01   4.5252000e+01
   4.3090000e+01   4.5563000e+01
   4.3095000e+01   4.5658000e+01
   4.3100000e+01   4.5666000e+01
   4.3105000e+01   4.5581000e+01
   4.3110000e+01   4.5366000e+01
   4.3115000e+01   4.5205000e+01
   4.3120000e+01   4.5471000e+01
   4.3125000e+01   4.6237000e+01
   4.3130000e+01   4.7176000e+01
   4.3135000e+01   4.7957000e+01
   4.3140000e+01   4.8357000e+01
   4.3145000e+01   4.8353000e+01
   4.3150000e+01   4.8123000e+01
   4.3155000e+01   4.7833000e+01
   4.3160000e+01   4.7381000e+01
   4.3165000e+01   4.6654000e+01
   4.3170000e+01   4.5668000e+01
   4.3175000e+01   4.4241000e+01
   4.3180000e+01   4.2140000e+01
   4.3185000e+01   3.9015000e+01
   4.3190000e+01   3.4841000e+01
   4.3195000e+01   2.9926000e+01
   4.3200000e+01   2.4740000e+01
   4.3205000e+01   1.9740000e+01
   4.3210000e+01   1.5112000e+01
   4.3215000e+01   1.1068000e+01
   4.3220000e+01   7.6110000e+00
   4.3225000e+01   4.3950000e+00
   4.3230000e+01   1.3740000e+00
   4.3235000e+01  -1.0660000e+00
   4.3240000e+01  -2.9880000e+00
   4.3245000e+01  -4.9080000e+00
   4.3250000e+01  -6.8090000e+00
   4.3255000e+01  -8.0690000e+00
   4.3260000e+01  -8.4440000e+00
   4.3265000e+01  -8.2890000e+00
   4.3270000e+01  -7.8270000e+00
   4.3275000e+01  -6.9630000e+00
   4.3280000e+01  -5.7080000e+00
   4.3285000e+01  -4.1470000e+00
   4.3290000e+01  -2.1330000e+00
   4.3295000e+01   3.3400000e-01
   4.3300000e+01   2.9110000e+00
   4.3305000e+01   5.0230000e+00
   4.3310000e+01   6.3680000e+00
   4.3315000e+01   7.2870000e+00
   4.3320000e+01   8.2200000e+00
   4.3325000e+01   9.1790000e+00
   4.3330000e+01   1.0099000e+01
   4.3335000e+01   1.0799000e+01
   4.3340000e+01   1.0887000e+01
   4.3345000e+01   1.0213000e+01
   4.3350000e+01   8.8800000e+00
   4.3355000e+01   7.1730000e+00
   4.3360000e+01   5.3630000e+00
   4.3365000e+01   3.7600000e+00
   4.3370000e+01   2.6970000e+00
   4.3375000e+01   2.3970000e+00
   4.3380000e+01   2.9840000e+00
   4.3385000e+01   4.2060000e+00
   4.3390000e+01   5.4820000e+00
   4.3395000e+01   6.4030000e+00
   4.3400000e+01   6.9650000e+00
   4.3405000e+01   7.1540000e+00
   4.3410000e+01   6.8980000e+00
   4.3415000e+01   6.4570000e+00
   4.3420000e+01   6.0580000e+00
   4.3425000e+01   5.4610000e+00
   4.3430000e+01   4.2870000e+00
   4.3435000e+01   2.6190000e+00
   4.3440000e+01   7.9900000e-01
   4.3445000e+01  -1.2880000e+00
   4.3450000e+01  -3.9770000e+00
   4.3455000e+01  -7.1800000e+00
   4.3460000e+01  -1.0320000e+01
   4.3465000e+01  -1.3041000e+01
   4.3470000e+01  -1.5513000e+01
   4.3475000e+01  -1.7977000e+01
   4.3480000e+01  -2.0639000e+01
   4.3485000e+01  -2.3575000e+01
   4.3490000e+01  -2.6885000e+01
   4.3495000e+01  -3.0828000e+01
   4.3500000e+01  -3.5454000e+01
   4.3505000e+01  -4.0407000e+01
   4.3510000e+01  -4.5166000e+01
   4.3515000e+01  -4.9320000e+01
   4.3520000e+01  -5.2773000e+01
   4.3525000e+01  -5.5444000e+01
   4.3530000e+01  -5.7263000e+01
   4.3535000e+01  -5.8154000e+01
   4.3540000e+01  -5.8110000e+01
   4.3545000e+01  -5.7466000e+01
   4.3550000e+01  -5.6473000e+01
   4.3555000e+01  -5.5035000e+01
   4.3560000e+01  -5.3103000e+01
   4.3565000e+01  -5.0493000e+01
   4.3570000e+01  -4.6820000e+01
   4.3575000e+01  -4.2098000e+01
   4.3580000e+01  -3.6738000e+01
   4.3585000e+01  -3.1057000e+01
   4.3590000e+01  -2.5351000e+01
   4.3595000e+01  -2.0081000e+01
   4.3600000e+01  -1.5458000e+01
   4.3605000e+01  -1.1206000e+01
   4.3610000e+01  -7.2680000e+00
   4.3615000e+01  -3.6980000e+00
   4.3620000e+01  -2.8900000e-01
   4.3625000e+01   2.6950000e+00
   4.3630000e+01   5.0410000e+00
   4.3635000e+01   7.0640000e+00
   4.3640000e+01   8.8840000e+00
   4.3645000e+01   1.0203000e+01
   4.3650000e+01   1.0557000e+01
   4.3655000e+01   9.8470000e+00
   4.3660000e+01   8.1830000e+00
   4.3665000e+01   5.6110000e+00
   4.3670000e+01   2.3940000e+00
   4.3675000e+01  -8.3600000e-01
   4.3680000e+01  -3.4750000e+00
   4.3685000e+01  -5.2230000e+00
   4.3690000e+01  -5.9580000e+00
   4.3695000e+01  -5.4880000e+00
   4.3700000e+01  -4.0820000e+00
   4.3705000e+01  -2.4970000e+00
   4.3710000e+01  -1.1430000e+00
   4.3715000e+01   7.5000000e-02
   4.3720000e+01   1.4680000e+00
   4.3725000e+01   2.6590000e+00
   4.3730000e+01   3.1000000e+00
   4.3735000e+01   3.0960000e+00
   4.3740000e+01   3.0750000e+00
   4.3745000e+01   2.8160000e+00
   4.3750000e+01   1.8070000e+00
   4.3755000e+01   1.4000000e-01
   4.3760000e+01  -1.6120000e+00
   4.3765000e+01  -3.2070000e+00
   4.3770000e+01  -4.6780000e+00
   4.3775000e+01  -5.9180000e+00
   4.3780000e+01  -6.6510000e+00
   4.3785000e+01  -6.8950000e+00
   4.3790000e+01  -7.0950000e+00
   4.3795000e+01  -7.4740000e+00
   4.3800000e+01  -7.6810000e+00
   4.3805000e+01  -7.2900000e+00
   4.3810000e+01  -6.4870000e+00
   4.3815000e+01  -5.9080000e+00
   4.3820000e+01  -5.6360000e+00
   4.3825000e+01  -5.1250000e+00
   4.3830000e+01  -4.1440000e+00
   4.3835000e+01  -3.0730000e+00
   4.3840000e+01  -2.4520000e+00
   4.3845000e+01  -2.3840000e+00
   4.3850000e+01  -2.5180000e+00
   4.3855000e+01  -2.4410000e+00
   4.3860000e+01  -1.9030000e+00
   4.3865000e+01  -8.6500000e-01
   4.3870000e+01   5.8000000e-01
   4.3875000e+01   2.0270000e+00
   4.3880000e+01   3.3060000e+00
   4.3885000e+01   4.5890000e+00
   4.3890000e+01   5.9030000e+00
   4.3895000e+01   7.0820000e+00
   4.3900000e+01   7.9940000e+00
   4.3905000e+01   8.7320000e+00
   4.3910000e+01   9.4940000e+00
   4.3915000e+01   1.0428000e+01
   4.3920000e+01   1.1756000e+01
   4.3925000e+01   1.3318000e+01
   4.3930000e+01   1.4942000e+01
   4.3935000e+01   1.6654000e+01
   4.3940000e+01   1.8339000e+01
   4.3945000e+01   1.9914000e+01
   4.3950000e+01   2.1371000e+01
   4.3955000e+01   2.2576000e+01
   4.3960000e+01   2.3292000e+01
   4.3965000e+01   2.3448000e+01
   4.3970000e+01   2.3331000e+01
   4.3975000e+01   2.3181000e+01
   4.3980000e+01   2.3059000e+01
   4.3985000e+01   2.3096000e+01
   4.3990000e+01   2.3445000e+01
   4.3995000e+01   2.4029000e+01
   4.4000000e+01   2.4545000e+01
   4.4005000e+01   2.4794000e+01
   4.4010000e+01   2.4683000e+01
   4.4015000e+01   2.4294000e+01
   4.4020000e+01   2.4006000e+01
   4.4025000e+01   2.3754000e+01
   4.4030000e+01   2.3462000e+01
   4.4035000e+01   2.3553000e+01
   4.4040000e+01   2.4192000e+01
   4.4045000e+01   2.4987000e+01
   4.4050000e+01   2.5506000e+01
   4.4055000e+01   2.5690000e+01
   4.4060000e+01   2.5710000e+01
   4.4065000e+01   2.5551000e+01
   4.4070000e+01   2.4835000e+01
   4.4075000e+01   2.3156000e+01
   4.4080000e+01   2.0491000e+01
   4.4085000e+01   1.7148000e+01
   4.4090000e+01   1.3064000e+01
   4.4095000e+01   8.0090000e+00
   4.4100000e+01   2.4610000e+00
   4.4105000e+01  -2.5630000e+00
   4.4110000e+01  -6.7480000e+00
   4.4115000e+01  -1.0660000e+01
   4.4120000e+01  -1.4790000e+01
   4.4125000e+01  -1.8958000e+01
   4.4130000e+01  -2.2523000e+01
   4.4135000e+01  -2.5093000e+01
   4.4140000e+01  -2.7118000e+01
   4.4145000e+01  -2.9436000e+01
   4.4150000e+01  -3.2261000e+01
   4.4155000e+01  -3.5189000e+01
   4.4160000e+01  -3.7866000e+01
   4.4165000e+01  -4.0391000e+01
   4.4170000e+01  -4.2877000e+01
   4.4175000e+01  -4.5171000e+01
   4.4180000e+01  -4.7206000e+01
   4.4185000e+01  -4.8916000e+01
   4.4190000e+01  -5.0003000e+01
   4.4195000e+01  -5.0203000e+01
   4.4200000e+01  -4.9724000e+01
   4.4205000e+01  -4.8870000e+01
   4.4210000e+01  -4.7774000e+01
   4.4215000e+01  -4.6189000e+01
   4.4220000e+01  -4.3752000e+01
   4.4225000e+01  -4.0646000e+01
   4.4230000e+01  -3.7242000e+01
   4.4235000e+01  -3.3347000e+01
   4.4240000e+01  -2.8767000e+01
   4.4245000e+01  -2.3790000e+01
   4.4250000e+01  -1.8769000e+01
   4.4255000e+01  -1.3700000e+01
   4.4260000e+01  -8.4750000e+00
   4.4265000e+01  -3.0720000e+00
   4.4270000e+01   2.5770000e+00
   4.4275000e+01   8.2440000e+00
   4.4280000e+01   1.3559000e+01
   4.4285000e+01   1.8457000e+01
   4.4290000e+01   2.3213000e+01
   4.4295000e+01   2.7988000e+01
   4.4300000e+01   3.2560000e+01
   4.4305000e+01   3.6621000e+01
   4.4310000e+01   4.0251000e+01
   4.4315000e+01   4.3765000e+01
   4.4320000e+01   4.7279000e+01
   4.4325000e+01   5.0393000e+01
   4.4330000e+01   5.2896000e+01
   4.4335000e+01   5.5125000e+01
   4.4340000e+01   5.7164000e+01
   4.4345000e+01   5.9095000e+01
   4.4350000e+01   6.1012000e+01
   4.4355000e+01   6.2591000e+01
   4.4360000e+01   6.3490000e+01
   4.4365000e+01   6.3652000e+01
   4.4370000e+01   6.3285000e+01
   4.4375000e+01   6.2578000e+01
   4.4380000e+01   6.1421000e+01
   4.4385000e+01   5.9317000e+01
   4.4390000e+01   5.5727000e+01
   4.4395000e+01   5.0660000e+01
   4.4400000e+01   4.4740000e+01
   4.4405000e+01   3.8108000e+01
   4.4410000e+01   3.0832000e+01
   4.4415000e+01   2.3196000e+01
   4.4420000e+01   1.5517000e+01
   4.4425000e+01   7.9360000e+00
   4.4430000e+01   4.7900000e-01
   4.4435000e+01  -6.4190000e+00
   4.4440000e+01  -1.2458000e+01
   4.4445000e+01  -1.7909000e+01
   4.4450000e+01  -2.3113000e+01
   4.4455000e+01  -2.8033000e+01
   4.4460000e+01  -3.2413000e+01
   4.4465000e+01  -3.6338000e+01
   4.4470000e+01  -4.0205000e+01
   4.4475000e+01  -4.4077000e+01
   4.4480000e+01  -4.7420000e+01
   4.4485000e+01  -5.0066000e+01
   4.4490000e+01  -5.2266000e+01
   4.4495000e+01  -5.4164000e+01
   4.4500000e+01  -5.5686000e+01
   4.4505000e+01  -5.6641000e+01
   4.4510000e+01  -5.6858000e+01
   4.4515000e+01  -5.6384000e+01
   4.4520000e+01  -5.5428000e+01
   4.4525000e+01  -5.4083000e+01
   4.4530000e+01  -5.2303000e+01
   4.4535000e+01  -4.9912000e+01
   4.4540000e+01  -4.6971000e+01
   4.4545000e+01  -4.3781000e+01
   4.4550000e+01  -4.0486000e+01
   4.4555000e+01  -3.7172000e+01
   4.4560000e+01  -3.3994000e+01
   4.4565000e+01  -3.1062000e+01
   4.4570000e+01  -2.8439000e+01
   4.4575000e+01  -2.6066000e+01
   4.4580000e+01  -2.3762000e+01
   4.4585000e+01  -2.1523000e+01
   4.4590000e+01  -1.9654000e+01
   4.4595000e+01  -1.8313000e+01
   4.4600000e+01  -1.7206000e+01
   4.4605000e+01  -1.6044000e+01
   4.4610000e+01  -1.4647000e+01
   4.4615000e+01  -1.2982000e+01
   4.4620000e+01  -1.1034000e+01
   4.4625000e+01  -8.8280000e+00
   4.4630000e+01  -6.2590000e+00
   4.4635000e+01  -3.2360000e+00
   4.4640000e+01   1.1000000e-02
   4.4645000e+01   3.0340000e+00
   4.4650000e+01   5.6340000e+00
   4.4655000e+01   7.9030000e+00
   4.4660000e+01   9.7560000e+00
   4.4665000e+01   1.1003000e+01
   4.4670000e+01   1.1466000e+01
   4.4675000e+01   1.1385000e+01
   4.4680000e+01   1.1063000e+01
   4.4685000e+01   1.0566000e+01
   4.4690000e+01   9.7910000e+00
   4.4695000e+01   8.8320000e+00
   4.4700000e+01   7.8740000e+00
   4.4705000e+01   6.8560000e+00
   4.4710000e+01   5.8170000e+00
   4.4715000e+01   4.9470000e+00
   4.4720000e+01   4.1400000e+00
   4.4725000e+01   3.1320000e+00
   4.4730000e+01   1.9990000e+00
   4.4735000e+01   1.0150000e+00
   4.4740000e+01   2.1800000e-01
   4.4745000e+01  -5.8100000e-01
   4.4750000e+01  -1.3680000e+00
   4.4755000e+01  -1.9950000e+00
   4.4760000e+01  -2.5620000e+00
   4.4765000e+01  -3.0980000e+00
   4.4770000e+01  -3.3180000e+00
   4.4775000e+01  -2.9490000e+00
   4.4780000e+01  -2.1570000e+00
   4.4785000e+01  -1.2990000e+00
   4.4790000e+01  -6.0200000e-01
   4.4795000e+01   1.4000000e-02
   4.4800000e+01   8.7900000e-01
   4.4805000e+01   2.0280000e+00
   4.4810000e+01   3.3150000e+00
   4.4815000e+01   4.7350000e+00
   4.4820000e+01   6.2670000e+00
   4.4825000e+01   7.8370000e+00
   4.4830000e+01   9.5420000e+00
   4.4835000e+01   1.1474000e+01
   4.4840000e+01   1.3404000e+01
   4.4845000e+01   1.4994000e+01
   4.4850000e+01   1.6206000e+01
   4.4855000e+01   1.7231000e+01
   4.4860000e+01   1.8182000e+01
   4.4865000e+01   1.8966000e+01
   4.4870000e+01   1.9483000e+01
   4.4875000e+01   1.9891000e+01
   4.4880000e+01   2.0422000e+01
   4.4885000e+01   2.1042000e+01
   4.4890000e+01   2.1525000e+01
   4.4895000e+01   2.1919000e+01
   4.4900000e+01   2.2603000e+01
   4.4905000e+01   2.3801000e+01
   4.4910000e+01   2.5231000e+01
   4.4915000e+01   2.6716000e+01
   4.4920000e+01   2.8533000e+01
   4.4925000e+01   3.0460000e+01
   4.4930000e+01   3.2044000e+01
   4.4935000e+01   3.3310000e+01
   4.4940000e+01   3.4403000e+01
   4.4945000e+01   3.5181000e+01
   4.4950000e+01   3.5444000e+01
   4.4955000e+01   3.5230000e+01
   4.4960000e+01   3.4676000e+01
   4.4965000e+01   3.3798000e+01
   4.4970000e+01   3.2633000e+01
   4.4975000e+01   3.1406000e+01
   4.4980000e+01   3.0211000e+01
   4.4985000e+01   2.9142000e+01
   4.4990000e+01   2.8532000e+01
   4.4995000e+01   2.8457000e+01
   4.5000000e+01   2.8491000e+01
   4.5005000e+01   2.8246000e+01
   4.5010000e+01   2.7737000e+01
   4.5015000e+01   2.7219000e+01
   4.5020000e+01   2.6997000e+01
   4.5025000e+01   2.6765000e+01
   4.5030000e+01   2.6271000e+01
   4.5035000e+01   2.5946000e+01
   4.5040000e+01   2.6106000e+01
   4.5045000e+01   2.6583000e+01
   4.5050000e+01   2.7281000e+01
   4.5055000e+01   2.8420000e+01
   4.5060000e+01   2.9873000e+01
   4.5065000e+01   3.1345000e+01
   4.5070000e+01   3.2808000e+01
   4.5075000e+01   3.4309000e+01
   4.5080000e+01   3.5559000e+01
   4.5085000e+01   3.6162000e+01
   4.5090000e+01   3.6265000e+01
   4.5095000e+01   3.6359000e+01
   4.5100000e+01   3.6516000e+01
   4.5105000e+01   3.6448000e+01
   4.5110000e+01   3.5854000e+01
   4.5115000e+01   3.4528000e+01
   4.5120000e+01   3.2732000e+01
   4.5125000e+01   3.0765000e+01
   4.5130000e+01   2.8630000e+01
   4.5135000e+01   2.6522000e+01
   4.5140000e+01   2.4550000e+01
   4.5145000e+01   2.2808000e+01
   4.5150000e+01   2.1481000e+01
   4.5155000e+01   2.0480000e+01
   4.5160000e+01   1.9527000e+01
   4.5165000e+01   1.8630000e+01
   4.5170000e+01   1.8008000e+01
   4.5175000e+01   1.7537000e+01
   4.5180000e+01   1.6876000e+01
   4.5185000e+01   1.5828000e+01
   4.5190000e+01   1.4305000e+01
   4.5195000e+01   1.2330000e+01
   4.5200000e+01   9.8450000e+00
   4.5205000e+01   6.7280000e+00
   4.5210000e+01   2.8660000e+00
   4.5215000e+01  -1.4500000e+00
   4.5220000e+01  -5.7250000e+00
   4.5225000e+01  -9.7770000e+00
   4.5230000e+01  -1.3748000e+01
   4.5235000e+01  -1.7528000e+01
   4.5240000e+01  -2.0822000e+01
   4.5245000e+01  -2.3682000e+01
   4.5250000e+01  -2.6155000e+01
   4.5255000e+01  -2.8185000e+01
   4.5260000e+01  -2.9857000e+01
   4.5265000e+01  -3.1212000e+01
   4.5270000e+01  -3.2274000e+01
   4.5275000e+01  -3.3197000e+01
   4.5280000e+01  -3.4001000e+01
   4.5285000e+01  -3.4762000e+01
   4.5290000e+01  -3.5613000e+01
   4.5295000e+01  -3.6646000e+01
   4.5300000e+01  -3.7687000e+01
   4.5305000e+01  -3.8562000e+01
   4.5310000e+01  -3.9465000e+01
   4.5315000e+01  -4.0486000e+01
   4.5320000e+01  -4.1594000e+01
   4.5325000e+01  -4.3043000e+01
   4.5330000e+01  -4.5143000e+01
   4.5335000e+01  -4.7639000e+01
   4.5340000e+01  -5.0056000e+01
   4.5345000e+01  -5.2225000e+01
   4.5350000e+01  -5.4091000e+01
   4.5355000e+01  -5.5487000e+01
   4.5360000e+01  -5.6313000e+01
   4.5365000e+01  -5.6333000e+01
   4.5370000e+01  -5.5370000e+01
   4.5375000e+01  -5.3518000e+01
   4.5380000e+01  -5.1062000e+01
   4.5385000e+01  -4.7912000e+01
   4.5390000e+01  -4.3738000e+01
   4.5395000e+01  -3.8764000e+01
   4.5400000e+01  -3.3688000e+01
   4.5405000e+01  -2.9045000e+01
   4.5410000e+01  -2.4866000e+01
   4.5415000e+01  -2.1378000e+01
   4.5420000e+01  -1.8716000e+01
   4.5425000e+01  -1.6300000e+01
   4.5430000e+01  -1.3530000e+01
   4.5435000e+01  -1.0506000e+01
   4.5440000e+01  -7.6930000e+00
   4.5445000e+01  -5.0570000e+00
   4.5450000e+01  -2.2500000e+00
   4.5455000e+01   7.9600000e-01
   4.5460000e+01   3.7790000e+00
   4.5465000e+01   6.0830000e+00
   4.5470000e+01   7.5590000e+00
   4.5475000e+01   8.6130000e+00
   4.5480000e+01   9.1730000e+00
   4.5485000e+01   9.0630000e+00
   4.5490000e+01   8.6370000e+00
   4.5495000e+01   7.9870000e+00
   4.5500000e+01   6.8380000e+00
   4.5505000e+01   4.9720000e+00
   4.5510000e+01   2.1990000e+00
   4.5515000e+01  -1.4750000e+00
   4.5520000e+01  -5.7810000e+00
   4.5525000e+01  -1.0266000e+01
   4.5530000e+01  -1.4694000e+01
   4.5535000e+01  -1.9006000e+01
   4.5540000e+01  -2.2880000e+01
   4.5545000e+01  -2.6415000e+01
   4.5550000e+01  -2.9765000e+01
   4.5555000e+01  -3.2709000e+01
   4.5560000e+01  -3.5109000e+01
   4.5565000e+01  -3.7138000e+01
   4.5570000e+01  -3.9139000e+01
   4.5575000e+01  -4.1442000e+01
   4.5580000e+01  -4.3796000e+01
   4.5585000e+01  -4.5914000e+01
   4.5590000e+01  -4.7822000e+01
   4.5595000e+01  -4.9469000e+01
   4.5600000e+01  -5.0916000e+01
   4.5605000e+01  -5.2290000e+01
   4.5610000e+01  -5.3527000e+01
   4.5615000e+01  -5.4320000e+01
   4.5620000e+01  -5.4600000e+01
   4.5625000e+01  -5.4749000e+01
   4.5630000e+01  -5.4681000e+01
   4.5635000e+01  -5.3882000e+01
   4.5640000e+01  -5.2428000e+01
   4.5645000e+01  -5.0803000e+01
   4.5650000e+01  -4.9111000e+01
   4.5655000e+01  -4.6868000e+01
   4.5660000e+01  -4.3962000e+01
   4.5665000e+01  -4.1121000e+01
   4.5670000e+01  -3.8870000e+01
   4.5675000e+01  -3.6937000e+01
   4.5680000e+01  -3.4753000e+01
   4.5685000e+01  -3.2328000e+01
   4.5690000e+01  -3.0256000e+01
   4.5695000e+01  -2.8975000e+01
   4.5700000e+01  -2.8082000e+01
   4.5705000e+01  -2.6966000e+01
   4.5710000e+01  -2.5644000e+01
   4.5715000e+01  -2.4347000e+01
   4.5720000e+01  -2.3044000e+01
   4.5725000e+01  -2.1639000e+01
   4.5730000e+01  -2.0081000e+01
   4.5735000e+01  -1.8198000e+01
   4.5740000e+01  -1.6002000e+01
   4.5745000e+01  -1.3780000e+01
   4.5750000e+01  -1.1541000e+01
   4.5755000e+01  -9.0250000e+00
   4.5760000e+01  -6.4140000e+00
   4.5765000e+01  -4.2590000e+00
   4.5770000e+01  -2.7410000e+00
   4.5775000e+01  -1.7520000e+00
   4.5780000e+01  -1.1760000e+00
   4.5785000e+01  -1.0420000e+00
   4.5790000e+01  -1.4330000e+00
   4.5795000e+01  -2.1450000e+00
   4.5800000e+01  -3.1970000e+00
   4.5805000e+01  -4.5430000e+00
   4.5810000e+01  -5.9700000e+00
   4.5815000e+01  -7.3000000e+00
   4.5820000e+01  -8.4190000e+00
   4.5825000e+01  -9.6000000e+00
   4.5830000e+01  -1.0967000e+01
   4.5835000e+01  -1.2382000e+01
   4.5840000e+01  -1.3837000e+01
   4.5845000e+01  -1.5349000e+01
   4.5850000e+01  -1.7026000e+01
   4.5855000e+01  -1.8960000e+01
   4.5860000e+01  -2.1156000e+01
   4.5865000e+01  -2.3475000e+01
   4.5870000e+01  -2.5677000e+01
   4.5875000e+01  -2.7780000e+01
   4.5880000e+01  -3.0114000e+01
   4.5885000e+01  -3.2496000e+01
   4.5890000e+01  -3.4365000e+01
   4.5895000e+01  -3.5778000e+01
   4.5900000e+01  -3.7008000e+01
   4.5905000e+01  -3.8268000e+01
   4.5910000e+01  -3.9612000e+01
   4.5915000e+01  -4.0593000e+01
   4.5920000e+01  -4.0871000e+01
   4.5925000e+01  -4.1002000e+01
   4.5930000e+01  -4.1343000e+01
   4.5935000e+01  -4.1448000e+01
   4.5940000e+01  -4.0968000e+01
   4.5945000e+01  -4.0182000e+01
   4.5950000e+01  -3.9353000e+01
   4.5955000e+01  -3.8343000e+01
   4.5960000e+01  -3.7015000e+01
   4.5965000e+01  -3.5463000e+01
   4.5970000e+01  -3.3684000e+01
   4.5975000e+01  -3.1493000e+01
   4.5980000e+01  -2.8945000e+01
   4.5985000e+01  -2.6395000e+01
   4.5990000e+01  -2.3951000e+01
   4.5995000e+01  -2.1601000e+01
   4.6000000e+01  -1.9408000e+01
   4.6005000e+01  -1.7323000e+01
   4.6010000e+01  -1.5313000e+01
   4.6015000e+01  -1.3403000e+01
   4.6020000e+01  -1.1324000e+01
   4.6025000e+01  -9.2140000e+00
   4.6030000e+01  -7.2280000e+00
   4.6035000e+01  -5.3900000e+00
   4.6040000e+01  -3.8490000e+00
   4.6045000e+01  -2.8870000e+00
   4.6050000e+01  -2.4550000e+00
   4.6055000e+01  -2.1570000e+00
   4.6060000e+01  -1.8680000e+00
   4.6065000e+01  -1.7000000e+00
   4.6070000e+01  -1.6830000e+00
   4.6075000e+01  -1.5120000e+00
   4.6080000e+01  -9.1700000e-01
   4.6085000e+01  -2.9000000e-02
   4.6090000e+01   8.7200000e-01
   4.6095000e+01   1.9280000e+00
   4.6100000e+01   3.3020000e+00
   4.6105000e+01   4.8620000e+00
   4.6110000e+01   6.6870000e+00
   4.6115000e+01   8.7000000e+00
   4.6120000e+01   1.0532000e+01
   4.6125000e+01   1.1887000e+01
   4.6130000e+01   1.2904000e+01
   4.6135000e+01   1.3987000e+01
   4.6140000e+01   1.5220000e+01
   4.6145000e+01   1.6246000e+01
   4.6150000e+01   1.6731000e+01
   4.6155000e+01   1.6855000e+01
   4.6160000e+01   1.6923000e+01
   4.6165000e+01   1.7069000e+01
   4.6170000e+01   1.7194000e+01
   4.6175000e+01   1.7189000e+01
   4.6180000e+01   1.7144000e+01
   4.6185000e+01   1.6955000e+01
   4.6190000e+01   1.6295000e+01
   4.6195000e+01   1.5149000e+01
   4.6200000e+01   1.3935000e+01
   4.6205000e+01   1.2811000e+01
   4.6210000e+01   1.1620000e+01
   4.6215000e+01   1.0431000e+01
   4.6220000e+01   9.2200000e+00
   4.6225000e+01   7.8020000e+00
   4.6230000e+01   6.2340000e+00
   4.6235000e+01   4.7170000e+00
   4.6240000e+01   3.1730000e+00
   4.6245000e+01   1.3280000e+00
   4.6250000e+01  -9.8100000e-01
   4.6255000e+01  -3.5890000e+00
   4.6260000e+01  -6.2750000e+00
   4.6265000e+01  -8.8930000e+00
   4.6270000e+01  -1.1424000e+01
   4.6275000e+01  -1.3838000e+01
   4.6280000e+01  -1.5832000e+01
   4.6285000e+01  -1.7236000e+01
   4.6290000e+01  -1.8309000e+01
   4.6295000e+01  -1.9011000e+01
   4.6300000e+01  -1.9110000e+01
   4.6305000e+01  -1.8719000e+01
   4.6310000e+01  -1.8132000e+01
   4.6315000e+01  -1.7485000e+01
   4.6320000e+01  -1.6573000e+01
   4.6325000e+01  -1.5223000e+01
   4.6330000e+01  -1.3525000e+01
   4.6335000e+01  -1.1500000e+01
   4.6340000e+01  -9.3530000e+00
   4.6345000e+01  -7.4190000e+00
   4.6350000e+01  -5.7410000e+00
   4.6355000e+01  -4.0350000e+00
   4.6360000e+01  -2.2650000e+00
   4.6365000e+01  -4.8500000e-01
   4.6370000e+01   1.3530000e+00
   4.6375000e+01   3.3550000e+00
   4.6380000e+01   5.5870000e+00
   4.6385000e+01   7.8700000e+00
   4.6390000e+01   1.0251000e+01
   4.6395000e+01   1.2923000e+01
   4.6400000e+01   1.5690000e+01
   4.6405000e+01   1.8395000e+01
   4.6410000e+01   2.1161000e+01
   4.6415000e+01   2.4094000e+01
   4.6420000e+01   2.7192000e+01
   4.6425000e+01   3.0146000e+01
   4.6430000e+01   3.2947000e+01
   4.6435000e+01   3.5879000e+01
   4.6440000e+01   3.8760000e+01
   4.6445000e+01   4.1174000e+01
   4.6450000e+01   4.3114000e+01
   4.6455000e+01   4.5034000e+01
   4.6460000e+01   4.7084000e+01
   4.6465000e+01   4.8943000e+01
   4.6470000e+01   5.0501000e+01
   4.6475000e+01   5.1943000e+01
   4.6480000e+01   5.3089000e+01
   4.6485000e+01   5.3589000e+01
   4.6490000e+01   5.3539000e+01
   4.6495000e+01   5.3176000e+01
   4.6500000e+01   5.2423000e+01
   4.6505000e+01   5.1158000e+01
   4.6510000e+01   4.9479000e+01
   4.6515000e+01   4.7696000e+01
   4.6520000e+01   4.6099000e+01
   4.6525000e+01   4.4659000e+01
   4.6530000e+01   4.3386000e+01
   4.6535000e+01   4.2610000e+01
   4.6540000e+01   4.2448000e+01
   4.6545000e+01   4.2741000e+01
   4.6550000e+01   4.3414000e+01
   4.6555000e+01   4.4319000e+01
   4.6560000e+01   4.5217000e+01
   4.6565000e+01   4.6029000e+01
   4.6570000e+01   4.6850000e+01
   4.6575000e+01   4.7576000e+01
   4.6580000e+01   4.8150000e+01
   4.6585000e+01   4.8582000e+01
   4.6590000e+01   4.8851000e+01
   4.6595000e+01   4.9017000e+01
   4.6600000e+01   4.9122000e+01
   4.6605000e+01   4.9001000e+01
   4.6610000e+01   4.8546000e+01
   4.6615000e+01   4.8070000e+01
   4.6620000e+01   4.7741000e+01
   4.6625000e+01   4.7261000e+01
   4.6630000e+01   4.6569000e+01
   4.6635000e+01   4.6085000e+01
   4.6640000e+01   4.5808000e+01
   4.6645000e+01   4.5406000e+01
   4.6650000e+01   4.4851000e+01
   4.6655000e+01   4.4253000e+01
   4.6660000e+01   4.3512000e+01
   4.6665000e+01   4.2565000e+01
   4.6670000e+01   4.1422000e+01
   4.6675000e+01   4.0021000e+01
   4.6680000e+01   3.8471000e+01
   4.6685000e+01   3.6935000e+01
   4.6690000e+01   3.5435000e+01
   4.6695000e+01   3.4156000e+01
   4.6700000e+01   3.3361000e+01
   4.6705000e+01   3.3014000e+01
   4.6710000e+01   3.2887000e+01
   4.6715000e+01   3.2790000e+01
   4.6720000e+01   3.2753000e+01
   4.6725000e+01   3.2979000e+01
   4.6730000e+01   3.3584000e+01
   4.6735000e+01   3.4586000e+01
   4.6740000e+01   3.5706000e+01
   4.6745000e+01   3.6631000e+01
   4.6750000e+01   3.7414000e+01
   4.6755000e+01   3.8434000e+01
   4.6760000e+01   3.9791000e+01
   4.6765000e+01   4.1342000e+01
   4.6770000e+01   4.3006000e+01
   4.6775000e+01   4.4726000e+01
   4.6780000e+01   4.6408000e+01
   4.6785000e+01   4.7959000e+01
   4.6790000e+01   4.9469000e+01
   4.6795000e+01   5.0981000e+01
   4.6800000e+01   5.2319000e+01
   4.6805000e+01   5.3384000e+01
   4.6810000e+01   5.4289000e+01
   4.6815000e+01   5.5231000e+01
   4.6820000e+01   5.6150000e+01
   4.6825000e+01   5.6864000e+01
   4.6830000e+01   5.7425000e+01
   4.6835000e+01   5.7951000e+01
   4.6840000e+01   5.8191000e+01
   4.6845000e+01   5.7961000e+01
   4.6850000e+01   5.7350000e+01
   4.6855000e+01   5.6711000e+01
   4.6860000e+01   5.6250000e+01
   4.6865000e+01   5.5675000e+01
   4.6870000e+01   5.4509000e+01
   4.6875000e+01   5.2565000e+01
   4.6880000e+01   5.0141000e+01
   4.6885000e+01   4.7484000e+01
   4.6890000e+01   4.4528000e+01
   4.6895000e+01   4.1180000e+01
   4.6900000e+01   3.7367000e+01
   4.6905000e+01   3.3196000e+01
   4.6910000e+01   2.8809000e+01
   4.6915000e+01   2.4321000e+01
   4.6920000e+01   1.9862000e+01
   4.6925000e+01   1.5408000e+01
   4.6930000e+01   1.0810000e+01
   4.6935000e+01   6.2110000e+00
   4.6940000e+01   1.8470000e+00
   4.6945000e+01  -2.3680000e+00
   4.6950000e+01  -6.6400000e+00
   4.6955000e+01  -1.0831000e+01
   4.6960000e+01  -1.4570000e+01
   4.6965000e+01  -1.7757000e+01
   4.6970000e+01  -2.0588000e+01
   4.6975000e+01  -2.3288000e+01
   4.6980000e+01  -2.5753000e+01
   4.6985000e+01  -2.7801000e+01
   4.6990000e+01  -2.9457000e+01
   4.6995000e+01  -3.0821000e+01
   4.7000000e+01  -3.2030000e+01
   4.7005000e+01  -3.3245000e+01
   4.7010000e+01  -3.4563000e+01
   4.7015000e+01  -3.5858000e+01
   4.7020000e+01  -3.6682000e+01
   4.7025000e+01  -3.7029000e+01
   4.7030000e+01  -3.7277000e+01
   4.7035000e+01  -3.7452000e+01
   4.7040000e+01  -3.7461000e+01
   4.7045000e+01  -3.7395000e+01
   4.7050000e+01  -3.7449000e+01
   4.7055000e+01  -3.7590000e+01
   4.7060000e+01  -3.7801000e+01
   4.7065000e+01  -3.8163000e+01
   4.7070000e+01  -3.8731000e+01
   4.7075000e+01  -3.9480000e+01
   4.7080000e+01  -4.0571000e+01
   4.7085000e+01  -4.2143000e+01
   4.7090000e+01  -4.3972000e+01
   4.7095000e+01  -4.5771000e+01
   4.7100000e+01  -4.7480000e+01
   4.7105000e+01  -4.9350000e+01
   4.7110000e+01  -5.1420000e+01
   4.7115000e+01  -5.3443000e+01
   4.7120000e+01  -5.5330000e+01
   4.7125000e+01  -5.7199000e+01
   4.7130000e+01  -5.8904000e+01
   4.7135000e+01  -6.0107000e+01
   4.7140000e+01  -6.0805000e+01
   4.7145000e+01  -6.1317000e+01
   4.7150000e+01  -6.1732000e+01
   4.7155000e+01  -6.1591000e+01
   4.7160000e+01  -6.0750000e+01
   4.7165000e+01  -5.9564000e+01
   4.7170000e+01  -5.8188000e+01
   4.7175000e+01  -5.6516000e+01
   4.7180000e+01  -5.4683000e+01
   4.7185000e+01  -5.2968000e+01
   4.7190000e+01  -5.1487000e+01
   4.7195000e+01  -5.0138000e+01
   4.7200000e+01  -4.9060000e+01
   4.7205000e+01  -4.8457000e+01
   4.7210000e+01  -4.8126000e+01
   4.7215000e+01  -4.7492000e+01
   4.7220000e+01  -4.6365000e+01
   4.7225000e+01  -4.5256000e+01
   4.7230000e+01  -4.4307000e+01
   4.7235000e+01  -4.3145000e+01
   4.7240000e+01  -4.1770000e+01
   4.7245000e+01  -4.0368000e+01
   4.7250000e+01  -3.9169000e+01
   4.7255000e+01  -3.8290000e+01
   4.7260000e+01  -3.7656000e+01
   4.7265000e+01  -3.7033000e+01
   4.7270000e+01  -3.6187000e+01
   4.7275000e+01  -3.5165000e+01
   4.7280000e+01  -3.4221000e+01
   4.7285000e+01  -3.3561000e+01
   4.7290000e+01  -3.3010000e+01
   4.7295000e+01  -3.2286000e+01
   4.7300000e+01  -3.1251000e+01
   4.7305000e+01  -2.9927000e+01
   4.7310000e+01  -2.8383000e+01
   4.7315000e+01  -2.6665000e+01
   4.7320000e+01  -2.4830000e+01
   4.7325000e+01  -2.2927000e+01
   4.7330000e+01  -2.0820000e+01
   4.7335000e+01  -1.8338000e+01
   4.7340000e+01  -1.5580000e+01
   4.7345000e+01  -1.2732000e+01
   4.7350000e+01  -9.9450000e+00
   4.7355000e+01  -7.2750000e+00
   4.7360000e+01  -4.7600000e+00
   4.7365000e+01  -2.4330000e+00
   4.7370000e+01  -3.7500000e-01
   4.7375000e+01   1.2960000e+00
   4.7380000e+01   2.5150000e+00
   4.7385000e+01   3.3590000e+00
   4.7390000e+01   4.0210000e+00
   4.7395000e+01   4.5190000e+00
   4.7400000e+01   4.8370000e+00
   4.7405000e+01   5.0940000e+00
   4.7410000e+01   5.4360000e+00
   4.7415000e+01   5.9390000e+00
   4.7420000e+01   6.5510000e+00
   4.7425000e+01   7.1000000e+00
   4.7430000e+01   7.5820000e+00
   4.7435000e+01   8.1710000e+00
   4.7440000e+01   8.8370000e+00
   4.7445000e+01   9.3720000e+00
   4.7450000e+01   9.7390000e+00
   4.7455000e+01   1.0087000e+01
   4.7460000e+01   1.0348000e+01
   4.7465000e+01   1.0341000e+01
   4.7470000e+01   1.0168000e+01
   4.7475000e+01   9.9420000e+00
   4.7480000e+01   9.5910000e+00
   4.7485000e+01   9.0680000e+00
   4.7490000e+01   8.4370000e+00
   4.7495000e+01   7.7580000e+00
   4.7500000e+01   6.9120000e+00
   4.7505000e+01   5.8850000e+00
   4.7510000e+01   4.7320000e+00
   4.7515000e+01   3.6460000e+00
   4.7520000e+01   2.8170000e+00
   4.7525000e+01   2.1070000e+00
   4.7530000e+01   1.4410000e+00
   4.7535000e+01   1.0090000e+00
   4.7540000e+01   6.1000000e-01
   4.7545000e+01  -7.3000000e-02
   4.7550000e+01  -9.5800000e-01
   4.7555000e+01  -1.6320000e+00
   4.7560000e+01  -1.9650000e+00
   4.7565000e+01  -2.1850000e+00
   4.7570000e+01  -2.5180000e+00
   4.7575000e+01  -2.9010000e+00
   4.7580000e+01  -3.1980000e+00
   4.7585000e+01  -3.6210000e+00
   4.7590000e+01  -4.3880000e+00
   4.7595000e+01  -5.3500000e+00
   4.7600000e+01  -6.3430000e+00
   4.7605000e+01  -7.2780000e+00
   4.7610000e+01  -8.1380000e+00
   4.7615000e+01  -8.8870000e+00
   4.7620000e+01  -9.3840000e+00
   4.7625000e+01  -9.5000000e+00
   4.7630000e+01  -9.2510000e+00
   4.7635000e+01  -8.7080000e+00
   4.7640000e+01  -8.2200000e+00
   4.7645000e+01  -8.1780000e+00
   4.7650000e+01  -8.5100000e+00
   4.7655000e+01  -8.9290000e+00
   4.7660000e+01  -9.2610000e+00
   4.7665000e+01  -9.5900000e+00
   4.7670000e+01  -9.9050000e+00
   4.7675000e+01  -1.0073000e+01
   4.7680000e+01  -1.0059000e+01
   4.7685000e+01  -9.8980000e+00
   4.7690000e+01  -9.8250000e+00
   4.7695000e+01  -1.0064000e+01
   4.7700000e+01  -1.0374000e+01
   4.7705000e+01  -1.0452000e+01
   4.7710000e+01  -1.0434000e+01
   4.7715000e+01  -1.0468000e+01
   4.7720000e+01  -1.0554000e+01
   4.7725000e+01  -1.0597000e+01
   4.7730000e+01  -1.0246000e+01
   4.7735000e+01  -9.1190000e+00
   4.7740000e+01  -7.5040000e+00
   4.7745000e+01  -6.0550000e+00
   4.7750000e+01  -4.8210000e+00
   4.7755000e+01  -3.3780000e+00
   4.7760000e+01  -1.7200000e+00
   4.7765000e+01  -3.0700000e-01
   4.7770000e+01   6.5500000e-01
   4.7775000e+01   1.2240000e+00
   4.7780000e+01   1.4950000e+00
   4.7785000e+01   1.6120000e+00
   4.7790000e+01   1.6780000e+00
   4.7795000e+01   1.7350000e+00
   4.7800000e+01   1.9390000e+00
   4.7805000e+01   2.3720000e+00
   4.7810000e+01   3.0620000e+00
   4.7815000e+01   3.9840000e+00
   4.7820000e+01   5.0170000e+00
   4.7825000e+01   5.8390000e+00
   4.7830000e+01   6.2230000e+00
   4.7835000e+01   6.3360000e+00
   4.7840000e+01   6.3310000e+00
   4.7845000e+01   5.9700000e+00
   4.7850000e+01   5.0560000e+00
   4.7855000e+01   3.5940000e+00
   4.7860000e+01   1.7020000e+00
   4.7865000e+01  -4.3300000e-01
   4.7870000e+01  -2.5500000e+00
   4.7875000e+01  -4.5090000e+00
   4.7880000e+01  -6.4170000e+00
   4.7885000e+01  -8.1400000e+00
   4.7890000e+01  -9.3680000e+00
   4.7895000e+01  -1.0117000e+01
   4.7900000e+01  -1.0506000e+01
   4.7905000e+01  -1.0513000e+01
   4.7910000e+01  -1.0069000e+01
   4.7915000e+01  -8.9880000e+00
   4.7920000e+01  -7.2970000e+00
   4.7925000e+01  -5.4160000e+00
   4.7930000e+01  -3.4780000e+00
   4.7935000e+01  -1.2570000e+00
   4.7940000e+01   1.0300000e+00
   4.7945000e+01   2.8280000e+00
   4.7950000e+01   4.0230000e+00
   4.7955000e+01   5.0100000e+00
   4.7960000e+01   6.0250000e+00
   4.7965000e+01   6.9740000e+00
   4.7970000e+01   7.8470000e+00
   4.7975000e+01   8.7670000e+00
   4.7980000e+01   9.5190000e+00
   4.7985000e+01   9.8140000e+00
   4.7990000e+01   9.5930000e+00
   4.7995000e+01   9.1080000e+00
   4.8000000e+01   8.5970000e+00
   4.8005000e+01   7.9920000e+00
   4.8010000e+01   7.1340000e+00
   4.8015000e+01   6.2080000e+00
   4.8020000e+01   5.7610000e+00
   4.8025000e+01   5.8040000e+00
   4.8030000e+01   5.7660000e+00
   4.8035000e+01   5.5230000e+00
   4.8040000e+01   5.4870000e+00
   4.8045000e+01   5.6990000e+00
   4.8050000e+01   6.0610000e+00
   4.8055000e+01   6.4680000e+00
   4.8060000e+01   6.7570000e+00
   4.8065000e+01   6.8530000e+00
   4.8070000e+01   6.7400000e+00
   4.8075000e+01   6.4860000e+00
   4.8080000e+01   6.1780000e+00
   4.8085000e+01   5.5910000e+00
   4.8090000e+01   4.5390000e+00
   4.8095000e+01   3.0360000e+00
   4.8100000e+01   1.2540000e+00
   4.8105000e+01  -5.0300000e-01
   4.8110000e+01  -1.9560000e+00
   4.8115000e+01  -3.0630000e+00
   4.8120000e+01  -4.0530000e+00
   4.8125000e+01  -5.0990000e+00
   4.8130000e+01  -5.9470000e+00
   4.8135000e+01  -6.3530000e+00
   4.8140000e+01  -6.5980000e+00
   4.8145000e+01  -7.2220000e+00
   4.8150000e+01  -8.3770000e+00
   4.8155000e+01  -9.8050000e+00
   4.8160000e+01  -1.1493000e+01
   4.8165000e+01  -1.3471000e+01
   4.8170000e+01  -1.5389000e+01
   4.8175000e+01  -1.6868000e+01
   4.8180000e+01  -1.8050000e+01
   4.8185000e+01  -1.9416000e+01
   4.8190000e+01  -2.1028000e+01
   4.8195000e+01  -2.2563000e+01
   4.8200000e+01  -2.3923000e+01
   4.8205000e+01  -2.5387000e+01
   4.8210000e+01  -2.6969000e+01
   4.8215000e+01  -2.8475000e+01
   4.8220000e+01  -2.9872000e+01
   4.8225000e+01  -3.1252000e+01
   4.8230000e+01  -3.2571000e+01
   4.8235000e+01  -3.3510000e+01
   4.8240000e+01  -3.4027000e+01
   4.8245000e+01  -3.4414000e+01
   4.8250000e+01  -3.4803000e+01
   4.8255000e+01  -3.5026000e+01
   4.8260000e+01  -3.4899000e+01
   4.8265000e+01  -3.4456000e+01
   4.8270000e+01  -3.3875000e+01
   4.8275000e+01  -3.3372000e+01
   4.8280000e+01  -3.3016000e+01
   4.8285000e+01  -3.2757000e+01
   4.8290000e+01  -3.2514000e+01
   4.8295000e+01  -3.2204000e+01
   4.8300000e+01  -3.1804000e+01
   4.8305000e+01  -3.1526000e+01
   4.8310000e+01  -3.1448000e+01
   4.8315000e+01  -3.1224000e+01
   4.8320000e+01  -3.0593000e+01
   4.8325000e+01  -2.9610000e+01
   4.8330000e+01  -2.8543000e+01
   4.8335000e+01  -2.7363000e+01
   4.8340000e+01  -2.5985000e+01
   4.8345000e+01  -2.4719000e+01
   4.8350000e+01  -2.3700000e+01
   4.8355000e+01  -2.2787000e+01
   4.8360000e+01  -2.1901000e+01
   4.8365000e+01  -2.1080000e+01
   4.8370000e+01  -2.0266000e+01
   4.8375000e+01  -1.9359000e+01
   4.8380000e+01  -1.8428000e+01
   4.8385000e+01  -1.7447000e+01
   4.8390000e+01  -1.6230000e+01
   4.8395000e+01  -1.4729000e+01
   4.8400000e+01  -1.3078000e+01
   4.8405000e+01  -1.1363000e+01
   4.8410000e+01  -9.6670000e+00
   4.8415000e+01  -8.1460000e+00
   4.8420000e+01  -6.8360000e+00
   4.8425000e+01  -5.6250000e+00
   4.8430000e+01  -4.4140000e+00
   4.8435000e+01  -3.2750000e+00
   4.8440000e+01  -2.6270000e+00
   4.8445000e+01  -2.5030000e+00
   4.8450000e+01  -2.5360000e+00
   4.8455000e+01  -2.4690000e+00
   4.8460000e+01  -2.4490000e+00
   4.8465000e+01  -2.7170000e+00
   4.8470000e+01  -3.1620000e+00
   4.8475000e+01  -3.7140000e+00
   4.8480000e+01  -4.2950000e+00
   4.8485000e+01  -4.7300000e+00
   4.8490000e+01  -4.7390000e+00
   4.8495000e+01  -4.1990000e+00
   4.8500000e+01  -3.2970000e+00
   4.8505000e+01  -2.0760000e+00
   4.8510000e+01  -6.4200000e-01
   4.8515000e+01   7.4400000e-01
   4.8520000e+01   1.9910000e+00
   4.8525000e+01   3.1550000e+00
   4.8530000e+01   4.4460000e+00
   4.8535000e+01   5.9570000e+00
   4.8540000e+01   7.3150000e+00
   4.8545000e+01   7.9970000e+00
   4.8550000e+01   7.9770000e+00
   4.8555000e+01   7.6120000e+00
   4.8560000e+01   7.0850000e+00
   4.8565000e+01   6.1850000e+00
   4.8570000e+01   4.6570000e+00
   4.8575000e+01   2.5460000e+00
   4.8580000e+01  -1.9200000e-01
   4.8585000e+01  -3.5320000e+00
   4.8590000e+01  -7.1410000e+00
   4.8595000e+01  -1.0698000e+01
   4.8600000e+01  -1.3784000e+01
   4.8605000e+01  -1.6057000e+01
   4.8610000e+01  -1.7604000e+01
   4.8615000e+01  -1.8613000e+01
   4.8620000e+01  -1.9188000e+01
   4.8625000e+01  -1.9521000e+01
   4.8630000e+01  -1.9416000e+01
   4.8635000e+01  -1.8640000e+01
   4.8640000e+01  -1.7334000e+01
   4.8645000e+01  -1.5811000e+01
   4.8650000e+01  -1.3949000e+01
   4.8655000e+01  -1.1396000e+01
   4.8660000e+01  -8.1010000e+00
   4.8665000e+01  -4.3420000e+00
   4.8670000e+01  -6.5200000e-01
   4.8675000e+01   2.6330000e+00
   4.8680000e+01   5.3910000e+00
   4.8685000e+01   7.6840000e+00
   4.8690000e+01   9.6100000e+00
   4.8695000e+01   1.1230000e+01
   4.8700000e+01   1.2798000e+01
   4.8705000e+01   1.4470000e+01
   4.8710000e+01   1.5904000e+01
   4.8715000e+01   1.7016000e+01
   4.8720000e+01   1.8048000e+01
   4.8725000e+01   1.8975000e+01
   4.8730000e+01   1.9779000e+01
   4.8735000e+01   2.0626000e+01
   4.8740000e+01   2.1487000e+01
   4.8745000e+01   2.2320000e+01
   4.8750000e+01   2.2977000e+01
   4.8755000e+01   2.3349000e+01
   4.8760000e+01   2.3551000e+01
   4.8765000e+01   2.3690000e+01
   4.8770000e+01   2.3828000e+01
   4.8775000e+01   2.4114000e+01
   4.8780000e+01   2.4685000e+01
   4.8785000e+01   2.5537000e+01
   4.8790000e+01   2.6564000e+01
   4.8795000e+01   2.8034000e+01
   4.8800000e+01   3.0028000e+01
   4.8805000e+01   3.2240000e+01
   4.8810000e+01   3.4576000e+01
   4.8815000e+01   3.7029000e+01
   4.8820000e+01   3.9387000e+01
   4.8825000e+01   4.1495000e+01
   4.8830000e+01   4.3450000e+01
   4.8835000e+01   4.5441000e+01
   4.8840000e+01   4.7521000e+01
   4.8845000e+01   4.9769000e+01
   4.8850000e+01   5.2238000e+01
   4.8855000e+01   5.4823000e+01
   4.8860000e+01   5.7366000e+01
   4.8865000e+01   5.9731000e+01
   4.8870000e+01   6.1916000e+01
   4.8875000e+01   6.4026000e+01
   4.8880000e+01   6.6069000e+01
   4.8885000e+01   6.7886000e+01
   4.8890000e+01   6.9498000e+01
   4.8895000e+01   7.0880000e+01
   4.8900000e+01   7.1896000e+01
   4.8905000e+01   7.2407000e+01
   4.8910000e+01   7.2169000e+01
   4.8915000e+01   7.1213000e+01
   4.8920000e+01   7.0116000e+01
   4.8925000e+01   6.8933000e+01
   4.8930000e+01   6.7333000e+01
   4.8935000e+01   6.5568000e+01
   4.8940000e+01   6.4194000e+01
   4.8945000e+01   6.3216000e+01
   4.8950000e+01   6.2194000e+01
   4.8955000e+01   6.0861000e+01
   4.8960000e+01   5.9368000e+01
   4.8965000e+01   5.7896000e+01
   4.8970000e+01   5.6385000e+01
   4.8975000e+01   5.4509000e+01
   4.8980000e+01   5.2155000e+01
   4.8985000e+01   4.9643000e+01
   4.8990000e+01   4.7216000e+01
   4.8995000e+01   4.4839000e+01
   4.9000000e+01   4.2356000e+01
   4.9005000e+01   3.9777000e+01
   4.9010000e+01   3.7262000e+01
   4.9015000e+01   3.4939000e+01
   4.9020000e+01   3.3047000e+01
   4.9025000e+01   3.1403000e+01
   4.9030000e+01   2.9673000e+01
   4.9035000e+01   2.8165000e+01
   4.9040000e+01   2.6975000e+01
   4.9045000e+01   2.5653000e+01
   4.9050000e+01   2.4042000e+01
   4.9055000e+01   2.2583000e+01
   4.9060000e+01   2.1393000e+01
   4.9065000e+01   2.0094000e+01
   4.9070000e+01   1.8517000e+01
   4.9075000e+01   1.6820000e+01
   4.9080000e+01   1.5173000e+01
   4.9085000e+01   1.3410000e+01
   4.9090000e+01   1.1219000e+01
   4.9095000e+01   8.5480000e+00
   4.9100000e+01   5.4620000e+00
   4.9105000e+01   2.0670000e+00
   4.9110000e+01  -1.1360000e+00
   4.9115000e+01  -3.7670000e+00
   4.9120000e+01  -6.0350000e+00
   4.9125000e+01  -8.3340000e+00
   4.9130000e+01  -1.0694000e+01
   4.9135000e+01  -1.2839000e+01
   4.9140000e+01  -1.4632000e+01
   4.9145000e+01  -1.6093000e+01
   4.9150000e+01  -1.7293000e+01
   4.9155000e+01  -1.8251000e+01
   4.9160000e+01  -1.8952000e+01
   4.9165000e+01  -1.9417000e+01
   4.9170000e+01  -1.9735000e+01
   4.9175000e+01  -1.9960000e+01
   4.9180000e+01  -2.0081000e+01
   4.9185000e+01  -2.0182000e+01
   4.9190000e+01  -2.0329000e+01
   4.9195000e+01  -2.0602000e+01
   4.9200000e+01  -2.1086000e+01
   4.9205000e+01  -2.1741000e+01
   4.9210000e+01  -2.2245000e+01
   4.9215000e+01  -2.2292000e+01
   4.9220000e+01  -2.2036000e+01
   4.9225000e+01  -2.1879000e+01
   4.9230000e+01  -2.1802000e+01
   4.9235000e+01  -2.1280000e+01
   4.9240000e+01  -2.0256000e+01
   4.9245000e+01  -1.9301000e+01
   4.9250000e+01  -1.8708000e+01
   4.9255000e+01  -1.8147000e+01
   4.9260000e+01  -1.7408000e+01
   4.9265000e+01  -1.6874000e+01
   4.9270000e+01  -1.6896000e+01
   4.9275000e+01  -1.7299000e+01
   4.9280000e+01  -1.7620000e+01
   4.9285000e+01  -1.7732000e+01
   4.9290000e+01  -1.7827000e+01
   4.9295000e+01  -1.8018000e+01
   4.9300000e+01  -1.8221000e+01
   4.9305000e+01  -1.8228000e+01
   4.9310000e+01  -1.8039000e+01
   4.9315000e+01  -1.8029000e+01
   4.9320000e+01  -1.8241000e+01
   4.9325000e+01  -1.8399000e+01
   4.9330000e+01  -1.8308000e+01
   4.9335000e+01  -1.7863000e+01
   4.9340000e+01  -1.7163000e+01
   4.9345000e+01  -1.6234000e+01
   4.9350000e+01  -1.4838000e+01
   4.9355000e+01  -1.2956000e+01
   4.9360000e+01  -1.0824000e+01
   4.9365000e+01  -8.6460000e+00
   4.9370000e+01  -6.6950000e+00
   4.9375000e+01  -5.1540000e+00
   4.9380000e+01  -4.1040000e+00
   4.9385000e+01  -3.4800000e+00
   4.9390000e+01  -3.1440000e+00
   4.9395000e+01  -3.0120000e+00
   4.9400000e+01  -2.9790000e+00
   4.9405000e+01  -2.8820000e+00
   4.9410000e+01  -2.6030000e+00
   4.9415000e+01  -2.2650000e+00
   4.9420000e+01  -1.9190000e+00
   4.9425000e+01  -1.5580000e+00
   4.9430000e+01  -1.2230000e+00
   4.9435000e+01  -9.1400000e-01
   4.9440000e+01  -5.1000000e-01
   4.9445000e+01   6.1000000e-02
   4.9450000e+01   7.5100000e-01
   4.9455000e+01   1.6430000e+00
   4.9460000e+01   2.7820000e+00
   4.9465000e+01   4.2570000e+00
   4.9470000e+01   5.9980000e+00
   4.9475000e+01   7.6310000e+00
   4.9480000e+01   8.7700000e+00
   4.9485000e+01   9.1770000e+00
   4.9490000e+01   8.9880000e+00
   4.9495000e+01   8.6160000e+00
   4.9500000e+01   8.0990000e+00
   4.9505000e+01   7.2350000e+00
   4.9510000e+01   6.2960000e+00
   4.9515000e+01   5.7250000e+00
   4.9520000e+01   5.6260000e+00
   4.9525000e+01   5.8290000e+00
   4.9530000e+01   6.2710000e+00
   4.9535000e+01   7.1290000e+00
   4.9540000e+01   8.4050000e+00
   4.9545000e+01   9.8200000e+00
   4.9550000e+01   1.1170000e+01
   4.9555000e+01   1.2489000e+01
   4.9560000e+01   1.3799000e+01
   4.9565000e+01   1.5214000e+01
   4.9570000e+01   1.6920000e+01
   4.9575000e+01   1.8791000e+01
   4.9580000e+01   2.0571000e+01
   4.9585000e+01   2.2027000e+01
   4.9590000e+01   2.3075000e+01
   4.9595000e+01   2.3845000e+01
   4.9600000e+01   2.4371000e+01
   4.9605000e+01   2.4546000e+01
   4.9610000e+01   2.4323000e+01
   4.9615000e+01   2.3916000e+01
   4.9620000e+01   2.3581000e+01
   4.9625000e+01   2.3203000e+01
   4.9630000e+01   2.2629000e+01
   4.9635000e+01   2.1988000e+01
   4.9640000e+01   2.1375000e+01
   4.9645000e+01   2.0482000e+01
   4.9650000e+01   1.9333000e+01
   4.9655000e+01   1.8025000e+01
   4.9660000e+01   1.6262000e+01
   4.9665000e+01   1.3906000e+01
   4.9670000e+01   1.0948000e+01
   4.9675000e+01   7.7260000e+00
   4.9680000e+01   4.6630000e+00
   4.9685000e+01   1.9110000e+00
   4.9690000e+01  -3.7900000e-01
   4.9695000e+01  -2.2550000e+00
   4.9700000e+01  -3.7640000e+00
   4.9705000e+01  -4.6960000e+00
   4.9710000e+01  -5.0960000e+00
   4.9715000e+01  -5.0660000e+00
   4.9720000e+01  -4.6310000e+00
   4.9725000e+01  -3.9270000e+00
   4.9730000e+01  -3.0730000e+00
   4.9735000e+01  -2.2740000e+00
   4.9740000e+01  -1.6890000e+00
   4.9745000e+01  -1.2760000e+00
   4.9750000e+01  -8.3200000e-01
   4.9755000e+01  -1.4000000e-01
   4.9760000e+01   6.8500000e-01
   4.9765000e+01   1.3570000e+00
   4.9770000e+01   1.7160000e+00
   4.9775000e+01   1.6670000e+00
   4.9780000e+01   1.3250000e+00
   4.9785000e+01   8.5500000e-01
   4.9790000e+01   3.2400000e-01
   4.9795000e+01  -5.9000000e-02
   4.9800000e+01  -1.4300000e-01
   4.9805000e+01   2.0300000e-01
   4.9810000e+01   1.1510000e+00
   4.9815000e+01   2.7020000e+00
   4.9820000e+01   4.6760000e+00
   4.9825000e+01   6.8130000e+00
   4.9830000e+01   8.9560000e+00
   4.9835000e+01   1.1162000e+01
   4.9840000e+01   1.3482000e+01
   4.9845000e+01   1.5642000e+01
   4.9850000e+01   1.7474000e+01
   4.9855000e+01   1.9027000e+01
   4.9860000e+01   2.0400000e+01
   4.9865000e+01   2.1667000e+01
   4.9870000e+01   2.2941000e+01
   4.9875000e+01   2.4239000e+01
   4.9880000e+01   2.5420000e+01
   4.9885000e+01   2.6506000e+01
   4.9890000e+01   2.7658000e+01
   4.9895000e+01   2.8855000e+01
   4.9900000e+01   2.9891000e+01
   4.9905000e+01   3.0524000e+01
   4.9910000e+01   3.0752000e+01
   4.9915000e+01   3.0649000e+01
   4.9920000e+01   3.0018000e+01
   4.9925000e+01   2.8290000e+01
   4.9930000e+01   2.5305000e+01
   4.9935000e+01   2.1645000e+01
   4.9940000e+01   1.7955000e+01
   4.9945000e+01   1.4424000e+01
   4.9950000e+01   1.1150000e+01
   4.9955000e+01   8.3930000e+00
   4.9960000e+01   6.3260000e+00
   4.9965000e+01   4.8600000e+00
   4.9970000e+01   3.7220000e+00
   4.9975000e+01   2.5220000e+00
   4.9980000e+01   9.3100000e-01
   4.9985000e+01  -1.2170000e+00
   4.9990000e+01  -3.8690000e+00
   4.9995000e+01  -6.8090000e+00
   5.0000000e+01  -9.7550000e+00
   5.0005000e+01  -1.2456000e+01
   5.0010000e+01  -1.4931000e+01
   5.0015000e+01  -1.7294000e+01
   5.0020000e+01  -1.9510000e+01
   5.0025000e+01  -2.1667000e+01
   5.0030000e+01  -2.3864000e+01
   5.0035000e+01  -2.5579000e+01
   5.0040000e+01  -2.6616000e+01
   5.0045000e+01  -2.7229000e+01
   5.0050000e+01  -2.7382000e+01
   5.0055000e+01  -2.6609000e+01
   5.0060000e+01  -2.4661000e+01
   5.0065000e+01  -2.1767000e+01
   5.0070000e+01  -1.8265000e+01
   5.0075000e+01  -1.4287000e+01
   5.0080000e+01  -1.0042000e+01
   5.0085000e+01  -5.9910000e+00
   5.0090000e+01  -2.5340000e+00
   5.0095000e+01   2.1300000e-01
   5.0100000e+01   2.3050000e+00
   5.0105000e+01   3.9750000e+00
   5.0110000e+01   5.4490000e+00
   5.0115000e+01   6.9870000e+00
   5.0120000e+01   8.7150000e+00
   5.0125000e+01   1.0206000e+01
   5.0130000e+01   1.1181000e+01
   5.0135000e+01   1.1994000e+01
   5.0140000e+01   1.2936000e+01
   5.0145000e+01   1.3685000e+01
   5.0150000e+01   1.3920000e+01
   5.0155000e+01   1.3506000e+01
   5.0160000e+01   1.2421000e+01
   5.0165000e+01   1.0852000e+01
   5.0170000e+01   8.8430000e+00
   5.0175000e+01   6.4150000e+00
   5.0180000e+01   4.0770000e+00
   5.0185000e+01   2.3120000e+00
   5.0190000e+01   1.2470000e+00
   5.0195000e+01   5.0400000e-01
   5.0200000e+01  -5.6800000e-01
   5.0205000e+01  -2.0980000e+00
   5.0210000e+01  -3.6970000e+00
   5.0215000e+01  -4.9480000e+00
   5.0220000e+01  -6.0950000e+00
   5.0225000e+01  -7.6170000e+00
   5.0230000e+01  -9.3420000e+00
   5.0235000e+01  -1.0666000e+01
   5.0240000e+01  -1.1648000e+01
   5.0245000e+01  -1.2647000e+01
   5.0250000e+01  -1.3678000e+01
   5.0255000e+01  -1.4545000e+01
   5.0260000e+01  -1.5269000e+01
   5.0265000e+01  -1.6256000e+01
   5.0270000e+01  -1.7697000e+01
   5.0275000e+01  -1.9238000e+01
   5.0280000e+01  -2.0478000e+01
   5.0285000e+01  -2.1537000e+01
   5.0290000e+01  -2.2799000e+01
   5.0295000e+01  -2.4269000e+01
   5.0300000e+01  -2.5529000e+01
   5.0305000e+01  -2.6430000e+01
   5.0310000e+01  -2.7273000e+01
   5.0315000e+01  -2.8245000e+01
   5.0320000e+01  -2.9099000e+01
   5.0325000e+01  -2.9632000e+01
   5.0330000e+01  -3.0044000e+01
   5.0335000e+01  -3.0359000e+01
   5.0340000e+01  -3.0430000e+01
   5.0345000e+01  -3.0226000e+01
   5.0350000e+01  -2.9804000e+01
   5.0355000e+01  -2.9098000e+01
   5.0360000e+01  -2.7987000e+01
   5.0365000e+01  -2.6424000e+01
   5.0370000e+01  -2.4452000e+01
   5.0375000e+01  -2.2067000e+01
   5.0380000e+01  -1.9130000e+01
   5.0385000e+01  -1.5675000e+01
   5.0390000e+01  -1.2134000e+01
   5.0395000e+01  -9.0450000e+00
   5.0400000e+01  -6.7370000e+00
   5.0405000e+01  -5.0590000e+00
   5.0410000e+01  -3.7830000e+00
   5.0415000e+01  -2.9750000e+00
   5.0420000e+01  -2.6700000e+00
   5.0425000e+01  -2.7760000e+00
   5.0430000e+01  -3.0930000e+00
   5.0435000e+01  -3.2610000e+00
   5.0440000e+01  -3.1880000e+00
   5.0445000e+01  -3.0140000e+00
   5.0450000e+01  -2.6960000e+00
   5.0455000e+01  -2.2100000e+00
   5.0460000e+01  -1.8410000e+00
   5.0465000e+01  -1.9500000e+00
   5.0470000e+01  -2.7270000e+00
   5.0475000e+01  -4.1020000e+00
   5.0480000e+01  -5.9070000e+00
   5.0485000e+01  -8.0610000e+00
   5.0490000e+01  -1.0427000e+01
   5.0495000e+01  -1.2968000e+01
   5.0500000e+01  -1.5492000e+01
   5.0505000e+01  -1.7704000e+01
   5.0510000e+01  -1.9510000e+01
   5.0515000e+01  -2.1043000e+01
   5.0520000e+01  -2.2215000e+01
   5.0525000e+01  -2.2880000e+01
   5.0530000e+01  -2.3020000e+01
   5.0535000e+01  -2.2533000e+01
   5.0540000e+01  -2.1301000e+01
   5.0545000e+01  -1.9377000e+01
   5.0550000e+01  -1.6825000e+01
   5.0555000e+01  -1.3531000e+01
   5.0560000e+01  -9.6540000e+00
   5.0565000e+01  -5.7780000e+00
   5.0570000e+01  -2.3770000e+00
   5.0575000e+01   5.3900000e-01
   5.0580000e+01   3.0400000e+00
   5.0585000e+01   5.2820000e+00
   5.0590000e+01   7.3340000e+00
   5.0595000e+01   8.9460000e+00
   5.0600000e+01   9.8860000e+00
   5.0605000e+01   1.0381000e+01
   5.0610000e+01   1.0799000e+01
   5.0615000e+01   1.1236000e+01
   5.0620000e+01   1.1534000e+01
   5.0625000e+01   1.1675000e+01
   5.0630000e+01   1.1886000e+01
   5.0635000e+01   1.2231000e+01
   5.0640000e+01   1.2549000e+01
   5.0645000e+01   1.2749000e+01
   5.0650000e+01   1.3001000e+01
   5.0655000e+01   1.3592000e+01
   5.0660000e+01   1.4518000e+01
   5.0665000e+01   1.5492000e+01
   5.0670000e+01   1.6419000e+01
   5.0675000e+01   1.7267000e+01
   5.0680000e+01   1.7983000e+01
   5.0685000e+01   1.8582000e+01
   5.0690000e+01   1.9104000e+01
   5.0695000e+01   1.9555000e+01
   5.0700000e+01   1.9842000e+01
   5.0705000e+01   1.9982000e+01
   5.0710000e+01   2.0118000e+01
   5.0715000e+01   2.0274000e+01
   5.0720000e+01   2.0371000e+01
   5.0725000e+01   2.0323000e+01
   5.0730000e+01   2.0140000e+01
   5.0735000e+01   1.9978000e+01
   5.0740000e+01   1.9770000e+01
   5.0745000e+01   1.9444000e+01
   5.0750000e+01   1.9061000e+01
   5.0755000e+01   1.8513000e+01
   5.0760000e+01   1.7694000e+01
   5.0765000e+01   1.6729000e+01
   5.0770000e+01   1.5824000e+01
   5.0775000e+01   1.5029000e+01
   5.0780000e+01   1.4165000e+01
   5.0785000e+01   1.3101000e+01
   5.0790000e+01   1.1908000e+01
   5.0795000e+01   1.0788000e+01
   5.0800000e+01   9.9290000e+00
   5.0805000e+01   9.2100000e+00
   5.0810000e+01   8.4600000e+00
   5.0815000e+01   7.5550000e+00
   5.0820000e+01   6.3940000e+00
   5.0825000e+01   4.8130000e+00
   5.0830000e+01   2.9830000e+00
   5.0835000e+01   1.3250000e+00
   5.0840000e+01  -3.0600000e-01
   5.0845000e+01  -2.4170000e+00
   5.0850000e+01  -5.0330000e+00
   5.0855000e+01  -7.6890000e+00
   5.0860000e+01  -1.0164000e+01
   5.0865000e+01  -1.2456000e+01
   5.0870000e+01  -1.4395000e+01
   5.0875000e+01  -1.5810000e+01
   5.0880000e+01  -1.6642000e+01
   5.0885000e+01  -1.6740000e+01
   5.0890000e+01  -1.6150000e+01
   5.0895000e+01  -1.4910000e+01
   5.0900000e+01  -1.3055000e+01
   5.0905000e+01  -1.0574000e+01
   5.0910000e+01  -7.8110000e+00
   5.0915000e+01  -5.0780000e+00
   5.0920000e+01  -2.2910000e+00
   5.0925000e+01   3.5300000e-01
   5.0930000e+01   2.5310000e+00
   5.0935000e+01   4.4880000e+00
   5.0940000e+01   6.6050000e+00
   5.0945000e+01   8.8490000e+00
   5.0950000e+01   1.0833000e+01
   5.0955000e+01   1.2411000e+01
   5.0960000e+01   1.3637000e+01
   5.0965000e+01   1.4654000e+01
   5.0970000e+01   1.5730000e+01
   5.0975000e+01   1.7064000e+01
   5.0980000e+01   1.8465000e+01
   5.0985000e+01   1.9574000e+01
   5.0990000e+01   2.0243000e+01
   5.0995000e+01   2.0520000e+01
   5.1000000e+01   2.0238000e+01
   5.1005000e+01   1.9235000e+01
   5.1010000e+01   1.7470000e+01
   5.1015000e+01   1.4822000e+01
   5.1020000e+01   1.1678000e+01
   5.1025000e+01   8.3410000e+00
   5.1030000e+01   4.8190000e+00
   5.1035000e+01   1.4080000e+00
   5.1040000e+01  -1.8110000e+00
   5.1045000e+01  -5.0540000e+00
   5.1050000e+01  -8.1470000e+00
   5.1055000e+01  -1.0994000e+01
   5.1060000e+01  -1.3648000e+01
   5.1065000e+01  -1.5985000e+01
   5.1070000e+01  -1.7982000e+01
   5.1075000e+01  -1.9740000e+01
   5.1080000e+01  -2.1208000e+01
   5.1085000e+01  -2.2299000e+01
   5.1090000e+01  -2.3083000e+01
   5.1095000e+01  -2.3704000e+01
   5.1100000e+01  -2.4284000e+01
   5.1105000e+01  -2.4712000e+01
   5.1110000e+01  -2.4676000e+01
   5.1115000e+01  -2.4265000e+01
   5.1120000e+01  -2.3983000e+01
   5.1125000e+01  -2.4231000e+01
   5.1130000e+01  -2.4561000e+01
   5.1135000e+01  -2.4303000e+01
   5.1140000e+01  -2.3757000e+01
   5.1145000e+01  -2.3653000e+01
   5.1150000e+01  -2.4025000e+01
   5.1155000e+01  -2.4224000e+01
   5.1160000e+01  -2.3875000e+01
   5.1165000e+01  -2.3445000e+01
   5.1170000e+01  -2.3332000e+01
   5.1175000e+01  -2.3338000e+01
   5.1180000e+01  -2.3204000e+01
   5.1185000e+01  -2.2974000e+01
   5.1190000e+01  -2.2869000e+01
   5.1195000e+01  -2.2967000e+01
   5.1200000e+01  -2.3170000e+01
   5.1205000e+01  -2.3430000e+01
   5.1210000e+01  -2.3771000e+01
   5.1215000e+01  -2.4113000e+01
   5.1220000e+01  -2.4062000e+01
   5.1225000e+01  -2.3390000e+01
   5.1230000e+01  -2.2130000e+01
   5.1235000e+01  -2.0298000e+01
   5.1240000e+01  -1.7652000e+01
   5.1245000e+01  -1.4061000e+01
   5.1250000e+01  -9.7780000e+00
   5.1255000e+01  -5.0620000e+00
   5.1260000e+01  -1.7300000e-01
   5.1265000e+01   4.6900000e+00
   5.1270000e+01   9.3830000e+00
   5.1275000e+01   1.3691000e+01
   5.1280000e+01   1.7373000e+01
   5.1285000e+01   2.0534000e+01
   5.1290000e+01   2.3249000e+01
   5.1295000e+01   2.5434000e+01
   5.1300000e+01   2.7048000e+01
   5.1305000e+01   2.8046000e+01
   5.1310000e+01   2.8292000e+01
   5.1315000e+01   2.7842000e+01
   5.1320000e+01   2.7089000e+01
   5.1325000e+01   2.5979000e+01
   5.1330000e+01   2.4497000e+01
   5.1335000e+01   2.3135000e+01
   5.1340000e+01   2.2034000e+01
   5.1345000e+01   2.0931000e+01
   5.1350000e+01   1.9930000e+01
   5.1355000e+01   1.9249000e+01
   5.1360000e+01   1.8572000e+01
   5.1365000e+01   1.7336000e+01
   5.1370000e+01   1.5558000e+01
   5.1375000e+01   1.3801000e+01
   5.1380000e+01   1.2042000e+01
   5.1385000e+01   9.8070000e+00
   5.1390000e+01   7.0400000e+00
   5.1395000e+01   4.2000000e+00
   5.1400000e+01   1.7980000e+00
   5.1405000e+01   1.0000000e-02
   5.1410000e+01  -1.1030000e+00
   5.1415000e+01  -1.8760000e+00
   5.1420000e+01  -2.6150000e+00
   5.1425000e+01  -3.0500000e+00
   5.1430000e+01  -2.8750000e+00
   5.1435000e+01  -2.2610000e+00
   5.1440000e+01  -1.6370000e+00
   5.1445000e+01  -9.4000000e-01
   5.1450000e+01   2.9400000e-01
   5.1455000e+01   1.9450000e+00
   5.1460000e+01   3.3780000e+00
   5.1465000e+01   4.4270000e+00
   5.1470000e+01   5.1790000e+00
   5.1475000e+01   5.4760000e+00
   5.1480000e+01   5.1690000e+00
   5.1485000e+01   4.5660000e+00
   5.1490000e+01   4.1210000e+00
   5.1495000e+01   4.0400000e+00
   5.1500000e+01   4.0220000e+00
   5.1505000e+01   3.7150000e+00
   5.1510000e+01   3.3250000e+00
   5.1515000e+01   2.9470000e+00
   5.1520000e+01   2.3970000e+00
   5.1525000e+01   1.5960000e+00
   5.1530000e+01   5.9000000e-01
   5.1535000e+01  -3.8000000e-01
   5.1540000e+01  -1.1660000e+00
   5.1545000e+01  -1.8370000e+00
   5.1550000e+01  -2.3030000e+00
   5.1555000e+01  -2.2280000e+00
   5.1560000e+01  -1.7370000e+00
   5.1565000e+01  -1.2050000e+00
   5.1570000e+01  -5.5600000e-01
   5.1575000e+01   4.0400000e-01
   5.1580000e+01   1.3860000e+00
   5.1585000e+01   1.8420000e+00
   5.1590000e+01   1.7530000e+00
   5.1595000e+01   1.6250000e+00
   5.1600000e+01   1.4970000e+00
   5.1605000e+01   7.0400000e-01
   5.1610000e+01  -9.3500000e-01
   5.1615000e+01  -2.8910000e+00
   5.1620000e+01  -4.7180000e+00
   5.1625000e+01  -6.6850000e+00
   5.1630000e+01  -8.9050000e+00
   5.1635000e+01  -1.0820000e+01
   5.1640000e+01  -1.2201000e+01
   5.1645000e+01  -1.3249000e+01
   5.1650000e+01  -1.4076000e+01
   5.1655000e+01  -1.4530000e+01
   5.1660000e+01  -1.4519000e+01
   5.1665000e+01  -1.4093000e+01
   5.1670000e+01  -1.3152000e+01
   5.1675000e+01  -1.1592000e+01
   5.1680000e+01  -9.6610000e+00
   5.1685000e+01  -7.5720000e+00
   5.1690000e+01  -5.3600000e+00
   5.1695000e+01  -3.0550000e+00
   5.1700000e+01  -1.0640000e+00
   5.1705000e+01   1.6200000e-01
   5.1710000e+01   5.7000000e-01
   5.1715000e+01   4.0200000e-01
   5.1720000e+01  -1.1200000e-01
   5.1725000e+01  -1.1180000e+00
   5.1730000e+01  -2.7430000e+00
   5.1735000e+01  -4.7550000e+00
   5.1740000e+01  -6.7550000e+00
   5.1745000e+01  -8.4910000e+00
   5.1750000e+01  -9.8220000e+00
   5.1755000e+01  -1.0652000e+01
   5.1760000e+01  -1.0878000e+01
   5.1765000e+01  -1.0670000e+01
   5.1770000e+01  -1.0238000e+01
   5.1775000e+01  -9.5190000e+00
   5.1780000e+01  -8.3150000e+00
   5.1785000e+01  -6.5040000e+00
   5.1790000e+01  -4.2010000e+00
   5.1795000e+01  -1.8190000e+00
   5.1800000e+01  -4.2000000e-02
   5.1805000e+01   9.8300000e-01
   5.1810000e+01   1.7350000e+00
   5.1815000e+01   2.5720000e+00
   5.1820000e+01   3.2720000e+00
   5.1825000e+01   3.6100000e+00
   5.1830000e+01   4.1740000e+00
   5.1835000e+01   5.7200000e+00
   5.1840000e+01   8.0070000e+00
   5.1845000e+01   1.0214000e+01
   5.1850000e+01   1.2159000e+01
   5.1855000e+01   1.4400000e+01
   5.1860000e+01   1.6995000e+01
   5.1865000e+01   1.9410000e+01
   5.1870000e+01   2.1421000e+01
   5.1875000e+01   2.3201000e+01
   5.1880000e+01   2.4951000e+01
   5.1885000e+01   2.6803000e+01
   5.1890000e+01   2.8484000e+01
   5.1895000e+01   2.9762000e+01
   5.1900000e+01   3.0682000e+01
   5.1905000e+01   3.1414000e+01
   5.1910000e+01   3.1748000e+01
   5.1915000e+01   3.1346000e+01
   5.1920000e+01   3.0239000e+01
   5.1925000e+01   2.8480000e+01
   5.1930000e+01   2.6171000e+01
   5.1935000e+01   2.3597000e+01
   5.1940000e+01   2.0986000e+01
   5.1945000e+01   1.8258000e+01
   5.1950000e+01   1.5339000e+01
   5.1955000e+01   1.2308000e+01
   5.1960000e+01   9.2900000e+00
   5.1965000e+01   6.3460000e+00
   5.1970000e+01   3.4060000e+00
   5.1975000e+01   4.0900000e-01
   5.1980000e+01  -2.7690000e+00
   5.1985000e+01  -6.1150000e+00
   5.1990000e+01  -9.2920000e+00
   5.1995000e+01  -1.2098000e+01
   5.2000000e+01  -1.4470000e+01
   5.2005000e+01  -1.6283000e+01
   5.2010000e+01  -1.7564000e+01
   5.2015000e+01  -1.8493000e+01
   5.2020000e+01  -1.9146000e+01
   5.2025000e+01  -1.9942000e+01
   5.2030000e+01  -2.1302000e+01
   5.2035000e+01  -2.2789000e+01
   5.2040000e+01  -2.4171000e+01
   5.2045000e+01  -2.6011000e+01
   5.2050000e+01  -2.8440000e+01
   5.2055000e+01  -3.0475000e+01
   5.2060000e+01  -3.1522000e+01
   5.2065000e+01  -3.1961000e+01
   5.2070000e+01  -3.2171000e+01
   5.2075000e+01  -3.2020000e+01
   5.2080000e+01  -3.1304000e+01
   5.2085000e+01  -3.0107000e+01
   5.2090000e+01  -2.8536000e+01
   5.2095000e+01  -2.6929000e+01
   5.2100000e+01  -2.5878000e+01
   5.2105000e+01  -2.5467000e+01
   5.2110000e+01  -2.5116000e+01
   5.2115000e+01  -2.4489000e+01
   5.2120000e+01  -2.3889000e+01
   5.2125000e+01  -2.3774000e+01
   5.2130000e+01  -2.3987000e+01
   5.2135000e+01  -2.4111000e+01
   5.2140000e+01  -2.4125000e+01
   5.2145000e+01  -2.4020000e+01
   5.2150000e+01  -2.3720000e+01
   5.2155000e+01  -2.3454000e+01
   5.2160000e+01  -2.3620000e+01
   5.2165000e+01  -2.4254000e+01
   5.2170000e+01  -2.4995000e+01
   5.2175000e+01  -2.5578000e+01
   5.2180000e+01  -2.6125000e+01
   5.2185000e+01  -2.6734000e+01
   5.2190000e+01  -2.7300000e+01
   5.2195000e+01  -2.7619000e+01
   5.2200000e+01  -2.7722000e+01
   5.2205000e+01  -2.8114000e+01
   5.2210000e+01  -2.8747000e+01
   5.2215000e+01  -2.8982000e+01
   5.2220000e+01  -2.8732000e+01
   5.2225000e+01  -2.8561000e+01
   5.2230000e+01  -2.8892000e+01
   5.2235000e+01  -2.9486000e+01
   5.2240000e+01  -2.9890000e+01
   5.2245000e+01  -3.0130000e+01
   5.2250000e+01  -3.0505000e+01
   5.2255000e+01  -3.1077000e+01
   5.2260000e+01  -3.1736000e+01
   5.2265000e+01  -3.2369000e+01
   5.2270000e+01  -3.2921000e+01
   5.2275000e+01  -3.3469000e+01
   5.2280000e+01  -3.3944000e+01
   5.2285000e+01  -3.4187000e+01
   5.2290000e+01  -3.4442000e+01
   5.2295000e+01  -3.4908000e+01
   5.2300000e+01  -3.5329000e+01
   5.2305000e+01  -3.5485000e+01
   5.2310000e+01  -3.5289000e+01
   5.2315000e+01  -3.4687000e+01
   5.2320000e+01  -3.3692000e+01
   5.2325000e+01  -3.2436000e+01
   5.2330000e+01  -3.0857000e+01
   5.2335000e+01  -2.8721000e+01
   5.2340000e+01  -2.6174000e+01
   5.2345000e+01  -2.3739000e+01
   5.2350000e+01  -2.1445000e+01
   5.2355000e+01  -1.8952000e+01
   5.2360000e+01  -1.6195000e+01
   5.2365000e+01  -1.3377000e+01
   5.2370000e+01  -1.0609000e+01
   5.2375000e+01  -7.8350000e+00
   5.2380000e+01  -5.1940000e+00
   5.2385000e+01  -2.9850000e+00
   5.2390000e+01  -1.2200000e+00
   5.2395000e+01   4.0800000e-01
   5.2400000e+01   2.0290000e+00
   5.2405000e+01   3.7260000e+00
   5.2410000e+01   5.6430000e+00
   5.2415000e+01   7.8150000e+00
   5.2420000e+01   1.0051000e+01
   5.2425000e+01   1.1978000e+01
   5.2430000e+01   1.3357000e+01
   5.2435000e+01   1.4234000e+01
   5.2440000e+01   1.4606000e+01
   5.2445000e+01   1.4450000e+01
   5.2450000e+01   1.4034000e+01
   5.2455000e+01   1.3545000e+01
   5.2460000e+01   1.2866000e+01
   5.2465000e+01   1.1817000e+01
   5.2470000e+01   1.0650000e+01
   5.2475000e+01   9.7080000e+00
   5.2480000e+01   8.7740000e+00
   5.2485000e+01   7.5120000e+00
   5.2490000e+01   5.9110000e+00
   5.2495000e+01   4.1590000e+00
   5.2500000e+01   2.4800000e+00
   5.2505000e+01   8.6800000e-01
   5.2510000e+01  -6.8300000e-01
   5.2515000e+01  -2.0230000e+00
   5.2520000e+01  -3.1920000e+00
   5.2525000e+01  -4.0440000e+00
   5.2530000e+01  -4.1450000e+00
   5.2535000e+01  -3.0920000e+00
   5.2540000e+01  -9.1600000e-01
   5.2545000e+01   2.2210000e+00
   5.2550000e+01   6.3490000e+00
   5.2555000e+01   1.1084000e+01
   5.2560000e+01   1.5539000e+01
   5.2565000e+01   1.9343000e+01
   5.2570000e+01   2.2589000e+01
   5.2575000e+01   2.5154000e+01
   5.2580000e+01   2.6862000e+01
   5.2585000e+01   2.7972000e+01
   5.2590000e+01   2.8862000e+01
   5.2595000e+01   2.9738000e+01
   5.2600000e+01   3.0657000e+01
   5.2605000e+01   3.1496000e+01
   5.2610000e+01   3.2278000e+01
   5.2615000e+01   3.3207000e+01
   5.2620000e+01   3.4129000e+01
   5.2625000e+01   3.4458000e+01
   5.2630000e+01   3.4067000e+01
   5.2635000e+01   3.3751000e+01
   5.2640000e+01   3.4111000e+01
   5.2645000e+01   3.4989000e+01
   5.2650000e+01   3.6143000e+01
   5.2655000e+01   3.7728000e+01
   5.2660000e+01   3.9902000e+01
   5.2665000e+01   4.2341000e+01
   5.2670000e+01   4.4731000e+01
   5.2675000e+01   4.6963000e+01
   5.2680000e+01   4.8902000e+01
   5.2685000e+01   5.0221000e+01
   5.2690000e+01   5.0555000e+01
   5.2695000e+01   4.9971000e+01
   5.2700000e+01   4.8932000e+01
   5.2705000e+01   4.7619000e+01
   5.2710000e+01   4.5626000e+01
   5.2715000e+01   4.2627000e+01
   5.2720000e+01   3.8878000e+01
   5.2725000e+01   3.4925000e+01
   5.2730000e+01   3.1211000e+01
   5.2735000e+01   2.8049000e+01
   5.2740000e+01   2.5451000e+01
   5.2745000e+01   2.3166000e+01
   5.2750000e+01   2.1230000e+01
   5.2755000e+01   1.9896000e+01
   5.2760000e+01   1.9128000e+01
   5.2765000e+01   1.8461000e+01
   5.2770000e+01   1.7653000e+01
   5.2775000e+01   1.6792000e+01
   5.2780000e+01   1.6004000e+01
   5.2785000e+01   1.5137000e+01
   5.2790000e+01   1.4048000e+01
   5.2795000e+01   1.2951000e+01
   5.2800000e+01   1.1963000e+01
   5.2805000e+01   1.0796000e+01
   5.2810000e+01   9.0410000e+00
   5.2815000e+01   6.8140000e+00
   5.2820000e+01   4.5150000e+00
   5.2825000e+01   2.2310000e+00
   5.2830000e+01  -5.5000000e-02
   5.2835000e+01  -2.4690000e+00
   5.2840000e+01  -5.2800000e+00
   5.2845000e+01  -8.6570000e+00
   5.2850000e+01  -1.2488000e+01
   5.2855000e+01  -1.6421000e+01
   5.2860000e+01  -2.0092000e+01
   5.2865000e+01  -2.3157000e+01
   5.2870000e+01  -2.5659000e+01
   5.2875000e+01  -2.7814000e+01
   5.2880000e+01  -2.9744000e+01
   5.2885000e+01  -3.1166000e+01
   5.2890000e+01  -3.1844000e+01
   5.2895000e+01  -3.2311000e+01
   5.2900000e+01  -3.3214000e+01
   5.2905000e+01  -3.4211000e+01
   5.2910000e+01  -3.4845000e+01
   5.2915000e+01  -3.5235000e+01
   5.2920000e+01  -3.5603000e+01
   5.2925000e+01  -3.5955000e+01
   5.2930000e+01  -3.6111000e+01
   5.2935000e+01  -3.5634000e+01
   5.2940000e+01  -3.4417000e+01
   5.2945000e+01  -3.2835000e+01
   5.2950000e+01  -3.1222000e+01
   5.2955000e+01  -2.9479000e+01
   5.2960000e+01  -2.7298000e+01
   5.2965000e+01  -2.4705000e+01
   5.2970000e+01  -2.1693000e+01
   5.2975000e+01  -1.7976000e+01
   5.2980000e+01  -1.3273000e+01
   5.2985000e+01  -7.6760000e+00
   5.2990000e+01  -1.6830000e+00
   5.2995000e+01   4.2560000e+00
   5.3000000e+01   9.8520000e+00
   5.3005000e+01   1.4994000e+01
   5.3010000e+01   1.9490000e+01
   5.3015000e+01   2.3170000e+01
   5.3020000e+01   2.6197000e+01
   5.3025000e+01   2.8429000e+01
   5.3030000e+01   2.9844000e+01
   5.3035000e+01   3.1096000e+01
   5.3040000e+01   3.2533000e+01
   5.3045000e+01   3.3819000e+01
   5.3050000e+01   3.4722000e+01
   5.3055000e+01   3.5260000e+01
   5.3060000e+01   3.5395000e+01
   5.3065000e+01   3.4851000e+01
   5.3070000e+01   3.3505000e+01
   5.3075000e+01   3.1661000e+01
   5.3080000e+01   2.9453000e+01
   5.3085000e+01   2.6647000e+01
   5.3090000e+01   2.3263000e+01
   5.3095000e+01   1.9601000e+01
   5.3100000e+01   1.6031000e+01
   5.3105000e+01   1.3116000e+01
   5.3110000e+01   1.1205000e+01
   5.3115000e+01   1.0335000e+01
   5.3120000e+01   1.0017000e+01
   5.3125000e+01   9.8000000e+00
   5.3130000e+01   9.6900000e+00
   5.3135000e+01   9.7440000e+00
   5.3140000e+01   9.8010000e+00
   5.3145000e+01   9.7560000e+00
   5.3150000e+01   9.7740000e+00
   5.3155000e+01   1.0155000e+01
   5.3160000e+01   1.1037000e+01
   5.3165000e+01   1.2346000e+01
   5.3170000e+01   1.3943000e+01
   5.3175000e+01   1.5740000e+01
   5.3180000e+01   1.7819000e+01
   5.3185000e+01   2.0055000e+01
   5.3190000e+01   2.2048000e+01
   5.3195000e+01   2.3679000e+01
   5.3200000e+01   2.5349000e+01
   5.3205000e+01   2.7314000e+01
   5.3210000e+01   2.9495000e+01
   5.3215000e+01   3.1836000e+01
   5.3220000e+01   3.4191000e+01
   5.3225000e+01   3.6360000e+01
   5.3230000e+01   3.8414000e+01
   5.3235000e+01   4.0639000e+01
   5.3240000e+01   4.2886000e+01
   5.3245000e+01   4.4635000e+01
   5.3250000e+01   4.5461000e+01
   5.3255000e+01   4.5338000e+01
   5.3260000e+01   4.4631000e+01
   5.3265000e+01   4.3623000e+01
   5.3270000e+01   4.2433000e+01
   5.3275000e+01   4.0928000e+01
   5.3280000e+01   3.8740000e+01
   5.3285000e+01   3.5751000e+01
   5.3290000e+01   3.2438000e+01
   5.3295000e+01   2.9244000e+01
   5.3300000e+01   2.6184000e+01
   5.3305000e+01   2.3119000e+01
   5.3310000e+01   2.0096000e+01
   5.3315000e+01   1.7222000e+01
   5.3320000e+01   1.4499000e+01
   5.3325000e+01   1.1774000e+01
   5.3330000e+01   9.1420000e+00
   5.3335000e+01   6.8400000e+00
   5.3340000e+01   4.8800000e+00
   5.3345000e+01   3.0660000e+00
   5.3350000e+01   1.2630000e+00
   5.3355000e+01  -4.6000000e-01
   5.3360000e+01  -1.9420000e+00
   5.3365000e+01  -3.1290000e+00
   5.3370000e+01  -4.0200000e+00
   5.3375000e+01  -4.6870000e+00
   5.3380000e+01  -5.0600000e+00
   5.3385000e+01  -5.1450000e+00
   5.3390000e+01  -5.2860000e+00
   5.3395000e+01  -5.4690000e+00
   5.3400000e+01  -5.4110000e+00
   5.3405000e+01  -5.1990000e+00
   5.3410000e+01  -5.0550000e+00
   5.3415000e+01  -5.0900000e+00
   5.3420000e+01  -5.2760000e+00
   5.3425000e+01  -5.5630000e+00
   5.3430000e+01  -5.6990000e+00
   5.3435000e+01  -5.4680000e+00
   5.3440000e+01  -5.0600000e+00
   5.3445000e+01  -4.6880000e+00
   5.3450000e+01  -4.2380000e+00
   5.3455000e+01  -3.6550000e+00
   5.3460000e+01  -3.1970000e+00
   5.3465000e+01  -3.0270000e+00
   5.3470000e+01  -3.0810000e+00
   5.3475000e+01  -3.2600000e+00
   5.3480000e+01  -3.4470000e+00
   5.3485000e+01  -3.5170000e+00
   5.3490000e+01  -3.5040000e+00
   5.3495000e+01  -3.4240000e+00
   5.3500000e+01  -3.2690000e+00
   5.3505000e+01  -2.9870000e+00
   5.3510000e+01  -2.7390000e+00
   5.3515000e+01  -2.7320000e+00
   5.3520000e+01  -2.8120000e+00
   5.3525000e+01  -2.7560000e+00
   5.3530000e+01  -2.5530000e+00
   5.3535000e+01  -2.1940000e+00
   5.3540000e+01  -1.6860000e+00
   5.3545000e+01  -1.1790000e+00
   5.3550000e+01  -7.7900000e-01
   5.3555000e+01  -2.9300000e-01
   5.3560000e+01   4.2900000e-01
   5.3565000e+01   1.2620000e+00
   5.3570000e+01   2.0440000e+00
   5.3575000e+01   2.7790000e+00
   5.3580000e+01   3.6140000e+00
   5.3585000e+01   4.6640000e+00
   5.3590000e+01   5.8550000e+00
   5.3595000e+01   7.0010000e+00
   5.3600000e+01   8.1390000e+00
   5.3605000e+01   9.3890000e+00
   5.3610000e+01   1.0723000e+01
   5.3615000e+01   1.1914000e+01
   5.3620000e+01   1.2859000e+01
   5.3625000e+01   1.3569000e+01
   5.3630000e+01   1.4028000e+01
   5.3635000e+01   1.4228000e+01
   5.3640000e+01   1.4234000e+01
   5.3645000e+01   1.4214000e+01
   5.3650000e+01   1.4473000e+01
   5.3655000e+01   1.5183000e+01
   5.3660000e+01   1.6170000e+01
   5.3665000e+01   1.7084000e+01
   5.3670000e+01   1.7857000e+01
   5.3675000e+01   1.8632000e+01
   5.3680000e+01   1.9404000e+01
   5.3685000e+01   1.9624000e+01
   5.3690000e+01   1.8858000e+01
   5.3695000e+01   1.7263000e+01
   5.3700000e+01   1.5290000e+01
   5.3705000e+01   1.3163000e+01
   5.3710000e+01   1.0673000e+01
   5.3715000e+01   7.8310000e+00
   5.3720000e+01   5.0010000e+00
   5.3725000e+01   2.3600000e+00
   5.3730000e+01  -3.5000000e-02
   5.3735000e+01  -1.8960000e+00
   5.3740000e+01  -3.1460000e+00
   5.3745000e+01  -3.9910000e+00
   5.3750000e+01  -4.4910000e+00
   5.3755000e+01  -4.6460000e+00
   5.3760000e+01  -4.7160000e+00
   5.3765000e+01  -4.9800000e+00
   5.3770000e+01  -5.6650000e+00
   5.3775000e+01  -6.8380000e+00
   5.3780000e+01  -8.4630000e+00
   5.3785000e+01  -1.0427000e+01
   5.3790000e+01  -1.2636000e+01
   5.3795000e+01  -1.4912000e+01
   5.3800000e+01  -1.7176000e+01
   5.3805000e+01  -1.9491000e+01
   5.3810000e+01  -2.1703000e+01
   5.3815000e+01  -2.3569000e+01
   5.3820000e+01  -2.5193000e+01
   5.3825000e+01  -2.6743000e+01
   5.3830000e+01  -2.8300000e+01
   5.3835000e+01  -2.9908000e+01
   5.3840000e+01  -3.1584000e+01
   5.3845000e+01  -3.3284000e+01
   5.3850000e+01  -3.4914000e+01
   5.3855000e+01  -3.6498000e+01
   5.3860000e+01  -3.8207000e+01
   5.3865000e+01  -4.0107000e+01
   5.3870000e+01  -4.1905000e+01
   5.3875000e+01  -4.3228000e+01
   5.3880000e+01  -4.4222000e+01
   5.3885000e+01  -4.5113000e+01
   5.3890000e+01  -4.5455000e+01
   5.3895000e+01  -4.4995000e+01
   5.3900000e+01  -4.3817000e+01
   5.3905000e+01  -4.2221000e+01
   5.3910000e+01  -4.0271000e+01
   5.3915000e+01  -3.7751000e+01
   5.3920000e+01  -3.4561000e+01
   5.3925000e+01  -3.1193000e+01
   5.3930000e+01  -2.8257000e+01
   5.3935000e+01  -2.5753000e+01
   5.3940000e+01  -2.3498000e+01
   5.3945000e+01  -2.1673000e+01
   5.3950000e+01  -2.0382000e+01
   5.3955000e+01  -1.9435000e+01
   5.3960000e+01  -1.8654000e+01
   5.3965000e+01  -1.8131000e+01
   5.3970000e+01  -1.7970000e+01
   5.3975000e+01  -1.8089000e+01
   5.3980000e+01  -1.8350000e+01
   5.3985000e+01  -1.8746000e+01
   5.3990000e+01  -1.9353000e+01
   5.3995000e+01  -2.0166000e+01
   5.4000000e+01  -2.1060000e+01
   5.4005000e+01  -2.1784000e+01
   5.4010000e+01  -2.2065000e+01
   5.4015000e+01  -2.1971000e+01
   5.4020000e+01  -2.1598000e+01
   5.4025000e+01  -2.1324000e+01
   5.4030000e+01  -2.1403000e+01
   5.4035000e+01  -2.1515000e+01
   5.4040000e+01  -2.1663000e+01
   5.4045000e+01  -2.2314000e+01
   5.4050000e+01  -2.3491000e+01
   5.4055000e+01  -2.4996000e+01
   5.4060000e+01  -2.6783000e+01
   5.4065000e+01  -2.8854000e+01
   5.4070000e+01  -3.1116000e+01
   5.4075000e+01  -3.3336000e+01
   5.4080000e+01  -3.5543000e+01
   5.4085000e+01  -3.7729000e+01
   5.4090000e+01  -3.9923000e+01
   5.4095000e+01  -4.2197000e+01
   5.4100000e+01  -4.4463000e+01
   5.4105000e+01  -4.6587000e+01
   5.4110000e+01  -4.8536000e+01
   5.4115000e+01  -5.0314000e+01
   5.4120000e+01  -5.1996000e+01
   5.4125000e+01  -5.3598000e+01
   5.4130000e+01  -5.5033000e+01
   5.4135000e+01  -5.6215000e+01
   5.4140000e+01  -5.7242000e+01
   5.4145000e+01  -5.8252000e+01
   5.4150000e+01  -5.9265000e+01
   5.4155000e+01  -6.0144000e+01
   5.4160000e+01  -6.0677000e+01
   5.4165000e+01  -6.0817000e+01
   5.4170000e+01  -6.0586000e+01
   5.4175000e+01  -5.9908000e+01
   5.4180000e+01  -5.8707000e+01
   5.4185000e+01  -5.6937000e+01
   5.4190000e+01  -5.4489000e+01
   5.4195000e+01  -5.1236000e+01
   5.4200000e+01  -4.7146000e+01
   5.4205000e+01  -4.2629000e+01
   5.4210000e+01  -3.8219000e+01
   5.4215000e+01  -3.4535000e+01
   5.4220000e+01  -3.2057000e+01
   5.4225000e+01  -3.0784000e+01
   5.4230000e+01  -3.0358000e+01
   5.4235000e+01  -3.0277000e+01
   5.4240000e+01  -3.0373000e+01
   5.4245000e+01  -3.0654000e+01
   5.4250000e+01  -3.0975000e+01
   5.4255000e+01  -3.1186000e+01
   5.4260000e+01  -3.1220000e+01
   5.4265000e+01  -3.1065000e+01
   5.4270000e+01  -3.0746000e+01
   5.4275000e+01  -3.0455000e+01
   5.4280000e+01  -3.0305000e+01
   5.4285000e+01  -3.0150000e+01
   5.4290000e+01  -2.9757000e+01
   5.4295000e+01  -2.8929000e+01
   5.4300000e+01  -2.7541000e+01
   5.4305000e+01  -2.5640000e+01
   5.4310000e+01  -2.3251000e+01
   5.4315000e+01  -2.0410000e+01
   5.4320000e+01  -1.7319000e+01
   5.4325000e+01  -1.4178000e+01
   5.4330000e+01  -1.1022000e+01
   5.4335000e+01  -7.6810000e+00
   5.4340000e+01  -4.3130000e+00
   5.4345000e+01  -1.4690000e+00
   5.4350000e+01   8.2500000e-01
   5.4355000e+01   2.9260000e+00
   5.4360000e+01   4.8130000e+00
   5.4365000e+01   6.3570000e+00
   5.4370000e+01   7.6490000e+00
   5.4375000e+01   8.7400000e+00
   5.4380000e+01   9.5660000e+00
   5.4385000e+01   1.0148000e+01
   5.4390000e+01   1.0621000e+01
   5.4395000e+01   1.1153000e+01
   5.4400000e+01   1.1786000e+01
   5.4405000e+01   1.2441000e+01
   5.4410000e+01   1.3009000e+01
   5.4415000e+01   1.3382000e+01
   5.4420000e+01   1.3460000e+01
   5.4425000e+01   1.3109000e+01
   5.4430000e+01   1.2378000e+01
   5.4435000e+01   1.1583000e+01
   5.4440000e+01   1.0929000e+01
   5.4445000e+01   1.0467000e+01
   5.4450000e+01   1.0095000e+01
   5.4455000e+01   9.6530000e+00
   5.4460000e+01   9.1940000e+00
   5.4465000e+01   8.6540000e+00
   5.4470000e+01   7.8890000e+00
   5.4475000e+01   6.8480000e+00
   5.4480000e+01   5.6340000e+00
   5.4485000e+01   4.2510000e+00
   5.4490000e+01   2.7230000e+00
   5.4495000e+01   1.1250000e+00
   5.4500000e+01  -6.4100000e-01
   5.4505000e+01  -2.6200000e+00
   5.4510000e+01  -4.5620000e+00
   5.4515000e+01  -6.4710000e+00
   5.4520000e+01  -8.4810000e+00
   5.4525000e+01  -1.0650000e+01
   5.4530000e+01  -1.2793000e+01
   5.4535000e+01  -1.4657000e+01
   5.4540000e+01  -1.6298000e+01
   5.4545000e+01  -1.7794000e+01
   5.4550000e+01  -1.9073000e+01
   5.4555000e+01  -1.9993000e+01
   5.4560000e+01  -2.0488000e+01
   5.4565000e+01  -2.0565000e+01
   5.4570000e+01  -2.0356000e+01
   5.4575000e+01  -2.0112000e+01
   5.4580000e+01  -2.0096000e+01
   5.4585000e+01  -2.0445000e+01
   5.4590000e+01  -2.0993000e+01
   5.4595000e+01  -2.1436000e+01
   5.4600000e+01  -2.1710000e+01
   5.4605000e+01  -2.1738000e+01
   5.4610000e+01  -2.1367000e+01
   5.4615000e+01  -2.0645000e+01
   5.4620000e+01  -1.9430000e+01
   5.4625000e+01  -1.7369000e+01
   5.4630000e+01  -1.4505000e+01
   5.4635000e+01  -1.1108000e+01
   5.4640000e+01  -7.4850000e+00
   5.4645000e+01  -4.0030000e+00
   5.4650000e+01  -9.0200000e-01
   5.4655000e+01   1.6980000e+00
   5.4660000e+01   3.8280000e+00
   5.4665000e+01   5.6360000e+00
   5.4670000e+01   7.1410000e+00
   5.4675000e+01   8.2410000e+00
   5.4680000e+01   8.9080000e+00
   5.4685000e+01   9.1520000e+00
   5.4690000e+01   8.9850000e+00
   5.4695000e+01   8.4160000e+00
   5.4700000e+01   7.4960000e+00
   5.4705000e+01   6.3590000e+00
   5.4710000e+01   5.3740000e+00
   5.4715000e+01   4.6510000e+00
   5.4720000e+01   3.8480000e+00
   5.4725000e+01   2.5960000e+00
   5.4730000e+01   1.4480000e+00
   5.4735000e+01   1.0250000e+00
   5.4740000e+01   8.9000000e-01
   5.4745000e+01   1.6800000e-01
   5.4750000e+01  -1.2000000e+00
   5.4755000e+01  -2.5590000e+00
   5.4760000e+01  -3.5530000e+00
   5.4765000e+01  -4.5470000e+00
   5.4770000e+01  -5.8230000e+00
   5.4775000e+01  -7.0250000e+00
   5.4780000e+01  -8.0140000e+00
   5.4785000e+01  -9.0840000e+00
   5.4790000e+01  -1.0423000e+01
   5.4795000e+01  -1.1837000e+01
   5.4800000e+01  -1.3206000e+01
   5.4805000e+01  -1.4570000e+01
   5.4810000e+01  -1.5964000e+01
   5.4815000e+01  -1.7126000e+01
   5.4820000e+01  -1.8051000e+01
   5.4825000e+01  -1.9016000e+01
   5.4830000e+01  -1.9814000e+01
   5.4835000e+01  -2.0104000e+01
   5.4840000e+01  -1.9918000e+01
   5.4845000e+01  -1.9500000e+01
   5.4850000e+01  -1.8882000e+01
   5.4855000e+01  -1.7803000e+01
   5.4860000e+01  -1.6254000e+01
   5.4865000e+01  -1.4243000e+01
   5.4870000e+01  -1.1945000e+01
   5.4875000e+01  -9.6480000e+00
   5.4880000e+01  -7.3370000e+00
   5.4885000e+01  -5.0020000e+00
   5.4890000e+01  -2.8050000e+00
   5.4895000e+01  -7.8500000e-01
   5.4900000e+01   1.1210000e+00
   5.4905000e+01   2.6910000e+00
   5.4910000e+01   3.9670000e+00
   5.4915000e+01   5.0870000e+00
   5.4920000e+01   6.0250000e+00
   5.4925000e+01   6.4920000e+00
   5.4930000e+01   6.5590000e+00
   5.4935000e+01   6.8130000e+00
   5.4940000e+01   7.3830000e+00
   5.4945000e+01   7.8080000e+00
   5.4950000e+01   7.8790000e+00
   5.4955000e+01   7.8600000e+00
   5.4960000e+01   8.0420000e+00
   5.4965000e+01   8.3700000e+00
   5.4970000e+01   8.3930000e+00
   5.4975000e+01   7.8010000e+00
   5.4980000e+01   6.7240000e+00
   5.4985000e+01   5.5180000e+00
   5.4990000e+01   4.3270000e+00
   5.4995000e+01   3.0280000e+00
   5.5000000e+01   1.6650000e+00
   5.5005000e+01   4.9900000e-01
   5.5010000e+01  -3.2000000e-01
   5.5015000e+01  -7.4400000e-01
   5.5020000e+01  -3.9100000e-01
   5.5025000e+01   7.3800000e-01
   5.5030000e+01   2.2830000e+00
   5.5035000e+01   4.4770000e+00
   5.5040000e+01   7.3910000e+00
   5.5045000e+01   1.0391000e+01
   5.5050000e+01   1.3127000e+01
   5.5055000e+01   1.5537000e+01
   5.5060000e+01   1.7684000e+01
   5.5065000e+01   1.9648000e+01
   5.5070000e+01   2.1316000e+01
   5.5075000e+01   2.2615000e+01
   5.5080000e+01   2.3660000e+01
   5.5085000e+01   2.4832000e+01
   5.5090000e+01   2.6390000e+01
   5.5095000e+01   2.8228000e+01
   5.5100000e+01   2.9944000e+01
   5.5105000e+01   3.1373000e+01
   5.5110000e+01   3.2749000e+01
   5.5115000e+01   3.4162000e+01
   5.5120000e+01   3.5389000e+01
   5.5125000e+01   3.6256000e+01
   5.5130000e+01   3.6863000e+01
   5.5135000e+01   3.7398000e+01
   5.5140000e+01   3.7743000e+01
   5.5145000e+01   3.7607000e+01
   5.5150000e+01   3.6941000e+01
   5.5155000e+01   3.5949000e+01
   5.5160000e+01   3.4822000e+01
   5.5165000e+01   3.3267000e+01
   5.5170000e+01   3.0903000e+01
   5.5175000e+01   2.7865000e+01
   5.5180000e+01   2.4451000e+01
   5.5185000e+01   2.0908000e+01
   5.5190000e+01   1.7488000e+01
   5.5195000e+01   1.4344000e+01
   5.5200000e+01   1.1619000e+01
   5.5205000e+01   9.2900000e+00
   5.5210000e+01   7.4110000e+00
   5.5215000e+01   6.3800000e+00
   5.5220000e+01   6.3220000e+00
   5.5225000e+01   6.9920000e+00
   5.5230000e+01   8.1160000e+00
   5.5235000e+01   9.6780000e+00
   5.5240000e+01   1.1570000e+01
   5.5245000e+01   1.3353000e+01
   5.5250000e+01   1.4898000e+01
   5.5255000e+01   1.6402000e+01
   5.5260000e+01   1.7879000e+01
   5.5265000e+01   1.9141000e+01
   5.5270000e+01   2.0211000e+01
   5.5275000e+01   2.1373000e+01
   5.5280000e+01   2.2791000e+01
   5.5285000e+01   2.4417000e+01
   5.5290000e+01   2.6101000e+01
   5.5295000e+01   2.7857000e+01
   5.5300000e+01   2.9630000e+01
   5.5305000e+01   3.1118000e+01
   5.5310000e+01   3.2139000e+01
   5.5315000e+01   3.2865000e+01
   5.5320000e+01   3.3639000e+01
   5.5325000e+01   3.4449000e+01
   5.5330000e+01   3.5034000e+01
   5.5335000e+01   3.5494000e+01
   5.5340000e+01   3.5888000e+01
   5.5345000e+01   3.5988000e+01
   5.5350000e+01   3.5735000e+01
   5.5355000e+01   3.5290000e+01
   5.5360000e+01   3.5006000e+01
   5.5365000e+01   3.4934000e+01
   5.5370000e+01   3.4839000e+01
   5.5375000e+01   3.4882000e+01
   5.5380000e+01   3.5286000e+01
   5.5385000e+01   3.6068000e+01
   5.5390000e+01   3.7063000e+01
   5.5395000e+01   3.8256000e+01
   5.5400000e+01   3.9803000e+01
   5.5405000e+01   4.1669000e+01
   5.5410000e+01   4.3273000e+01
   5.5415000e+01   4.4072000e+01
   5.5420000e+01   4.4349000e+01
   5.5425000e+01   4.4531000e+01
   5.5430000e+01   4.4560000e+01
   5.5435000e+01   4.4096000e+01
   5.5440000e+01   4.2731000e+01
   5.5445000e+01   4.0542000e+01
   5.5450000e+01   3.7983000e+01
   5.5455000e+01   3.5321000e+01
   5.5460000e+01   3.2766000e+01
   5.5465000e+01   3.0747000e+01
   5.5470000e+01   2.9421000e+01
   5.5475000e+01   2.8493000e+01
   5.5480000e+01   2.7707000e+01
   5.5485000e+01   2.7064000e+01
   5.5490000e+01   2.6745000e+01
   5.5495000e+01   2.6685000e+01
   5.5500000e+01   2.6385000e+01
   5.5505000e+01   2.5535000e+01
   5.5510000e+01   2.4098000e+01
   5.5515000e+01   2.1948000e+01
   5.5520000e+01   1.8901000e+01
   5.5525000e+01   1.5180000e+01
   5.5530000e+01   1.1554000e+01
   5.5535000e+01   8.6550000e+00
   5.5540000e+01   6.2990000e+00
   5.5545000e+01   4.2150000e+00
   5.5550000e+01   2.8880000e+00
   5.5555000e+01   2.7480000e+00
   5.5560000e+01   3.4080000e+00
   5.5565000e+01   4.2710000e+00
   5.5570000e+01   5.2820000e+00
   5.5575000e+01   6.6570000e+00
   5.5580000e+01   8.2750000e+00
   5.5585000e+01   9.4730000e+00
   5.5590000e+01   9.9710000e+00
   5.5595000e+01   1.0000000e+01
   5.5600000e+01   9.4460000e+00
   5.5605000e+01   7.8930000e+00
   5.5610000e+01   5.1840000e+00
   5.5615000e+01   1.7100000e+00
   5.5620000e+01  -1.8750000e+00
   5.5625000e+01  -5.4430000e+00
   5.5630000e+01  -9.1520000e+00
   5.5635000e+01  -1.2722000e+01
   5.5640000e+01  -1.5709000e+01
   5.5645000e+01  -1.8064000e+01
   5.5650000e+01  -1.9954000e+01
   5.5655000e+01  -2.1393000e+01
   5.5660000e+01  -2.2412000e+01
   5.5665000e+01  -2.3177000e+01
   5.5670000e+01  -2.3572000e+01
   5.5675000e+01  -2.3155000e+01
   5.5680000e+01  -2.1900000e+01
   5.5685000e+01  -2.0183000e+01
   5.5690000e+01  -1.8185000e+01
   5.5695000e+01  -1.5663000e+01
   5.5700000e+01  -1.2586000e+01
   5.5705000e+01  -9.5690000e+00
   5.5710000e+01  -7.1740000e+00
   5.5715000e+01  -5.3110000e+00
   5.5720000e+01  -3.4570000e+00
   5.5725000e+01  -1.7980000e+00
   5.5730000e+01  -7.3200000e-01
   5.5735000e+01  -6.0000000e-03
   5.5740000e+01   7.4900000e-01
   5.5745000e+01   1.3740000e+00
   5.5750000e+01   1.6370000e+00
   5.5755000e+01   1.7180000e+00
   5.5760000e+01   1.9400000e+00
   5.5765000e+01   2.1970000e+00
   5.5770000e+01   2.1660000e+00
   5.5775000e+01   2.0150000e+00
   5.5780000e+01   2.1890000e+00
   5.5785000e+01   2.8860000e+00
   5.5790000e+01   4.1380000e+00
   5.5795000e+01   5.7220000e+00
   5.5800000e+01   7.2970000e+00
   5.5805000e+01   8.7980000e+00
   5.5810000e+01   1.0336000e+01
   5.5815000e+01   1.1930000e+01
   5.5820000e+01   1.3289000e+01
   5.5825000e+01   1.4239000e+01
   5.5830000e+01   1.4905000e+01
   5.5835000e+01   1.5734000e+01
   5.5840000e+01   1.6682000e+01
   5.5845000e+01   1.7338000e+01
   5.5850000e+01   1.7728000e+01
   5.5855000e+01   1.8065000e+01
   5.5860000e+01   1.8263000e+01
   5.5865000e+01   1.7937000e+01
   5.5870000e+01   1.6969000e+01
   5.5875000e+01   1.5687000e+01
   5.5880000e+01   1.4119000e+01
   5.5885000e+01   1.1779000e+01
   5.5890000e+01   8.1970000e+00
   5.5895000e+01   3.6080000e+00
   5.5900000e+01  -1.6750000e+00
   5.5905000e+01  -7.2260000e+00
   5.5910000e+01  -1.2450000e+01
   5.5915000e+01  -1.7060000e+01
   5.5920000e+01  -2.0980000e+01
   5.5925000e+01  -2.4415000e+01
   5.5930000e+01  -2.7533000e+01
   5.5935000e+01  -3.0002000e+01
   5.5940000e+01  -3.1555000e+01
   5.5945000e+01  -3.2521000e+01
   5.5950000e+01  -3.3258000e+01
   5.5955000e+01  -3.3674000e+01
   5.5960000e+01  -3.3681000e+01
   5.5965000e+01  -3.3235000e+01
   5.5970000e+01  -3.2187000e+01
   5.5975000e+01  -3.0535000e+01
   5.5980000e+01  -2.8386000e+01
   5.5985000e+01  -2.6022000e+01
   5.5990000e+01  -2.3968000e+01
   5.5995000e+01  -2.2538000e+01
   5.6000000e+01  -2.1929000e+01
   5.6005000e+01  -2.2182000e+01
   5.6010000e+01  -2.2982000e+01
   5.6015000e+01  -2.3959000e+01
   5.6020000e+01  -2.4853000e+01
   5.6025000e+01  -2.5956000e+01
   5.6030000e+01  -2.7669000e+01
   5.6035000e+01  -2.9425000e+01
   5.6040000e+01  -3.0289000e+01
   5.6045000e+01  -3.0345000e+01
   5.6050000e+01  -3.0362000e+01
   5.6055000e+01  -3.0505000e+01
   5.6060000e+01  -3.0351000e+01
   5.6065000e+01  -2.9934000e+01
   5.6070000e+01  -2.9582000e+01
   5.6075000e+01  -2.9412000e+01
   5.6080000e+01  -2.9237000e+01
   5.6085000e+01  -2.9144000e+01
   5.6090000e+01  -2.9485000e+01
   5.6095000e+01  -3.0258000e+01
   5.6100000e+01  -3.1238000e+01
   5.6105000e+01  -3.2207000e+01
   5.6110000e+01  -3.2861000e+01
   5.6115000e+01  -3.3174000e+01
   5.6120000e+01  -3.3565000e+01
   5.6125000e+01  -3.4536000e+01
   5.6130000e+01  -3.5957000e+01
   5.6135000e+01  -3.7075000e+01
   5.6140000e+01  -3.7347000e+01
   5.6145000e+01  -3.6431000e+01
   5.6150000e+01  -3.3935000e+01
   5.6155000e+01  -2.9981000e+01
   5.6160000e+01  -2.5284000e+01
   5.6165000e+01  -2.0532000e+01
   5.6170000e+01  -1.5913000e+01
   5.6175000e+01  -1.1694000e+01
   5.6180000e+01  -8.3410000e+00
   5.6185000e+01  -5.8200000e+00
   5.6190000e+01  -3.8510000e+00
   5.6195000e+01  -2.3800000e+00
   5.6200000e+01  -1.5760000e+00
   5.6205000e+01  -1.3070000e+00
   5.6210000e+01  -1.0450000e+00
   5.6215000e+01  -3.9800000e-01
   5.6220000e+01   5.7000000e-01
   5.6225000e+01   1.4210000e+00
   5.6230000e+01   2.0130000e+00
   5.6235000e+01   2.6170000e+00
   5.6240000e+01   3.1870000e+00
   5.6245000e+01   3.5360000e+00
   5.6250000e+01   3.5900000e+00
   5.6255000e+01   3.5280000e+00
   5.6260000e+01   3.5420000e+00
   5.6265000e+01   3.4120000e+00
   5.6270000e+01   2.8670000e+00
   5.6275000e+01   2.1660000e+00
   5.6280000e+01   1.6450000e+00
   5.6285000e+01   1.4270000e+00
   5.6290000e+01   1.3130000e+00
   5.6295000e+01   1.1770000e+00
   5.6300000e+01   1.2740000e+00
   5.6305000e+01   1.8870000e+00
   5.6310000e+01   2.9710000e+00
   5.6315000e+01   4.3460000e+00
   5.6320000e+01   5.9900000e+00
   5.6325000e+01   7.6250000e+00
   5.6330000e+01   8.8010000e+00
   5.6335000e+01   9.6480000e+00
   5.6340000e+01   1.0311000e+01
   5.6345000e+01   1.0739000e+01
   5.6350000e+01   1.1025000e+01
   5.6355000e+01   1.1253000e+01
   5.6360000e+01   1.1395000e+01
   5.6365000e+01   1.1705000e+01
   5.6370000e+01   1.2582000e+01
   5.6375000e+01   1.4123000e+01
   5.6380000e+01   1.6085000e+01
   5.6385000e+01   1.8157000e+01
   5.6390000e+01   2.0104000e+01
   5.6395000e+01   2.1844000e+01
   5.6400000e+01   2.3543000e+01
   5.6405000e+01   2.5314000e+01
   5.6410000e+01   2.7081000e+01
   5.6415000e+01   2.8565000e+01
   5.6420000e+01   2.9424000e+01
   5.6425000e+01   2.9430000e+01
   5.6430000e+01   2.8619000e+01
   5.6435000e+01   2.7345000e+01
   5.6440000e+01   2.5794000e+01
   5.6445000e+01   2.3933000e+01
   5.6450000e+01   2.1740000e+01
   5.6455000e+01   1.9336000e+01
   5.6460000e+01   1.7048000e+01
   5.6465000e+01   1.4983000e+01
   5.6470000e+01   1.2963000e+01
   5.6475000e+01   1.0787000e+01
   5.6480000e+01   8.3910000e+00
   5.6485000e+01   5.9030000e+00
   5.6490000e+01   3.4140000e+00
   5.6495000e+01   9.9400000e-01
   5.6500000e+01  -1.0420000e+00
   5.6505000e+01  -2.2500000e+00
   5.6510000e+01  -2.5830000e+00
   5.6515000e+01  -2.1750000e+00
   5.6520000e+01  -1.1790000e+00
   5.6525000e+01   4.2000000e-02
   5.6530000e+01   1.2400000e+00
   5.6535000e+01   2.7510000e+00
   5.6540000e+01   4.5980000e+00
   5.6545000e+01   6.3510000e+00
   5.6550000e+01   8.0030000e+00
   5.6555000e+01   9.8950000e+00
   5.6560000e+01   1.2214000e+01
   5.6565000e+01   1.4659000e+01
   5.6570000e+01   1.6949000e+01
   5.6575000e+01   1.9301000e+01
   5.6580000e+01   2.1882000e+01
   5.6585000e+01   2.4385000e+01
   5.6590000e+01   2.6689000e+01
   5.6595000e+01   2.9046000e+01
   5.6600000e+01   3.1426000e+01
   5.6605000e+01   3.3387000e+01
   5.6610000e+01   3.4714000e+01
   5.6615000e+01   3.5666000e+01
   5.6620000e+01   3.6515000e+01
   5.6625000e+01   3.7050000e+01
   5.6630000e+01   3.7038000e+01
   5.6635000e+01   3.7020000e+01
   5.6640000e+01   3.7629000e+01
   5.6645000e+01   3.8666000e+01
   5.6650000e+01   3.9274000e+01
   5.6655000e+01   3.9129000e+01
   5.6660000e+01   3.8665000e+01
   5.6665000e+01   3.8185000e+01
   5.6670000e+01   3.7494000e+01
   5.6675000e+01   3.6294000e+01
   5.6680000e+01   3.4371000e+01
   5.6685000e+01   3.1606000e+01
   5.6690000e+01   2.7949000e+01
   5.6695000e+01   2.3481000e+01
   5.6700000e+01   1.8583000e+01
   5.6705000e+01   1.3709000e+01
   5.6710000e+01   9.2190000e+00
   5.6715000e+01   5.2290000e+00
   5.6720000e+01   1.7000000e+00
   5.6725000e+01  -1.3010000e+00
   5.6730000e+01  -3.5410000e+00
   5.6735000e+01  -5.1130000e+00
   5.6740000e+01  -6.5770000e+00
   5.6745000e+01  -8.1900000e+00
   5.6750000e+01  -9.7410000e+00
   5.6755000e+01  -1.0858000e+01
   5.6760000e+01  -1.1475000e+01
   5.6765000e+01  -1.1825000e+01
   5.6770000e+01  -1.2180000e+01
   5.6775000e+01  -1.2642000e+01
   5.6780000e+01  -1.3003000e+01
   5.6785000e+01  -1.2992000e+01
   5.6790000e+01  -1.2566000e+01
   5.6795000e+01  -1.1662000e+01
   5.6800000e+01  -9.9760000e+00
   5.6805000e+01  -7.1500000e+00
   5.6810000e+01  -3.6780000e+00
   5.6815000e+01  -6.4900000e-01
   5.6820000e+01   1.2590000e+00
   5.6825000e+01   2.2530000e+00
   5.6830000e+01   2.8190000e+00
   5.6835000e+01   3.1080000e+00
   5.6840000e+01   3.0110000e+00
   5.6845000e+01   2.6950000e+00
   5.6850000e+01   2.5310000e+00
   5.6855000e+01   2.5850000e+00
   5.6860000e+01   2.7760000e+00
   5.6865000e+01   3.3200000e+00
   5.6870000e+01   4.3270000e+00
   5.6875000e+01   5.4970000e+00
   5.6880000e+01   6.6820000e+00
   5.6885000e+01   7.7670000e+00
   5.6890000e+01   8.7670000e+00
   5.6895000e+01   9.7200000e+00
   5.6900000e+01   1.0669000e+01
   5.6905000e+01   1.1620000e+01
   5.6910000e+01   1.2583000e+01
   5.6915000e+01   1.3568000e+01
   5.6920000e+01   1.4318000e+01
   5.6925000e+01   1.4696000e+01
   5.6930000e+01   1.5151000e+01
   5.6935000e+01   1.6092000e+01
   5.6940000e+01   1.7239000e+01
   5.6945000e+01   1.8286000e+01
   5.6950000e+01   1.9666000e+01
   5.6955000e+01   2.1678000e+01
   5.6960000e+01   2.3917000e+01
   5.6965000e+01   2.5918000e+01
   5.6970000e+01   2.7642000e+01
   5.6975000e+01   2.9309000e+01
   5.6980000e+01   3.1102000e+01
   5.6985000e+01   3.2944000e+01
   5.6990000e+01   3.4596000e+01
   5.6995000e+01   3.5999000e+01
   5.7000000e+01   3.7198000e+01
   5.7005000e+01   3.8066000e+01
   5.7010000e+01   3.8369000e+01
   5.7015000e+01   3.8099000e+01
   5.7020000e+01   3.7511000e+01
   5.7025000e+01   3.6425000e+01
   5.7030000e+01   3.4634000e+01
   5.7035000e+01   3.2519000e+01
   5.7040000e+01   3.0179000e+01
   5.7045000e+01   2.7544000e+01
   5.7050000e+01   2.4536000e+01
   5.7055000e+01   2.1138000e+01
   5.7060000e+01   1.7339000e+01
   5.7065000e+01   1.3009000e+01
   5.7070000e+01   8.3830000e+00
   5.7075000e+01   3.9250000e+00
   5.7080000e+01  -3.1900000e-01
   5.7085000e+01  -4.4580000e+00
   5.7090000e+01  -8.5740000e+00
   5.7095000e+01  -1.2657000e+01
   5.7100000e+01  -1.6775000e+01
   5.7105000e+01  -2.0805000e+01
   5.7110000e+01  -2.4464000e+01
   5.7115000e+01  -2.7708000e+01
   5.7120000e+01  -3.0684000e+01
   5.7125000e+01  -3.3511000e+01
   5.7130000e+01  -3.6173000e+01
   5.7135000e+01  -3.8594000e+01
   5.7140000e+01  -4.0724000e+01
   5.7145000e+01  -4.2406000e+01
   5.7150000e+01  -4.3586000e+01
   5.7155000e+01  -4.4316000e+01
   5.7160000e+01  -4.4972000e+01
   5.7165000e+01  -4.5871000e+01
   5.7170000e+01  -4.6876000e+01
   5.7175000e+01  -4.7802000e+01
   5.7180000e+01  -4.8658000e+01
   5.7185000e+01  -4.9420000e+01
   5.7190000e+01  -5.0025000e+01
   5.7195000e+01  -5.0114000e+01
   5.7200000e+01  -4.9628000e+01
   5.7205000e+01  -4.8754000e+01
   5.7210000e+01  -4.7020000e+01
   5.7215000e+01  -4.4269000e+01
   5.7220000e+01  -4.0762000e+01
   5.7225000e+01  -3.6761000e+01
   5.7230000e+01  -3.2400000e+01
   5.7235000e+01  -2.7722000e+01
   5.7240000e+01  -2.3071000e+01
   5.7245000e+01  -1.8843000e+01
   5.7250000e+01  -1.5030000e+01
   5.7255000e+01  -1.1404000e+01
   5.7260000e+01  -8.0020000e+00
   5.7265000e+01  -5.0280000e+00
   5.7270000e+01  -2.6170000e+00
   5.7275000e+01  -7.5600000e-01
   5.7280000e+01   5.9900000e-01
   5.7285000e+01   1.4500000e+00
   5.7290000e+01   1.7090000e+00
   5.7295000e+01   1.2000000e+00
   5.7300000e+01  -1.8200000e-01
   5.7305000e+01  -2.3860000e+00
   5.7310000e+01  -5.2380000e+00
   5.7315000e+01  -8.3800000e+00
   5.7320000e+01  -1.1215000e+01
   5.7325000e+01  -1.3511000e+01
   5.7330000e+01  -1.5300000e+01
   5.7335000e+01  -1.6644000e+01
   5.7340000e+01  -1.7794000e+01
   5.7345000e+01  -1.8941000e+01
   5.7350000e+01  -1.9959000e+01
   5.7355000e+01  -2.0734000e+01
   5.7360000e+01  -2.1360000e+01
   5.7365000e+01  -2.1843000e+01
   5.7370000e+01  -2.1810000e+01
   5.7375000e+01  -2.1067000e+01
   5.7380000e+01  -2.0140000e+01
   5.7385000e+01  -1.9453000e+01
   5.7390000e+01  -1.8955000e+01
   5.7395000e+01  -1.8443000e+01
   5.7400000e+01  -1.7810000e+01
   5.7405000e+01  -1.7221000e+01
   5.7410000e+01  -1.6927000e+01
   5.7415000e+01  -1.6869000e+01
   5.7420000e+01  -1.6728000e+01
   5.7425000e+01  -1.6344000e+01
   5.7430000e+01  -1.5950000e+01
   5.7435000e+01  -1.5518000e+01
   5.7440000e+01  -1.4914000e+01
   5.7445000e+01  -1.4131000e+01
   5.7450000e+01  -1.3251000e+01
   5.7455000e+01  -1.2259000e+01
   5.7460000e+01  -1.1002000e+01
   5.7465000e+01  -9.5840000e+00
   5.7470000e+01  -8.1680000e+00
   5.7475000e+01  -6.8060000e+00
   5.7480000e+01  -5.5630000e+00
   5.7485000e+01  -4.6370000e+00
   5.7490000e+01  -3.9620000e+00
   5.7495000e+01  -3.3030000e+00
   5.7500000e+01  -2.5710000e+00
   5.7505000e+01  -1.7310000e+00
   5.7510000e+01  -8.2300000e-01
   5.7515000e+01   3.9000000e-02
   5.7520000e+01   7.6800000e-01
   5.7525000e+01   1.2800000e+00
   5.7530000e+01   1.4520000e+00
   5.7535000e+01   1.2800000e+00
   5.7540000e+01   7.8800000e-01
   5.7545000e+01  -1.1000000e-02
   5.7550000e+01  -8.5900000e-01
   5.7555000e+01  -1.2510000e+00
   5.7560000e+01  -1.1620000e+00
   5.7565000e+01  -7.9400000e-01
   5.7570000e+01  -1.5300000e-01
   5.7575000e+01   7.2000000e-01
   5.7580000e+01   1.7380000e+00
   5.7585000e+01   2.9890000e+00
   5.7590000e+01   4.4600000e+00
   5.7595000e+01   6.1590000e+00
   5.7600000e+01   8.1390000e+00
   5.7605000e+01   1.0288000e+01
   5.7610000e+01   1.2442000e+01
   5.7615000e+01   1.4481000e+01
   5.7620000e+01   1.6547000e+01
   5.7625000e+01   1.8867000e+01
   5.7630000e+01   2.1252000e+01
   5.7635000e+01   2.3564000e+01
   5.7640000e+01   2.5816000e+01
   5.7645000e+01   2.7910000e+01
   5.7650000e+01   2.9929000e+01
   5.7655000e+01   3.2065000e+01
   5.7660000e+01   3.4427000e+01
   5.7665000e+01   3.6924000e+01
   5.7670000e+01   3.9202000e+01
   5.7675000e+01   4.0853000e+01
   5.7680000e+01   4.1695000e+01
   5.7685000e+01   4.1819000e+01
   5.7690000e+01   4.1013000e+01
   5.7695000e+01   3.8761000e+01
   5.7700000e+01   3.4722000e+01
   5.7705000e+01   2.9052000e+01
   5.7710000e+01   2.2382000e+01
   5.7715000e+01   1.5412000e+01
   5.7720000e+01   8.7540000e+00
   5.7725000e+01   2.8880000e+00
   5.7730000e+01  -1.9250000e+00
   5.7735000e+01  -5.8290000e+00
   5.7740000e+01  -9.4620000e+00
   5.7745000e+01  -1.3096000e+01
   5.7750000e+01  -1.6364000e+01
   5.7755000e+01  -1.9174000e+01
   5.7760000e+01  -2.1914000e+01
   5.7765000e+01  -2.4790000e+01
   5.7770000e+01  -2.7566000e+01
   5.7775000e+01  -2.9916000e+01
   5.7780000e+01  -3.1973000e+01
   5.7785000e+01  -3.3952000e+01
   5.7790000e+01  -3.5640000e+01
   5.7795000e+01  -3.6755000e+01
   5.7800000e+01  -3.7258000e+01
   5.7805000e+01  -3.7336000e+01
   5.7810000e+01  -3.7243000e+01
   5.7815000e+01  -3.7021000e+01
   5.7820000e+01  -3.6616000e+01
   5.7825000e+01  -3.6153000e+01
   5.7830000e+01  -3.5651000e+01
   5.7835000e+01  -3.4802000e+01
   5.7840000e+01  -3.3535000e+01
   5.7845000e+01  -3.2138000e+01
   5.7850000e+01  -3.0622000e+01
   5.7855000e+01  -2.8857000e+01
   5.7860000e+01  -2.7005000e+01
   5.7865000e+01  -2.5293000e+01
   5.7870000e+01  -2.3611000e+01
   5.7875000e+01  -2.1673000e+01
   5.7880000e+01  -1.9511000e+01
   5.7885000e+01  -1.7558000e+01
   5.7890000e+01  -1.5936000e+01
   5.7895000e+01  -1.4462000e+01
   5.7900000e+01  -1.3217000e+01
   5.7905000e+01  -1.2372000e+01
   5.7910000e+01  -1.1588000e+01
   5.7915000e+01  -1.0193000e+01
   5.7920000e+01  -8.1130000e+00
   5.7925000e+01  -5.8850000e+00
   5.7930000e+01  -3.5670000e+00
   5.7935000e+01  -7.5300000e-01
   5.7940000e+01   2.5490000e+00
   5.7945000e+01   5.8430000e+00
   5.7950000e+01   8.8730000e+00
   5.7955000e+01   1.1720000e+01
   5.7960000e+01   1.4384000e+01
   5.7965000e+01   1.6754000e+01
   5.7970000e+01   1.8704000e+01
   5.7975000e+01   2.0262000e+01
   5.7980000e+01   2.1607000e+01
   5.7985000e+01   2.2803000e+01
   5.7990000e+01   2.3645000e+01
   5.7995000e+01   2.3929000e+01
   5.8000000e+01   2.3800000e+01
   5.8005000e+01   2.3430000e+01
   5.8010000e+01   2.2792000e+01
   5.8015000e+01   2.2039000e+01
   5.8020000e+01   2.1511000e+01
   5.8025000e+01   2.1103000e+01
   5.8030000e+01   2.0404000e+01
   5.8035000e+01   1.9562000e+01
   5.8040000e+01   1.8722000e+01
   5.8045000e+01   1.7404000e+01
   5.8050000e+01   1.5176000e+01
   5.8055000e+01   1.1992000e+01
   5.8060000e+01   7.9230000e+00
   5.8065000e+01   3.0580000e+00
   5.8070000e+01  -2.0650000e+00
   5.8075000e+01  -6.9790000e+00
   5.8080000e+01  -1.1702000e+01
   5.8085000e+01  -1.6177000e+01
   5.8090000e+01  -2.0039000e+01
   5.8095000e+01  -2.3218000e+01
   5.8100000e+01  -2.5987000e+01
   5.8105000e+01  -2.8393000e+01
   5.8110000e+01  -3.0152000e+01
   5.8115000e+01  -3.1235000e+01
   5.8120000e+01  -3.1702000e+01
   5.8125000e+01  -3.1434000e+01
   5.8130000e+01  -3.0266000e+01
   5.8135000e+01  -2.8367000e+01
   5.8140000e+01  -2.6342000e+01
   5.8145000e+01  -2.4505000e+01
   5.8150000e+01  -2.2441000e+01
   5.8155000e+01  -2.0022000e+01
   5.8160000e+01  -1.7535000e+01
   5.8165000e+01  -1.5076000e+01
   5.8170000e+01  -1.2222000e+01
   5.8175000e+01  -8.5350000e+00
   5.8180000e+01  -4.1530000e+00
   5.8185000e+01   5.6400000e-01
   5.8190000e+01   5.3180000e+00
   5.8195000e+01   9.9450000e+00
   5.8200000e+01   1.4195000e+01
   5.8205000e+01   1.7767000e+01
   5.8210000e+01   2.0503000e+01
   5.8215000e+01   2.2537000e+01
   5.8220000e+01   2.4255000e+01
   5.8225000e+01   2.5762000e+01
   5.8230000e+01   2.6986000e+01
   5.8235000e+01   2.8089000e+01
   5.8240000e+01   2.9023000e+01
   5.8245000e+01   2.9391000e+01
   5.8250000e+01   2.9107000e+01
   5.8255000e+01   2.8302000e+01
   5.8260000e+01   2.7011000e+01
   5.8265000e+01   2.5325000e+01
   5.8270000e+01   2.3368000e+01
   5.8275000e+01   2.1407000e+01
   5.8280000e+01   1.9524000e+01
   5.8285000e+01   1.7624000e+01
   5.8290000e+01   1.5967000e+01
   5.8295000e+01   1.4795000e+01
   5.8300000e+01   1.4204000e+01
   5.8305000e+01   1.4128000e+01
   5.8310000e+01   1.4438000e+01
   5.8315000e+01   1.5201000e+01
   5.8320000e+01   1.6285000e+01
   5.8325000e+01   1.7079000e+01
   5.8330000e+01   1.7125000e+01
   5.8335000e+01   1.6423000e+01
   5.8340000e+01   1.4953000e+01
   5.8345000e+01   1.2747000e+01
   5.8350000e+01   1.0055000e+01
   5.8355000e+01   7.2780000e+00
   5.8360000e+01   4.8630000e+00
   5.8365000e+01   3.1050000e+00
   5.8370000e+01   2.1810000e+00
   5.8375000e+01   2.3160000e+00
   5.8380000e+01   3.4750000e+00
   5.8385000e+01   5.3510000e+00
   5.8390000e+01   7.7920000e+00
   5.8395000e+01   1.0818000e+01
   5.8400000e+01   1.4154000e+01
   5.8405000e+01   1.7379000e+01
   5.8410000e+01   2.0315000e+01
   5.8415000e+01   2.2926000e+01
   5.8420000e+01   2.5181000e+01
   5.8425000e+01   2.7037000e+01
   5.8430000e+01   2.8713000e+01
   5.8435000e+01   3.0602000e+01
   5.8440000e+01   3.2411000e+01
   5.8445000e+01   3.3633000e+01
   5.8450000e+01   3.4307000e+01
   5.8455000e+01   3.4942000e+01
   5.8460000e+01   3.5795000e+01
   5.8465000e+01   3.6753000e+01
   5.8470000e+01   3.7676000e+01
   5.8475000e+01   3.8585000e+01
   5.8480000e+01   3.9589000e+01
   5.8485000e+01   4.0753000e+01
   5.8490000e+01   4.1980000e+01
   5.8495000e+01   4.3096000e+01
   5.8500000e+01   4.3812000e+01
   5.8505000e+01   4.4003000e+01
   5.8510000e+01   4.3936000e+01
   5.8515000e+01   4.3619000e+01
   5.8520000e+01   4.2776000e+01
   5.8525000e+01   4.1383000e+01
   5.8530000e+01   3.9759000e+01
   5.8535000e+01   3.8225000e+01
   5.8540000e+01   3.6502000e+01
   5.8545000e+01   3.4197000e+01
   5.8550000e+01   3.1796000e+01
   5.8555000e+01   3.0042000e+01
   5.8560000e+01   2.9044000e+01
   5.8565000e+01   2.8299000e+01
   5.8570000e+01   2.7518000e+01
   5.8575000e+01   2.6849000e+01
   5.8580000e+01   2.6324000e+01
   5.8585000e+01   2.5835000e+01
   5.8590000e+01   2.5107000e+01
   5.8595000e+01   2.4076000e+01
   5.8600000e+01   2.3016000e+01
   5.8605000e+01   2.2010000e+01
   5.8610000e+01   2.0792000e+01
   5.8615000e+01   1.9445000e+01
   5.8620000e+01   1.8384000e+01
   5.8625000e+01   1.7366000e+01
   5.8630000e+01   1.5867000e+01
   5.8635000e+01   1.4048000e+01
   5.8640000e+01   1.2100000e+01
   5.8645000e+01   9.8910000e+00
   5.8650000e+01   7.3530000e+00
   5.8655000e+01   4.4820000e+00
   5.8660000e+01   1.2390000e+00
   5.8665000e+01  -2.1500000e+00
   5.8670000e+01  -5.3100000e+00
   5.8675000e+01  -7.9250000e+00
   5.8680000e+01  -9.9450000e+00
   5.8685000e+01  -1.1608000e+01
   5.8690000e+01  -1.3081000e+01
   5.8695000e+01  -1.4400000e+01
   5.8700000e+01  -1.5609000e+01
   5.8705000e+01  -1.6574000e+01
   5.8710000e+01  -1.7233000e+01
   5.8715000e+01  -1.7573000e+01
   5.8720000e+01  -1.7458000e+01
   5.8725000e+01  -1.6940000e+01
   5.8730000e+01  -1.6277000e+01
   5.8735000e+01  -1.5712000e+01
   5.8740000e+01  -1.5340000e+01
   5.8745000e+01  -1.4986000e+01
   5.8750000e+01  -1.4535000e+01
   5.8755000e+01  -1.4189000e+01
   5.8760000e+01  -1.4126000e+01
   5.8765000e+01  -1.4185000e+01
   5.8770000e+01  -1.4206000e+01
   5.8775000e+01  -1.4232000e+01
   5.8780000e+01  -1.4192000e+01
   5.8785000e+01  -1.4075000e+01
   5.8790000e+01  -1.4102000e+01
   5.8795000e+01  -1.4501000e+01
   5.8800000e+01  -1.5235000e+01
   5.8805000e+01  -1.6020000e+01
   5.8810000e+01  -1.6889000e+01
   5.8815000e+01  -1.8171000e+01
   5.8820000e+01  -1.9806000e+01
   5.8825000e+01  -2.1570000e+01
   5.8830000e+01  -2.3258000e+01
   5.8835000e+01  -2.4554000e+01
   5.8840000e+01  -2.5453000e+01
   5.8845000e+01  -2.6031000e+01
   5.8850000e+01  -2.6160000e+01
   5.8855000e+01  -2.5487000e+01
   5.8860000e+01  -2.3792000e+01
   5.8865000e+01  -2.1347000e+01
   5.8870000e+01  -1.8374000e+01
   5.8875000e+01  -1.4903000e+01
   5.8880000e+01  -1.1493000e+01
   5.8885000e+01  -8.8340000e+00
   5.8890000e+01  -7.0090000e+00
   5.8895000e+01  -5.8100000e+00
   5.8900000e+01  -5.0010000e+00
   5.8905000e+01  -4.4010000e+00
   5.8910000e+01  -3.8730000e+00
   5.8915000e+01  -3.4940000e+00
   5.8920000e+01  -3.4840000e+00
   5.8925000e+01  -3.8710000e+00
   5.8930000e+01  -4.5100000e+00
   5.8935000e+01  -5.1060000e+00
   5.8940000e+01  -5.5250000e+00
   5.8945000e+01  -6.0680000e+00
   5.8950000e+01  -6.9360000e+00
   5.8955000e+01  -7.8220000e+00
   5.8960000e+01  -8.3390000e+00
   5.8965000e+01  -8.6550000e+00
   5.8970000e+01  -9.3500000e+00
   5.8975000e+01  -1.0785000e+01
   5.8980000e+01  -1.2917000e+01
   5.8985000e+01  -1.5643000e+01
   5.8990000e+01  -1.8782000e+01
   5.8995000e+01  -2.2020000e+01
   5.9000000e+01  -2.5022000e+01
   5.9005000e+01  -2.7737000e+01
   5.9010000e+01  -3.0330000e+01
   5.9015000e+01  -3.2647000e+01
   5.9020000e+01  -3.4283000e+01
   5.9025000e+01  -3.5577000e+01
   5.9030000e+01  -3.7304000e+01
   5.9035000e+01  -3.9244000e+01
   5.9040000e+01  -4.0894000e+01
   5.9045000e+01  -4.2378000e+01
   5.9050000e+01  -4.3837000e+01
   5.9055000e+01  -4.5045000e+01
   5.9060000e+01  -4.5669000e+01
   5.9065000e+01  -4.5834000e+01
   5.9070000e+01  -4.5813000e+01
   5.9075000e+01  -4.5610000e+01
   5.9080000e+01  -4.5120000e+01
   5.9085000e+01  -4.4359000e+01
   5.9090000e+01  -4.3455000e+01
   5.9095000e+01  -4.2374000e+01
   5.9100000e+01  -4.1029000e+01
   5.9105000e+01  -3.9368000e+01
   5.9110000e+01  -3.7550000e+01
   5.9115000e+01  -3.6033000e+01
   5.9120000e+01  -3.4915000e+01
   5.9125000e+01  -3.3765000e+01
   5.9130000e+01  -3.2328000e+01
   5.9135000e+01  -3.0916000e+01
   5.9140000e+01  -2.9977000e+01
   5.9145000e+01  -2.9738000e+01
   5.9150000e+01  -2.9855000e+01
   5.9155000e+01  -2.9943000e+01
   5.9160000e+01  -3.0163000e+01
   5.9165000e+01  -3.0536000e+01
   5.9170000e+01  -3.0599000e+01
   5.9175000e+01  -3.0171000e+01
   5.9180000e+01  -2.9258000e+01
   5.9185000e+01  -2.7844000e+01
   5.9190000e+01  -2.5929000e+01
   5.9195000e+01  -2.3508000e+01
   5.9200000e+01  -2.0902000e+01
   5.9205000e+01  -1.8479000e+01
   5.9210000e+01  -1.6237000e+01
   5.9215000e+01  -1.4052000e+01
   5.9220000e+01  -1.1966000e+01
   5.9225000e+01  -1.0297000e+01
   5.9230000e+01  -9.0790000e+00
   5.9235000e+01  -7.6910000e+00
   5.9240000e+01  -6.2000000e+00
   5.9245000e+01  -5.1290000e+00
   5.9250000e+01  -4.3310000e+00
   5.9255000e+01  -3.1600000e+00
   5.9260000e+01  -1.2490000e+00
   5.9265000e+01   1.2460000e+00
   5.9270000e+01   3.9420000e+00
   5.9275000e+01   6.6110000e+00
   5.9280000e+01   9.1890000e+00
   5.9285000e+01   1.1634000e+01
   5.9290000e+01   1.3725000e+01
   5.9295000e+01   1.5318000e+01
   5.9300000e+01   1.6499000e+01
   5.9305000e+01   1.7176000e+01
   5.9310000e+01   1.7254000e+01
   5.9315000e+01   1.6959000e+01
   5.9320000e+01   1.6629000e+01
   5.9325000e+01   1.6350000e+01
   5.9330000e+01   1.6413000e+01
   5.9335000e+01   1.7205000e+01
   5.9340000e+01   1.8651000e+01
   5.9345000e+01   2.0314000e+01
   5.9350000e+01   2.2049000e+01
   5.9355000e+01   2.3964000e+01
   5.9360000e+01   2.6279000e+01
   5.9365000e+01   2.8800000e+01
   5.9370000e+01   3.1015000e+01
   5.9375000e+01   3.2852000e+01
   5.9380000e+01   3.4560000e+01
   5.9385000e+01   3.6168000e+01
   5.9390000e+01   3.7238000e+01
   5.9395000e+01   3.7683000e+01
   5.9400000e+01   3.8104000e+01
   5.9405000e+01   3.8697000e+01
   5.9410000e+01   3.9132000e+01
   5.9415000e+01   3.9133000e+01
   5.9420000e+01   3.8708000e+01
   5.9425000e+01   3.8058000e+01
   5.9430000e+01   3.7282000e+01
   5.9435000e+01   3.6355000e+01
   5.9440000e+01   3.5148000e+01
   5.9445000e+01   3.3578000e+01
   5.9450000e+01   3.1607000e+01
   5.9455000e+01   2.9289000e+01
   5.9460000e+01   2.6569000e+01
   5.9465000e+01   2.3353000e+01
   5.9470000e+01   1.9855000e+01
   5.9475000e+01   1.6519000e+01
   5.9480000e+01   1.3509000e+01
   5.9485000e+01   1.0955000e+01
   5.9490000e+01   8.8850000e+00
   5.9495000e+01   7.2920000e+00
   5.9500000e+01   6.2460000e+00
   5.9505000e+01   5.8100000e+00
   5.9510000e+01   5.9790000e+00
   5.9515000e+01   6.5680000e+00
   5.9520000e+01   7.4670000e+00
   5.9525000e+01   8.7620000e+00
   5.9530000e+01   1.0452000e+01
   5.9535000e+01   1.2353000e+01
   5.9540000e+01   1.4031000e+01
   5.9545000e+01   1.5217000e+01
   5.9550000e+01   1.6015000e+01
   5.9555000e+01   1.6548000e+01
   5.9560000e+01   1.6751000e+01
   5.9565000e+01   1.6523000e+01
   5.9570000e+01   1.6105000e+01
   5.9575000e+01   1.5802000e+01
   5.9580000e+01   1.5631000e+01
   5.9585000e+01   1.5613000e+01
   5.9590000e+01   1.5816000e+01
   5.9595000e+01   1.6211000e+01
   5.9600000e+01   1.6806000e+01
   5.9605000e+01   1.7452000e+01
   5.9610000e+01   1.7869000e+01
   5.9615000e+01   1.8075000e+01
   5.9620000e+01   1.8061000e+01
   5.9625000e+01   1.7683000e+01
   5.9630000e+01   1.6892000e+01
   5.9635000e+01   1.6032000e+01
   5.9640000e+01   1.5357000e+01
   5.9645000e+01   1.4614000e+01
   5.9650000e+01   1.3677000e+01
   5.9655000e+01   1.2705000e+01
   5.9660000e+01   1.1898000e+01
   5.9665000e+01   1.1387000e+01
   5.9670000e+01   1.1225000e+01
   5.9675000e+01   1.1158000e+01
   5.9680000e+01   1.1083000e+01
   5.9685000e+01   1.1006000e+01
   5.9690000e+01   1.0818000e+01
   5.9695000e+01   1.0644000e+01
   5.9700000e+01   1.0353000e+01
   5.9705000e+01   9.6050000e+00
   5.9710000e+01   8.5200000e+00
   5.9715000e+01   7.5690000e+00
   5.9720000e+01   6.6930000e+00
   5.9725000e+01   5.2720000e+00
   5.9730000e+01   3.1520000e+00
   5.9735000e+01   9.9600000e-01
   5.9740000e+01  -7.3300000e-01
   5.9745000e+01  -2.3850000e+00
   5.9750000e+01  -4.2200000e+00
   5.9755000e+01  -6.1040000e+00
   5.9760000e+01  -7.6900000e+00
   5.9765000e+01  -8.8610000e+00
   5.9770000e+01  -9.7360000e+00
   5.9775000e+01  -1.0451000e+01
   5.9780000e+01  -1.0999000e+01
   5.9785000e+01  -1.1036000e+01
   5.9790000e+01  -1.0174000e+01
   5.9795000e+01  -8.3880000e+00
   5.9800000e+01  -5.9400000e+00
   5.9805000e+01  -2.9410000e+00
   5.9810000e+01   5.8700000e-01
   5.9815000e+01   4.4880000e+00
   5.9820000e+01   8.3550000e+00
   5.9825000e+01   1.1760000e+01
   5.9830000e+01   1.4561000e+01
   5.9835000e+01   1.6994000e+01
   5.9840000e+01   1.9100000e+01
   5.9845000e+01   2.0791000e+01
   5.9850000e+01   2.2202000e+01
   5.9855000e+01   2.3712000e+01
   5.9860000e+01   2.5246000e+01
   5.9865000e+01   2.6413000e+01
   5.9870000e+01   2.6953000e+01
   5.9875000e+01   2.6935000e+01
   5.9880000e+01   2.6494000e+01
   5.9885000e+01   2.5604000e+01
   5.9890000e+01   2.4390000e+01
   5.9895000e+01   2.3170000e+01
   5.9900000e+01   2.1997000e+01
   5.9905000e+01   2.0811000e+01
   5.9910000e+01   1.9716000e+01
   5.9915000e+01   1.8785000e+01
   5.9920000e+01   1.7969000e+01
   5.9925000e+01   1.7279000e+01
   5.9930000e+01   1.6909000e+01
   5.9935000e+01   1.6866000e+01
   5.9940000e+01   1.6869000e+01
   5.9945000e+01   1.6664000e+01
   5.9950000e+01   1.6238000e+01
   5.9955000e+01   1.5665000e+01
   5.9960000e+01   1.4913000e+01
   5.9965000e+01   1.3846000e+01
   5.9970000e+01   1.2256000e+01
   5.9975000e+01   1.0002000e+01
   5.9980000e+01   7.4590000e+00
   5.9985000e+01   5.2610000e+00
   5.9990000e+01   3.6320000e+00
   5.9995000e+01   2.3160000e+00
   6.0000000e+01   1.1530000e+00
   6.0005000e+01   4.9200000e-01
   6.0010000e+01   5.7600000e-01
   6.0015000e+01   1.1860000e+00
   6.0020000e+01   2.1870000e+00
   6.0025000e+01   3.4500000e+00
   6.0030000e+01   4.8930000e+00
   6.0035000e+01   6.5240000e+00
   6.0040000e+01   7.9970000e+00
   6.0045000e+01   8.8570000e+00
   6.0050000e+01   9.3230000e+00
   6.0055000e+01   9.8230000e+00
   6.0060000e+01   1.0142000e+01
   6.0065000e+01   9.9380000e+00
   6.0070000e+01   9.4550000e+00
   6.0075000e+01   9.1760000e+00
   6.0080000e+01   9.1860000e+00
   6.0085000e+01   9.2680000e+00
   6.0090000e+01   9.6520000e+00
   6.0095000e+01   1.0589000e+01
   6.0100000e+01   1.1939000e+01
   6.0105000e+01   1.3522000e+01
   6.0110000e+01   1.5305000e+01
   6.0115000e+01   1.7368000e+01
   6.0120000e+01   1.9863000e+01
   6.0125000e+01   2.2478000e+01
   6.0130000e+01   2.4607000e+01
   6.0135000e+01   2.6151000e+01
   6.0140000e+01   2.7362000e+01
   6.0145000e+01   2.8398000e+01
   6.0150000e+01   2.9241000e+01
   6.0155000e+01   2.9956000e+01
   6.0160000e+01   3.0496000e+01
   6.0165000e+01   3.0818000e+01
   6.0170000e+01   3.0978000e+01
   6.0175000e+01   3.0791000e+01
   6.0180000e+01   3.0217000e+01
   6.0185000e+01   2.9476000e+01
   6.0190000e+01   2.8785000e+01
   6.0195000e+01   2.8128000e+01
   6.0200000e+01   2.7263000e+01
   6.0205000e+01   2.6160000e+01
   6.0210000e+01   2.5005000e+01
   6.0215000e+01   2.3954000e+01
   6.0220000e+01   2.2915000e+01
   6.0225000e+01   2.1675000e+01
   6.0230000e+01   2.0361000e+01
   6.0235000e+01   1.9146000e+01
   6.0240000e+01   1.7979000e+01
   6.0245000e+01   1.6874000e+01
   6.0250000e+01   1.6043000e+01
   6.0255000e+01   1.5610000e+01
   6.0260000e+01   1.5309000e+01
   6.0265000e+01   1.4761000e+01
   6.0270000e+01   1.3931000e+01
   6.0275000e+01   1.2880000e+01
   6.0280000e+01   1.1535000e+01
   6.0285000e+01   9.7500000e+00
   6.0290000e+01   7.3480000e+00
   6.0295000e+01   4.3480000e+00
   6.0300000e+01   9.1500000e-01
   6.0305000e+01  -2.8190000e+00
   6.0310000e+01  -6.7730000e+00
   6.0315000e+01  -1.0773000e+01
   6.0320000e+01  -1.4375000e+01
   6.0325000e+01  -1.7415000e+01
   6.0330000e+01  -2.0107000e+01
   6.0335000e+01  -2.2352000e+01
   6.0340000e+01  -2.4006000e+01
   6.0345000e+01  -2.5167000e+01
   6.0350000e+01  -2.5886000e+01
   6.0355000e+01  -2.6267000e+01
   6.0360000e+01  -2.6244000e+01
   6.0365000e+01  -2.5609000e+01
   6.0370000e+01  -2.4476000e+01
   6.0375000e+01  -2.3123000e+01
   6.0380000e+01  -2.1766000e+01
   6.0385000e+01  -2.0563000e+01
   6.0390000e+01  -1.9561000e+01
   6.0395000e+01  -1.8697000e+01
   6.0400000e+01  -1.8112000e+01
   6.0405000e+01  -1.7922000e+01
   6.0410000e+01  -1.8000000e+01
   6.0415000e+01  -1.8097000e+01
   6.0420000e+01  -1.8272000e+01
   6.0425000e+01  -1.8959000e+01
   6.0430000e+01  -2.0138000e+01
   6.0435000e+01  -2.1334000e+01
   6.0440000e+01  -2.2337000e+01
   6.0445000e+01  -2.3252000e+01
   6.0450000e+01  -2.4252000e+01
   6.0455000e+01  -2.5357000e+01
   6.0460000e+01  -2.6417000e+01
   6.0465000e+01  -2.7301000e+01
   6.0470000e+01  -2.7904000e+01
   6.0475000e+01  -2.8420000e+01
   6.0480000e+01  -2.9109000e+01
   6.0485000e+01  -2.9868000e+01
   6.0490000e+01  -3.0463000e+01
   6.0495000e+01  -3.0943000e+01
   6.0500000e+01  -3.1515000e+01
   6.0505000e+01  -3.2262000e+01
   6.0510000e+01  -3.3122000e+01
   6.0515000e+01  -3.3942000e+01
   6.0520000e+01  -3.4407000e+01
   6.0525000e+01  -3.4252000e+01
   6.0530000e+01  -3.3306000e+01
   6.0535000e+01  -3.1435000e+01
   6.0540000e+01  -2.8828000e+01
   6.0545000e+01  -2.5786000e+01
   6.0550000e+01  -2.2185000e+01
   6.0555000e+01  -1.7924000e+01
   6.0560000e+01  -1.3508000e+01
   6.0565000e+01  -9.7510000e+00
   6.0570000e+01  -6.6640000e+00
   6.0575000e+01  -3.6050000e+00
   6.0580000e+01  -3.8900000e-01
   6.0585000e+01   2.5310000e+00
   6.0590000e+01   5.0400000e+00
   6.0595000e+01   7.3900000e+00
   6.0600000e+01   9.5890000e+00
   6.0605000e+01   1.1257000e+01
[truncated: 193,480 more chars]
