# Supplementary material for: Statistical shape refinement and genetic algorithm calibration of design response spectra based on strong-motion records
Source: PLoS One. 2026 Jul 1;21(7):e0348599. doi: 10.1371/journal.pone.0348599 (PMC13322555; doi:10.1371/journal.pone.0348599)
Supplement: S1 File — (ZIP) [file pone.0348599.s001.zip › Data/Comparative Calibration Calculation for Four Site Categories/Bsp.m]

clear;
clc;
nn=char('001.dat','002.dat','003.dat','004.dat','005.dat','006.dat','007.dat','008.dat','009.dat','010.dat','011.dat','012.dat','013.dat','014.dat','015.dat','016.dat','017.dat','018.dat');%±àºÅ
%PGA=load('PGA.dat'); %È·¶¨µØÃæ¼ÓËÙ¶È·åÖµ
% PGV=load('PGV.dat'); %È·¶¨µØÃæËÙ¶È·å
for i=1:3;%¸Ä
clear Ya Yv Yd; 
    nnn=strcat('WENED',nn(i,1:7));%¸ù¾ÝÎÄ¼þÃûµÄ²»Í¬ÐÞ¸Ä£¬1:8±íÊ¾nnµÄ×Ö·ûÊÇ8Î»     
S=load(nnn(1:12));%nnn(1:11)¸ù¾ÝÎÄ¼þÃû¼Ó±àºÅµÄ×Ö·ûÊýÐÞ¸Ä
dlt_t=S(3,1)-S(2,1);   
Xa=S(:,2);   
t1=S(:,1);
PGA=max(abs(Xa));
m=length(Xa);
t_zong=m*dlt_t;
kc=0.05; 
Yd(1)=0;   
Yv(1)=0;  
T=[0.01;0.02;0.03;0.04;0.05;0.06;0.07;0.08;0.09;0.10;0.11;0.12;0.13;0.14;0.15;0.16;0.17;0.18;0.19;0.2;0.21;0.22;0.23;0.24;0.25;0.26;0.27;0.28;0.29;0.30;0.32;0.34;0.36;0.38;0.4;0.42;0.44;0.46;0.48;0.5;0.52;0.54;0.56;0.58;0.6;0.62;0.64;0.66;0.68;0.70;0.72;0.74;0.76;0.78;0.8;0.82;0.84;0.86;0.88;0.9;0.92;0.94;0.96;0.98;1.0;1.05;1.1;1.15;1.2;1.25;1.3;1.35;1.4;1.45;1.5;1.55;1.6;1.65;1.7;1.75;1.8;1.85;1.9;1.95;2.0;2.1;2.2;2.3;2.4;2.5;2.6;2.7;2.8;2.9;3.0;3.1;3.2;3.3;3.4;3.5;3.6;3.7;3.8;3.9;4.0;4.2;4.4;4.6;4.8;5.0;5.2;5.4;5.6;5.8;6.0;6.5;7.0;7.5;8.0;8.5;9.0;9.5;10;11;12;13;14;15;16;17;18;19;20];
for j=1:133;
    w=2*pi/T(j); 
    e_z=exp(-kc*w*dlt_t);  
    wp=w*sqrt(1-kc^2); 
    s_wp=sin(wp*dlt_t);c_wp=cos(wp*dlt_t); 
    A(1,1)=e_z*(kc*w*s_wp/wp+c_wp);
    A(1,2)=e_z*s_wp/wp;
    A(2,1)=-w^2*e_z*s_wp/wp;
    A(2,2)=e_z*(c_wp-kc*w*s_wp/wp);
    kc_s1=(2*kc^2-1)/(w^2*dlt_t);
    kc_s2=2*kc/(w^3*dlt_t);
    B(1,1)=e_z*((kc_s1+kc/w)*s_wp/wp+(kc_s2+1/w^2)*c_wp)-kc_s2; 
    B(1,2)=-e_z*(kc_s1*s_wp/wp+kc_s2*c_wp)-1/w^2+kc_s2;
    B(2,1)=e_z*((kc_s1+kc/w)*(c_wp-kc*w/wp*s_wp)-(kc_s2+1/w^2)*(wp*s_wp+kc*w*c_wp))+1/(w^2*dlt_t);
    B(2,2)=e_z*(1/(w^2*dlt_t)*c_wp+kc/(w*wp*dlt_t)*s_wp)-1/(w^2*dlt_t);
    for k=1:(m-7);  %???******************************%%%Ñ­»·¼ÓËÙ¶È¼ÇÂ¼µÄ²ÉÑùµã
        Y=A*[Yd(k);Yv(k)]+B*[Xa(k);Xa(k+1)];
        Yd(k+1)=Y(1);
        Yv(k+1)=Y(2);
        Ya(k+1)=-(2*kc*w*Yv(k+1)+w^2*Yd(k+1));
    end
    Sa_jmax=max(abs(Ya));%Çó×î´óÖµ
    Sa(j)=Sa_jmax;   %jµãµÄ¼ÓËÙ¶ÈÆ×Öµ
     Svmax=max(abs(Yv));
     Sv(j)=Svmax;  %jµãµÄËÙ¶ÈÆ×Öµ
%     Sdmax=max(abs(Yd));
%     Sd(j)=Sdmax;  %jµãµÄÎ»ÒÆÆ×Öµ
%     V(j)=w*Sd(j);  %jµãµÄÄâËÙ¶ÈÆ×Öµ
%     Aa(j)=w*V(j);  %jµãµÄÄâ¼ÓËÙ¶ÈÆ×Öµ  
end 
% [none,i_Sa]=max(Sa);   %Ñ°ÕÒ¼ÓËÙ¶È·´Ó¦Æ×µÄ×î´óÖµµã,¼ÆËã Ë«¹æ×¼Æ×ÓÐÓÃ
%Tp_a=T(Sa);
Sa_max(i)=max(Sa);  %¼ÓËÙ¶È·´Ó¦Æ×·åÖµ
% [none,i_Sv]=max(Sv);   %Ñ°ÕÒËÙ¶È·´Ó¦Æ×µÄ×î´óÖµµã
 Sv_max(i)=max(Sv);
% Tp_v(i)=T(i_Sv)

%%%¶Ô¼ÓËÙ¶È×Ý×ø±ê½øÐÐ¹æ×¼»¯

Sa_q=Sa/PGA;
Sa_qmax=max(Sa_q);
Bata_Sa=[T,Sa_q'];  
SA=[T,Sa'];

% Sv_q=Sv/PGV(i);
% Svq_max=max(Sv_q);
% Bata_Sv=[T,Sv_q']; 
 SV=[T,Sv'];
% 
% V_q=V/PGV(i);
% Bata_V=[T,V_q'];
% VV=[T,V'];
% 
%EA=mean(Sa(10:35));
%EV=mean(Sv(35:69));
%EPA(i)=EA/2.5;  %%ÓÐÐ§·åÖµ¼ÓËÙ¶È
% EPV(i)=EV/2.5;  %%ÓÐÐ§·åÖµËÙ¶È

re1=strcat('ba',nnn(1:12));
save(re1(1:14),'Bata_Sa','-ascii');%¼ÓËÙ¶È·Å´óÆ×£¬re1£¨1:13£©¸ù¾Ý×Ö·ûÊýÐÞ¸Ä
% re2=strcat('bv',nnn(1:9));
% save(re2(1:11),'Bata_Sv','-ascii');%ËÙ¶È·Å´óÆ×
% re3=strcat('bV',nnn(1:9));
% save(re3(1:11),'Bata_V','-ascii');%ÄâËÙ¶È·Å´óÆ×
re4=strcat('Sa',nnn(1:12));
save(re4(1:14),'SA','-ascii');%¼ÓËÙ¶È·´Ó¦Æ×£¬re4Í¬re1
 re5=strcat('Sv',nnn(1:12));
 save(re5(1:14),'SV','-ascii');%ËÙ¶È·´Ó¦Æ×
end
%
% re6=strcat('VV',nnn(1:9));
% save(re6(1:11),'VV','-ascii');%ÄâËÙ¶È·´Ó¦Æ×
%Tp_a=Tp_a';
% Tp_v=Tp_v';
%Sa_max=Sa_max';
% Sv_max=Sv_max';
%EPA=EPA';
%EPV=EPV';
%save('WENYSEPA.dat','EPA','-ascii');%¸ÄÎÄ¼þÃû
%save('jiTp_Sa.dat','Tp_a','-ascii');
% save('jiTp_Sv.dat','Tp_v','-ascii');
%save('DCYDSa_max.dat','Sa_max','-ascii');
% save('jiSv_max.dat','Sv_max','-ascii');
%save('woEPV.dat','EPV','-ascii');
