# Supplementary material for: Statistical shape refinement and genetic algorithm calibration of design response spectra based on strong-motion records
Source: PLoS One. 2026 Jul 1;21(7):e0348599. doi: 10.1371/journal.pone.0348599 (PMC13322555; doi:10.1371/journal.pone.0348599)
Supplement: S1 File — (ZIP) [file pone.0348599.s001.zip › Data/Comparative Calibration Calculation for Four Site Categories/Differential Evolution Algorithm/DE_my.m]

function [time,best_generation_fit,best_individual]=DE_my(Fitness_Function, Size,Cross_const,F,Tmax,Xmax, Xmin,Plot)
Dimensions=size(Xmin,2);             %¼¸¸ö´ýÇó²ÎÊý
individuals=zeros(Size,Dimensions);  %SizeÐÐ£¬Ã¿Ò»ÁÐ´ú±íÒ»¸ö²ÎÊýSize¸ö£¬¹²DimensionsÁÐ
% % ´ø±ß½çÌõ¼þµÄ³õÊ¼»¯
for k=1:Size
   individuals(k,:) = Xmin + rand(1,Dimensions).*(Xmax-Xmin);
end
individuals(:,1)=fix(individuals(:,1));      %µÚÒ»ÁÐÈ¡Õû£¬µÚÒ»¸ö²ÎÊýÈ¡Õû
individuals(:,2)=fix(individuals(:,2));      %µÚÒ»ÁÐÈ¡Õû£¬µÚÒ»¸ö²ÎÊýÈ¡Õû
% % ´ø±ß½çÌõ¼þµÄ³õÊ¼»¯
% % ²»´ø±ß½çºÃ
% % ²»´ø±ß½çÌõ¼þµÄ³õÊ¼»¯
% % for i=1:Size
% %     for j=1:Dimensions
% % %         individuals(i,j)=randn;  %Ëæ»ú³õÊ¼»¯Î»ÖÃ
% %        % µÚÒ»¸ö²ÎÊýÈ¡ÕûÊý
% %         individuals(i,1)=fix(individuals(i,1));  %µÚÒ»¸ö²ÎÊýÈ¡Õû
% %     end
% % end
% % ²»´ø±ß½çÌõ¼þµÄ³õÊ¼»¯
best_index=1;
best_individual=individuals(best_index,:);           %µÚÒ»ÐÐµÄÊý
best_fit=feval(Fitness_Function,individuals(1,:));   %µÚÒ»ÐÐµÄÄ¿±êº¯ÊýÖµ
individuals_fit=zeros(Size,1);
for i=1:Size
    individuals_fit(i)=feval(Fitness_Function,individuals(i,:)); %Ã¿Ò»ÐÐÇóÒ»¸öÄ¿±êº¯ÊýÖµ
    if(best_fit>individuals_fit(i))
        best_index=i;
        best_individual=individuals(i,:);        
        best_fit=individuals_fit(i);
    end
end
parent_pop = individuals;
parent_fit=individuals_fit;
newpop=zeros(Size, Dimensions);
best_generation_fit=zeros(Tmax,1);
best_generation_fit(1)=best_fit;
newpop_fit=zeros(Size,1);
for itrtn=1:Tmax  
     time(itrtn)=itrtn;
    % Mutation ºÍ Crossover
    for i = 1:Size
        % random indices
    r0=round(rand*(Size-1))+1;
    r1=round(rand*(Size-1))+1; 
    r2=round(rand*(Size-1))+1;
        while (r0==i), r0 = round(rand*(Size-1))+1; end
        while (r1==i), r1 = round(rand*(Size-1))+1; end
        while (r0 == r2 ||r1 == r2||r2==i), r2 = round(rand*(Size-1))+1; end
        % DE operator
        for j=1:Dimensions          
           if (rand < Cross_const) || (round(rand*(Dimensions-1))+1 == j)
            newpop(i, j) = parent_pop(r0,j) +  ...
                           F*(parent_pop(r1,j) - parent_pop(r2,j));                       
% %  Differential Evolution APractical Approach to Global Optimization
% % DematÖÐµÄ±ß½çÌõ¼þ
              if newpop(i,j)<Xmin(j)
                   newpop(i,j)= Xmin(j) + rand*(parent_pop(r0,j) - Xmin(j))  ;
              end
              if newpop(i,j)>Xmax(j)
                   newpop(i,j)= Xmax(j) + rand*(parent_pop(r0,j) - Xmax(j))  ;
              end
% % DematÖÐµÄ±ß½çÌõ¼þ               
           else
            newpop(i,j) = parent_pop(i,j);
          end
        end
 % µÚÒ»¸ö²ÎÊýÈ¡ÕûÊý
    for ii = 1:Size
        newpop(ii, 1)=ceil(newpop(ii, 1));
        newpop(ii, 2)=ceil(newpop(ii, 2));
    end
%     for jj = 1:Size
%         newpop(ii, 2)=ceil(newpop(ii, 2));
%     end
%     end %end  for i = 1:Size
%     % Mutation ºÍ Crossover ½áÊø
%     
%     % Selection
%     for i = 1:Size
       newpop_fit(i)=feval(Fitness_Function,newpop(i,:));   
       if newpop_fit(i)<parent_fit(i)
       parent_pop(i,:) =newpop(i,:);
       parent_fit(i)=newpop_fit(i);
       end
     if best_fit>parent_fit(i)        
        best_index=i;
        best_fit=parent_fit(i);
        best_individual=parent_pop(i,:); 
     end
    end %end  for i = 1:Size
    % Selection ½áÊø
    best_generation_fit(itrtn)=best_fit;
    itrtn;
    best_fit;
    
if Plot==1
    %% draw ²î·ÖÁ£×ÓÔË¶¯±ä»¯Í¼%%       
%  axis square;
%ÉèÖÃÓÃÀ´ÏÔÊ¾Á£×Ó.
% title('DE');
subplot(211)
        Swarmscope = plot(0,0, '.');
        grid on;
        set(Swarmscope,'EraseMode','xor','MarkerSize',12); 
        if Dimensions>= 3
             axis([Xmin(1) Xmax(1) Xmin(2) Xmax(2) Xmin(3) Xmax(3)]);   %³õÊ¼ÖáµÄ·¶Î§µÄÉèÖÃ
             XX=parent_pop(:,1);YY=parent_pop(:,2);ZZ=parent_pop(:,3);
             set(Swarmscope,'XData',XX,'YData', YY, 'ZData', ZZ);
        elseif Dimensions== 2
             axis([Xmin(1) Xmax(1) Xmin(2) Xmax(2)]);              
             XX=Position(:,1);YY=Position(:,2);
             set(Swarmscope,'XData',XX,'YData',YY );%ÉèÖÃ
        end
        xlabel('Á£×ÓµÚÒ»Î¬');
        ylabel('Á£×ÓµÚ¶þÎ¬');
        zlabel('Á£×ÓµÚÈýÎ¬');
       drawnow        
subplot(212)
       plot(time(1:itrtn),best_generation_fit(1:itrtn)); 
       xlabel('Generations'), ylabel('Function value F(x)');
       drawnow
end
if best_fit< 1.0e-5
    break;
end
end %end    for i=1:Tmax
% for i=1:Size
%     if best_fit>parent_fit(i)        
%         best_index=i;
%         best_fit=parent_fit(i);
%         best_individual=parent_pop(i,:); 
%     end
% end
