# Supplementary material for: Statistical shape refinement and genetic algorithm calibration of design response spectra based on strong-motion records
Source: PLoS One. 2026 Jul 1;21(7):e0348599. doi: 10.1371/journal.pone.0348599 (PMC13322555; doi:10.1371/journal.pone.0348599)
Supplement: S1 File — (ZIP) [file pone.0348599.s001.zip › Data/Comparative Calibration Calculation for Four Site Categories/Differential Evolution Algorithm/Ofunction2.m]

%²î·Ö½ø»¯µÄÄ¿±êº¯Êý
%·Ö¶ÎÄâºÏ°üÂçº¯ÊýÇóÈý·Ö¶Î°üÂçµÄ²ÎÊý   Ofunction2¡ª¡ªµØÕð¼ÇÂ¼´ÓP²¨µ½Ê±¿ªÊ¼
%N1¡ªt1
%N2¡ªI0
%N3¡ªC
%data¡ªÈ¡µÄ¼ÓËÙ¶È°üÂçÖµ
% clc
% clear  all  
function  z=Ofunction2(N)              % zÊÇ²Ð²î
%N1=7; N2=58;
%°ÑÇó³öµÄ°üÂç´æ´¢ÆðÀ´£¬¶ÁÈ¡
global data;                           %data-È«²¿µØÕð¼ÇÂ¼´ÓÁã¿ªÊ¼

%N1=N(1,1);                            %È¡Õû
%T2=Fin(data,N1);                      %°ÑN1ÉèÖÃ³ÉÕûÊý£¬Ê±¼ä¼ä¸ôÊÇ1s,      N1¡ª¡ª±ØÐëÊÇÕûÊý

N2=N(1,1);                             %To
N3=N(1,2);                             %Tg
N4=N(1,3);                             %belmax
N5=N(1,4);                             %r 
f1=zeros(1,length(data));               %ÏÈ¶¨Òåf1µÄ³ß´ç  data -¾ÍÊÇµÃµ½µÄ·´Ó¦Æ×

%¡ª¡ª¡ª¡ª¡ª¡ª¡ª¡ª¡ª¡ª¡ª¡ª¡ª¡ª¡ª¡ª¡ª¡ª¡ª¡ª´ÓµØÕð¼ÇÂ¼µÄP²¨µ½Ê±£¬Ê±¿Ì¿ªÊ¼
    for i=1:N2;
          f1(i)=(1.0+(N4-1.0)*i/N2-data(i)).^2; 
    end

    for i=N2+1:N3;
          f1(i)=(N4-data(i)).^2;    
    end

    for i=N3+1:length(data);
          f1(i)=(N4*(N3/i)^N5-data(i)).^2;    
    end
   
z=sum(f1); %²Ð²î
