# Supplementary material for: Statistical shape refinement and genetic algorithm calibration of design response spectra based on strong-motion records
Source: PLoS One. 2026 Jul 1;21(7):e0348599. doi: 10.1371/journal.pone.0348599 (PMC13322555; doi:10.1371/journal.pone.0348599)
Supplement: S1 File — (ZIP) [file pone.0348599.s001.zip › Data/Comparative Calibration Calculation for Four Site Categories/Differential Evolution Algorithm/Sabd.m]

%%×îÐ¡¶þ³Ë·¨Ö±½ÓÄâºÏ,µÃµ½Æ½Ì¨Öµ¡¢ÌØÕ÷ÖÜÆÚºÍË¥¼õÖ¸Êý£¬È¡¾ù·½²î×îÐ¡Îª×îÓÅ,Îª°²ÆÀ½á¹ûÔ¤²âÇ¿Õð¼ÇÂ¼±ê¶¨£¬·´Ó¦Æ×ÖÜÆÚÈ¡Öµ²»Í¬ÓÚÒÔÇ°È¡Öµ£¬ÔÚ²»¸Ä±äËù¼ÆËãÆ×
%%µãµÄ»ù´¡ÉÏÖ±½ÓÄâºÏ£¬Ò²¿É¶ÔÆäÊä³ö·´Ó¦Æ×ÖÜÆÚÈ¡Öµ½øÐÐÒ»ÏÂµÈ¼ä¾àÓÅ»¯¡£
clear;
clc;


for ii=2:2;
nnn=strcat('ba',nn(ii,1:10));

Ba=load('051MXTEW.dat');

T=Ba(13:60,1);
Sa=Ba(13:60,ii);   %%½ØÈ¡T´Ó0.1sµ½6sµÄÒ»¶Î·´Ó¦Æ×
n=length(Sa);

for k=10:35;    %%TgÖµËÑË÷Ñ¡È¡£¬´Ó0.2sµ½2sÖ®¼äËÑË÷
    sm=0;   %%Æ½Ì¨¶ÎÆ½Ì¨Öµ
    for j=1:k;
        sm=sm+Sa(j);
    end
    rn1=k;
    sm=sm/rn1;    %%Æ½Ì¨¶ÎÆ½Ì¨ÖµÈ¡0.1sµ½TgÖ®¼äµÄÆ½¾ùÖµ
    bata(k)=sm;   %%Æ½Ì¨ÖµÁÐÏòÁ¿
    for jj=1:n;
        y(jj)=log10(Sa(jj)/sm);       %%×ø±ê×ª»»£¬»»Î»¶ÔÊý×ø±ê
        x(jj)=log10(T(jj)/T(k));
    end
    
        yy=0;   %%yy´ú±íyÆ½·½£¬ÏÂÍ¬
        xx=0;
        xy=0;
    for i=1:n;
        yy=yy+y(i)^2;
    end
    for i=k:n;
        xy=xy+x(i)*y(i);
        xx=xx+x(i)^2;
    end

    q(k-9)=yy-xy^2/xx;
    sgm(k-9)=(q(k-9)/(n-2))^0.5;   
    b(k-9)=-xy/xx;

end
sgm_min=min(sgm);
[none,i_min]=min(sgm);
i_best=i_min+10;
Tg(ii)=T(i_best);              %%È·¶¨×îÓÅÌØÕ÷ÖÜÆÚ
bata_max(ii)=bata(i_best);     %%È·¶¨×îÓÅÆ½Ì¨Öµ
r(ii)=b(i_min);


end
Tg=Tg';
bata_max=bata_max';
r=r';
Tg'
bata_max'
r'
save('Tg¢ô-2-5010txt.dat','Tg','-ascii');
save('bmax¢ô-2-5010txt.dat','bata_max','-ascii');
save('r¢ô-2-5010txt.dat','r','-ascii');


% %%%µÈÃæ»ý·¨±ê¶¨,È¡Ë¥¼õÖ¸ÊýÎª0.9£¬µÈÃæ»ý·¨±ê¶¨Æ½Ì¨Öµ
% clear;
% clc;
% Ba=load('D:\matlab\work\Saa1.dat');
% T=Ba(:,1);
% Sa=Ba(:,2);
% n=length(Sa);
% 
% Tg=0.69;
% S=0;
% for i=1:291;
%     S=S+0.01*Sa(i);
% end
% S1=(Tg-0.1)*1;
% S2=0;
% n1=(Tg-0.1)/0.01+1;
% k=double(uint16(n1));  %%%È¡n1µÄÕûÊý²¿·Ö
% for j=k:291;
%     ww=T(j)/Tg;
%     S2=S2+0.01*ww^(-0.9);
% end
% bata_m=S/(S1+S2);


% %%Ë«²ÎÊý·¨±ê¶¨,ÏÈÈ·¶¨Æ½Ì¨Öµ(È¡0.1¡ª¡ªTg¾ùÖµ)£¬ÀûÓÃ¾ù·½²î×îÐ¡·½·¨±ê¶¨Ë¥¼õÖ¸Êý
% clear;
% clc;
% Ba=load('051MXTEW.dat');
% T=Ba(:,1);
% Sa=Ba(:,2);
% n=length(Sa);
% 
% Tg=0.69;
% n1=(Tg-0.1)/0.01+1;
% n1=double(uint16(n1));  %%%È¡n1µÄÕûÊý²¿·Ö
% bata_m=0;
% for i=1:n1;
% bata_m=bata_m+Sa(i);
% end
% bata_m=bata_m/n1;
% 
% for k=n1:120;
%     for j=1:n;
%         y(j)=log10(Sa(j)/sm);
%         x(j)=log10(T(j)/T(k));
%     end
%     
%         yy=0;
%         xx=0;
%         xy=0;
%     for i=k:n;
%         yy=yy+y(i)^2;
%         xy=xy+x(i)*y(i);
%         xx=xx+x(i)^2;
%     end 
%     q(k-n1+1)=yy+2*b(m)*xy+b(m)^2*xx;
%     sgm(k-n1+1)=(q(k-9)/n)^0.5;    
% end
% 
% S=0;
% for i=1:291;
%     S=S+0.01*Sa(i);
% end
% 
% S1=bata_m*(Tg-0.1)*1;
