# Supplementary material for: Statistical shape refinement and genetic algorithm calibration of design response spectra based on strong-motion records
Source: PLoS One. 2026 Jul 1;21(7):e0348599. doi: 10.1371/journal.pone.0348599 (PMC13322555; doi:10.1371/journal.pone.0348599)
Supplement: S1 File — (ZIP) [file pone.0348599.s001.zip › Data/Comparative Calibration Calculation for Four Site Categories/Differential Evolution Algorithm/bdhpu002.dat]

   0.0000000e+00   1.0000000e+00
   1.0000000e-02   1.0966349e+00
   2.0000000e-02   1.1932699e+00
   3.0000000e-02   1.2899048e+00
   4.0000000e-02   1.3865397e+00
   5.0000000e-02   1.4831747e+00
   6.0000000e-02   1.5798096e+00
   7.0000000e-02   1.6764446e+00
   8.0000000e-02   1.7730795e+00
   9.0000000e-02   1.8697144e+00
   1.0000000e-01   1.9663494e+00
   1.1000000e-01   1.9663494e+00
   1.2000000e-01   1.9663494e+00
   1.3000000e-01   1.9663494e+00
   1.4000000e-01   1.9663494e+00
   1.5000000e-01   1.9663494e+00
   1.6000000e-01   1.9663494e+00
   1.7000000e-01   1.9663494e+00
   1.8000000e-01   1.9663494e+00
   1.9000000e-01   1.9663494e+00
   2.0000000e-01   1.9663494e+00
   2.1000000e-01   1.9663494e+00
   2.2000000e-01   1.9663494e+00
   2.3000000e-01   1.9663494e+00
   2.4000000e-01   1.9663494e+00
   2.5000000e-01   1.9663494e+00
   2.6000000e-01   1.9663494e+00
   2.7000000e-01   1.9663494e+00
   2.8000000e-01   1.9663494e+00
   2.9000000e-01   1.9663494e+00
   3.0000000e-01   1.9663494e+00
   3.1000000e-01   1.9663494e+00
   3.2000000e-01   1.9663494e+00
   3.3000000e-01   1.9663494e+00
   3.4000000e-01   1.9663494e+00
   3.5000000e-01   1.9663494e+00
   3.6000000e-01   1.9663494e+00
   3.7000000e-01   1.9663494e+00
   3.8000000e-01   1.9663494e+00
   3.9000000e-01   1.9663494e+00
   4.0000000e-01   1.9663494e+00
   4.1000000e-01   1.9663494e+00
   4.2000000e-01   1.9663494e+00
   4.3000000e-01   1.9663494e+00
   4.4000000e-01   1.9663494e+00
   4.5000000e-01   1.9663494e+00
   4.6000000e-01   1.9663494e+00
   4.7000000e-01   1.9663494e+00
   4.8000000e-01   1.9663494e+00
   4.9000000e-01   1.9663494e+00
   5.0000000e-01   1.9663494e+00
   5.1000000e-01   1.9663494e+00
   5.2000000e-01   1.9663494e+00
   5.3000000e-01   1.9663494e+00
   5.4000000e-01   1.9663494e+00
   5.5000000e-01   1.9663494e+00
   5.6000000e-01   1.9663494e+00
   5.7000000e-01   1.9663494e+00
   5.8000000e-01   1.9663494e+00
   5.9000000e-01   1.9663494e+00
   6.0000000e-01   1.9663494e+00
   6.1000000e-01   1.9663494e+00
   6.2000000e-01   1.9663494e+00
   6.3000000e-01   1.9663494e+00
   6.4000000e-01   1.9663494e+00
   6.5000000e-01   1.9663494e+00
   6.6000000e-01   1.9663494e+00
   6.7000000e-01   1.9663494e+00
   6.8000000e-01   1.9663494e+00
   6.9000000e-01   1.9663494e+00
   7.0000000e-01   1.9663494e+00
   7.1000000e-01   1.9663494e+00
   7.2000000e-01   1.9663494e+00
   7.3000000e-01   1.9663494e+00
   7.4000000e-01   1.9663494e+00
   7.5000000e-01   1.9663494e+00
   7.6000000e-01   1.9663494e+00
   7.7000000e-01   1.9663494e+00
   7.8000000e-01   1.9663494e+00
   7.9000000e-01   1.9663494e+00
   8.0000000e-01   1.9663494e+00
   8.1000000e-01   1.9663494e+00
   8.2000000e-01   1.9663494e+00
   8.3000000e-01   1.9663494e+00
   8.4000000e-01   1.9663494e+00
   8.5000000e-01   1.9663494e+00
   8.6000000e-01   1.9663494e+00
   8.7000000e-01   1.9663494e+00
   8.8000000e-01   1.9663494e+00
   8.9000000e-01   1.9663494e+00
   9.0000000e-01   1.9663494e+00
   9.1000000e-01   1.9663494e+00
   9.2000000e-01   1.9663494e+00
   9.3000000e-01   1.9663494e+00
   9.4000000e-01   1.9663494e+00
   9.5000000e-01   1.9663494e+00
   9.6000000e-01   1.9663494e+00
   9.7000000e-01   1.9663494e+00
   9.8000000e-01   1.9663494e+00
   9.9000000e-01   1.9663494e+00
   1.0000000e+00   1.9663494e+00
   1.0100000e+00   1.9663494e+00
   1.0200000e+00   1.9663494e+00
   1.0300000e+00   1.9663494e+00
   1.0400000e+00   1.9663494e+00
   1.0500000e+00   1.9663494e+00
   1.0600000e+00   1.9663494e+00
   1.0700000e+00   1.9663494e+00
   1.0800000e+00   1.9663494e+00
   1.0900000e+00   1.9663494e+00
   1.1000000e+00   1.9663494e+00
   1.1100000e+00   1.9663494e+00
   1.1200000e+00   1.9663494e+00
   1.1300000e+00   1.9663494e+00
   1.1400000e+00   1.9663494e+00
   1.1500000e+00   1.9663494e+00
   1.1600000e+00   1.9663494e+00
   1.1700000e+00   1.9663494e+00
   1.1800000e+00   1.9663494e+00
   1.1900000e+00   1.9663494e+00
   1.2000000e+00   1.9663494e+00
   1.2100000e+00   1.9663494e+00
   1.2200000e+00   1.9663494e+00
   1.2300000e+00   1.9663494e+00
   1.2400000e+00   1.9663494e+00
   1.2500000e+00   1.9535872e+00
   1.2600000e+00   1.9410086e+00
   1.2700000e+00   1.9286094e+00
   1.2800000e+00   1.9163858e+00
   1.2900000e+00   1.9043339e+00
   1.3000000e+00   1.8924499e+00
   1.3100000e+00   1.8807304e+00
   1.3200000e+00   1.8691717e+00
   1.3300000e+00   1.8577704e+00
   1.3400000e+00   1.8465234e+00
   1.3500000e+00   1.8354273e+00
   1.3600000e+00   1.8244790e+00
   1.3700000e+00   1.8136756e+00
   1.3800000e+00   1.8030140e+00
   1.3900000e+00   1.7924913e+00
   1.4000000e+00   1.7821049e+00
   1.4100000e+00   1.7718519e+00
   1.4200000e+00   1.7617297e+00
   1.4300000e+00   1.7517358e+00
   1.4400000e+00   1.7418677e+00
   1.4500000e+00   1.7321228e+00
   1.4600000e+00   1.7224989e+00
   1.4700000e+00   1.7129936e+00
   1.4800000e+00   1.7036047e+00
   1.4900000e+00   1.6943299e+00
   1.5000000e+00   1.6851672e+00
   1.5100000e+00   1.6761144e+00
   1.5200000e+00   1.6671695e+00
   1.5300000e+00   1.6583305e+00
   1.5400000e+00   1.6495955e+00
   1.5500000e+00   1.6409627e+00
   1.5600000e+00   1.6324301e+00
   1.5700000e+00   1.6239959e+00
   1.5800000e+00   1.6156585e+00
   1.5900000e+00   1.6074161e+00
   1.6000000e+00   1.5992670e+00
   1.6100000e+00   1.5912096e+00
   1.6200000e+00   1.5832423e+00
   1.6300000e+00   1.5753635e+00
   1.6400000e+00   1.5675718e+00
   1.6500000e+00   1.5598657e+00
   1.6600000e+00   1.5522437e+00
   1.6700000e+00   1.5447043e+00
   1.6800000e+00   1.5372463e+00
   1.6900000e+00   1.5298682e+00
   1.7000000e+00   1.5225687e+00
   1.7100000e+00   1.5153466e+00
   1.7200000e+00   1.5082005e+00
   1.7300000e+00   1.5011293e+00
   1.7400000e+00   1.4941317e+00
   1.7500000e+00   1.4872065e+00
   1.7600000e+00   1.4803526e+00
   1.7700000e+00   1.4735689e+00
   1.7800000e+00   1.4668542e+00
   1.7900000e+00   1.4602075e+00
   1.8000000e+00   1.4536277e+00
   1.8100000e+00   1.4471137e+00
   1.8200000e+00   1.4406646e+00
   1.8300000e+00   1.4342793e+00
   1.8400000e+00   1.4279568e+00
   1.8500000e+00   1.4216963e+00
   1.8600000e+00   1.4154968e+00
   1.8700000e+00   1.4093573e+00
   1.8800000e+00   1.4032770e+00
   1.8900000e+00   1.3972550e+00
   1.9000000e+00   1.3912904e+00
   1.9100000e+00   1.3853823e+00
   1.9200000e+00   1.3795300e+00
   1.9300000e+00   1.3737326e+00
   1.9400000e+00   1.3679894e+00
   1.9500000e+00   1.3622995e+00
   1.9600000e+00   1.3566622e+00
   1.9700000e+00   1.3510768e+00
   1.9800000e+00   1.3455424e+00
   1.9900000e+00   1.3400585e+00
   2.0000000e+00   1.3346242e+00
   2.0100000e+00   1.3292388e+00
   2.0200000e+00   1.3239018e+00
   2.0300000e+00   1.3186124e+00
   2.0400000e+00   1.3133700e+00
   2.0500000e+00   1.3081739e+00
   2.0600000e+00   1.3030235e+00
   2.0700000e+00   1.2979181e+00
   2.0800000e+00   1.2928573e+00
   2.0900000e+00   1.2878402e+00
   2.1000000e+00   1.2828665e+00
   2.1100000e+00   1.2779355e+00
   2.1200000e+00   1.2730466e+00
   2.1300000e+00   1.2681993e+00
   2.1400000e+00   1.2633930e+00
   2.1500000e+00   1.2586272e+00
   2.1600000e+00   1.2539013e+00
   2.1700000e+00   1.2492150e+00
   2.1800000e+00   1.2445675e+00
   2.1900000e+00   1.2399585e+00
   2.2000000e+00   1.2353875e+00
   2.2100000e+00   1.2308539e+00
   2.2200000e+00   1.2263573e+00
   2.2300000e+00   1.2218973e+00
   2.2400000e+00   1.2174733e+00
   2.2500000e+00   1.2130849e+00
   2.2600000e+00   1.2087317e+00
   2.2700000e+00   1.2044132e+00
   2.2800000e+00   1.2001291e+00
   2.2900000e+00   1.1958788e+00
   2.3000000e+00   1.1916620e+00
   2.3100000e+00   1.1874783e+00
   2.3200000e+00   1.1833273e+00
   2.3300000e+00   1.1792085e+00
   2.3400000e+00   1.1751216e+00
   2.3500000e+00   1.1710662e+00
   2.3600000e+00   1.1670419e+00
   2.3700000e+00   1.1630484e+00
   2.3800000e+00   1.1590852e+00
   2.3900000e+00   1.1551522e+00
   2.4000000e+00   1.1512488e+00
   2.4100000e+00   1.1473747e+00
   2.4200000e+00   1.1435296e+00
   2.4300000e+00   1.1397132e+00
   2.4400000e+00   1.1359251e+00
   2.4500000e+00   1.1321651e+00
   2.4600000e+00   1.1284327e+00
   2.4700000e+00   1.1247277e+00
   2.4800000e+00   1.1210497e+00
   2.4900000e+00   1.1173986e+00
   2.5000000e+00   1.1137738e+00
   2.5100000e+00   1.1101752e+00
   2.5200000e+00   1.1066025e+00
   2.5300000e+00   1.1030554e+00
   2.5400000e+00   1.0995336e+00
   2.5500000e+00   1.0960367e+00
   2.5600000e+00   1.0925646e+00
   2.5700000e+00   1.0891170e+00
   2.5800000e+00   1.0856936e+00
   2.5900000e+00   1.0822942e+00
   2.6000000e+00   1.0789184e+00
   2.6100000e+00   1.0755660e+00
   2.6200000e+00   1.0722369e+00
   2.6300000e+00   1.0689306e+00
   2.6400000e+00   1.0656471e+00
   2.6500000e+00   1.0623859e+00
   2.6600000e+00   1.0591470e+00
   2.6700000e+00   1.0559301e+00
   2.6800000e+00   1.0527349e+00
   2.6900000e+00   1.0495612e+00
   2.7000000e+00   1.0464088e+00
   2.7100000e+00   1.0432775e+00
   2.7200000e+00   1.0401670e+00
   2.7300000e+00   1.0370772e+00
   2.7400000e+00   1.0340078e+00
   2.7500000e+00   1.0309586e+00
   2.7600000e+00   1.0279294e+00
   2.7700000e+00   1.0249200e+00
   2.7800000e+00   1.0219303e+00
   2.7900000e+00   1.0189599e+00
   2.8000000e+00   1.0160088e+00
   2.8100000e+00   1.0130767e+00
   2.8200000e+00   1.0101634e+00
   2.8300000e+00   1.0072687e+00
   2.8400000e+00   1.0043926e+00
   2.8500000e+00   1.0015347e+00
   2.8600000e+00   9.9869486e-01
   2.8700000e+00   9.9587298e-01
   2.8800000e+00   9.9306885e-01
   2.8900000e+00   9.9028230e-01
   2.9000000e+00   9.8751315e-01
   2.9100000e+00   9.8476123e-01
   2.9200000e+00   9.8202639e-01
   2.9300000e+00   9.7930845e-01
   2.9400000e+00   9.7660725e-01
   2.9500000e+00   9.7392264e-01
   2.9600000e+00   9.7125446e-01
   2.9700000e+00   9.6860255e-01
   2.9800000e+00   9.6596675e-01
   2.9900000e+00   9.6334693e-01
   3.0000000e+00   9.6074292e-01
   3.0100000e+00   9.5815458e-01
   3.0200000e+00   9.5558177e-01
   3.0300000e+00   9.5302433e-01
   3.0400000e+00   9.5048213e-01
   3.0500000e+00   9.4795503e-01
   3.0600000e+00   9.4544288e-01
   3.0700000e+00   9.4294556e-01
   3.0800000e+00   9.4046292e-01
   3.0900000e+00   9.3799484e-01
   3.1000000e+00   9.3554117e-01
   3.1100000e+00   9.3310180e-01
   3.1200000e+00   9.3067658e-01
   3.1300000e+00   9.2826540e-01
   3.1400000e+00   9.2586813e-01
   3.1500000e+00   9.2348464e-01
   3.1600000e+00   9.2111481e-01
   3.1700000e+00   9.1875853e-01
   3.1800000e+00   9.1641566e-01
   3.1900000e+00   9.1408610e-01
   3.2000000e+00   9.1176972e-01
   3.2100000e+00   9.0946641e-01
   3.2200000e+00   9.0717606e-01
   3.2300000e+00   9.0489855e-01
   3.2400000e+00   9.0263377e-01
   3.2500000e+00   9.0038161e-01
   3.2600000e+00   8.9814197e-01
   3.2700000e+00   8.9591473e-01
   3.2800000e+00   8.9369979e-01
   3.2900000e+00   8.9149704e-01
   3.3000000e+00   8.8930639e-01
   3.3100000e+00   8.8712772e-01
   3.3200000e+00   8.8496093e-01
   3.3300000e+00   8.8280593e-01
   3.3400000e+00   8.8066262e-01
   3.3500000e+00   8.7853089e-01
   3.3600000e+00   8.7641066e-01
   3.3700000e+00   8.7430182e-01
   3.3800000e+00   8.7220428e-01
   3.3900000e+00   8.7011794e-01
   3.4000000e+00   8.6804272e-01
   3.4100000e+00   8.6597853e-01
   3.4200000e+00   8.6392526e-01
   3.4300000e+00   8.6188284e-01
   3.4400000e+00   8.5985117e-01
   3.4500000e+00   8.5783016e-01
   3.4600000e+00   8.5581974e-01
   3.4700000e+00   8.5381981e-01
   3.4800000e+00   8.5183028e-01
   3.4900000e+00   8.4985108e-01
   3.5000000e+00   8.4788213e-01
   3.5100000e+00   8.4592333e-01
   3.5200000e+00   8.4397461e-01
   3.5300000e+00   8.4203589e-01
   3.5400000e+00   8.4010709e-01
   3.5500000e+00   8.3818813e-01
   3.5600000e+00   8.3627893e-01
   3.5700000e+00   8.3437942e-01
   3.5800000e+00   8.3248952e-01
   3.5900000e+00   8.3060915e-01
   3.6000000e+00   8.2873825e-01
   3.6100000e+00   8.2687672e-01
   3.6200000e+00   8.2502452e-01
   3.6300000e+00   8.2318155e-01
   3.6400000e+00   8.2134776e-01
   3.6500000e+00   8.1952306e-01
   3.6600000e+00   8.1770739e-01
   3.6700000e+00   8.1590068e-01
   3.6800000e+00   8.1410287e-01
   3.6900000e+00   8.1231388e-01
   3.7000000e+00   8.1053364e-01
   3.7100000e+00   8.0876210e-01
   3.7200000e+00   8.0699918e-01
   3.7300000e+00   8.0524482e-01
   3.7400000e+00   8.0349896e-01
   3.7500000e+00   8.0176153e-01
   3.7600000e+00   8.0003247e-01
   3.7700000e+00   7.9831171e-01
   3.7800000e+00   7.9659920e-01
   3.7900000e+00   7.9489487e-01
   3.8000000e+00   7.9319867e-01
   3.8100000e+00   7.9151053e-01
   3.8200000e+00   7.8983039e-01
   3.8300000e+00   7.8815820e-01
   3.8400000e+00   7.8649389e-01
   3.8500000e+00   7.8483742e-01
   3.8600000e+00   7.8318871e-01
   3.8700000e+00   7.8154772e-01
   3.8800000e+00   7.7991439e-01
   3.8900000e+00   7.7828867e-01
   3.9000000e+00   7.7667049e-01
   3.9100000e+00   7.7505982e-01
   3.9200000e+00   7.7345658e-01
   3.9300000e+00   7.7186073e-01
   3.9400000e+00   7.7027222e-01
   3.9500000e+00   7.6869099e-01
   3.9600000e+00   7.6711699e-01
   3.9700000e+00   7.6555017e-01
   3.9800000e+00   7.6399048e-01
   3.9900000e+00   7.6243787e-01
   4.0000000e+00   7.6089229e-01
   4.0100000e+00   7.5935370e-01
   4.0200000e+00   7.5782203e-01
   4.0300000e+00   7.5629725e-01
   4.0400000e+00   7.5477930e-01
   4.0500000e+00   7.5326814e-01
   4.0600000e+00   7.5176372e-01
   4.0700000e+00   7.5026600e-01
   4.0800000e+00   7.4877492e-01
   4.0900000e+00   7.4729045e-01
   4.1000000e+00   7.4581253e-01
   4.1100000e+00   7.4434113e-01
   4.1200000e+00   7.4287619e-01
   4.1300000e+00   7.4141768e-01
   4.1400000e+00   7.3996555e-01
   4.1500000e+00   7.3851976e-01
   4.1600000e+00   7.3708026e-01
   4.1700000e+00   7.3564701e-01
   4.1800000e+00   7.3421997e-01
   4.1900000e+00   7.3279910e-01
   4.2000000e+00   7.3138436e-01
   4.2100000e+00   7.2997570e-01
   4.2200000e+00   7.2857309e-01
   4.2300000e+00   7.2717649e-01
   4.2400000e+00   7.2578585e-01
   4.2500000e+00   7.2440113e-01
   4.2600000e+00   7.2302231e-01
   4.2700000e+00   7.2164933e-01
   4.2800000e+00   7.2028216e-01
   4.2900000e+00   7.1892076e-01
   4.3000000e+00   7.1756510e-01
   4.3100000e+00   7.1621513e-01
   4.3200000e+00   7.1487082e-01
   4.3300000e+00   7.1353214e-01
   4.3400000e+00   7.1219904e-01
   4.3500000e+00   7.1087149e-01
   4.3600000e+00   7.0954945e-01
   4.3700000e+00   7.0823290e-01
   4.3800000e+00   7.0692179e-01
   4.3900000e+00   7.0561608e-01
   4.4000000e+00   7.0431576e-01
   4.4100000e+00   7.0302077e-01
   4.4200000e+00   7.0173108e-01
   4.4300000e+00   7.0044667e-01
   4.4400000e+00   6.9916750e-01
   4.4500000e+00   6.9789354e-01
   4.4600000e+00   6.9662475e-01
   4.4700000e+00   6.9536110e-01
   4.4800000e+00   6.9410255e-01
   4.4900000e+00   6.9284909e-01
   4.5000000e+00   6.9160067e-01
   4.5100000e+00   6.9035726e-01
   4.5200000e+00   6.8911883e-01
   4.5300000e+00   6.8788535e-01
   4.5400000e+00   6.8665680e-01
   4.5500000e+00   6.8543313e-01
   4.5600000e+00   6.8421433e-01
   4.5700000e+00   6.8300035e-01
   4.5800000e+00   6.8179118e-01
   4.5900000e+00   6.8058678e-01
   4.6000000e+00   6.7938711e-01
   4.6100000e+00   6.7819217e-01
   4.6200000e+00   6.7700190e-01
   4.6300000e+00   6.7581629e-01
   4.6400000e+00   6.7463531e-01
   4.6500000e+00   6.7345893e-01
   4.6600000e+00   6.7228712e-01
   4.6700000e+00   6.7111985e-01
   4.6800000e+00   6.6995710e-01
   4.6900000e+00   6.6879884e-01
   4.7000000e+00   6.6764505e-01
   4.7100000e+00   6.6649569e-01
   4.7200000e+00   6.6535074e-01
   4.7300000e+00   6.6421017e-01
   4.7400000e+00   6.6307397e-01
   4.7500000e+00   6.6194209e-01
   4.7600000e+00   6.6081452e-01
   4.7700000e+00   6.5969123e-01
   4.7800000e+00   6.5857220e-01
   4.7900000e+00   6.5745740e-01
   4.8000000e+00   6.5634680e-01
   4.8100000e+00   6.5524039e-01
   4.8200000e+00   6.5413813e-01
   4.8300000e+00   6.5304001e-01
   4.8400000e+00   6.5194599e-01
   4.8500000e+00   6.5085606e-01
   4.8600000e+00   6.4977020e-01
   4.8700000e+00   6.4868837e-01
   4.8800000e+00   6.4761055e-01
   4.8900000e+00   6.4653673e-01
   4.9000000e+00   6.4546687e-01
   4.9100000e+00   6.4440096e-01
   4.9200000e+00   6.4333898e-01
   4.9300000e+00   6.4228089e-01
   4.9400000e+00   6.4122669e-01
   4.9500000e+00   6.4017634e-01
   4.9600000e+00   6.3912983e-01
   4.9700000e+00   6.3808713e-01
   4.9800000e+00   6.3704822e-01
   4.9900000e+00   6.3601308e-01
   5.0000000e+00   6.3498170e-01
   5.0100000e+00   6.3395404e-01
   5.0200000e+00   6.3293008e-01
   5.0300000e+00   6.3190982e-01
   5.0400000e+00   6.3089322e-01
   5.0500000e+00   6.2988026e-01
   5.0600000e+00   6.2887094e-01
   5.0700000e+00   6.2786521e-01
   5.0800000e+00   6.2686307e-01
   5.0900000e+00   6.2586450e-01
   5.1000000e+00   6.2486948e-01
   5.1100000e+00   6.2387798e-01
   5.1200000e+00   6.2288998e-01
   5.1300000e+00   6.2190548e-01
   5.1400000e+00   6.2092444e-01
   5.1500000e+00   6.1994686e-01
   5.1600000e+00   6.1897270e-01
   5.1700000e+00   6.1800196e-01
   5.1800000e+00   6.1703461e-01
   5.1900000e+00   6.1607063e-01
   5.2000000e+00   6.1511002e-01
   5.2100000e+00   6.1415274e-01
   5.2200000e+00   6.1319878e-01
   5.2300000e+00   6.1224813e-01
   5.2400000e+00   6.1130076e-01
   5.2500000e+00   6.1035666e-01
   5.2600000e+00   6.0941581e-01
   5.2700000e+00   6.0847820e-01
   5.2800000e+00   6.0754380e-01
   5.2900000e+00   6.0661260e-01
   5.3000000e+00   6.0568458e-01
   5.3100000e+00   6.0475972e-01
   5.3200000e+00   6.0383802e-01
   5.3300000e+00   6.0291944e-01
   5.3400000e+00   6.0200399e-01
   5.3500000e+00   6.0109163e-01
   5.3600000e+00   6.0018235e-01
   5.3700000e+00   5.9927614e-01
   5.3800000e+00   5.9837298e-01
   5.3900000e+00   5.9747285e-01
   5.4000000e+00   5.9657574e-01
   5.4100000e+00   5.9568164e-01
   5.4200000e+00   5.9479052e-01
   5.4300000e+00   5.9390238e-01
   5.4400000e+00   5.9301719e-01
   5.4500000e+00   5.9213494e-01
   5.4600000e+00   5.9125562e-01
   5.4700000e+00   5.9037921e-01
   5.4800000e+00   5.8950570e-01
   5.4900000e+00   5.8863507e-01
   5.5000000e+00   5.8776730e-01
   5.5100000e+00   5.8690239e-01
   5.5200000e+00   5.8604032e-01
   5.5300000e+00   5.8518106e-01
   5.5400000e+00   5.8432462e-01
   5.5500000e+00   5.8347097e-01
   5.5600000e+00   5.8262011e-01
   5.5700000e+00   5.8177200e-01
   5.5800000e+00   5.8092665e-01
   5.5900000e+00   5.8008404e-01
   5.6000000e+00   5.7924416e-01
   5.6100000e+00   5.7840698e-01
   5.6200000e+00   5.7757251e-01
   5.6300000e+00   5.7674071e-01
   5.6400000e+00   5.7591159e-01
   5.6500000e+00   5.7508513e-01
   5.6600000e+00   5.7426131e-01
   5.6700000e+00   5.7344012e-01
   5.6800000e+00   5.7262155e-01
   5.6900000e+00   5.7180559e-01
   5.7000000e+00   5.7099221e-01
   5.7100000e+00   5.7018142e-01
   5.7200000e+00   5.6937320e-01
   5.7300000e+00   5.6856752e-01
   5.7400000e+00   5.6776439e-01
   5.7500000e+00   5.6696379e-01
   5.7600000e+00   5.6616571e-01
   5.7700000e+00   5.6537013e-01
   5.7800000e+00   5.6457705e-01
   5.7900000e+00   5.6378644e-01
   5.8000000e+00   5.6299831e-01
   5.8100000e+00   5.6221263e-01
   5.8200000e+00   5.6142939e-01
   5.8300000e+00   5.6064859e-01
   5.8400000e+00   5.5987021e-01
   5.8500000e+00   5.5909424e-01
   5.8600000e+00   5.5832066e-01
   5.8700000e+00   5.5754948e-01
   5.8800000e+00   5.5678067e-01
   5.8900000e+00   5.5601422e-01
   5.9000000e+00   5.5525012e-01
   5.9100000e+00   5.5448837e-01
   5.9200000e+00   5.5372895e-01
   5.9300000e+00   5.5297184e-01
   5.9400000e+00   5.5221705e-01
   5.9500000e+00   5.5146455e-01
   5.9600000e+00   5.5071434e-01
   5.9700000e+00   5.4996640e-01
   5.9800000e+00   5.4922073e-01
   5.9900000e+00   5.4847731e-01
   6.0000000e+00   5.4773614e-01
