# Supplementary material for: Statistical shape refinement and genetic algorithm calibration of design response spectra based on strong-motion records
Source: PLoS One. 2026 Jul 1;21(7):e0348599. doi: 10.1371/journal.pone.0348599 (PMC13322555; doi:10.1371/journal.pone.0348599)
Supplement: S1 File — (ZIP) [file pone.0348599.s001.zip › Data/Comparative Calibration Calculation for Four Site Categories/Differential Evolution Algorithm/chafennihe3.m]

fclose  all
close all
clc;
clear all;
% ¡ª¡ª¡ª¡ª¡ª¡ª¡ª¡ª¡ª¡ª¡ª¡ª¡ª¡ª¹Û²âµØÕð¼ÇÂ¼
num1=1;%´ÓµÚ¼¸¸öµã¿ªÊ¼Ëã Ä¿Â¼1.txtÖÐÎÄ¼þ¸öÊý
num2=1;%Ëã¼¸Ìõ¼ÇÂ¼

xl=6;%·´Ó¦Æ×»­Í¼ÏÔÊ¾µÄ×î³¤ÖÜÆÚ

for i=num1:num2;
fid = fopen('3.txt');        %´ò¿ªÄ¿Â¼ÎÄ¼þ¼ÐÀïÃæÊÇµØÕð¼ÇÂ¼Ãû×Ö£¬
list =textscan(fid,'%s');      %°ÑÄ¿Â¼¶ÁÈ¡µ½Ò»¸öÔª°ûÊý×éÖÐ£¬Ë³ÐòÊÇ°´ÕÕÄ¿Â¼µÄË³Ðò
fclose(fid);                    %¹Ø±ÕËùÓÐ´ò¿ªµÄÎÄ¼þ
 i;
    dataa=list{1,1}{i,1};        %¼ÇÂ¼Ãû³Æ      
    fid1=fopen(dataa); 
%%%%%%%%%%%%%%%%%%%%%%%%%%%%%%%%%%%%%%%%%%%%%%%%%%%%%%%%%%%%%%%%%%%%%%%%%%%
%------------------------1.¶ÁÈ¡µØÕð¶¯¼ÇÂ¼-------------------------------%%%%
%%%%%%%%%%%%%%%%%%%%%%%%%%%%%%%%%%%%%%%%%%%%%%%%%%%%%%%%%%%%%%%%%%%%%%%%%%%
    data1=fscanf(fid1,'%f',[2,inf]);  %¶ÁÈ¡µØÕð¼ÇÂ¼Êý¾Ý£¬¶Á³É2ÐÐ infÁÐÊý×é£¬µÚÒ»ÐÐÊ±¼ä£¬µÚ¶þÐÐÊý¾Ý
    TT=data1(1,:);
    Xa=data1(2,:);
    PGA(i)=max(abs(Xa));%*************************************È·¶¨µØÃæ¼ÓËÙ¶È·åÖµ
%%%%%%%%%%%%%%%%%%%%%%%%%%%%%%%%%%%%%%%%%%%%%%%%%%%%%%%%%%%%%%%%%%%%%%%%%%%
%------------------------2.¼ÆËã·´Ó¦Æ×Æ×-------------------------------%%%%
%%%%%%%%%%%%%%%%%%%%%%%%%%%%%%%%%%%%%%%%%%%%%%%%%%%%%%%%%%%%%%%%%%%%%%%%%%% 
  [TT1,DATA1]=fanyingpu(data1(2,:),data1(1,:));%µÚÒ»¸öÊÇÊ±³Ì£¬µÚ¶þ¸öÊÇÊ±¼ä
     T=TT1';
     Sa=DATA1;
     acpu(:,i)=Sa;
%%%%%%%%%%%%%%%%%%%%%%%%%%%%%%%%%%%%%%%%%%%%%%%%%%%%%%%%%%%%%%%%%%%%%%%%%
%%3.×îÐ¡¶þ³Ë·¨Ö±½ÓÄâºÏ,µÃµ½Æ½Ì¨Öµ¡¢ÌØÕ÷ÖÜÆÚºÍË¥¼õÖ¸Êý£¬È¡¾ù·½²î×îÐ¡Îª×îÓÅ
%%%%%%%%%%%%%%%%%%%%%%%%%%%%%%%%%%%%%%%%%%%%%%%%%%%%%%%%%%%%%%%%%%%%%%%%%%%

[none,i_Sa]=max(Sa);   %Ñ°ÕÒ¼ÓËÙ¶È·´Ó¦Æ×µÄ×î´óÖµµã,¼ÆËãË«¹æ×¼Æ×ÓÐÓÃ
Tp_a(i)=T(i_Sa);
Sa_max(i)=max(Sa);  %¼ÓËÙ¶È·´Ó¦Æ×·åÖµ
%%%¶Ô¼ÓËÙ¶È×Ý×ø±ê½øÐÐ¹æ×¼»¯
beta=Sa/PGA(i);
data=beta;
%%%%%%%%%%%%%%%%%%%%%%%%%%%%%%%%%%%%%%%%%%%%%%%%
% %%%%%    ¶ÔbetaÄâºÏ¿ªÊ¼
%%%%%%%%%%%%%%%%%%%%%%%%%%%%%%%%%%%%%%%%%%%%%%%%
global data;
%¡ª¡ª¡ª¡ª¡ª¡ª¡ª¡ª¡ª¡ª¡ª¡ª¡ª¡ª¡ª¡ªÄ¿±êº¯Êý
Fitness_Function='Ofunction2'; %²âÊÔº¯ÊýÎªAckley¡ªÄ¿±êº¯Êý
%¡ª¡ª¡ª¡ª¡ª¡ª¡ª¡ª¡ª¡ª¡ª¡ª¡ª¡ª¡ª¡ª²ÎÊýÉèÖÃ
dimension=4;                   %±æÊ¶²ÎÊý¸öÊý3  ¡ª¡ª¡ª¡ª¡ª¡ª´ýÇó²ÎÊýµÄ¸öÊý
Xmin(1:dimension)=[1,5,1,0.1];%3¸ö²ÎÊý×îÐ¡È¡Öµ
Xmax(1:dimension)=[10,150,15,5];% %3¸ö²ÎÊý×î´óÈ¡Öµ
Cross_const=0.9;  %½»²æÏµÊý
F=0.5;            %±ä×ÓÒìÒò
Size=100;         %Á£×ÓÈº¹æÄ££¬100¸öÁ£×Ó ¡ª£¿£¿£¿£¿£¿Ê²Ã´ÒâË¼--Éú³É200×éËæ»úÊý                     
Plot=0;           %0²»»æÖÆ¼ÆËã¹ý³Ì£¬1»æÖÆ¼ÆËã¹ý³Ì
Tmax=100;         %µü´ú×î´ó´ÎÊý£¬×î¶àµü´ú200´Î

[time,best_generation_fit,best_individual]=DE_my(Fitness_Function,...
    Size,Cross_const,F,Tmax,Xmax, Xmin,Plot);
best_individual;

dt=TT1(2)-TT1(1);
 t0=best_individual(1)*dt;
 tg0=best_individual(2)*dt;
 bmax=best_individual(3);
 rr=best_individual(4);
 nihezhi=[t0 tg0 bmax rr]

%%%%%%%%%%%%%%%%%%%%%%%%%%%%%%%%%%%%%%%%%%%%%%%%%%%%%%%%%%%%%%%%%%%%%%%%%
% %%---------------------»æÖÆÄâºÏÆ×-----------------------------------
% %%%%%%%%%%%%%%%%%%%%%%%%%%%%%%%%%%%%%%%%%%%%%%%%%%%%%%%%%%%%%%%%%%%%%%%%%%%

nn=length(data);
Tb(1)=0;
pu(1)=1;
nt0=floor(t0/dt+1);
ntg=floor(tg0/dt+1);
Tb(2:nt0)=TT1(1:nt0-1);
pu(2:nt0)=1+(bmax-1).*Tb(2:nt0)./t0;
Tb(nt0+1:ntg)=TT1(nt0:ntg-1);
pu(nt0+1:ntg)=bmax;
Tb(ntg+1:nn+1)=TT1(ntg:nn);
pu(ntg+1:nn+1)=bmax*(tg0./Tb(ntg+1:nn+1)).^rr;
% bb1=1+(bmax-1)*TT1(1:nt0)./t0;
% bb2=bmax;
pfhe=sum((beta-pu(2:nn+1)).^2)
pfcha=sqrt(sum((beta-pu(2:nn+1)).^2)/length(pu))
 figure%ÅúÁ¿Ëã²»ÏÔÊ¾Í¼¿´½ØÍ¼
     plot(T,beta,'--')
     xlim([0 xl])
     hold all
     plot(Tb,pu,'red','linewidth',3);
     xlim([0 xl])
       xlabel('ÖÜÆÚT(s)');  
     ylabel('¦Â');
     title('Èý¶ÎÏß²î·Ö½ø»¯±ê¶¨¦ÂÆ× 6s')
     legend('Ô­·´Ó¦Æ×','±ê¶¨·´Ó¦Æ×')
     ct0(i)=t0;
     ctg0(i)=tg0;
     cbmax(i)=bmax;
     crr(i)=rr;
     TU=[Tb',pu'];
     save('bdhpu002.dat','TU','-ascii');
end
ct0;
ctg0; %%È·¶¨×îÓÅÌØÕ÷ÖÜÆÚ
cbmax; %%È·¶¨×îÓÅÆ½Ì¨Öµ
crr;      %%Ë¥¼õÖ¸Êý     
      
%xlswrite('D:\Tg.xls',ct0',1,'A1'); %°É¼ÆËãµÄÊý¾ÝÎÄ¼þ±£´æµ½EXCLE
%xlswrite('D:\Tg.xls',ctg0',1,'B1'); 
%xlswrite('D:\Tg.xls',cbmax',1,'C1');
%xlswrite('D:\Tg.xls',crr',1,'D1');
