# Supplementary material for: Statistical shape refinement and genetic algorithm calibration of design response spectra based on strong-motion records
Source: PLoS One. 2026 Jul 1;21(7):e0348599. doi: 10.1371/journal.pone.0348599 (PMC13322555; doi:10.1371/journal.pone.0348599)
Supplement: S1 File — (ZIP) [file pone.0348599.s001.zip › Data/Comparative Calibration Calculation for Four Site Categories/Differential Evolution Algorithm/fanyingpu.m]

%%¸Ã³ÌÐòÊÇÓÃÀ´»æÖÆ¸÷ÖÖ·´Ó¦Æ×
%clc;clear;close all;
% load acc-wolongU.dat;%ÔØÈëÊý¾Ý
% El1=acc_wolongU';
%²ÌÒøÁÁ´« data¡ª¡ª¼ÓËÙ¶È¾ØÕó£¬ T1-Ê±¼äÐòÁÐ
function      [TT,DATA]=fanyingpu(data,T1)

t=T1;        %¶¨ÒåÖÜÆÚÏòÁ¿
deltaT=t(2)-t(1);  %Ê±¼ä²½³¤
n=length(t);
y=data;     %¶¨Òå¼ÓËÙ¶È¾ØÕó
T=0.01:0.01:6;  %¶¨ÒåÖÜÆÚÐòÁÐ
h=0.05;  %¶¨Òå×èÄáÐòÁÐ
%%
for i=1:length(h)
    for j=1:length(T)
        W=2*pi/T(j);   %¶¨Òå¹ÌÓÐÔ²ÆµÂÊ
        HW=h(i)*W;
        WD=W*sqrt(1-h(i).^2);
        E=exp(-HW.*deltaT);
        SWDT=cos(WD.*deltaT);
        CWDT=sin(WD.*deltaT);
        A11=E.*(SWDT+HW.*CWDT/WD);
        A12=E.*CWDT/WD;
        A21=-E*W.^2*CWDT/WD;
        A22=E.*(SWDT-HW.*CWDT/WD);
        SS=-HW*CWDT-WD.*SWDT;
        CC=-HW.*SWDT+WD.*CWDT;
        S1=(E.*SS+WD)/(W.^2);
        C1=(E.*CC+HW)/(W.^2);
        S2=(E.*deltaT.*SS+HW.*S1+WD.*C1)/(W.^2);
        C2=(E.*deltaT.*CC+HW.*C1-WD.*S1)/(W.^2);
        S3=deltaT.*S1-S2;
        C3=deltaT.*C1-C2;
        B11=-S2/(W.*deltaT);
        B12=-S3/(W.*deltaT);
        B21=(HW.*S2-WD.*C2)/(W.*deltaT);
        B22=(HW.*S3-WD.*C3)/(W.*deltaT);
        ACC(1)=2.*h(i).*W.*y(1).*deltaT;
        VEL(1)=-y(1).*deltaT;
        DIS(1)=0;
        for k=2:n
            DIS(k)=A11.*DIS(k-1)+A12.*VEL(k-1)+B11.*y(k-1)+B12.*y(k);
            VEL(k)=A21.*DIS(k-1)+A22.*VEL(k-1)+B21.*y(k-1)+B22.*y(k);
            ACC(k)=-(2.*h(i).*W.*VEL(k)+W.^2.*DIS(k));
        end
        MDIS(i,j)=max(abs(DIS));  %¾ø¶ÔÎ»ÒÆ·´Ó¦Æ×
        MVEL(i,j)=max(abs(VEL));  %¾ø¶ÔËÙ¶È·´Ó¦Æ×
        MACC(i,j)=max(abs(ACC)); %¾ø¶Ô¼ÓËÙ¶È·´Ó¦Æ×
        Sa(i,j)=W.*MVEL(i,j); % Äâ¼ÓËÙ¶È·´Ó¦Æ×
        Sd(i,j)=MVEL(i,j)./W;  %ÄâÎ»ÒÆ·´Ó¦Æ×
        pseudoACC(i,j)=MDIS(i,j).*W.*W;   %Î±¼ÓËÙ¶È·´Ó¦Æ×
        pseudoVEL(i,j)=MDIS(i,j).*W;  %Î±ËÙ¶È·´Ó¦Æ×
    end
end
%%  »æÖÆÏà¹ØµÄÍ¼Ïñ
TT=T;
%   DATA=MDIS;
% DATA=MVEL;
  DATA=MACC;
% plot(T,MACC(2,:));
% xlabel('ÖÜÆÚ(s)','fontsize',16);ylabel('¼ÓËÙ¶È£¨cm/s2£©','fontsize',16);title('¾ø¶Ô¼ÓËÙ¶È·´Ó¦Æ×','fontsize',20);legend('h=0.05');
% figure(2)
% plot(T,MVEL);
% xlabel('ÖÜÆÚ(s)','fontsize',16);ylabel('ËÙ¶È£¨cm/s£©','fontsize',16);title('Ïà¶ÔËÙ¶È·´Ó¦Æ×','fontsize',20);legend('h=0.00','h=0.05','h=0.10');
% figure(3)
% plot(T,MDIS);
% xlabel('ÖÜÆÚ(s)','fontsize',16);ylabel('Î»ÒÆ£¨cm£©','fontsize',16);title('Ïà¶ÔÎ»ÒÆ·´Ó¦Æ×','fontsize',20);legend('h=0.00','h=0.05','h=0.10');
% figure(4)
% plot(T,Sa);
% xlabel('ÖÜÆÚ(s)','fontsize',16);ylabel('Äâ¼ÓËÙ¶È£¨cm/s2£©','fontsize',16);title('Äâ¼ÓËÙ¶È·´Ó¦Æ×','fontsize',20);legend('h=0.00','h=0.05','h=0.10');
% figure(5)
% plot(T,Sd);
% xlabel('ÖÜÆÚ(s)','fontsize',16);ylabel('ÄâÎ»ÒÆ£¨cm£©','fontsize',16);title('ÄâÎ»ÒÆ·´Ó¦Æ×','fontsize',20);legend('h=0.00','h=0.05','h=0.10');
% figure(6)
% plot(T,pseudoACC);
% xlabel('ÖÜÆÚ(s)','fontsize',16);ylabel('Î±¼ÓËÙ¶È£¨cm/s2£©','fontsize',16);title('Î±¼ÓËÙ¶È·´Ó¦Æ×','fontsize',20);legend('h=0.00','h=0.05','h=0.10');
% figure(7)
% plot(T,pseudoACC);
% xlabel('ÖÜÆÚ(s)','fontsize',16);ylabel('Î±ËÙ¶È£¨cm/s£©','fontsize',16);title('Î±ËÙ¶È·´Ó¦Æ×','fontsize',20);legend('h=0.00','h=0.05','h=0.10');
