# Supplementary material for: Statistical shape refinement and genetic algorithm calibration of design response spectra based on strong-motion records
Source: PLoS One. 2026 Jul 1;21(7):e0348599. doi: 10.1371/journal.pone.0348599 (PMC13322555; doi:10.1371/journal.pone.0348599)
Supplement: S1 File — (ZIP) [file pone.0348599.s001.zip › Data/Comparative Calibration Calculation for Four Site Categories/Differential Evolution Algorithm/test_DE2.m]

%±àÐ´ÈÕÆÚ 2013Äê12ÔÂ16ÈÕ
%²î·Ö½ø»¯³ÌÐò£¬ÍõÑÓÎ°Ê¦ÐÖ¸ø
%Çó°üÂç²ÎÊýµÄÈý¸ö²ÎÊý¡ª¡ª¡ª¡ª¡ª¡ª¡ª¡ª¼ÇÂ¼´ÓP²¨µ½Ê±¿ªÊ¼
clear all
%close all
clc
global data;
%¡ª¡ª¡ª¡ª¡ª¡ª¡ª¡ª¡ª¡ª¡ª¡ª¡ª¡ª¡ª¡ªÄ¿±êº¯Êý
Fitness_Function='Ofunction2'; %²âÊÔº¯ÊýÎªAckley¡ªÄ¿±êº¯Êý
%¡ª¡ª¡ª¡ª¡ª¡ª¡ª¡ª¡ª¡ª¡ª¡ª¡ª¡ª¡ª¡ª²ÎÊýÉèÖÃ
dimension=4;                   %±æÊ¶²ÎÊý¸öÊý3  ¡ª¡ª¡ª¡ª¡ª¡ª´ýÇó²ÎÊýµÄ¸öÊý
Xmin(1:dimension)=[0.01,0.01,1,0.5];%3¸ö²ÎÊý×îÐ¡È¡Öµ
Xmax(1:dimension)=[0.5,1.5,4,3];% %3¸ö²ÎÊý×î´óÈ¡Öµ
Cross_const=0.9;  %½»²æÏµÊý
F=0.5;            %±ä×ÓÒìÒò
Size=20;         %Á£×ÓÈº¹æÄ££¬100¸öÁ£×Ó ¡ª¡ª¡ª¡ª¡ª¡ª¡ª¡ª¡ª¡ª£¿£¿£¿£¿£¿Ê²Ã´ÒâË¼                     
Plot=0;           %0²»»æÖÆ¼ÆËã¹ý³Ì£¬1»æÖÆ¼ÆËã¹ý³Ì
Tmax=150;         %µü´ú×î´ó´ÎÊý£¬×î¶àµü´ú200´Î
%¡ª¡ª¡ª¡ª¡ª¡ª¡ª¡ª¡ª¡ª¡ª¡ª¡ª¡ª¡ª¡ª¡ª¼ÓÔØÊý¾Ý
% EnvelopeEW1_cell=load('E:\ÐÂµÄÄÚÈÝ\Â«É½µØÕðÍ³¼Æ°üÂç¹ØÏµ\ÖÜ±¦·å¿¼×îÈ«¼ÇÂ¼\ÌôÑ¡Í³¼ÆÈý¶ÎÊ½°üÂç¹ØÏµ-Ð£Õýºó\´æ´¢µÄ°üÂç\EnvelopeEW1_cell');%ÕðÖÐ×Ó²¨Ô´²úÉúµÄ´¹Ö±Ïò°üÂç
% EnvelopeEW1_cell=EnvelopeEW1_cell.EnvelopeEW1_cell;           %µ÷ÓÃ
data=EnvelopeEW1_cell{1}(:,2);                                %°üÂçÊý¾Ý78
tic;

[time,best_generation_fit,best_individual]=DE_my(Fitness_Function,...
    Size,Cross_const,F,Tmax,Xmax, Xmin,Plot);
best_individual
% toc
% %%%²ÎÊýËµÃ÷
% %%%%best_generation_fit-Ã¿Ò»´úµÄ×îÓÅ½â£¬best_individual-×îÖÕµÄ×îÓÅ½â
% %%%%¡ª¡ª¡ª¡ª¡ª¡ª¡ª¡ª¡ª¡ª¡ª¡ª¡ª¡ª¡ª¡ª¡ª¡ª¡ª¡ª¡ª¡ª¡ª¡ª»­Í¼
% T=(1:length(data)).*0.1;
% DATA1=data.^2;
% [T_x,T_2]=Fin2(data);                % T_x,T_2, t1,t2µÄÎ»ÖÃ-10%,80%ÄÜÁ¿³ÖÊ±µã
% Energy_total=trapz(T(1:T_x),DATA1(1:T_x))/trapz(T,DATA1)  
% Energy_tota2=trapz(T(1:T_2),DATA1(1:T_2))/trapz(T,DATA1)
% Energy_tota3=trapz(T(T_x:T_2),DATA1(T_x:T_2))/trapz(T,DATA1)
% %N1=best_individual(1);
% N2=best_individual(1);               %·ùÖµ
% N3=best_individual(2);               %CÖµ
% %T2=Fin(data,N1);
% %best_individual1=[T_x/10,N2,N3,T_2/10];
% best_individual1=[T_x/10,(T_2-T_x)/10,N2,N3];
%  f1(1:length(data))=0;
% point1=43;
%  for i=point1:T_x;
%      f1(i)=N2.*(((i-43)/10)/((T_x-43)/10))^2;
%  end
% 
%  for i=T_x+1:T_2;
%      f1(i)=N2 ;
%  end
% 
%  for i=T_2+1:length(data);
%      f1(i)=N2.*(exp(-N3*((i/10)-(T_2/10))));
%  end
% 
% hold on
% plot(T,f1);
% plot(T,-f1);
% hold on
% plot(T,data,'r');
% plot(T,-data,'r');
% fclose all;
% %hold on
