# Supplementary material for: Statistical shape refinement and genetic algorithm calibration of design response spectra based on strong-motion records
Source: PLoS One. 2026 Jul 1;21(7):e0348599. doi: 10.1371/journal.pone.0348599 (PMC13322555; doi:10.1371/journal.pone.0348599)
Supplement: S1 File — (ZIP) [file pone.0348599.s001.zip › Data/Comparative Calibration Calculation for Four Site Categories/Genetic Algorithm (GA)/bdbest001.dat]

   1.7900944e+00   2.9996851e-01   1.8214930e+00  -1.4009433e+00   5.7024323e+00   1.0831624e+00  -2.5744869e+00   6.8776945e-01   2.5715630e+00
