# Supplementary material for: Statistical shape refinement and genetic algorithm calibration of design response spectra based on strong-motion records
Source: PLoS One. 2026 Jul 1;21(7):e0348599. doi: 10.1371/journal.pone.0348599 (PMC13322555; doi:10.1371/journal.pone.0348599)
Supplement: S1 File — (ZIP) [file pone.0348599.s001.zip › Data/Comparative Calibration Calculation for Four Site Categories/Genetic Algorithm (GA)/bdtu001.dat]

   1.0000000e-02   7.6103171e-01
   2.0000000e-02   8.1859306e-01
   3.0000000e-02   8.7651243e-01
   4.0000000e-02   9.3478982e-01
   5.0000000e-02   9.9342523e-01
   6.0000000e-02   1.0524187e+00
   7.0000000e-02   1.1117701e+00
   8.0000000e-02   1.1714796e+00
   9.0000000e-02   1.2315470e+00
   1.0000000e-01   1.2919726e+00
   1.1000000e-01   1.3527561e+00
   1.2000000e-01   1.4138976e+00
   1.3000000e-01   1.4753972e+00
   1.4000000e-01   1.5372547e+00
   1.5000000e-01   1.5994703e+00
   1.6000000e-01   1.6620440e+00
   1.7000000e-01   1.7249756e+00
   1.8000000e-01   1.7882653e+00
   1.9000000e-01   1.8519129e+00
   2.0000000e-01   1.9159186e+00
   2.1000000e-01   1.9802823e+00
   2.2000000e-01   2.0450041e+00
   2.3000000e-01   2.1100838e+00
   2.4000000e-01   2.1755216e+00
   2.5000000e-01   2.2413174e+00
   2.6000000e-01   2.3074712e+00
   2.7000000e-01   2.3739830e+00
   2.8000000e-01   2.4408528e+00
   2.9000000e-01   2.5080807e+00
   3.0000000e-01   2.5754354e+00
   3.2000000e-01   2.5635148e+00
   3.4000000e-01   2.5503665e+00
   3.6000000e-01   2.5360425e+00
   3.8000000e-01   2.5205948e+00
   4.0000000e-01   2.5040753e+00
   4.2000000e-01   2.4865360e+00
   4.4000000e-01   2.4680290e+00
   4.6000000e-01   2.4486062e+00
   4.8000000e-01   2.4283196e+00
   5.0000000e-01   2.4072213e+00
   5.2000000e-01   2.3853632e+00
   5.4000000e-01   2.3627972e+00
   5.6000000e-01   2.3395755e+00
   5.8000000e-01   2.3157499e+00
   6.0000000e-01   2.2913725e+00
   6.2000000e-01   2.2664952e+00
   6.4000000e-01   2.2411701e+00
   6.6000000e-01   2.2154492e+00
   6.8000000e-01   2.1893844e+00
   7.0000000e-01   2.1630278e+00
   7.2000000e-01   2.1364312e+00
   7.4000000e-01   2.1096468e+00
   7.6000000e-01   2.0827265e+00
   7.8000000e-01   2.0557222e+00
   8.0000000e-01   2.0286861e+00
   8.2000000e-01   2.0016701e+00
   8.4000000e-01   1.9747261e+00
   8.6000000e-01   1.9479062e+00
   8.8000000e-01   1.9212623e+00
   9.0000000e-01   1.8948465e+00
   9.2000000e-01   1.8687108e+00
   9.4000000e-01   1.8429071e+00
   9.6000000e-01   1.8174874e+00
   9.8000000e-01   1.7925037e+00
   1.0000000e+00   1.7680080e+00
   1.0500000e+00   1.7092450e+00
   1.1000000e+00   1.6546695e+00
   1.1500000e+00   1.6050936e+00
   1.2000000e+00   1.5613299e+00
   1.2500000e+00   1.5241907e+00
   1.3000000e+00   1.4944883e+00
   1.3500000e+00   1.4730352e+00
   1.4000000e+00   1.4606437e+00
   1.4500000e+00   1.4581261e+00
   1.5000000e+00   1.4662949e+00
   1.5500000e+00   1.4859624e+00
   1.6000000e+00   1.5179410e+00
   1.6500000e+00   1.5630431e+00
   1.7000000e+00   1.6220810e+00
   1.7500000e+00   1.6958671e+00
   1.8000000e+00   1.7852138e+00
   1.8500000e+00   1.7892524e+00
   1.9000000e+00   1.7236380e+00
   1.9500000e+00   1.6620420e+00
   2.0000000e+00   1.6041246e+00
   2.1000000e+00   1.4981424e+00
   2.2000000e+00   1.4036191e+00
   2.3000000e+00   1.3188757e+00
   2.4000000e+00   1.2425379e+00
   2.5000000e+00   1.1734718e+00
   2.6000000e+00   1.1107336e+00
   2.7000000e+00   1.0535323e+00
   2.8000000e+00   1.0012004e+00
   2.9000000e+00   9.5317067e-01
   3.0000000e+00   9.0895885e-01
   3.1000000e+00   8.6814882e-01
   3.2000000e+00   8.3038132e-01
   3.3000000e+00   7.9534475e-01
   3.4000000e+00   7.6276757e-01
   3.5000000e+00   7.3241220e-01
   3.6000000e+00   7.0406992e-01
   3.7000000e+00   6.7755672e-01
   3.8000000e+00   6.5270976e-01
   3.9000000e+00   6.2938451e-01
   4.0000000e+00   6.0745225e-01
   4.2000000e+00   5.6731875e-01
   4.4000000e+00   5.3152456e-01
   4.6000000e+00   4.9943378e-01
   4.8000000e+00   4.7052609e-01
   5.0000000e+00   4.4437203e-01
   5.2000000e+00   4.2061424e-01
   5.4000000e+00   3.9895318e-01
   5.6000000e+00   3.7913603e-01
   5.8000000e+00   3.6094807e-01
   6.0000000e+00   3.4420587e-01
   6.5000000e+00   3.0769365e-01
   7.0000000e+00   2.7735093e-01
   7.5000000e+00   2.5179833e-01
   8.0000000e+00   2.3003091e-01
   8.5000000e+00   2.1130066e-01
   9.0000000e+00   1.9504033e-01
   9.5000000e+00   1.8081262e-01
   1.0000000e+01   1.6827545e-01
   1.1000000e+01   1.4724209e-01
   1.2000000e+01   1.3034439e-01
   1.3000000e+01   1.1651789e-01
   1.4000000e+01   1.0502766e-01
   1.5000000e+01   9.5351362e-02
   1.6000000e+01   8.7108443e-02
   1.7000000e+01   8.0015643e-02
   1.8000000e+01   7.3858157e-02
   1.9000000e+01   6.8470388e-02
   2.0000000e+01   6.3722796e-02
