# Supplementary material for: Statistical shape refinement and genetic algorithm calibration of design response spectra based on strong-motion records
Source: PLoS One. 2026 Jul 1;21(7):e0348599. doi: 10.1371/journal.pone.0348599 (PMC13322555; doi:10.1371/journal.pone.0348599)
Supplement: S1 File — (ZIP) [file pone.0348599.s001.zip › Data/Comparative Calibration Calculation for Four Site Categories/Genetic Algorithm (GA)/nor.dat]

   1.0000000e-02   1.0000015e+00
   2.0000000e-02   1.0012068e+00
   3.0000000e-02   1.0056959e+00
   4.0000000e-02   1.0003403e+00
   5.0000000e-02   1.0124523e+00
   6.0000000e-02   1.0192364e+00
   7.0000000e-02   1.0248670e+00
   8.0000000e-02   1.1930494e+00
   9.0000000e-02   1.1358867e+00
   1.0000000e-01   1.0729066e+00
   1.1000000e-01   1.3432578e+00
   1.2000000e-01   1.2855682e+00
   1.3000000e-01   1.3507280e+00
   1.4000000e-01   1.5806138e+00
   1.5000000e-01   1.6355489e+00
   1.6000000e-01   1.6498487e+00
   1.7000000e-01   1.6711431e+00
   1.8000000e-01   1.7025512e+00
   1.9000000e-01   1.8580443e+00
   2.0000000e-01   1.6382194e+00
   2.1000000e-01   1.7621106e+00
   2.2000000e-01   2.0624533e+00
   2.3000000e-01   2.0974728e+00
   2.4000000e-01   2.2565803e+00
   2.5000000e-01   2.4021667e+00
   2.6000000e-01   2.1391440e+00
   2.7000000e-01   2.0266994e+00
   2.8000000e-01   2.1358905e+00
   2.9000000e-01   2.4455027e+00
   3.0000000e-01   2.9959680e+00
   3.2000000e-01   3.2632382e+00
   3.4000000e-01   2.5234573e+00
   3.6000000e-01   2.4996299e+00
   3.8000000e-01   2.0807562e+00
   4.0000000e-01   2.2301427e+00
   4.2000000e-01   2.4289655e+00
   4.4000000e-01   2.6390377e+00
   4.6000000e-01   2.7970586e+00
   4.8000000e-01   2.8178867e+00
   5.0000000e-01   2.8595763e+00
   5.2000000e-01   2.5447344e+00
   5.4000000e-01   2.1457913e+00
   5.6000000e-01   1.9658712e+00
   5.8000000e-01   1.9239603e+00
   6.0000000e-01   1.7450015e+00
   6.2000000e-01   1.8289884e+00
   6.4000000e-01   1.8321022e+00
   6.6000000e-01   2.1162414e+00
   6.8000000e-01   2.1637189e+00
   7.0000000e-01   2.0835519e+00
   7.2000000e-01   1.9650563e+00
   7.4000000e-01   1.8569063e+00
   7.6000000e-01   1.7967625e+00
   7.8000000e-01   1.7929716e+00
   8.0000000e-01   1.7647410e+00
   8.2000000e-01   1.8395467e+00
   8.4000000e-01   1.8965473e+00
   8.6000000e-01   1.9789430e+00
   8.8000000e-01   2.0715479e+00
   9.0000000e-01   2.0853457e+00
   9.2000000e-01   1.9239696e+00
   9.4000000e-01   1.6398587e+00
   9.6000000e-01   1.7317536e+00
   9.8000000e-01   1.7022460e+00
   1.0000000e+00   1.5858116e+00
   1.0500000e+00   1.6137582e+00
   1.1000000e+00   1.4732759e+00
   1.1500000e+00   1.6720173e+00
   1.2000000e+00   1.9821419e+00
   1.2500000e+00   1.9672084e+00
   1.3000000e+00   1.7668150e+00
   1.3500000e+00   1.6617536e+00
   1.4000000e+00   1.7250061e+00
   1.4500000e+00   1.5920877e+00
   1.5000000e+00   1.4709041e+00
   1.5500000e+00   1.5154528e+00
   1.6000000e+00   1.5260744e+00
   1.6500000e+00   1.5613461e+00
   1.7000000e+00   1.3847040e+00
   1.7500000e+00   1.4805190e+00
   1.8000000e+00   1.5613205e+00
   1.8500000e+00   1.5592445e+00
   1.9000000e+00   1.5206429e+00
   1.9500000e+00   1.4306860e+00
   2.0000000e+00   1.3194381e+00
   2.1000000e+00   1.4437397e+00
   2.2000000e+00   1.2381976e+00
   2.3000000e+00   9.9510208e-01
   2.4000000e+00   7.8717661e-01
   2.5000000e+00   7.8128164e-01
   2.6000000e+00   8.3797613e-01
   2.7000000e+00   9.7627757e-01
   2.8000000e+00   1.1841963e+00
   2.9000000e+00   1.2931465e+00
   3.0000000e+00   1.1998171e+00
   3.1000000e+00   1.2053536e+00
   3.2000000e+00   1.2855057e+00
   3.3000000e+00   1.4470432e+00
   3.4000000e+00   1.5448611e+00
   3.5000000e+00   1.4991141e+00
   3.6000000e+00   1.3588320e+00
   3.7000000e+00   1.2085095e+00
   3.8000000e+00   1.0628825e+00
   3.9000000e+00   9.4730905e-01
   4.0000000e+00   8.2046375e-01
   4.2000000e+00   6.5073575e-01
   4.4000000e+00   5.6597305e-01
   4.6000000e+00   4.9614909e-01
   4.8000000e+00   4.7367643e-01
   5.0000000e+00   4.5972855e-01
   5.2000000e+00   4.0433944e-01
   5.4000000e+00   3.5955841e-01
   5.6000000e+00   3.3784722e-01
   5.8000000e+00   3.2987865e-01
   6.0000000e+00   3.1714352e-01
   6.5000000e+00   2.3702195e-01
   7.0000000e+00   1.8082357e-01
   7.5000000e+00   1.6542220e-01
   8.0000000e+00   1.8473370e-01
   8.5000000e+00   1.9117669e-01
   9.0000000e+00   1.7360117e-01
   9.5000000e+00   1.3099668e-01
   1.0000000e+01   8.2978567e-02
   1.1000000e+01   6.3837374e-02
   1.2000000e+01   4.9869666e-02
   1.3000000e+01   3.6867035e-02
   1.4000000e+01   3.0586559e-02
   1.5000000e+01   2.8605629e-02
   1.6000000e+01   3.2956872e-02
   1.7000000e+01   3.5763235e-02
   1.8000000e+01   3.5197857e-02
   1.9000000e+01   3.2204378e-02
   2.0000000e+01   2.8172008e-02
