# Supplementary material for: Statistical shape refinement and genetic algorithm calibration of design response spectra based on strong-motion records
Source: PLoS One. 2026 Jul 1;21(7):e0348599. doi: 10.1371/journal.pone.0348599 (PMC13322555; doi:10.1371/journal.pone.0348599)
Supplement: S1 File — (ZIP) [file pone.0348599.s001.zip › Data/Comparative Calibration Calculation for Four Site Categories/Genetic Algorithm (GA)/qsax.m]

function funcval =qsax(x)
 %x(1)=Bm,x£¨2£©=T0,x(3)=Tg,x(4)=r
s=load('nor.dat');%***************************µ¼Èë¼ÇÂ¼

per=s(:,1);    %%%%×ª»¯ÎªÁÐÏòÁ¿
sp=s(:,2);    %%%%¼ÓËÙ¶È¼ÇÂ¼Ê±¼ä¼ä¸ôÁÐÏòÁ¿
%per=[0.01;0.02;0.03;0.04;0.05;0.06;0.07;0.08;0.09;0.10;0.11;0.12;0.13;0.14;0.15;0.16;0.17;0.18;0.19;0.2;0.21;0.22;0.23;0.24;0.25;0.26;0.27;0.28;0.29;0.30;0.32;0.34;0.36;0.38;0.4;0.42;0.44;0.46;0.48;0.5;0.52;0.54;0.56;0.58;0.6;0.62;0.64;0.66;0.68;0.70;0.72;0.74;0.76;0.78;0.8;0.82;0.84;0.86;0.88;0.9;0.92;0.94;0.96;0.98;1.0;1.05;1.1;1.15;1.2;1.25;1.3;1.35;1.4;1.45;1.5;1.55;1.6;1.65;1.7;1.75;1.8;1.85;1.9;1.95;2.0;2.1;2.2;2.3;2.4;2.5;2.6;2.7;2.8;2.9;3.0;3.1;3.2;3.3;3.4;3.5;3.6;3.7;3.8;3.9;4.0;4.2;4.4;4.6;4.8;5.0;5.2;5.4;5.6;5.8;6.0;6.5;7.0;7.5;8.0;8.5;9.0;9.5;10;11;12;13;14;15;16;17;18;19;20];
%sp=[1.000029,1.033315,1.408355,1.220291,2.155002,2.161948,2.573091,3.021007,2.671281,2.560006,3.078725,2.855334,3.001277,3.377784,3.115503,2.858696,3.992481,4.284410,3.695115,3.423804,2.830059,2.684816,2.350452,2.299648,2.387944,2.325394,2.482686,2.580796,2.546183,2.832905,3.101471,2.731068,2.597486,3.088133,3.599982,3.228909,2.405903,2.180468,2.499936,2.814291,2.595135,2.208723,1.811852,1.579596,1.479755,1.234227,0.9570044,0.8965330,0.9505509,0.9567044,0.8889874,0.7914059,0.7035353,0.6368536,0.6032404,0.6016046,0.6364601,0.7058734,0.7833142,0.8222251,0.7962795,0.7227961,0.6780934,0.6334243,0.5778483,0.6029278,0.6624244,0.6060117,0.5349934,0.5777447,0.6547525,0.7441998,0.7508799,0.6608533,0.5986578,0.5401260,0.5242205,0.4684018,0.3873382,0.3156543,0.2796571,0.2724459,0.2648780,0.2577919,0.2473226,0.2214917,0.1972515,0.2054100,0.2188490,0.2318564,0.2243946,0.1920689,0.1492584,0.1230160,0.1117741,0.1122755,0.1138666,0.1144460,0.1141065,0.1128613,0.1144915,0.1184543,0.1206269,0.1147659,0.1032927,8.3940886E-02,8.0397598E-02,8.0223374E-02,8.8313855E-02,9.4242238E-02,9.6007884E-02,9.3892694E-02,8.8449724E-02,9.6885860E-02,0.1002720,8.7878525E-02,7.5566597E-02,6.6906251E-02,5.6538872E-02,4.6525124E-02,3.9904069E-02,3.4243613E-02,2.9894305E-02,2.6591474E-02,2.3330506E-02,2.0864191E-02,1.9634673E-02,1.9645201E-02,1.7833142E-02,1.4651609E-02,1.3482665E-02,1.2738299E-02,1.1735491E-02]
% amax=1.0;
m=length(per);
spn=rand(1,m);
for i=1:m
     if  per(i)<=x(2) && per(i)>0
	      spn(1,i)=x(1)*(per(i))^2+x(5)*per(i)+x(6)*x(2)^3+x(7)*(x(2))^2+x(8)*x(2)+x(9)-x(1)*(x(2))^2-x(5)*x(2);
     elseif per(i)>x(2) && per(i)<=x(3)  
	      spn(1,i)=x(6)*per(i)^3+x(7)*per(i)^2+x(8)*per(i)+x(9);    
	 else 
	      spn(1,i)=(x(6)*x(3)^3+x(7)*x(3)^2+x(8)*x(3)+x(9))/(x(3)^x(4))*per(i)^x(4);
     end
end

  funcvall=0.0;
for i=1:m-1
     funcvall=funcvall+(sp(i)-spn(1,i))^2*((per(i+1)-per(i))/2.0)/per(m-1);
end
     funcval=sqrt(funcvall)
end 
