# Supplementary material for: Statistical shape refinement and genetic algorithm calibration of design response spectra based on strong-motion records
Source: PLoS One. 2026 Jul 1;21(7):e0348599. doi: 10.1371/journal.pone.0348599 (PMC13322555; doi:10.1371/journal.pone.0348599)
Supplement: S1 File — (ZIP) [file pone.0348599.s001.zip › Data/Comparative Calibration Calculation for Four Site Categories/Genetic Algorithm (GA)/ycsf.m]

clear
clc
fitnessfcn=@qsax
nvars=9
X0=[1 0.05 0.20 -1.0 1 1 1 1 1]
lb=[-100 0.04 0.1 -2.5 -100 -100 -100 -100 -100]
ub=[100 0.3 2.0 -0.5 100 100 100 100 100]
%options=saoptimset('Plotfcns',{@saplotbestx,@saplotbestf,@saplotx,@saplotf})
%options=saoptimset('MaxIter',500,'StallIterLim',500,'TolFun',1e-100,'AnnealingFcn',@annealingfast,'InitialTemperature',100,'TemperatureFcn',@temperatureexp,'ReannealInterval',500,'plotFcns',{@saplotbestx,@saplotbestf,@saplotx,@saplotf})
options=gaoptimset('populationsize',100,'elitecount',10,'crossoverfraction',0.75,'generations',500,'stallgenlimit',500,'tolfun',1e-100,'plotfcns',{@gaplotbestf,@gaplotbestindiv})
[x_best,fval]=ga(fitnessfcn,nvars,[],[],[],[],lb,ub,[],options)
%[x_best,fval]=simulannealbnd(fitnessfcn,X0,lb,ub,options)
 
s=load('nor.dat');%***************************µ¼Èë¼ÇÂ¼
per=s(:,1);
sp=s(:,2);    %%%%¼ÓËÙ¶È¼ÇÂ¼Ê±¼ä¼ä¸ôÁÐÏòÁ¿
%per=[0.01;0.02;0.03;0.04;0.05;0.06;0.07;0.08;0.09;0.10;0.11;0.12;0.13;0.14;0.15;0.16;0.17;0.18;0.19;0.2;0.21;0.22;0.23;0.24;0.25;0.26;0.27;0.28;0.29;0.30;0.32;0.34;0.36;0.38;0.4;0.42;0.44;0.46;0.48;0.5;0.52;0.54;0.56;0.58;0.6;0.62;0.64;0.66;0.68;0.70;0.72;0.74;0.76;0.78;0.8;0.82;0.84;0.86;0.88;0.9;0.92;0.94;0.96;0.98;1.0;1.05;1.1;1.15;1.2;1.25;1.3;1.35;1.4;1.45;1.5;1.55;1.6;1.65;1.7;1.75;1.8;1.85;1.9;1.95;2.0;2.1;2.2;2.3;2.4;2.5;2.6;2.7;2.8;2.9;3.0;3.1;3.2;3.3;3.4;3.5;3.6;3.7;3.8;3.9;4.0;4.2;4.4;4.6;4.8;5.0;5.2;5.4;5.6;5.8;6.0;6.5;7.0;7.5;8.0;8.5;9.0;9.5;10;11;12;13;14;15;16;17;18;19;20];
m=length(per);
spn=rand(1,m);
for i=1:m

     if  per(i)<=x_best(2)&& per(i)>0
	      spn(i)=x_best(1)*(per(i))^2+x_best(5)*per(i)+x_best(6)*x_best(2)^3+x_best(7)*(x_best(2))^2+x_best(8)*x_best(2)+x_best(9)-x_best(1)*(x_best(2))^2-x_best(5)*x_best(2);
     elseif per(i)>x_best(2) && per(i)<=x_best(3)  
	      spn(i)=x_best(6)*per(i)^3+x_best(7)*per(i)^2+x_best(8)*per(i)+x_best(9);    
	 else 
	      spn(i)=(x_best(6)*x_best(3)^3+x_best(7)*x_best(3)^2+x_best(8)*x_best(3)+x_best(9))/(x_best(3)^x_best(4))*per(i)^x_best(4);
     end
end
s=load('nor.dat');%***************************µ¼Èë¼ÇÂ¼
sp=s(:,2);    %%%%¼ÓËÙ¶È¼ÇÂ¼Ê±¼ä¼ä¸ôÁÐÏòÁ¿
figure
plot(per,spn) %»­Í¼
 hold on
 plot(per,sp)
xlim([0 6])
xlabel('ÖÜÆÚT(s)');  
ylabel('¦Â');
title('Èý¶ÎÏß²î·Ö½ø»¯±ê¶¨¦ÂÆ× 6s')
legend('Ô­·´Ó¦Æ×','±ê¶¨·´Ó¦Æ×')
spn=spn';   
tu=[per,spn];
%TU=[per',spn'];
save('bdtu001.dat','tu','-ascii');     
%save('bdspn.dat','spn','-ascii');
save('bdbest001.dat','x_best','-ascii');
