# Supplementary material for: Statistical shape refinement and genetic algorithm calibration of design response spectra based on strong-motion records
Source: PLoS One. 2026 Jul 1;21(7):e0348599. doi: 10.1371/journal.pone.0348599 (PMC13322555; doi:10.1371/journal.pone.0348599)
Supplement: S1 File — (ZIP) [file pone.0348599.s001.zip › Data/Comparative Calibration Calculation for Four Site Categories/Least Squares Algorithm/BZC.m]

clc;
clear all;
a=load('baWENED003.dat');
T=a(:,1);
beta=a(:,2);
f=load('zxec3.dat');
pu=f(:,2);
nn=132;
pfhe=sum((beta-pu(1:nn+1)).^2);
pfcha=sqrt(sum((beta-pu(1:nn+1)).^2)/length(pu))
