# Supplementary material for: Statistical shape refinement and genetic algorithm calibration of design response spectra based on strong-motion records
Source: PLoS One. 2026 Jul 1;21(7):e0348599. doi: 10.1371/journal.pone.0348599 (PMC13322555; doi:10.1371/journal.pone.0348599)
Supplement: S1 File — (ZIP) [file pone.0348599.s001.zip › Data/Comparative Calibration Calculation for Four Site Categories/Least Squares Algorithm/SaWENED001.dat]

   1.0000000e-02   9.2415136e+01
   2.0000000e-02   9.2526527e+01
   3.0000000e-02   9.2941391e+01
   4.0000000e-02   9.2446450e+01
   5.0000000e-02   9.3565783e+01
   6.0000000e-02   9.4192736e+01
   7.0000000e-02   9.4713082e+01
   8.0000000e-02   1.1025566e+02
   9.0000000e-02   1.0497297e+02
   1.0000000e-01   9.9152665e+01
   1.1000000e-01   1.2413717e+02
   1.2000000e-01   1.1880578e+02
   1.3000000e-01   1.2482753e+02
   1.4000000e-01   1.4607242e+02
   1.5000000e-01   1.5114925e+02
   1.6000000e-01   1.5247077e+02
   1.7000000e-01   1.5443869e+02
   1.8000000e-01   1.5734127e+02
   1.9000000e-01   1.7171116e+02
   2.0000000e-01   1.5139604e+02
   2.1000000e-01   1.6284545e+02
   2.2000000e-01   1.9060162e+02
   2.3000000e-01   1.9383795e+02
   2.4000000e-01   2.0854187e+02
   2.5000000e-01   2.2199623e+02
   2.6000000e-01   1.9768899e+02
   2.7000000e-01   1.8729742e+02
   2.8000000e-01   1.9738832e+02
   2.9000000e-01   2.2600113e+02
   3.0000000e-01   2.7687239e+02
   3.2000000e-01   3.0157216e+02
   3.4000000e-01   2.3320531e+02
   3.6000000e-01   2.3100330e+02
   3.8000000e-01   1.9229308e+02
   4.0000000e-01   2.0609864e+02
   4.2000000e-01   2.2447284e+02
   4.4000000e-01   2.4388667e+02
   4.6000000e-01   2.5849017e+02
   4.8000000e-01   2.6041500e+02
   5.0000000e-01   2.6426774e+02
   5.2000000e-01   2.3517163e+02
   5.4000000e-01   1.9830330e+02
   5.6000000e-01   1.8167599e+02
   5.8000000e-01   1.7780279e+02
   6.0000000e-01   1.6126432e+02
   6.2000000e-01   1.6902597e+02
   6.4000000e-01   1.6931372e+02
   6.6000000e-01   1.9557245e+02
   6.8000000e-01   1.9996009e+02
   7.0000000e-01   1.9255144e+02
   7.2000000e-01   1.8160068e+02
   7.4000000e-01   1.7160600e+02
   7.6000000e-01   1.6604781e+02
   7.8000000e-01   1.6569747e+02
   8.0000000e-01   1.6308854e+02
   8.2000000e-01   1.7000171e+02
   8.4000000e-01   1.7526942e+02
   8.6000000e-01   1.8288402e+02
   8.8000000e-01   1.9144210e+02
   9.0000000e-01   1.9271722e+02
   9.2000000e-01   1.7780365e+02
   9.4000000e-01   1.5154754e+02
   9.6000000e-01   1.6004001e+02
   9.8000000e-01   1.5731306e+02
   1.0000000e+00   1.4655278e+02
   1.0500000e+00   1.4913546e+02
   1.1000000e+00   1.3615279e+02
   1.1500000e+00   1.5451947e+02
   1.2000000e+00   1.8317965e+02
   1.2500000e+00   1.8179956e+02
   1.3000000e+00   1.6328021e+02
   1.3500000e+00   1.5357096e+02
   1.4000000e+00   1.5941644e+02
   1.4500000e+00   1.4713278e+02
   1.5000000e+00   1.3593360e+02
   1.5500000e+00   1.4005057e+02
   1.6000000e+00   1.4103216e+02
   1.6500000e+00   1.4429180e+02
   1.7000000e+00   1.2796742e+02
   1.7500000e+00   1.3682217e+02
   1.8000000e+00   1.4428943e+02
   1.8500000e+00   1.4409758e+02
   1.9000000e+00   1.4053021e+02
   1.9500000e+00   1.3221685e+02
   2.0000000e+00   1.2193588e+02
   2.1000000e+00   1.3342321e+02
   2.2000000e+00   1.1442803e+02
   2.3000000e+00   9.1962358e+01
   2.4000000e+00   7.2746927e+01
   2.5000000e+00   7.2202143e+01
   2.6000000e+00   7.7441564e+01
   2.7000000e+00   9.0222692e+01
   2.8000000e+00   1.0943750e+02
   2.9000000e+00   1.1950613e+02
   3.0000000e+00   1.1088109e+02
   3.1000000e+00   1.1139275e+02
   3.2000000e+00   1.1880000e+02
   3.3000000e+00   1.3372850e+02
   3.4000000e+00   1.4276834e+02
   3.5000000e+00   1.3854063e+02
   3.6000000e+00   1.2557646e+02
   3.7000000e+00   1.1168441e+02
   3.8000000e+00   9.8226287e+01
   3.9000000e+00   8.7545566e+01
   4.0000000e+00   7.5823158e+01
   4.2000000e+00   6.0137744e+01
   4.4000000e+00   5.2304400e+01
   4.6000000e+00   4.5851618e+01
   4.8000000e+00   4.3774808e+01
   5.0000000e+00   4.2485814e+01
   5.2000000e+00   3.7367030e+01
   5.4000000e+00   3.3228590e+01
   5.6000000e+00   3.1222150e+01
   5.8000000e+00   3.0485736e+01
   6.0000000e+00   2.9308818e+01
   6.5000000e+00   2.1904384e+01
   7.0000000e+00   1.6710810e+01
   7.5000000e+00   1.5287493e+01
   8.0000000e+00   1.7072165e+01
   8.5000000e+00   1.7667594e+01
   9.0000000e+00   1.6043352e+01
   9.5000000e+00   1.2106058e+01
   1.0000000e+01   7.6684643e+00
   1.1000000e+01   5.8995309e+00
   1.2000000e+01   4.6087052e+00
   1.3000000e+01   3.4070670e+00
   1.4000000e+01   2.8266569e+00
   1.5000000e+01   2.6435892e+00
   1.6000000e+01   3.0457093e+00
   1.7000000e+01   3.3050593e+00
   1.8000000e+01   3.2528100e+00
   1.9000000e+01   2.9761676e+00
   2.0000000e+01   2.6035161e+00
