# Supplementary material for: Statistical shape refinement and genetic algorithm calibration of design response spectra based on strong-motion records
Source: PLoS One. 2026 Jul 1;21(7):e0348599. doi: 10.1371/journal.pone.0348599 (PMC13322555; doi:10.1371/journal.pone.0348599)
Supplement: S1 File — (ZIP) [file pone.0348599.s001.zip › Data/Comparative Calibration Calculation for Four Site Categories/Least Squares Algorithm/huatu.m]

% %%---------------------»æÖÆÄâºÏÆ×-----------------------------------
clc;
clear all;
%a=load('baWENEU124.dat');
%T=a(:,1);
%beta=a(:,2)';
c=load('tg.dat');
d=load('bmax.dat');
e=load('r.dat');
for i=1:1
T=0.01:0.01:6;
dt=T(2)-T(1);
nn=length(T);
Tb(1)=0;
pu(1)=1;
t0=0.1;
tg0=c(i);
bmax=d(i);
rr=e(i);
%tg0=load('tg.dat');
%bmax=load('bataa.dat');
%rr=load('r.dat');
nt0=floor(t0/dt+1);
ntg=floor(tg0/dt+1);
Tb(2:nt0)=T(1:nt0-1);
pu(2:nt0)=1+(bmax-1).*Tb(2:nt0)./t0;
Tb(nt0+1:ntg)=T(nt0:ntg-1);
pu(nt0+1:ntg)=bmax;
Tb(ntg+1:nn+1)=T(ntg:nn);
pu(ntg+1:nn+1)=bmax*(tg0./Tb(ntg+1:nn+1)).^rr;
%pfhe=sum((beta-pu(2:nn+1)).^2);
%pfcha=sqrt(sum((beta-pu(2:nn+1)).^2)/length(pu));
SCSpu=[Tb',pu'];
file=['zxec',num2str(i),'.dat'];
save(file,'SCSpu','-ascii')
end
%GDpu=[Tb',pu'];
%save('geidingpu.dat','GDpu','-ascii');
 figure
     %plot(T,beta,'--')
    %xlim([0 6])
    %hold all
     plot(Tb,pu,'red','linewidth',2);
     xlim([0 6])
       %xlabel('ÖÜÆÚT(s)');  
     %ylabel('¦Â');
     %title('Èý¶ÎÏß²î·Ö½ø»¯±ê¶¨¦ÂÆ× 6s')
     %legend('Ô­·´Ó¦Æ×','±ê¶¨·´Ó¦Æ×')
