# Supplementary material for: Statistical shape refinement and genetic algorithm calibration of design response spectra based on strong-motion records
Source: PLoS One. 2026 Jul 1;21(7):e0348599. doi: 10.1371/journal.pone.0348599 (PMC13322555; doi:10.1371/journal.pone.0348599)
Supplement: S1 File — (ZIP) [file pone.0348599.s001.zip › Data/Comparative Calibration Calculation for Four Site Categories/Least Squares Algorithm/zxec1.dat]

   0.0000000e+00   1.0000000e+00
   1.0000000e-02   1.0893596e+00
   2.0000000e-02   1.1787192e+00
   3.0000000e-02   1.2680787e+00
   4.0000000e-02   1.3574383e+00
   5.0000000e-02   1.4467979e+00
   6.0000000e-02   1.5361575e+00
   7.0000000e-02   1.6255171e+00
   8.0000000e-02   1.7148766e+00
   9.0000000e-02   1.8042362e+00
   1.0000000e-01   1.8935958e+00
   1.1000000e-01   1.8935958e+00
   1.2000000e-01   1.8935958e+00
   1.3000000e-01   1.8935958e+00
   1.4000000e-01   1.8935958e+00
   1.5000000e-01   1.8935958e+00
   1.6000000e-01   1.8935958e+00
   1.7000000e-01   1.8935958e+00
   1.8000000e-01   1.8935958e+00
   1.9000000e-01   1.8935958e+00
   2.0000000e-01   1.8935958e+00
   2.1000000e-01   1.8935958e+00
   2.2000000e-01   1.8935958e+00
   2.3000000e-01   1.8935958e+00
   2.4000000e-01   1.8935958e+00
   2.5000000e-01   1.8935958e+00
   2.6000000e-01   1.8935958e+00
   2.7000000e-01   1.8935958e+00
   2.8000000e-01   1.8935958e+00
   2.9000000e-01   1.8935958e+00
   3.0000000e-01   1.8935958e+00
   3.1000000e-01   1.8935958e+00
   3.2000000e-01   1.8935958e+00
   3.3000000e-01   1.8935958e+00
   3.4000000e-01   1.8935958e+00
   3.5000000e-01   1.8935958e+00
   3.6000000e-01   1.8935958e+00
   3.7000000e-01   1.8935958e+00
   3.8000000e-01   1.8935958e+00
   3.9000000e-01   1.8935958e+00
   4.0000000e-01   1.8935958e+00
   4.1000000e-01   1.8935958e+00
   4.2000000e-01   1.8935958e+00
   4.3000000e-01   1.8935958e+00
   4.4000000e-01   1.8935958e+00
   4.5000000e-01   1.8935958e+00
   4.6000000e-01   1.8935958e+00
   4.7000000e-01   1.8935958e+00
   4.8000000e-01   1.8935958e+00
   4.9000000e-01   1.8935958e+00
   5.0000000e-01   1.8935958e+00
   5.1000000e-01   1.8935958e+00
   5.2000000e-01   1.8935958e+00
   5.3000000e-01   1.8935958e+00
   5.4000000e-01   1.8935958e+00
   5.5000000e-01   1.8935958e+00
   5.6000000e-01   1.8935958e+00
   5.7000000e-01   1.8935958e+00
   5.8000000e-01   1.8935958e+00
   5.9000000e-01   1.8935958e+00
   6.0000000e-01   1.8935958e+00
   6.1000000e-01   1.8935958e+00
   6.2000000e-01   1.8935958e+00
   6.3000000e-01   1.8935958e+00
   6.4000000e-01   1.8935958e+00
   6.5000000e-01   1.8935958e+00
   6.6000000e-01   1.8935958e+00
   6.7000000e-01   1.8935958e+00
   6.8000000e-01   1.8935958e+00
   6.9000000e-01   1.8935958e+00
   7.0000000e-01   1.8935958e+00
   7.1000000e-01   1.8935958e+00
   7.2000000e-01   1.8935958e+00
   7.3000000e-01   1.8935958e+00
   7.4000000e-01   1.8935958e+00
   7.5000000e-01   1.8935958e+00
   7.6000000e-01   1.8935958e+00
   7.7000000e-01   1.8935958e+00
   7.8000000e-01   1.8935958e+00
   7.9000000e-01   1.8935958e+00
   8.0000000e-01   1.8935958e+00
   8.1000000e-01   1.8935958e+00
   8.2000000e-01   1.8935958e+00
   8.3000000e-01   1.8935958e+00
   8.4000000e-01   1.8935958e+00
   8.5000000e-01   1.8935958e+00
   8.6000000e-01   1.8935958e+00
   8.7000000e-01   1.8935958e+00
   8.8000000e-01   1.8935958e+00
   8.9000000e-01   1.8935958e+00
   9.0000000e-01   1.8935958e+00
   9.1000000e-01   1.8935958e+00
   9.2000000e-01   1.8935958e+00
   9.3000000e-01   1.8935958e+00
   9.4000000e-01   1.8935958e+00
   9.5000000e-01   1.8935958e+00
   9.6000000e-01   1.8935958e+00
   9.7000000e-01   1.8935958e+00
   9.8000000e-01   1.8935958e+00
   9.9000000e-01   1.8935958e+00
   1.0000000e+00   1.8935958e+00
   1.0100000e+00   1.8935958e+00
   1.0200000e+00   1.8935958e+00
   1.0300000e+00   1.8935958e+00
   1.0400000e+00   1.8935958e+00
   1.0500000e+00   1.8935958e+00
   1.0600000e+00   1.8935958e+00
   1.0700000e+00   1.8935958e+00
   1.0800000e+00   1.8935958e+00
   1.0900000e+00   1.8935958e+00
   1.1000000e+00   1.8935958e+00
   1.1100000e+00   1.8935958e+00
   1.1200000e+00   1.8935958e+00
   1.1300000e+00   1.8935958e+00
   1.1400000e+00   1.8935958e+00
   1.1500000e+00   1.8935958e+00
   1.1600000e+00   1.8935958e+00
   1.1700000e+00   1.8935958e+00
   1.1800000e+00   1.8935958e+00
   1.1900000e+00   1.8935958e+00
   1.2000000e+00   1.8935958e+00
   1.2100000e+00   1.8935958e+00
   1.2200000e+00   1.8935958e+00
   1.2300000e+00   1.8935958e+00
   1.2400000e+00   1.8935958e+00
   1.2500000e+00   1.8935958e+00
   1.2600000e+00   1.8935958e+00
   1.2700000e+00   1.8935958e+00
   1.2800000e+00   1.8935958e+00
   1.2900000e+00   1.8935958e+00
   1.3000000e+00   1.8935958e+00
   1.3100000e+00   1.8935958e+00
   1.3200000e+00   1.8935958e+00
   1.3300000e+00   1.8935958e+00
   1.3400000e+00   1.8935958e+00
   1.3500000e+00   1.8935958e+00
   1.3600000e+00   1.8935958e+00
   1.3700000e+00   1.8935958e+00
   1.3800000e+00   1.8935958e+00
   1.3900000e+00   1.8935958e+00
   1.4000000e+00   1.8935958e+00
   1.4100000e+00   1.8935958e+00
   1.4200000e+00   1.8935958e+00
   1.4300000e+00   1.8935958e+00
   1.4400000e+00   1.8935958e+00
   1.4500000e+00   1.8935958e+00
   1.4600000e+00   1.8935958e+00
   1.4700000e+00   1.8935958e+00
   1.4800000e+00   1.8935958e+00
   1.4900000e+00   1.8935958e+00
   1.5000000e+00   1.8935958e+00
   1.5100000e+00   1.8935958e+00
   1.5200000e+00   1.8935958e+00
   1.5300000e+00   1.8935958e+00
   1.5400000e+00   1.8935958e+00
   1.5500000e+00   1.8935958e+00
   1.5600000e+00   1.8935958e+00
   1.5700000e+00   1.8935958e+00
   1.5800000e+00   1.8935958e+00
   1.5900000e+00   1.8935958e+00
   1.6000000e+00   1.8935958e+00
   1.6100000e+00   1.8935958e+00
   1.6200000e+00   1.8935958e+00
   1.6300000e+00   1.8935958e+00
   1.6400000e+00   1.8935958e+00
   1.6500000e+00   1.8935958e+00
   1.6600000e+00   1.8935958e+00
   1.6700000e+00   1.8935958e+00
   1.6800000e+00   1.8935958e+00
   1.6900000e+00   1.8935958e+00
   1.7000000e+00   1.8935958e+00
   1.7100000e+00   1.8935958e+00
   1.7200000e+00   1.8935958e+00
   1.7300000e+00   1.8935958e+00
   1.7400000e+00   1.8935958e+00
   1.7500000e+00   1.8935958e+00
   1.7600000e+00   1.8935958e+00
   1.7700000e+00   1.8935958e+00
   1.7800000e+00   1.8935958e+00
   1.7900000e+00   1.8935958e+00
   1.8000000e+00   1.8935958e+00
   1.8100000e+00   1.8935958e+00
   1.8200000e+00   1.8935958e+00
   1.8300000e+00   1.8935958e+00
   1.8400000e+00   1.8935958e+00
   1.8500000e+00   1.8935958e+00
   1.8600000e+00   1.8935958e+00
   1.8700000e+00   1.8935958e+00
   1.8800000e+00   1.8935958e+00
   1.8900000e+00   1.8935958e+00
   1.9000000e+00   1.8935958e+00
   1.9100000e+00   1.8935958e+00
   1.9200000e+00   1.8935958e+00
   1.9300000e+00   1.8935958e+00
   1.9400000e+00   1.8935958e+00
   1.9500000e+00   1.8935958e+00
   1.9600000e+00   1.8935958e+00
   1.9700000e+00   1.8935958e+00
   1.9800000e+00   1.8935958e+00
   1.9900000e+00   1.8935958e+00
   2.0000000e+00   1.8935958e+00
   2.0100000e+00   1.8935958e+00
   2.0200000e+00   1.8935958e+00
   2.0300000e+00   1.8935958e+00
   2.0400000e+00   1.8935958e+00
   2.0500000e+00   1.8935958e+00
   2.0600000e+00   1.8935958e+00
   2.0700000e+00   1.8935958e+00
   2.0800000e+00   1.8935958e+00
   2.0900000e+00   1.8935958e+00
   2.1000000e+00   1.8935958e+00
   2.1100000e+00   1.8935958e+00
   2.1200000e+00   1.8935958e+00
   2.1300000e+00   1.8935958e+00
   2.1400000e+00   1.8935958e+00
   2.1500000e+00   1.8935958e+00
   2.1600000e+00   1.8935958e+00
   2.1700000e+00   1.8935958e+00
   2.1800000e+00   1.8935958e+00
   2.1900000e+00   1.8935958e+00
   2.2000000e+00   1.8935958e+00
   2.2100000e+00   1.8784855e+00
   2.2200000e+00   1.8635632e+00
   2.2300000e+00   1.8488256e+00
   2.2400000e+00   1.8342698e+00
   2.2500000e+00   1.8198927e+00
   2.2600000e+00   1.8056913e+00
   2.2700000e+00   1.7916626e+00
   2.2800000e+00   1.7778039e+00
   2.2900000e+00   1.7641123e+00
   2.3000000e+00   1.7505852e+00
   2.3100000e+00   1.7372198e+00
   2.3200000e+00   1.7240135e+00
   2.3300000e+00   1.7109637e+00
   2.3400000e+00   1.6980680e+00
   2.3500000e+00   1.6853239e+00
   2.3600000e+00   1.6727289e+00
   2.3700000e+00   1.6602807e+00
   2.3800000e+00   1.6479770e+00
   2.3900000e+00   1.6358154e+00
   2.4000000e+00   1.6237939e+00
   2.4100000e+00   1.6119101e+00
   2.4200000e+00   1.6001619e+00
   2.4300000e+00   1.5885473e+00
   2.4400000e+00   1.5770642e+00
   2.4500000e+00   1.5657106e+00
   2.4600000e+00   1.5544844e+00
   2.4700000e+00   1.5433838e+00
   2.4800000e+00   1.5324068e+00
   2.4900000e+00   1.5215516e+00
   2.5000000e+00   1.5108163e+00
   2.5100000e+00   1.5001992e+00
   2.5200000e+00   1.4896985e+00
   2.5300000e+00   1.4793124e+00
   2.5400000e+00   1.4690393e+00
   2.5500000e+00   1.4588774e+00
   2.5600000e+00   1.4488253e+00
   2.5700000e+00   1.4388811e+00
   2.5800000e+00   1.4290435e+00
   2.5900000e+00   1.4193107e+00
   2.6000000e+00   1.4096814e+00
   2.6100000e+00   1.4001540e+00
   2.6200000e+00   1.3907271e+00
   2.6300000e+00   1.3813991e+00
   2.6400000e+00   1.3721688e+00
   2.6500000e+00   1.3630347e+00
   2.6600000e+00   1.3539955e+00
   2.6700000e+00   1.3450498e+00
   2.6800000e+00   1.3361963e+00
   2.6900000e+00   1.3274337e+00
   2.7000000e+00   1.3187608e+00
   2.7100000e+00   1.3101764e+00
   2.7200000e+00   1.3016791e+00
   2.7300000e+00   1.2932678e+00
   2.7400000e+00   1.2849413e+00
   2.7500000e+00   1.2766984e+00
   2.7600000e+00   1.2685381e+00
   2.7700000e+00   1.2604591e+00
   2.7800000e+00   1.2524605e+00
   2.7900000e+00   1.2445410e+00
   2.8000000e+00   1.2366997e+00
   2.8100000e+00   1.2289355e+00
   2.8200000e+00   1.2212474e+00
   2.8300000e+00   1.2136343e+00
   2.8400000e+00   1.2060952e+00
   2.8500000e+00   1.1986293e+00
   2.8600000e+00   1.1912355e+00
   2.8700000e+00   1.1839128e+00
   2.8800000e+00   1.1766605e+00
   2.8900000e+00   1.1694774e+00
   2.9000000e+00   1.1623628e+00
   2.9100000e+00   1.1553157e+00
   2.9200000e+00   1.1483353e+00
   2.9300000e+00   1.1414208e+00
   2.9400000e+00   1.1345712e+00
   2.9500000e+00   1.1277857e+00
   2.9600000e+00   1.1210636e+00
   2.9700000e+00   1.1144041e+00
   2.9800000e+00   1.1078063e+00
   2.9900000e+00   1.1012694e+00
   3.0000000e+00   1.0947928e+00
   3.0100000e+00   1.0883756e+00
   3.0200000e+00   1.0820171e+00
   3.0300000e+00   1.0757167e+00
   3.0400000e+00   1.0694734e+00
   3.0500000e+00   1.0632868e+00
   3.0600000e+00   1.0571560e+00
   3.0700000e+00   1.0510804e+00
   3.0800000e+00   1.0450592e+00
   3.0900000e+00   1.0390920e+00
   3.1000000e+00   1.0331779e+00
   3.1100000e+00   1.0273164e+00
   3.1200000e+00   1.0215067e+00
   3.1300000e+00   1.0157484e+00
   3.1400000e+00   1.0100407e+00
   3.1500000e+00   1.0043831e+00
   3.1600000e+00   9.9877501e-01
   3.1700000e+00   9.9321578e-01
   3.1800000e+00   9.8770484e-01
   3.1900000e+00   9.8224165e-01
   3.2000000e+00   9.7682563e-01
   3.2100000e+00   9.7145623e-01
   3.2200000e+00   9.6613291e-01
   3.2300000e+00   9.6085514e-01
   3.2400000e+00   9.5562237e-01
   3.2500000e+00   9.5043410e-01
   3.2600000e+00   9.4528980e-01
   3.2700000e+00   9.4018898e-01
   3.2800000e+00   9.3513113e-01
   3.2900000e+00   9.3011577e-01
   3.3000000e+00   9.2514240e-01
   3.3100000e+00   9.2021055e-01
   3.3200000e+00   9.1531975e-01
   3.3300000e+00   9.1046954e-01
   3.3400000e+00   9.0565945e-01
   3.3500000e+00   9.0088905e-01
   3.3600000e+00   8.9615788e-01
   3.3700000e+00   8.9146550e-01
   3.3800000e+00   8.8681149e-01
   3.3900000e+00   8.8219542e-01
   3.4000000e+00   8.7761686e-01
   3.4100000e+00   8.7307541e-01
   3.4200000e+00   8.6857066e-01
   3.4300000e+00   8.6410220e-01
   3.4400000e+00   8.5966964e-01
   3.4500000e+00   8.5527258e-01
   3.4600000e+00   8.5091064e-01
   3.4700000e+00   8.4658344e-01
   3.4800000e+00   8.4229061e-01
   3.4900000e+00   8.3803176e-01
   3.5000000e+00   8.3380655e-01
   3.5100000e+00   8.2961460e-01
   3.5200000e+00   8.2545556e-01
   3.5300000e+00   8.2132908e-01
   3.5400000e+00   8.1723482e-01
   3.5500000e+00   8.1317243e-01
   3.5600000e+00   8.0914157e-01
   3.5700000e+00   8.0514192e-01
   3.5800000e+00   8.0117314e-01
   3.5900000e+00   7.9723492e-01
   3.6000000e+00   7.9332693e-01
   3.6100000e+00   7.8944886e-01
   3.6200000e+00   7.8560039e-01
   3.6300000e+00   7.8178122e-01
   3.6400000e+00   7.7799105e-01
   3.6500000e+00   7.7422958e-01
   3.6600000e+00   7.7049651e-01
   3.6700000e+00   7.6679155e-01
   3.6800000e+00   7.6311442e-01
   3.6900000e+00   7.5946483e-01
   3.7000000e+00   7.5584250e-01
   3.7100000e+00   7.5224715e-01
   3.7200000e+00   7.4867851e-01
   3.7300000e+00   7.4513632e-01
   3.7400000e+00   7.4162030e-01
   3.7500000e+00   7.3813020e-01
   3.7600000e+00   7.3466574e-01
   3.7700000e+00   7.3122669e-01
   3.7800000e+00   7.2781278e-01
   3.7900000e+00   7.2442376e-01
   3.8000000e+00   7.2105940e-01
   3.8100000e+00   7.1771944e-01
   3.8200000e+00   7.1440364e-01
   3.8300000e+00   7.1111177e-01
   3.8400000e+00   7.0784360e-01
   3.8500000e+00   7.0459889e-01
   3.8600000e+00   7.0137740e-01
   3.8700000e+00   6.9817893e-01
   3.8800000e+00   6.9500324e-01
   3.8900000e+00   6.9185011e-01
   3.9000000e+00   6.8871933e-01
   3.9100000e+00   6.8561068e-01
   3.9200000e+00   6.8252395e-01
   3.9300000e+00   6.7945892e-01
   3.9400000e+00   6.7641540e-01
   3.9500000e+00   6.7339317e-01
   3.9600000e+00   6.7039204e-01
   3.9700000e+00   6.6741180e-01
   3.9800000e+00   6.6445225e-01
   3.9900000e+00   6.6151321e-01
   4.0000000e+00   6.5859448e-01
   4.0100000e+00   6.5569586e-01
   4.0200000e+00   6.5281717e-01
   4.0300000e+00   6.4995823e-01
   4.0400000e+00   6.4711884e-01
   4.0500000e+00   6.4429884e-01
   4.0600000e+00   6.4149803e-01
   4.0700000e+00   6.3871624e-01
   4.0800000e+00   6.3595330e-01
   4.0900000e+00   6.3320902e-01
   4.1000000e+00   6.3048325e-01
   4.1100000e+00   6.2777581e-01
   4.1200000e+00   6.2508653e-01
   4.1300000e+00   6.2241526e-01
   4.1400000e+00   6.1976181e-01
   4.1500000e+00   6.1712604e-01
   4.1600000e+00   6.1450778e-01
   4.1700000e+00   6.1190688e-01
   4.1800000e+00   6.0932317e-01
   4.1900000e+00   6.0675651e-01
   4.2000000e+00   6.0420674e-01
   4.2100000e+00   6.0167371e-01
   4.2200000e+00   5.9915727e-01
   4.2300000e+00   5.9665727e-01
   4.2400000e+00   5.9417358e-01
   4.2500000e+00   5.9170603e-01
   4.2600000e+00   5.8925450e-01
   4.2700000e+00   5.8681884e-01
   4.2800000e+00   5.8439890e-01
   4.2900000e+00   5.8199456e-01
   4.3000000e+00   5.7960567e-01
   4.3100000e+00   5.7723211e-01
   4.3200000e+00   5.7487373e-01
   4.3300000e+00   5.7253040e-01
   4.3400000e+00   5.7020200e-01
   4.3500000e+00   5.6788840e-01
   4.3600000e+00   5.6558946e-01
   4.3700000e+00   5.6330507e-01
   4.3800000e+00   5.6103509e-01
   4.3900000e+00   5.5877940e-01
   4.4000000e+00   5.5653789e-01
   4.4100000e+00   5.5431042e-01
   4.4200000e+00   5.5209689e-01
   4.4300000e+00   5.4989716e-01
   4.4400000e+00   5.4771114e-01
   4.4500000e+00   5.4553869e-01
   4.4600000e+00   5.4337970e-01
   4.4700000e+00   5.4123407e-01
   4.4800000e+00   5.3910167e-01
   4.4900000e+00   5.3698240e-01
   4.5000000e+00   5.3487615e-01
   4.5100000e+00   5.3278281e-01
   4.5200000e+00   5.3070227e-01
   4.5300000e+00   5.2863443e-01
   4.5400000e+00   5.2657918e-01
   4.5500000e+00   5.2453641e-01
   4.5600000e+00   5.2250603e-01
   4.5700000e+00   5.2048793e-01
   4.5800000e+00   5.1848200e-01
   4.5900000e+00   5.1648816e-01
   4.6000000e+00   5.1450630e-01
   4.6100000e+00   5.1253633e-01
   4.6200000e+00   5.1057814e-01
   4.6300000e+00   5.0863164e-01
   4.6400000e+00   5.0669674e-01
   4.6500000e+00   5.0477334e-01
   4.6600000e+00   5.0286135e-01
   4.6700000e+00   5.0096068e-01
   4.6800000e+00   4.9907123e-01
   4.6900000e+00   4.9719292e-01
   4.7000000e+00   4.9532566e-01
   4.7100000e+00   4.9346936e-01
   4.7200000e+00   4.9162393e-01
   4.7300000e+00   4.8978928e-01
   4.7400000e+00   4.8796534e-01
   4.7500000e+00   4.8615200e-01
   4.7600000e+00   4.8434920e-01
   4.7700000e+00   4.8255685e-01
   4.7800000e+00   4.8077486e-01
   4.7900000e+00   4.7900316e-01
   4.8000000e+00   4.7724166e-01
   4.8100000e+00   4.7549028e-01
   4.8200000e+00   4.7374895e-01
   4.8300000e+00   4.7201759e-01
   4.8400000e+00   4.7029611e-01
   4.8500000e+00   4.6858445e-01
   4.8600000e+00   4.6688252e-01
   4.8700000e+00   4.6519025e-01
   4.8800000e+00   4.6350757e-01
   4.8900000e+00   4.6183440e-01
   4.9000000e+00   4.6017067e-01
   4.9100000e+00   4.5851631e-01
   4.9200000e+00   4.5687124e-01
   4.9300000e+00   4.5523540e-01
   4.9400000e+00   4.5360871e-01
   4.9500000e+00   4.5199110e-01
   4.9600000e+00   4.5038251e-01
   4.9700000e+00   4.4878287e-01
   4.9800000e+00   4.4719211e-01
   4.9900000e+00   4.4561016e-01
   5.0000000e+00   4.4403696e-01
   5.0100000e+00   4.4247244e-01
   5.0200000e+00   4.4091654e-01
   5.0300000e+00   4.3936918e-01
   5.0400000e+00   4.3783031e-01
   5.0500000e+00   4.3629987e-01
   5.0600000e+00   4.3477779e-01
   5.0700000e+00   4.3326401e-01
   5.0800000e+00   4.3175846e-01
   5.0900000e+00   4.3026110e-01
   5.1000000e+00   4.2877185e-01
   5.1100000e+00   4.2729065e-01
   5.1200000e+00   4.2581746e-01
   5.1300000e+00   4.2435220e-01
   5.1400000e+00   4.2289482e-01
   5.1500000e+00   4.2144527e-01
   5.1600000e+00   4.2000348e-01
   5.1700000e+00   4.1856940e-01
   5.1800000e+00   4.1714298e-01
   5.1900000e+00   4.1572415e-01
   5.2000000e+00   4.1431287e-01
   5.2100000e+00   4.1290908e-01
   5.2200000e+00   4.1151272e-01
   5.2300000e+00   4.1012374e-01
   5.2400000e+00   4.0874209e-01
   5.2500000e+00   4.0736771e-01
   5.2600000e+00   4.0600056e-01
   5.2700000e+00   4.0464058e-01
   5.2800000e+00   4.0328772e-01
   5.2900000e+00   4.0194193e-01
   5.3000000e+00   4.0060316e-01
   5.3100000e+00   3.9927136e-01
   5.3200000e+00   3.9794649e-01
   5.3300000e+00   3.9662848e-01
   5.3400000e+00   3.9531730e-01
   5.3500000e+00   3.9401289e-01
   5.3600000e+00   3.9271521e-01
   5.3700000e+00   3.9142421e-01
   5.3800000e+00   3.9013985e-01
   5.3900000e+00   3.8886207e-01
   5.4000000e+00   3.8759083e-01
   5.4100000e+00   3.8632610e-01
   5.4200000e+00   3.8506781e-01
   5.4300000e+00   3.8381593e-01
   5.4400000e+00   3.8257041e-01
   5.4500000e+00   3.8133121e-01
   5.4600000e+00   3.8009828e-01
   5.4700000e+00   3.7887159e-01
   5.4800000e+00   3.7765108e-01
   5.4900000e+00   3.7643672e-01
   5.5000000e+00   3.7522846e-01
   5.5100000e+00   3.7402627e-01
   5.5200000e+00   3.7283010e-01
   5.5300000e+00   3.7163990e-01
   5.5400000e+00   3.7045565e-01
   5.5500000e+00   3.6927730e-01
   5.5600000e+00   3.6810480e-01
   5.5700000e+00   3.6693813e-01
   5.5800000e+00   3.6577723e-01
   5.5900000e+00   3.6462208e-01
   5.6000000e+00   3.6347263e-01
   5.6100000e+00   3.6232885e-01
   5.6200000e+00   3.6119069e-01
   5.6300000e+00   3.6005812e-01
   5.6400000e+00   3.5893110e-01
   5.6500000e+00   3.5780960e-01
   5.6600000e+00   3.5669357e-01
   5.6700000e+00   3.5558299e-01
   5.6800000e+00   3.5447781e-01
   5.6900000e+00   3.5337801e-01
   5.7000000e+00   3.5228353e-01
   5.7100000e+00   3.5119436e-01
   5.7200000e+00   3.5011045e-01
   5.7300000e+00   3.4903177e-01
   5.7400000e+00   3.4795829e-01
   5.7500000e+00   3.4688997e-01
   5.7600000e+00   3.4582677e-01
   5.7700000e+00   3.4476867e-01
   5.7800000e+00   3.4371563e-01
   5.7900000e+00   3.4266762e-01
   5.8000000e+00   3.4162461e-01
   5.8100000e+00   3.4058656e-01
   5.8200000e+00   3.3955344e-01
   5.8300000e+00   3.3852522e-01
   5.8400000e+00   3.3750186e-01
   5.8500000e+00   3.3648335e-01
   5.8600000e+00   3.3546964e-01
   5.8700000e+00   3.3446070e-01
   5.8800000e+00   3.3345651e-01
   5.8900000e+00   3.3245703e-01
   5.9000000e+00   3.3146223e-01
   5.9100000e+00   3.3047209e-01
   5.9200000e+00   3.2948657e-01
   5.9300000e+00   3.2850565e-01
   5.9400000e+00   3.2752929e-01
   5.9500000e+00   3.2655747e-01
   5.9600000e+00   3.2559016e-01
   5.9700000e+00   3.2462733e-01
   5.9800000e+00   3.2366895e-01
   5.9900000e+00   3.2271499e-01
   6.0000000e+00   3.2176543e-01
