# Supplementary material for: Statistical shape refinement and genetic algorithm calibration of design response spectra based on strong-motion records
Source: PLoS One. 2026 Jul 1;21(7):e0348599. doi: 10.1371/journal.pone.0348599 (PMC13322555; doi:10.1371/journal.pone.0348599)
Supplement: S1 File — (ZIP) [file pone.0348599.s001.zip › Data/Comparative Calibration Calculation for Four Site Categories/best6.dat]

   2.7286611e+00   3.0158971e-01   3.2980463e+00  -2.4990031e+00   5.0266822e+00   1.1330080e-01  -3.0781582e-01  -6.0391464e-01   2.7178300e+00
