# Supplementary material for: Statistical shape refinement and genetic algorithm calibration of design response spectra based on strong-motion records
Source: PLoS One. 2026 Jul 1;21(7):e0348599. doi: 10.1371/journal.pone.0348599 (PMC13322555; doi:10.1371/journal.pone.0348599)
Supplement: S1 File — (ZIP) [file pone.0348599.s001.zip › Data/Comparative Calibration Calculation for Four Site Categories/nor.dat]

   1.0000000e-02   9.9998483e-01
   2.0000000e-02   9.9996411e-01
   3.0000000e-02   9.9988839e-01
   4.0000000e-02   1.0000067e+00
   5.0000000e-02   1.0036659e+00
   6.0000000e-02   1.0060751e+00
   7.0000000e-02   1.0125097e+00
   8.0000000e-02   1.0136279e+00
   9.0000000e-02   1.0113581e+00
   1.0000000e-01   1.0246550e+00
   1.1000000e-01   1.0258243e+00
   1.2000000e-01   1.0224240e+00
   1.3000000e-01   1.0324523e+00
   1.4000000e-01   1.0245893e+00
   1.5000000e-01   1.0483212e+00
   1.6000000e-01   1.0340323e+00
   1.7000000e-01   1.0229967e+00
   1.8000000e-01   1.0249854e+00
   1.9000000e-01   1.0384829e+00
   2.0000000e-01   1.0434959e+00
   2.1000000e-01   1.0995801e+00
   2.2000000e-01   1.1266032e+00
   2.3000000e-01   1.1318873e+00
   2.4000000e-01   1.1267666e+00
   2.5000000e-01   1.0682117e+00
   2.6000000e-01   1.0409199e+00
   2.7000000e-01   1.0989665e+00
   2.8000000e-01   1.0864800e+00
   2.9000000e-01   1.0640378e+00
   3.0000000e-01   1.1086714e+00
   3.2000000e-01   1.1376005e+00
   3.4000000e-01   1.1905022e+00
   3.6000000e-01   1.2263606e+00
   3.8000000e-01   1.2793612e+00
   4.0000000e-01   1.2704036e+00
   4.2000000e-01   1.2691792e+00
   4.4000000e-01   1.3569871e+00
   4.6000000e-01   1.5340979e+00
   4.8000000e-01   1.4481878e+00
   5.0000000e-01   1.3766195e+00
   5.2000000e-01   1.3352257e+00
   5.4000000e-01   1.3013394e+00
   5.6000000e-01   1.2650001e+00
   5.8000000e-01   1.3070694e+00
   6.0000000e-01   1.2709798e+00
   6.2000000e-01   1.3275099e+00
   6.4000000e-01   1.3623366e+00
   6.6000000e-01   1.4175504e+00
   6.8000000e-01   1.4737211e+00
   7.0000000e-01   1.4738934e+00
   7.2000000e-01   1.6201435e+00
   7.4000000e-01   1.9322881e+00
   7.6000000e-01   2.2491300e+00
   7.8000000e-01   2.4537355e+00
   8.0000000e-01   2.4588339e+00
   8.2000000e-01   2.3210223e+00
   8.4000000e-01   2.1136387e+00
   8.6000000e-01   1.9195902e+00
   8.8000000e-01   1.8532000e+00
   9.0000000e-01   1.9022808e+00
   9.2000000e-01   1.9537467e+00
   9.4000000e-01   2.0062516e+00
   9.6000000e-01   2.0658949e+00
   9.8000000e-01   2.1524766e+00
   1.0000000e+00   2.2573620e+00
   1.0500000e+00   2.3276038e+00
   1.1000000e+00   2.3638804e+00
   1.1500000e+00   2.6911229e+00
   1.2000000e+00   3.1853937e+00
   1.2500000e+00   3.7122105e+00
   1.3000000e+00   3.6572301e+00
   1.3500000e+00   3.3900701e+00
   1.4000000e+00   2.8734748e+00
   1.4500000e+00   2.7341559e+00
   1.5000000e+00   2.3184658e+00
   1.5500000e+00   1.9669107e+00
   1.6000000e+00   1.8767463e+00
   1.6500000e+00   1.9457531e+00
   1.7000000e+00   1.8923585e+00
   1.7500000e+00   1.6853916e+00
   1.8000000e+00   1.6896298e+00
   1.8500000e+00   1.6509437e+00
   1.9000000e+00   1.5539858e+00
   1.9500000e+00   1.4630230e+00
   2.0000000e+00   1.4674687e+00
   2.1000000e+00   1.7404014e+00
   2.2000000e+00   1.7848560e+00
   2.3000000e+00   1.6381008e+00
   2.4000000e+00   1.6737032e+00
   2.5000000e+00   1.9070064e+00
   2.6000000e+00   2.2645832e+00
   2.7000000e+00   2.6459599e+00
   2.8000000e+00   2.8838913e+00
   2.9000000e+00   2.8885698e+00
   3.0000000e+00   3.0028581e+00
   3.1000000e+00   2.9727335e+00
   3.2000000e+00   3.2127751e+00
   3.3000000e+00   3.3398939e+00
   3.4000000e+00   3.4192724e+00
   3.5000000e+00   3.1519058e+00
   3.6000000e+00   3.4557656e+00
   3.7000000e+00   3.5506984e+00
   3.8000000e+00   4.0469663e+00
   3.9000000e+00   4.2763161e+00
   4.0000000e+00   4.2344139e+00
   4.2000000e+00   3.7530016e+00
   4.4000000e+00   2.7053759e+00
   4.6000000e+00   1.9476131e+00
   4.8000000e+00   1.4982932e+00
   5.0000000e+00   1.2397364e+00
   5.2000000e+00   1.0797467e+00
   5.4000000e+00   9.4186990e-01
   5.6000000e+00   8.5232869e-01
   5.8000000e+00   7.6054177e-01
   6.0000000e+00   6.8240635e-01
   6.5000000e+00   5.7536461e-01
   7.0000000e+00   4.9666836e-01
   7.5000000e+00   4.0181451e-01
   8.0000000e+00   3.1247643e-01
   8.5000000e+00   2.6905978e-01
   9.0000000e+00   2.3948531e-01
   9.5000000e+00   2.3582174e-01
   1.0000000e+01   2.3099132e-01
   1.1000000e+01   1.7930109e-01
   1.2000000e+01   1.3097833e-01
   1.3000000e+01   1.1823275e-01
   1.4000000e+01   1.0472430e-01
   1.5000000e+01   9.5728852e-02
   1.6000000e+01   8.0951801e-02
   1.7000000e+01   6.2726555e-02
   1.8000000e+01   4.9509094e-02
   1.9000000e+01   4.0610491e-02
   2.0000000e+01   3.8442425e-02
