# Supplementary material for: Statistical shape refinement and genetic algorithm calibration of design response spectra based on strong-motion records
Source: PLoS One. 2026 Jul 1;21(7):e0348599. doi: 10.1371/journal.pone.0348599 (PMC13322555; doi:10.1371/journal.pone.0348599)
Supplement: S1 File — (ZIP) [file pone.0348599.s001.zip › Data/Comparative Calibration Calculation for Four Site Categories/tu6.dat]

   1.0000000e-02   7.9716077e-01
   2.0000000e-02   8.4824619e-01
   3.0000000e-02   8.9987734e-01
   4.0000000e-02   9.5205423e-01
   5.0000000e-02   1.0047768e+00
   6.0000000e-02   1.0580452e+00
   7.0000000e-02   1.1118593e+00
   8.0000000e-02   1.1662191e+00
   9.0000000e-02   1.2211246e+00
   1.0000000e-01   1.2765759e+00
   1.1000000e-01   1.3325729e+00
   1.2000000e-01   1.3891157e+00
   1.3000000e-01   1.4462041e+00
   1.4000000e-01   1.5038383e+00
   1.5000000e-01   1.5620183e+00
   1.6000000e-01   1.6207440e+00
   1.7000000e-01   1.6800154e+00
   1.8000000e-01   1.7398325e+00
   1.9000000e-01   1.8001954e+00
   2.0000000e-01   1.8611040e+00
   2.1000000e-01   1.9225583e+00
   2.2000000e-01   1.9845584e+00
   2.3000000e-01   2.0471042e+00
   2.4000000e-01   2.1101957e+00
   2.5000000e-01   2.1738329e+00
   2.6000000e-01   2.2380159e+00
   2.7000000e-01   2.3027447e+00
   2.8000000e-01   2.3680191e+00
   2.9000000e-01   2.4338393e+00
   3.0000000e-01   2.5002052e+00
   3.2000000e-01   2.4967696e+00
   3.4000000e-01   2.4813687e+00
   3.6000000e-01   2.4658139e+00
   3.8000000e-01   2.4501109e+00
   4.0000000e-01   2.4342648e+00
   4.2000000e-01   2.4182813e+00
   4.4000000e-01   2.4021658e+00
   4.6000000e-01   2.3859237e+00
   4.8000000e-01   2.3695603e+00
   5.0000000e-01   2.3530813e+00
   5.2000000e-01   2.3364920e+00
   5.4000000e-01   2.3197978e+00
   5.6000000e-01   2.3030042e+00
   5.8000000e-01   2.2861166e+00
   6.0000000e-01   2.2691405e+00
   6.2000000e-01   2.2520813e+00
   6.4000000e-01   2.2349444e+00
   6.6000000e-01   2.2177353e+00
   6.8000000e-01   2.2004594e+00
   7.0000000e-01   2.1831222e+00
   7.2000000e-01   2.1657290e+00
   7.4000000e-01   2.1482854e+00
   7.6000000e-01   2.1307968e+00
   7.8000000e-01   2.1132685e+00
   8.0000000e-01   2.0957062e+00
   8.2000000e-01   2.0781151e+00
   8.4000000e-01   2.0605007e+00
   8.6000000e-01   2.0428685e+00
   8.8000000e-01   2.0252238e+00
   9.0000000e-01   2.0075723e+00
   9.2000000e-01   1.9899192e+00
   9.4000000e-01   1.9722700e+00
   9.6000000e-01   1.9546302e+00
   9.8000000e-01   1.9370051e+00
   1.0000000e+00   1.9194003e+00
   1.0500000e+00   1.8755125e+00
   1.1000000e+00   1.8318701e+00
   1.1500000e+00   1.7885581e+00
   1.2000000e+00   1.7456614e+00
   1.2500000e+00   1.7032651e+00
   1.3000000e+00   1.6614541e+00
   1.3500000e+00   1.6203133e+00
   1.4000000e+00   1.5799279e+00
   1.4500000e+00   1.5403826e+00
   1.5000000e+00   1.5017626e+00
   1.5500000e+00   1.4641528e+00
   1.6000000e+00   1.4276381e+00
   1.6500000e+00   1.3923036e+00
   1.7000000e+00   1.3582342e+00
   1.7500000e+00   1.3255149e+00
   1.8000000e+00   1.2942306e+00
   1.8500000e+00   1.2644664e+00
   1.9000000e+00   1.2363072e+00
   1.9500000e+00   1.2098380e+00
   2.0000000e+00   1.1851438e+00
   2.1000000e+00   1.1414202e+00
   2.2000000e+00   1.1058161e+00
   2.3000000e+00   1.0790114e+00
   2.4000000e+00   1.0616859e+00
   2.5000000e+00   1.0545195e+00
   2.6000000e+00   1.0581918e+00
   2.7000000e+00   1.0733827e+00
   2.8000000e+00   1.1007721e+00
   2.9000000e+00   1.1410396e+00
   3.0000000e+00   1.1948652e+00
   3.1000000e+00   1.2629286e+00
   3.2000000e+00   1.3459097e+00
   3.3000000e+00   1.4402754e+00
   3.4000000e+00   1.3367372e+00
   3.5000000e+00   1.2433281e+00
   3.6000000e+00   1.1588089e+00
   3.7000000e+00   1.0821205e+00
   3.8000000e+00   1.0123542e+00
   3.9000000e+00   9.4872688e-01
   4.0000000e+00   8.9056107e-01
   4.2000000e+00   7.8833641e-01
   4.4000000e+00   7.0181599e-01
   4.6000000e+00   6.2802888e-01
   4.8000000e+00   5.6466326e-01
   5.0000000e+00   5.0990032e-01
   5.2000000e+00   4.6229470e-01
   5.4000000e+00   4.2068712e-01
   5.6000000e+00   3.8413979e-01
   5.8000000e+00   3.5188809e-01
   6.0000000e+00   3.2330402e-01
   6.5000000e+00   2.6469181e-01
   7.0000000e+00   2.1994337e-01
   7.5000000e+00   1.8511120e-01
   8.0000000e+00   1.5753927e-01
   8.5000000e+00   1.3539191e-01
   9.0000000e+00   1.1737038e-01
   9.5000000e+00   1.0253666e-01
   1.0000000e+01   9.0200802e-02
   1.1000000e+01   7.1083688e-02
   1.2000000e+01   5.7192124e-02
   1.3000000e+01   4.6823688e-02
   1.4000000e+01   3.8907739e-02
   1.5000000e+01   3.2745966e-02
   1.6000000e+01   2.7868522e-02
   1.7000000e+01   2.3950679e-02
   1.8000000e+01   2.0762690e-02
   1.9000000e+01   1.8138622e-02
   2.0000000e+01   1.5956422e-02
