# Supplementary material for: Statistical shape refinement and genetic algorithm calibration of design response spectra based on strong-motion records
Source: PLoS One. 2026 Jul 1;21(7):e0348599. doi: 10.1371/journal.pone.0348599 (PMC13322555; doi:10.1371/journal.pone.0348599)
Supplement: S1 File — (ZIP) [file pone.0348599.s001.zip › Data/Dynamic Amplification Factor Spectrum/Class I Site/Magnitude【4-5】 Epicentral Distance【10-30】/baAXYU001.dat]

  1.0000000e-002  1.0002564e+000
  2.0000000e-002  3.0473638e+000
  3.0000000e-002  1.2498907e+000
  4.0000000e-002  1.3607425e+000
  5.0000000e-002  2.0495904e+000
  6.0000000e-002  2.1885587e+000
  7.0000000e-002  1.7150051e+000
  8.0000000e-002  2.1630986e+000
  9.0000000e-002  2.4491550e+000
  1.0000000e-001  2.3833118e+000
  1.1000000e-001  1.7824250e+000
  1.2000000e-001  1.4828912e+000
  1.3000000e-001  1.0971252e+000
  1.4000000e-001  9.6009465e-001
  1.5000000e-001  8.9373904e-001
  1.6000000e-001  8.7541324e-001
  1.7000000e-001  8.3401434e-001
  1.8000000e-001  8.6709276e-001
  1.9000000e-001  9.2382853e-001
  2.0000000e-001  1.0037029e+000
  2.1000000e-001  1.0143874e+000
  2.2000000e-001  1.0240956e+000
  2.3000000e-001  1.0166187e+000
  2.4000000e-001  1.0409960e+000
  2.5000000e-001  1.0603752e+000
  2.6000000e-001  1.0918592e+000
  2.7000000e-001  1.1064403e+000
  2.8000000e-001  1.0983344e+000
  2.9000000e-001  1.0771655e+000
  3.0000000e-001  1.0314214e+000
  3.2000000e-001  8.6594653e-001
  3.4000000e-001  8.8233284e-001
  3.6000000e-001  8.8911508e-001
  3.8000000e-001  7.8169858e-001
  4.0000000e-001  5.8150702e-001
  4.2000000e-001  5.1643341e-001
  4.4000000e-001  5.2521319e-001
  4.6000000e-001  5.1754550e-001
  4.8000000e-001  5.3408849e-001
  5.0000000e-001  4.8437279e-001
  5.2000000e-001  4.5958138e-001
  5.4000000e-001  4.6875205e-001
  5.6000000e-001  4.5047454e-001
  5.8000000e-001  4.0504576e-001
  6.0000000e-001  3.8095430e-001
  6.2000000e-001  3.5885189e-001
  6.4000000e-001  3.3178322e-001
  6.6000000e-001  2.9474595e-001
  6.8000000e-001  2.5236609e-001
  7.0000000e-001  2.3722247e-001
  7.2000000e-001  2.1895533e-001
  7.4000000e-001  2.0090277e-001
  7.6000000e-001  1.8285750e-001
  7.8000000e-001  1.6537489e-001
  8.0000000e-001  1.4903097e-001
  8.2000000e-001  1.3244996e-001
  8.4000000e-001  1.1621511e-001
  8.6000000e-001  1.0704718e-001
  8.8000000e-001  9.9748615e-002
  9.0000000e-001  9.3090064e-002
  9.2000000e-001  8.7137587e-002
  9.4000000e-001  8.1893379e-002
  9.6000000e-001  7.7347460e-002
  9.8000000e-001  7.3373856e-002
  1.0000000e+000  6.9715156e-002
  1.0500000e+000  6.1263755e-002
  1.1000000e+000  5.3518288e-002
  1.1500000e+000  4.7213156e-002
  1.2000000e+000  4.4220488e-002
  1.2500000e+000  4.2279968e-002
  1.3000000e+000  3.8293464e-002
  1.3500000e+000  3.2147259e-002
  1.4000000e+000  3.0016786e-002
  1.4500000e+000  2.8222673e-002
  1.5000000e+000  2.6550730e-002
  1.5500000e+000  2.4945692e-002
  1.6000000e+000  2.3450838e-002
  1.6500000e+000  2.2263979e-002
  1.7000000e+000  2.1300581e-002
  1.7500000e+000  2.0437953e-002
  1.8000000e+000  1.9641030e-002
  1.8500000e+000  1.8732443e-002
  1.9000000e+000  1.7641401e-002
  1.9500000e+000  1.6547928e-002
  2.0000000e+000  1.5663410e-002
  2.1000000e+000  1.4238089e-002
  2.2000000e+000  1.2990639e-002
  2.3000000e+000  1.2008703e-002
  2.4000000e+000  1.1270200e-002
  2.5000000e+000  1.0666140e-002
  2.6000000e+000  1.0053854e-002
  2.7000000e+000  9.4696499e-003
  2.8000000e+000  8.9516815e-003
  2.9000000e+000  8.4496779e-003
  3.0000000e+000  7.9761854e-003
  3.1000000e+000  7.6007309e-003
  3.2000000e+000  7.3165910e-003
  3.3000000e+000  7.0312872e-003
  3.4000000e+000  6.6763406e-003
  3.5000000e+000  6.2766112e-003
  3.6000000e+000  5.9160481e-003
  3.7000000e+000  5.6603535e-003
  3.8000000e+000  5.5123405e-003
  3.9000000e+000  5.4215950e-003
  4.0000000e+000  5.3237901e-003
  4.2000000e+000  4.9717199e-003
  4.4000000e+000  4.4920236e-003
  4.6000000e+000  4.1160080e-003
  4.8000000e+000  3.9141678e-003
  5.0000000e+000  3.7829848e-003
  5.2000000e+000  3.6024505e-003
  5.4000000e+000  3.3331898e-003
  5.6000000e+000  3.0123349e-003
  5.8000000e+000  2.6998240e-003
  6.0000000e+000  2.4392574e-003
  6.5000000e+000  2.2569398e-003
  7.0000000e+000  2.1034655e-003
  7.5000000e+000  1.9400604e-003
  8.0000000e+000  1.7916179e-003
  8.5000000e+000  1.6993575e-003
  9.0000000e+000  1.6576474e-003
  9.5000000e+000  1.6047718e-003
  1.0000000e+001  1.5255831e-003
  1.1000000e+001  1.2987992e-003
  1.2000000e+001  1.2902459e-003
  1.3000000e+001  1.2919049e-003
  1.4000000e+001  1.2440756e-003
  1.5000000e+001  1.1592780e-003
  1.6000000e+001  1.0603206e-003
  1.7000000e+001  9.6572447e-004
  1.8000000e+001  8.8608560e-004
  1.9000000e+001  8.2530641e-004
  2.0000000e+001  7.8300490e-004
