# Supplementary material for: Statistical shape refinement and genetic algorithm calibration of design response spectra based on strong-motion records
Source: PLoS One. 2026 Jul 1;21(7):e0348599. doi: 10.1371/journal.pone.0348599 (PMC13322555; doi:10.1371/journal.pone.0348599)
Supplement: S1 File — (ZIP) [file pone.0348599.s001.zip › Data/Dynamic Amplification Factor Spectrum/Class I Site/Magnitude【4-5】 Epicentral Distance【10-30】/baAXYU002.dat]

  1.0000000e-002  1.0001384e+000
  2.0000000e-002  1.9067693e+000
  3.0000000e-002  1.3824382e+000
  4.0000000e-002  1.5810475e+000
  5.0000000e-002  1.6046392e+000
  6.0000000e-002  2.0677752e+000
  7.0000000e-002  1.9941022e+000
  8.0000000e-002  1.9148534e+000
  9.0000000e-002  2.1176114e+000
  1.0000000e-001  2.2214695e+000
  1.1000000e-001  2.0802033e+000
  1.2000000e-001  1.9260301e+000
  1.3000000e-001  1.7229785e+000
  1.4000000e-001  1.4421690e+000
  1.5000000e-001  1.2169050e+000
  1.6000000e-001  9.9844442e-001
  1.7000000e-001  7.6669132e-001
  1.8000000e-001  5.8653708e-001
  1.9000000e-001  4.6591983e-001
  2.0000000e-001  3.9434921e-001
  2.1000000e-001  4.8306758e-001
  2.2000000e-001  4.7131631e-001
  2.3000000e-001  4.6752397e-001
  2.4000000e-001  4.5340537e-001
  2.5000000e-001  4.1997934e-001
  2.6000000e-001  3.4066257e-001
  2.7000000e-001  3.3155782e-001
  2.8000000e-001  3.4229426e-001
  2.9000000e-001  3.6805475e-001
  3.0000000e-001  3.8351696e-001
  3.2000000e-001  3.5638157e-001
  3.4000000e-001  4.6042450e-001
  3.6000000e-001  4.7109569e-001
  3.8000000e-001  4.0318677e-001
  4.0000000e-001  4.7703904e-001
  4.2000000e-001  5.1985484e-001
  4.4000000e-001  4.9692562e-001
  4.6000000e-001  5.0841955e-001
  4.8000000e-001  4.9585223e-001
  5.0000000e-001  4.7671341e-001
  5.2000000e-001  4.2874458e-001
  5.4000000e-001  3.7244103e-001
  5.6000000e-001  3.1018748e-001
  5.8000000e-001  2.4977394e-001
  6.0000000e-001  2.0804932e-001
  6.2000000e-001  1.7170112e-001
  6.4000000e-001  1.4400112e-001
  6.6000000e-001  1.2340127e-001
  6.8000000e-001  1.0785047e-001
  7.0000000e-001  9.7951665e-002
  7.2000000e-001  9.3202988e-002
  7.4000000e-001  9.2087734e-002
  7.6000000e-001  9.2056516e-002
  7.8000000e-001  9.1212338e-002
  8.0000000e-001  8.9217753e-002
  8.2000000e-001  8.5919937e-002
  8.4000000e-001  8.1906401e-002
  8.6000000e-001  7.7466164e-002
  8.8000000e-001  7.2874127e-002
  9.0000000e-001  6.8335093e-002
  9.2000000e-001  6.4082101e-002
  9.4000000e-001  5.9748564e-002
  9.6000000e-001  5.5236075e-002
  9.8000000e-001  5.0657612e-002
  1.0000000e+000  4.7142966e-002
  1.0500000e+000  4.2361785e-002
  1.1000000e+000  3.6758068e-002
  1.1500000e+000  3.1525101e-002
  1.2000000e+000  2.6799402e-002
  1.2500000e+000  2.6360633e-002
  1.3000000e+000  2.2035217e-002
  1.3500000e+000  2.0887407e-002
  1.4000000e+000  1.9751826e-002
  1.4500000e+000  1.8560900e-002
  1.5000000e+000  1.7405928e-002
  1.5500000e+000  1.6187921e-002
  1.6000000e+000  1.4758631e-002
  1.6500000e+000  1.3378294e-002
  1.7000000e+000  1.2266080e-002
  1.7500000e+000  1.1387762e-002
  1.8000000e+000  1.0700588e-002
  1.8500000e+000  1.0112995e-002
  1.9000000e+000  9.4808273e-003
  1.9500000e+000  9.1722480e-003
  2.0000000e+000  8.8392812e-003
  2.1000000e+000  8.1559831e-003
  2.2000000e+000  7.6250273e-003
  2.3000000e+000  7.0323862e-003
  2.4000000e+000  6.4528171e-003
  2.5000000e+000  5.9403525e-003
  2.6000000e+000  5.4814080e-003
  2.7000000e+000  5.0546254e-003
  2.8000000e+000  4.7105369e-003
  2.9000000e+000  4.5632399e-003
  3.0000000e+000  4.4134535e-003
  3.1000000e+000  4.2324536e-003
  3.2000000e+000  4.0414417e-003
  3.3000000e+000  3.8783010e-003
  3.4000000e+000  3.7540307e-003
  3.5000000e+000  3.6433880e-003
  3.6000000e+000  3.5088434e-003
  3.7000000e+000  3.3299745e-003
  3.8000000e+000  3.1159153e-003
  3.9000000e+000  2.8975765e-003
  4.0000000e+000  2.7097726e-003
  4.2000000e+000  2.4981198e-003
  4.4000000e+000  2.4528713e-003
  4.6000000e+000  2.4095518e-003
  4.8000000e+000  2.2624947e-003
  5.0000000e+000  2.0415572e-003
  5.2000000e+000  1.8368157e-003
  5.4000000e+000  1.7228790e-003
  5.6000000e+000  1.6945532e-003
  5.8000000e+000  1.7391709e-003
  6.0000000e+000  1.8025725e-003
  6.5000000e+000  1.8160367e-003
  7.0000000e+000  1.5605356e-003
  7.5000000e+000  1.2426707e-003
  8.0000000e+000  1.0462104e-003
  8.5000000e+000  1.0144543e-003
  9.0000000e+000  9.4924245e-004
  9.5000000e+000  9.3279871e-004
  1.0000000e+001  9.1954060e-004
  1.1000000e+001  8.2673879e-004
  1.2000000e+001  6.9615317e-004
  1.3000000e+001  6.9601976e-004
  1.4000000e+001  6.7713855e-004
  1.5000000e+001  6.3742511e-004
  1.6000000e+001  5.8736533e-004
  1.7000000e+001  5.3634861e-004
  1.8000000e+001  4.9019985e-004
  1.9000000e+001  4.5153592e-004
  2.0000000e+001  4.2083823e-004
