# Supplementary material for: Statistical shape refinement and genetic algorithm calibration of design response spectra based on strong-motion records
Source: PLoS One. 2026 Jul 1;21(7):e0348599. doi: 10.1371/journal.pone.0348599 (PMC13322555; doi:10.1371/journal.pone.0348599)
Supplement: S1 File — (ZIP) [file pone.0348599.s001.zip › Data/Dynamic Amplification Factor Spectrum/Class I Site/Magnitude【4-5】 Epicentral Distance【10-30】/baDCYD003.dat]

  1.0000000e-002  1.0000202e+000
  2.0000000e-002  1.0339373e+000
  3.0000000e-002  1.2259589e+000
  4.0000000e-002  1.4334464e+000
  5.0000000e-002  1.4827812e+000
  6.0000000e-002  1.5618565e+000
  7.0000000e-002  1.7712242e+000
  8.0000000e-002  2.4350156e+000
  9.0000000e-002  3.4907919e+000
  1.0000000e-001  4.5193777e+000
  1.1000000e-001  4.9013422e+000
  1.2000000e-001  4.4517194e+000
  1.3000000e-001  3.5310506e+000
  1.4000000e-001  2.7139927e+000
  1.5000000e-001  2.4114595e+000
  1.6000000e-001  2.1463403e+000
  1.7000000e-001  1.8687068e+000
  1.8000000e-001  1.6255349e+000
  1.9000000e-001  1.6442549e+000
  2.0000000e-001  1.6795133e+000
  2.1000000e-001  1.5690853e+000
  2.2000000e-001  1.6416765e+000
  2.3000000e-001  1.6799373e+000
  2.4000000e-001  1.6374541e+000
  2.5000000e-001  1.9382713e+000
  2.6000000e-001  2.1242518e+000
  2.7000000e-001  2.2671892e+000
  2.8000000e-001  2.4403554e+000
  2.9000000e-001  2.5915873e+000
  3.0000000e-001  2.6849585e+000
  3.2000000e-001  2.4914586e+000
  3.4000000e-001  2.2777194e+000
  3.6000000e-001  1.9816623e+000
  3.8000000e-001  1.7258581e+000
  4.0000000e-001  1.4384871e+000
  4.2000000e-001  1.3286827e+000
  4.4000000e-001  1.2821299e+000
  4.6000000e-001  1.1427539e+000
  4.8000000e-001  1.0010845e+000
  5.0000000e-001  9.0201026e-001
  5.2000000e-001  8.0365357e-001
  5.4000000e-001  6.9858667e-001
  5.6000000e-001  6.8395680e-001
  5.8000000e-001  6.4187702e-001
  6.0000000e-001  5.7356250e-001
  6.2000000e-001  5.5825127e-001
  6.4000000e-001  5.3784711e-001
  6.6000000e-001  5.1118228e-001
  6.8000000e-001  4.8325214e-001
  7.0000000e-001  4.5851814e-001
  7.2000000e-001  4.3801557e-001
  7.4000000e-001  4.2084814e-001
  7.6000000e-001  4.0364177e-001
  7.8000000e-001  3.8502461e-001
  8.0000000e-001  3.6409817e-001
  8.2000000e-001  3.4146047e-001
  8.4000000e-001  3.1818348e-001
  8.6000000e-001  2.9590903e-001
  8.8000000e-001  2.7537533e-001
  9.0000000e-001  2.5739782e-001
  9.2000000e-001  2.4212806e-001
  9.4000000e-001  2.2915877e-001
  9.6000000e-001  2.1795987e-001
  9.8000000e-001  2.0789631e-001
  1.0000000e+000  1.9847378e-001
  1.0500000e+000  1.7530519e-001
  1.1000000e+000  1.5079393e-001
  1.1500000e+000  1.2620501e-001
  1.2000000e+000  1.1485421e-001
  1.2500000e+000  1.0878275e-001
  1.3000000e+000  1.0132181e-001
  1.3500000e+000  9.3496590e-002
  1.4000000e+000  8.6105046e-002
  1.4500000e+000  7.9630561e-002
  1.5000000e+000  7.4131922e-002
  1.5500000e+000  6.9526577e-002
  1.6000000e+000  6.5741912e-002
  1.6500000e+000  6.2598701e-002
  1.7000000e+000  5.9883023e-002
  1.7500000e+000  5.7432359e-002
  1.8000000e+000  5.5128531e-002
  1.8500000e+000  5.2918437e-002
  1.9000000e+000  5.0772512e-002
  1.9500000e+000  4.8649698e-002
  2.0000000e+000  4.6532937e-002
  2.1000000e+000  4.2437359e-002
  2.2000000e+000  3.8596475e-002
  2.3000000e+000  3.4956938e-002
  2.4000000e+000  3.1651666e-002
  2.5000000e+000  2.8794060e-002
  2.6000000e+000  2.6332961e-002
  2.7000000e+000  2.4210493e-002
  2.8000000e+000  2.2333592e-002
  2.9000000e+000  2.0620009e-002
  3.0000000e+000  1.9085792e-002
  3.1000000e+000  1.7778567e-002
  3.2000000e+000  1.6684456e-002
  3.3000000e+000  1.5746211e-002
  3.4000000e+000  1.4921449e-002
  3.5000000e+000  1.4193111e-002
  3.6000000e+000  1.3546240e-002
  3.7000000e+000  1.2957229e-002
  3.8000000e+000  1.2404910e-002
  3.9000000e+000  1.1886283e-002
  4.0000000e+000  1.1401591e-002
  4.2000000e+000  1.0562268e-002
  4.4000000e+000  9.8610689e-003
  4.6000000e+000  9.1995780e-003
  4.8000000e+000  8.5493361e-003
  5.0000000e+000  7.9589720e-003
  5.2000000e+000  7.4673338e-003
  5.4000000e+000  7.0606785e-003
  5.6000000e+000  6.6957538e-003
  5.8000000e+000  6.3398636e-003
  6.0000000e+000  5.9846654e-003
  6.5000000e+000  5.1799113e-003
  7.0000000e+000  4.6056678e-003
  7.5000000e+000  4.1682138e-003
  8.0000000e+000  3.7423244e-003
  8.5000000e+000  3.3193769e-003
  9.0000000e+000  2.9461585e-003
  9.5000000e+000  2.6501886e-003
  1.0000000e+001  2.4284806e-003
  1.1000000e+001  2.1209778e-003
  1.2000000e+001  1.9170465e-003
  1.3000000e+001  1.8056311e-003
  1.4000000e+001  1.7242959e-003
  1.5000000e+001  1.6477726e-003
  1.6000000e+001  1.5654771e-003
  1.7000000e+001  1.4792543e-003
  1.8000000e+001  1.3919288e-003
  1.9000000e+001  1.3083806e-003
  2.0000000e+001  1.2320433e-003
