# Supplementary material for: Statistical shape refinement and genetic algorithm calibration of design response spectra based on strong-motion records
Source: PLoS One. 2026 Jul 1;21(7):e0348599. doi: 10.1371/journal.pone.0348599 (PMC13322555; doi:10.1371/journal.pone.0348599)
Supplement: S1 File — (ZIP) [file pone.0348599.s001.zip › Data/Dynamic Amplification Factor Spectrum/Class I Site/Magnitude【4-5】 Epicentral Distance【10-30】/baDCYD004.dat]

  1.0000000e-002  1.0000066e+000
  2.0000000e-002  1.0156583e+000
  3.0000000e-002  1.0582646e+000
  4.0000000e-002  9.9836688e-001
  5.0000000e-002  1.1246230e+000
  6.0000000e-002  1.3118109e+000
  7.0000000e-002  1.5651868e+000
  8.0000000e-002  1.9924347e+000
  9.0000000e-002  2.7824885e+000
  1.0000000e-001  3.2209521e+000
  1.1000000e-001  3.1892775e+000
  1.2000000e-001  3.0381144e+000
  1.3000000e-001  2.9370793e+000
  1.4000000e-001  3.1838021e+000
  1.5000000e-001  3.8396782e+000
  1.6000000e-001  3.8005129e+000
  1.7000000e-001  2.8945047e+000
  1.8000000e-001  2.0731074e+000
  1.9000000e-001  1.6162482e+000
  2.0000000e-001  1.5385647e+000
  2.1000000e-001  1.5826291e+000
  2.2000000e-001  1.5508820e+000
  2.3000000e-001  1.6878319e+000
  2.4000000e-001  1.8054243e+000
  2.5000000e-001  1.6620357e+000
  2.6000000e-001  1.8196099e+000
  2.7000000e-001  2.2477244e+000
  2.8000000e-001  2.6169225e+000
  2.9000000e-001  2.8242839e+000
  3.0000000e-001  2.8860123e+000
  3.2000000e-001  2.8895407e+000
  3.4000000e-001  3.0274480e+000
  3.6000000e-001  2.7437991e+000
  3.8000000e-001  2.2611974e+000
  4.0000000e-001  1.8138596e+000
  4.2000000e-001  1.4900690e+000
  4.4000000e-001  1.2408925e+000
  4.6000000e-001  1.1369446e+000
  4.8000000e-001  1.0666074e+000
  5.0000000e-001  1.0039806e+000
  5.2000000e-001  9.2585805e-001
  5.4000000e-001  8.3582751e-001
  5.6000000e-001  7.4906023e-001
  5.8000000e-001  6.7114267e-001
  6.0000000e-001  6.6723835e-001
  6.2000000e-001  6.5545364e-001
  6.4000000e-001  6.0755890e-001
  6.6000000e-001  5.4493347e-001
  6.8000000e-001  5.0667490e-001
  7.0000000e-001  4.4930909e-001
  7.2000000e-001  4.2147221e-001
  7.4000000e-001  4.0469268e-001
  7.6000000e-001  3.8077628e-001
  7.8000000e-001  3.5310263e-001
  8.0000000e-001  3.2933903e-001
  8.2000000e-001  3.3508514e-001
  8.4000000e-001  3.3761357e-001
  8.6000000e-001  3.3676337e-001
  8.8000000e-001  3.3299754e-001
  9.0000000e-001  3.2649693e-001
  9.2000000e-001  3.1777944e-001
  9.4000000e-001  3.0688314e-001
  9.6000000e-001  3.1342720e-001
  9.8000000e-001  3.2499162e-001
  1.0000000e+000  3.2206798e-001
  1.0500000e+000  2.7387905e-001
  1.1000000e+000  2.4905726e-001
  1.1500000e+000  2.1194718e-001
  1.2000000e+000  1.9858671e-001
  1.2500000e+000  1.8197161e-001
  1.3000000e+000  1.6365610e-001
  1.3500000e+000  1.4445681e-001
  1.4000000e+000  1.2482803e-001
  1.4500000e+000  1.1343677e-001
  1.5000000e+000  1.0644621e-001
  1.5500000e+000  9.9791117e-002
  1.6000000e+000  9.3418494e-002
  1.6500000e+000  8.7336562e-002
  1.7000000e+000  8.1604408e-002
  1.7500000e+000  7.6247596e-002
  1.8000000e+000  7.1251098e-002
  1.8500000e+000  6.6619408e-002
  1.9000000e+000  6.2344145e-002
  1.9500000e+000  5.8416373e-002
  2.0000000e+000  5.4839940e-002
  2.1000000e+000  4.8609930e-002
  2.2000000e+000  4.3422551e-002
  2.3000000e+000  3.9051245e-002
  2.4000000e+000  3.5159794e-002
  2.5000000e+000  3.1770655e-002
  2.6000000e+000  2.8839773e-002
  2.7000000e+000  2.7040952e-002
  2.8000000e+000  2.5648418e-002
  2.9000000e+000  2.4418173e-002
  3.0000000e+000  2.3305453e-002
  3.1000000e+000  2.2262779e-002
  3.2000000e+000  2.1255169e-002
  3.3000000e+000  2.0297597e-002
  3.4000000e+000  1.9408949e-002
  3.5000000e+000  1.8591021e-002
  3.6000000e+000  1.7833737e-002
  3.7000000e+000  1.7125466e-002
  3.8000000e+000  1.6458379e-002
  3.9000000e+000  1.5832849e-002
  4.0000000e+000  1.5248701e-002
  4.2000000e+000  1.4175254e-002
  4.4000000e+000  1.3205142e-002
  4.6000000e+000  1.2312455e-002
  4.8000000e+000  1.1491835e-002
  5.0000000e+000  1.0756479e-002
  5.2000000e+000  1.0121207e-002
  5.4000000e+000  9.5694584e-003
  5.6000000e+000  9.0838742e-003
  5.8000000e+000  8.6448544e-003
  6.0000000e+000  8.2373879e-003
  6.5000000e+000  7.3145327e-003
  7.0000000e+000  6.5276406e-003
  7.5000000e+000  5.8661706e-003
  8.0000000e+000  5.3242184e-003
  8.5000000e+000  4.8873180e-003
  9.0000000e+000  4.5393391e-003
  9.5000000e+000  4.2525788e-003
  1.0000000e+001  4.0040487e-003
  1.1000000e+001  3.5676902e-003
  1.2000000e+001  3.1795842e-003
  1.3000000e+001  2.8437338e-003
  1.4000000e+001  2.5636510e-003
  1.5000000e+001  2.3365196e-003
  1.6000000e+001  2.1537414e-003
  1.7000000e+001  2.0047393e-003
  1.8000000e+001  1.8800793e-003
  1.9000000e+001  1.7725742e-003
  2.0000000e+001  1.6772673e-003
