# Supplementary material for: Statistical shape refinement and genetic algorithm calibration of design response spectra based on strong-motion records
Source: PLoS One. 2026 Jul 1;21(7):e0348599. doi: 10.1371/journal.pone.0348599 (PMC13322555; doi:10.1371/journal.pone.0348599)
Supplement: S1 File — (ZIP) [file pone.0348599.s001.zip › Data/Dynamic Amplification Factor Spectrum/Class I Site/Magnitude【4-5】 Epicentral Distance【10-30】/baLYYD003.dat]

  1.0000000e-002  1.0000283e+000
  2.0000000e-002  1.0405845e+000
  3.0000000e-002  1.1099343e+000
  4.0000000e-002  1.1332976e+000
  5.0000000e-002  1.2805165e+000
  6.0000000e-002  1.3730802e+000
  7.0000000e-002  1.5145461e+000
  8.0000000e-002  2.0501969e+000
  9.0000000e-002  2.6535700e+000
  1.0000000e-001  2.9785567e+000
  1.1000000e-001  3.1256690e+000
  1.2000000e-001  2.9448036e+000
  1.3000000e-001  2.6277307e+000
  1.4000000e-001  2.3206938e+000
  1.5000000e-001  2.1083234e+000
  1.6000000e-001  1.8447426e+000
  1.7000000e-001  1.6099093e+000
  1.8000000e-001  1.4037724e+000
  1.9000000e-001  1.2104795e+000
  2.0000000e-001  1.0396429e+000
  2.1000000e-001  8.9648225e-001
  2.2000000e-001  7.6869884e-001
  2.3000000e-001  7.1086244e-001
  2.4000000e-001  6.5824772e-001
  2.5000000e-001  6.0549167e-001
  2.6000000e-001  5.5953877e-001
  2.7000000e-001  5.1463506e-001
  2.8000000e-001  4.7206685e-001
  2.9000000e-001  4.3643785e-001
  3.0000000e-001  4.0375630e-001
  3.2000000e-001  3.5030117e-001
  3.4000000e-001  3.0605560e-001
  3.6000000e-001  2.6768806e-001
  3.8000000e-001  2.3475055e-001
  4.0000000e-001  2.0623574e-001
  4.2000000e-001  1.8241862e-001
  4.4000000e-001  1.6240820e-001
  4.6000000e-001  1.4582652e-001
  4.8000000e-001  1.3128837e-001
  5.0000000e-001  1.1843801e-001
  5.2000000e-001  1.0765029e-001
  5.4000000e-001  9.8696898e-002
  5.6000000e-001  9.0812931e-002
  5.8000000e-001  8.3559375e-002
  6.0000000e-001  7.6941632e-002
  6.2000000e-001  7.1158608e-002
  6.4000000e-001  6.6339660e-002
  6.6000000e-001  6.2122601e-002
  6.8000000e-001  5.8272736e-002
  7.0000000e-001  5.4704809e-002
  7.2000000e-001  5.1361349e-002
  7.4000000e-001  4.8196142e-002
  7.6000000e-001  4.5284789e-002
  7.8000000e-001  4.2645038e-002
  8.0000000e-001  4.0270008e-002
  8.2000000e-001  3.8153902e-002
  8.4000000e-001  3.6246997e-002
  8.6000000e-001  3.4505270e-002
  8.8000000e-001  3.2898606e-002
  9.0000000e-001  3.1414348e-002
  9.2000000e-001  3.0041233e-002
  9.4000000e-001  2.8752462e-002
  9.6000000e-001  2.7534484e-002
  9.8000000e-001  2.6393818e-002
  1.0000000e+000  2.5331611e-002
  1.0500000e+000  2.2963672e-002
  1.1000000e+000  2.1070850e-002
  1.1500000e+000  1.9482147e-002
  1.2000000e+000  1.8133480e-002
  1.2500000e+000  1.6952503e-002
  1.3000000e+000  1.5888211e-002
  1.3500000e+000  1.4929572e-002
  1.4000000e+000  1.4067154e-002
  1.4500000e+000  1.3287177e-002
  1.5000000e+000  1.2567462e-002
  1.5500000e+000  1.1915223e-002
  1.6000000e+000  1.1312657e-002
  1.6500000e+000  1.0761844e-002
  1.7000000e+000  1.0262997e-002
  1.7500000e+000  9.8406347e-003
  1.8000000e+000  9.4543131e-003
  1.8500000e+000  9.0897978e-003
  1.9000000e+000  8.7529317e-003
  1.9500000e+000  8.4434144e-003
  2.0000000e+000  8.1535335e-003
  2.1000000e+000  7.6473349e-003
  2.2000000e+000  7.2032250e-003
  2.3000000e+000  6.8008618e-003
  2.4000000e+000  6.4365858e-003
  2.5000000e+000  6.1022241e-003
  2.6000000e+000  5.8083312e-003
  2.7000000e+000  5.5343346e-003
  2.8000000e+000  5.2852074e-003
  2.9000000e+000  5.0671934e-003
  3.0000000e+000  4.8677470e-003
  3.1000000e+000  4.6814819e-003
  3.2000000e+000  4.5130050e-003
  3.3000000e+000  4.3662212e-003
  3.4000000e+000  4.2298652e-003
  3.5000000e+000  4.0946520e-003
  3.6000000e+000  3.9626724e-003
  3.7000000e+000  3.8409846e-003
  3.8000000e+000  3.7323480e-003
  3.9000000e+000  3.6332264e-003
  4.0000000e+000  3.5379990e-003
  4.2000000e+000  3.3503580e-003
  4.4000000e+000  3.1787744e-003
  4.6000000e+000  3.0340602e-003
  4.8000000e+000  2.9043483e-003
  5.0000000e+000  2.7769871e-003
  5.2000000e+000  2.6533788e-003
  5.4000000e+000  2.5417903e-003
  5.6000000e+000  2.4462641e-003
  5.8000000e+000  2.3637593e-003
  6.0000000e+000  2.2879150e-003
  6.5000000e+000  2.1018116e-003
  7.0000000e+000  1.9307414e-003
  7.5000000e+000  1.8007403e-003
  8.0000000e+000  1.7004358e-003
  8.5000000e+000  1.6107208e-003
  9.0000000e+000  1.5220417e-003
  9.5000000e+000  1.4353484e-003
  1.0000000e+001  1.3550928e-003
  1.1000000e+001  1.2238423e-003
  1.2000000e+001  1.1273198e-003
  1.3000000e+001  1.0505298e-003
  1.4000000e+001  9.8274908e-004
  1.5000000e+001  9.1991742e-004
  1.6000000e+001  8.6154544e-004
  1.7000000e+001  8.0815135e-004
  1.8000000e+001  7.6011884e-004
  1.9000000e+001  7.1742555e-004
  2.0000000e+001  6.7971689e-004
