# Supplementary material for: Statistical shape refinement and genetic algorithm calibration of design response spectra based on strong-motion records
Source: PLoS One. 2026 Jul 1;21(7):e0348599. doi: 10.1371/journal.pone.0348599 (PMC13322555; doi:10.1371/journal.pone.0348599)
Supplement: S1 File — (ZIP) [file pone.0348599.s001.zip › Data/Dynamic Amplification Factor Spectrum/Class I Site/Magnitude【4-5】 Epicentral Distance【10-30】/baLYYD004.dat]

  1.0000000e-002  9.9995682e-001
  2.0000000e-002  1.0137413e+000
  3.0000000e-002  1.0711606e+000
  4.0000000e-002  1.1619462e+000
  5.0000000e-002  1.4140444e+000
  6.0000000e-002  1.7914409e+000
  7.0000000e-002  1.7644372e+000
  8.0000000e-002  2.0577356e+000
  9.0000000e-002  2.6349244e+000
  1.0000000e-001  2.9353318e+000
  1.1000000e-001  3.1323609e+000
  1.2000000e-001  2.9799726e+000
  1.3000000e-001  2.6372079e+000
  1.4000000e-001  2.3418243e+000
  1.5000000e-001  2.0699239e+000
  1.6000000e-001  1.7150122e+000
  1.7000000e-001  1.4957169e+000
  1.8000000e-001  1.2710028e+000
  1.9000000e-001  1.0642012e+000
  2.0000000e-001  9.1106655e-001
  2.1000000e-001  7.8567655e-001
  2.2000000e-001  6.6301886e-001
  2.3000000e-001  5.5508509e-001
  2.4000000e-001  4.9083259e-001
  2.5000000e-001  4.3358098e-001
  2.6000000e-001  3.8536526e-001
  2.7000000e-001  3.5614492e-001
  2.8000000e-001  3.2864061e-001
  2.9000000e-001  3.0150032e-001
  3.0000000e-001  2.8160486e-001
  3.2000000e-001  2.4552952e-001
  3.4000000e-001  2.1902942e-001
  3.6000000e-001  1.9771745e-001
  3.8000000e-001  1.7730224e-001
  4.0000000e-001  1.4930524e-001
  4.2000000e-001  1.2859002e-001
  4.4000000e-001  1.1621533e-001
  4.6000000e-001  1.0559261e-001
  4.8000000e-001  9.7140892e-002
  5.0000000e-001  9.0683605e-002
  5.2000000e-001  8.3824855e-002
  5.4000000e-001  7.6184408e-002
  5.6000000e-001  6.9578799e-002
  5.8000000e-001  6.4791768e-002
  6.0000000e-001  6.1013735e-002
  6.2000000e-001  5.7153850e-002
  6.4000000e-001  5.2844324e-002
  6.6000000e-001  4.8400698e-002
  6.8000000e-001  4.4377763e-002
  7.0000000e-001  4.1033138e-002
  7.2000000e-001  3.8438017e-002
  7.4000000e-001  3.6392675e-002
  7.6000000e-001  3.4712041e-002
  7.8000000e-001  3.3199920e-002
  8.0000000e-001  3.1733568e-002
  8.2000000e-001  3.0292709e-002
  8.4000000e-001  2.8913400e-002
  8.6000000e-001  2.7631142e-002
  8.8000000e-001  2.6447595e-002
  9.0000000e-001  2.5376334e-002
  9.2000000e-001  2.4424909e-002
  9.4000000e-001  2.3553165e-002
  9.6000000e-001  2.2735972e-002
  9.8000000e-001  2.1982131e-002
  1.0000000e+000  2.1279111e-002
  1.0500000e+000  1.9542844e-002
  1.1000000e+000  1.7780764e-002
  1.1500000e+000  1.6104804e-002
  1.2000000e+000  1.4694797e-002
  1.2500000e+000  1.3555281e-002
  1.3000000e+000  1.2617862e-002
  1.3500000e+000  1.1856173e-002
  1.4000000e+000  1.1221371e-002
  1.4500000e+000  1.0713583e-002
  1.5000000e+000  1.0252517e-002
  1.5500000e+000  9.8040636e-003
  1.6000000e+000  9.3685931e-003
  1.6500000e+000  8.9501461e-003
  1.7000000e+000  8.5678391e-003
  1.7500000e+000  8.2217994e-003
  1.8000000e+000  7.8972077e-003
  1.8500000e+000  7.5724673e-003
  1.9000000e+000  7.2596650e-003
  1.9500000e+000  6.9678143e-003
  2.0000000e+000  6.6941744e-003
  2.1000000e+000  6.2247131e-003
  2.2000000e+000  5.8330260e-003
  2.3000000e+000  5.5181914e-003
  2.4000000e+000  5.2264422e-003
  2.5000000e+000  4.9485920e-003
  2.6000000e+000  4.7216727e-003
  2.7000000e+000  4.5078484e-003
  2.8000000e+000  4.3127664e-003
  2.9000000e+000  4.1481748e-003
  3.0000000e+000  3.9872710e-003
  3.1000000e+000  3.8226973e-003
  3.2000000e+000  3.6731605e-003
  3.3000000e+000  3.5435014e-003
  3.4000000e+000  3.4205662e-003
  3.5000000e+000  3.2963051e-003
  3.6000000e+000  3.1756708e-003
  3.7000000e+000  3.0658466e-003
  3.8000000e+000  2.9669546e-003
  3.9000000e+000  2.8736895e-003
  4.0000000e+000  2.7820564e-003
  4.2000000e+000  2.6110186e-003
  4.4000000e+000  2.4856094e-003
  4.6000000e+000  2.3925124e-003
  4.8000000e+000  2.2970110e-003
  5.0000000e+000  2.1893589e-003
  5.2000000e+000  2.0845270e-003
  5.4000000e+000  1.9967391e-003
  5.6000000e+000  1.9259868e-003
  5.8000000e+000  1.8629183e-003
  6.0000000e+000  1.7990084e-003
  6.5000000e+000  1.6327013e-003
  7.0000000e+000  1.5052709e-003
  7.5000000e+000  1.4270678e-003
  8.0000000e+000  1.3585659e-003
  8.5000000e+000  1.2781954e-003
  9.0000000e+000  1.1924057e-003
  9.5000000e+000  1.1145839e-003
  1.0000000e+001  1.0514722e-003
  1.1000000e+001  9.6190692e-004
  1.2000000e+001  8.9155192e-004
  1.3000000e+001  8.2211585e-004
  1.4000000e+001  7.5468931e-004
  1.5000000e+001  6.9497582e-004
  1.6000000e+001  6.4946913e-004
  1.7000000e+001  6.1151473e-004
  1.8000000e+001  5.7696184e-004
  1.9000000e+001  5.5299216e-004
  2.0000000e+001  5.3272758e-004
