# Supplementary material for: Statistical shape refinement and genetic algorithm calibration of design response spectra based on strong-motion records
Source: PLoS One. 2026 Jul 1;21(7):e0348599. doi: 10.1371/journal.pone.0348599 (PMC13322555; doi:10.1371/journal.pone.0348599)
Supplement: S1 File — (ZIP) [file pone.0348599.s001.zip › Data/Dynamic Amplification Factor Spectrum/Class I Site/Magnitude【4-5】 Epicentral Distance【10-30】/baLYYD007.dat]

  1.0000000e-002  1.0000561e+000
  2.0000000e-002  1.0274203e+000
  3.0000000e-002  1.0979779e+000
  4.0000000e-002  1.4895390e+000
  5.0000000e-002  1.4554457e+000
  6.0000000e-002  1.8001698e+000
  7.0000000e-002  1.3020550e+000
  8.0000000e-002  1.3080099e+000
  9.0000000e-002  1.9243230e+000
  1.0000000e-001  2.3792507e+000
  1.1000000e-001  3.0079665e+000
  1.2000000e-001  3.3474275e+000
  1.3000000e-001  3.2132381e+000
  1.4000000e-001  3.0406685e+000
  1.5000000e-001  2.5693848e+000
  1.6000000e-001  1.9382171e+000
  1.7000000e-001  1.5971345e+000
  1.8000000e-001  1.4680602e+000
  1.9000000e-001  1.3290504e+000
  2.0000000e-001  1.1899610e+000
  2.1000000e-001  1.1194957e+000
  2.2000000e-001  1.0475392e+000
  2.3000000e-001  9.4323971e-001
  2.4000000e-001  8.7491375e-001
  2.5000000e-001  8.9844504e-001
  2.6000000e-001  9.6109170e-001
  2.7000000e-001  9.9842634e-001
  2.8000000e-001  9.9861917e-001
  2.9000000e-001  9.4976075e-001
  3.0000000e-001  9.3118941e-001
  3.2000000e-001  8.3347388e-001
  3.4000000e-001  5.8968233e-001
  3.6000000e-001  4.6160380e-001
  3.8000000e-001  3.8327931e-001
  4.0000000e-001  3.0480962e-001
  4.2000000e-001  2.6480487e-001
  4.4000000e-001  2.3115374e-001
  4.6000000e-001  2.0108394e-001
  4.8000000e-001  1.7447752e-001
  5.0000000e-001  1.7522032e-001
  5.2000000e-001  1.8364574e-001
  5.4000000e-001  1.8788794e-001
  5.6000000e-001  1.8765589e-001
  5.8000000e-001  1.8216526e-001
  6.0000000e-001  1.7218540e-001
  6.2000000e-001  1.5995239e-001
  6.4000000e-001  1.4783508e-001
  6.6000000e-001  1.3646464e-001
  6.8000000e-001  1.2580129e-001
  7.0000000e-001  1.1549792e-001
  7.2000000e-001  1.0543783e-001
  7.4000000e-001  9.5818504e-002
  7.6000000e-001  8.6981210e-002
  7.8000000e-001  7.9230594e-002
  8.0000000e-001  7.2667725e-002
  8.2000000e-001  6.7228913e-002
  8.4000000e-001  6.2728591e-002
  8.6000000e-001  5.8912796e-002
  8.8000000e-001  5.5622789e-002
  9.0000000e-001  5.2622606e-002
  9.2000000e-001  4.9802596e-002
  9.4000000e-001  4.7126005e-002
  9.6000000e-001  4.4591880e-002
  9.8000000e-001  4.2222643e-002
  1.0000000e+000  4.0041794e-002
  1.0500000e+000  3.5486646e-002
  1.1000000e+000  3.2175156e-002
  1.1500000e+000  2.9816945e-002
  1.2000000e+000  2.8078764e-002
  1.2500000e+000  2.6718650e-002
  1.3000000e+000  2.5532384e-002
  1.3500000e+000  2.4405250e-002
  1.4000000e+000  2.3310740e-002
  1.4500000e+000  2.2249924e-002
  1.5000000e+000  2.1220469e-002
  1.5500000e+000  2.0222194e-002
  1.6000000e+000  1.9254456e-002
  1.6500000e+000  1.8329555e-002
  1.7000000e+000  1.7453382e-002
  1.7500000e+000  1.6623298e-002
  1.8000000e+000  1.5840778e-002
  1.8500000e+000  1.5100253e-002
  1.9000000e+000  1.4400079e-002
  1.9500000e+000  1.3757962e-002
  2.0000000e+000  1.3176565e-002
  2.1000000e+000  1.2112711e-002
  2.2000000e+000  1.1174009e-002
  2.3000000e+000  1.0341116e-002
  2.4000000e+000  9.6021278e-003
  2.5000000e+000  8.9476854e-003
  2.6000000e+000  8.3568270e-003
  2.7000000e+000  7.8216541e-003
  2.8000000e+000  7.3424317e-003
  2.9000000e+000  6.9053624e-003
  3.0000000e+000  6.5100557e-003
  3.1000000e+000  6.1464296e-003
  3.2000000e+000  5.8157242e-003
  3.3000000e+000  5.5215812e-003
  3.4000000e+000  5.2528797e-003
  3.5000000e+000  5.0114088e-003
  3.6000000e+000  4.7915293e-003
  3.7000000e+000  4.5839457e-003
  3.8000000e+000  4.3975789e-003
  3.9000000e+000  4.2329078e-003
  4.0000000e+000  4.0775736e-003
  4.2000000e+000  3.7966873e-003
  4.4000000e+000  3.5644868e-003
  4.6000000e+000  3.3423215e-003
  4.8000000e+000  3.1583531e-003
  5.0000000e+000  2.9959138e-003
  5.2000000e+000  2.8397889e-003
  5.4000000e+000  2.7142292e-003
  5.6000000e+000  2.6099143e-003
  5.8000000e+000  2.5026470e-003
  6.0000000e+000  2.3984307e-003
  6.5000000e+000  2.2164346e-003
  7.0000000e+000  2.0357400e-003
  7.5000000e+000  1.9076431e-003
  8.0000000e+000  1.8025356e-003
  8.5000000e+000  1.6716929e-003
  9.0000000e+000  1.5743754e-003
  9.5000000e+000  1.5144404e-003
  1.0000000e+001  1.4467343e-003
  1.1000000e+001  1.2762079e-003
  1.2000000e+001  1.1808838e-003
  1.3000000e+001  1.1215418e-003
  1.4000000e+001  1.0264854e-003
  1.5000000e+001  9.2056402e-004
  1.6000000e+001  8.4472546e-004
  1.7000000e+001  8.0484462e-004
  1.8000000e+001  7.8315600e-004
  1.9000000e+001  7.6096448e-004
  2.0000000e+001  7.2894377e-004
