# Supplementary material for: Statistical shape refinement and genetic algorithm calibration of design response spectra based on strong-motion records
Source: PLoS One. 2026 Jul 1;21(7):e0348599. doi: 10.1371/journal.pone.0348599 (PMC13322555; doi:10.1371/journal.pone.0348599)
Supplement: S1 File — (ZIP) [file pone.0348599.s001.zip › Data/Dynamic Amplification Factor Spectrum/Class I Site/Magnitude【4-5】 Epicentral Distance【10-30】/baLYYD008.dat]

  1.0000000e-002  1.0000538e+000
  2.0000000e-002  1.1485411e+000
  3.0000000e-002  1.3647160e+000
  4.0000000e-002  1.8447082e+000
  5.0000000e-002  2.8382698e+000
  6.0000000e-002  3.3186540e+000
  7.0000000e-002  2.8833568e+000
  8.0000000e-002  3.0505425e+000
  9.0000000e-002  3.2697319e+000
  1.0000000e-001  4.7687472e+000
  1.1000000e-001  4.5489082e+000
  1.2000000e-001  3.2907129e+000
  1.3000000e-001  2.2037908e+000
  1.4000000e-001  1.3938003e+000
  1.5000000e-001  1.3623372e+000
  1.6000000e-001  1.5308202e+000
  1.7000000e-001  1.6211532e+000
  1.8000000e-001  1.4496885e+000
  1.9000000e-001  1.2112469e+000
  2.0000000e-001  1.1605865e+000
  2.1000000e-001  1.1214280e+000
  2.2000000e-001  1.0753372e+000
  2.3000000e-001  1.0448070e+000
  2.4000000e-001  1.0407709e+000
  2.5000000e-001  1.0780734e+000
  2.6000000e-001  1.1109723e+000
  2.7000000e-001  1.1503121e+000
  2.8000000e-001  1.1826359e+000
  2.9000000e-001  1.1811722e+000
  3.0000000e-001  1.1525879e+000
  3.2000000e-001  9.9115859e-001
  3.4000000e-001  8.6032391e-001
  3.6000000e-001  8.0545373e-001
  3.8000000e-001  6.9970071e-001
  4.0000000e-001  6.3146998e-001
  4.2000000e-001  5.5684366e-001
  4.4000000e-001  4.8197658e-001
  4.6000000e-001  4.1896632e-001
  4.8000000e-001  3.6450845e-001
  5.0000000e-001  3.2041363e-001
  5.2000000e-001  2.8579731e-001
  5.4000000e-001  2.6162941e-001
  5.6000000e-001  2.3414669e-001
  5.8000000e-001  2.0128981e-001
  6.0000000e-001  1.6903800e-001
  6.2000000e-001  1.4635868e-001
  6.4000000e-001  1.2994268e-001
  6.6000000e-001  1.1753821e-001
  6.8000000e-001  1.0830635e-001
  7.0000000e-001  1.0252872e-001
  7.2000000e-001  9.6462876e-002
  7.4000000e-001  8.9957646e-002
  7.6000000e-001  8.4056792e-002
  7.8000000e-001  7.9298538e-002
  8.0000000e-001  7.4599944e-002
  8.2000000e-001  7.0125819e-002
  8.4000000e-001  6.6028271e-002
  8.6000000e-001  6.2401788e-002
  8.8000000e-001  5.9272445e-002
  9.0000000e-001  5.6618863e-002
  9.2000000e-001  5.4357814e-002
  9.4000000e-001  5.2381977e-002
  9.6000000e-001  5.0583326e-002
  9.8000000e-001  4.8870874e-002
  1.0000000e+000  4.7192879e-002
  1.0500000e+000  4.3006888e-002
  1.1000000e+000  3.8721573e-002
  1.1500000e+000  3.4571941e-002
  1.2000000e+000  3.1395661e-002
  1.2500000e+000  3.0026284e-002
  1.3000000e+000  2.8560810e-002
  1.3500000e+000  2.7029343e-002
  1.4000000e+000  2.5521192e-002
  1.4500000e+000  2.4090172e-002
  1.5000000e+000  2.2754711e-002
  1.5500000e+000  2.1530579e-002
  1.6000000e+000  2.0434921e-002
  1.6500000e+000  1.9443469e-002
  1.7000000e+000  1.8522204e-002
  1.7500000e+000  1.7660286e-002
  1.8000000e+000  1.6857621e-002
  1.8500000e+000  1.6106300e-002
  1.9000000e+000  1.5394511e-002
  1.9500000e+000  1.4712165e-002
  2.0000000e+000  1.4054193e-002
  2.1000000e+000  1.2833664e-002
  2.2000000e+000  1.1754224e-002
  2.3000000e+000  1.0804904e-002
  2.4000000e+000  9.9488259e-003
  2.5000000e+000  9.1928865e-003
  2.6000000e+000  8.5479880e-003
  2.7000000e+000  8.1667098e-003
  2.8000000e+000  7.8162687e-003
  2.9000000e+000  7.4793197e-003
  3.0000000e+000  7.1702640e-003
  3.1000000e+000  6.8903316e-003
  3.2000000e+000  6.6347086e-003
  3.3000000e+000  6.3892777e-003
  3.4000000e+000  6.1493107e-003
  3.5000000e+000  5.9223910e-003
  3.6000000e+000  5.7042293e-003
  3.7000000e+000  5.4951529e-003
  3.8000000e+000  5.3041793e-003
  3.9000000e+000  5.1347752e-003
  4.0000000e+000  4.9708182e-003
  4.2000000e+000  4.6619866e-003
  4.4000000e+000  4.3862453e-003
  4.6000000e+000  4.1264631e-003
  4.8000000e+000  3.8959075e-003
  5.0000000e+000  3.6855115e-003
  5.2000000e+000  3.4957079e-003
  5.4000000e+000  3.3368962e-003
  5.6000000e+000  3.1927850e-003
  5.8000000e+000  3.0466563e-003
  6.0000000e+000  2.9056743e-003
  6.5000000e+000  2.6180541e-003
  7.0000000e+000  2.3584873e-003
  7.5000000e+000  2.1619298e-003
  8.0000000e+000  2.0033839e-003
  8.5000000e+000  1.8429412e-003
  9.0000000e+000  1.7145806e-003
  9.5000000e+000  1.6225389e-003
  1.0000000e+001  1.5385003e-003
  1.1000000e+001  1.3598173e-003
  1.2000000e+001  1.2485753e-003
  1.3000000e+001  1.1424395e-003
  1.4000000e+001  1.0617423e-003
  1.5000000e+001  1.0035787e-003
  1.6000000e+001  9.4886084e-004
  1.7000000e+001  8.8947366e-004
  1.8000000e+001  8.2907991e-004
  1.9000000e+001  7.7431104e-004
  2.0000000e+001  7.2915328e-004
