# Supplementary material for: Statistical shape refinement and genetic algorithm calibration of design response spectra based on strong-motion records
Source: PLoS One. 2026 Jul 1;21(7):e0348599. doi: 10.1371/journal.pone.0348599 (PMC13322555; doi:10.1371/journal.pone.0348599)
Supplement: S1 File — (ZIP) [file pone.0348599.s001.zip › Data/Dynamic Amplification Factor Spectrum/Class I Site/Magnitude【4-5】 Epicentral Distance【10-30】/baLYYD009.dat]

  1.0000000e-002  1.0000091e+000
  2.0000000e-002  1.0437059e+000
  3.0000000e-002  1.1928764e+000
  4.0000000e-002  1.3408852e+000
  5.0000000e-002  1.6069624e+000
  6.0000000e-002  1.5396354e+000
  7.0000000e-002  1.8668921e+000
  8.0000000e-002  2.1000157e+000
  9.0000000e-002  2.6591691e+000
  1.0000000e-001  2.7488886e+000
  1.1000000e-001  2.3930534e+000
  1.2000000e-001  3.2813998e+000
  1.3000000e-001  3.8829988e+000
  1.4000000e-001  3.6218362e+000
  1.5000000e-001  3.4838063e+000
  1.6000000e-001  2.8768453e+000
  1.7000000e-001  2.5533617e+000
  1.8000000e-001  2.2055520e+000
  1.9000000e-001  1.8104414e+000
  2.0000000e-001  1.4591587e+000
  2.1000000e-001  1.2400845e+000
  2.2000000e-001  1.1055007e+000
  2.3000000e-001  1.0041299e+000
  2.4000000e-001  8.9661066e-001
  2.5000000e-001  9.1090500e-001
  2.6000000e-001  8.6979058e-001
  2.7000000e-001  8.0853211e-001
  2.8000000e-001  7.4862817e-001
  2.9000000e-001  7.0192927e-001
  3.0000000e-001  6.6676308e-001
  3.2000000e-001  6.0626091e-001
  3.4000000e-001  5.7595304e-001
  3.6000000e-001  5.9478210e-001
  3.8000000e-001  5.7683748e-001
  4.0000000e-001  5.1802675e-001
  4.2000000e-001  4.3583322e-001
  4.4000000e-001  3.5308986e-001
  4.6000000e-001  3.2482589e-001
  4.8000000e-001  2.9576129e-001
  5.0000000e-001  2.7947242e-001
  5.2000000e-001  2.6534550e-001
  5.4000000e-001  2.4957446e-001
  5.6000000e-001  2.3481244e-001
  5.8000000e-001  2.2152224e-001
  6.0000000e-001  2.0928474e-001
  6.2000000e-001  1.9740640e-001
  6.4000000e-001  1.8590766e-001
  6.6000000e-001  1.7541011e-001
  6.8000000e-001  1.6652248e-001
  7.0000000e-001  1.5939416e-001
  7.2000000e-001  1.5354560e-001
  7.4000000e-001  1.4839297e-001
  7.6000000e-001  1.4343725e-001
  7.8000000e-001  1.3833959e-001
  8.0000000e-001  1.3302682e-001
  8.2000000e-001  1.2764341e-001
  8.4000000e-001  1.2243705e-001
  8.6000000e-001  1.1756783e-001
  8.8000000e-001  1.1309074e-001
  9.0000000e-001  1.0903393e-001
  9.2000000e-001  1.0537484e-001
  9.4000000e-001  1.0202378e-001
  9.6000000e-001  9.8856856e-002
  9.8000000e-001  9.5776273e-002
  1.0000000e+000  9.2716533e-002
  1.0500000e+000  8.4827754e-002
  1.1000000e+000  7.6666959e-002
  1.1500000e+000  6.8865584e-002
  1.2000000e+000  6.2012150e-002
  1.2500000e+000  5.6210522e-002
  1.3000000e+000  5.1413156e-002
  1.3500000e+000  4.7427115e-002
  1.4000000e+000  4.4022312e-002
  1.4500000e+000  4.1015063e-002
  1.5000000e+000  3.8267283e-002
  1.5500000e+000  3.5668959e-002
  1.6000000e+000  3.3194098e-002
  1.6500000e+000  3.0864683e-002
  1.7000000e+000  2.8690444e-002
  1.7500000e+000  2.7179006e-002
  1.8000000e+000  2.6086740e-002
  1.8500000e+000  2.4944097e-002
  1.9000000e+000  2.3796227e-002
  1.9500000e+000  2.2663109e-002
  2.0000000e+000  2.1558716e-002
  2.1000000e+000  1.9499032e-002
  2.2000000e+000  1.7655670e-002
  2.3000000e+000  1.6051163e-002
  2.4000000e+000  1.4645110e-002
  2.5000000e+000  1.3431878e-002
  2.6000000e+000  1.2374124e-002
  2.7000000e+000  1.1427641e-002
  2.8000000e+000  1.0585883e-002
  2.9000000e+000  9.8264943e-003
  3.0000000e+000  9.1302287e-003
  3.1000000e+000  8.5051268e-003
  3.2000000e+000  7.9523595e-003
  3.3000000e+000  7.4518572e-003
  3.4000000e+000  6.9861791e-003
  3.5000000e+000  6.5547979e-003
  3.6000000e+000  6.1634996e-003
  3.7000000e+000  5.8111569e-003
  3.8000000e+000  5.4894267e-003
  3.9000000e+000  5.1904854e-003
  4.0000000e+000  4.9121819e-003
  4.2000000e+000  4.4974740e-003
  4.4000000e+000  4.1845643e-003
  4.6000000e+000  3.9121022e-003
  4.8000000e+000  3.6776328e-003
  5.0000000e+000  3.4593625e-003
  5.2000000e+000  3.2460469e-003
  5.4000000e+000  3.1144572e-003
  5.6000000e+000  3.0015283e-003
  5.8000000e+000  2.8895040e-003
  6.0000000e+000  2.7777843e-003
  6.5000000e+000  2.5349091e-003
  7.0000000e+000  2.3685390e-003
  7.5000000e+000  2.2395942e-003
  8.0000000e+000  2.1042995e-003
  8.5000000e+000  1.9710762e-003
  9.0000000e+000  1.8585187e-003
  9.5000000e+000  1.7718969e-003
  1.0000000e+001  1.7041102e-003
  1.1000000e+001  1.5855324e-003
  1.2000000e+001  1.4590536e-003
  1.3000000e+001  1.3308615e-003
  1.4000000e+001  1.2183937e-003
  1.5000000e+001  1.1296431e-003
  1.6000000e+001  1.0629754e-003
  1.7000000e+001  1.0124616e-003
  1.8000000e+001  9.7187250e-004
  1.9000000e+001  9.3641465e-004
  2.0000000e+001  9.0303295e-004
