# Supplementary material for: Statistical shape refinement and genetic algorithm calibration of design response spectra based on strong-motion records
Source: PLoS One. 2026 Jul 1;21(7):e0348599. doi: 10.1371/journal.pone.0348599 (PMC13322555; doi:10.1371/journal.pone.0348599)
Supplement: S1 File — (ZIP) [file pone.0348599.s001.zip › Data/Dynamic Amplification Factor Spectrum/Class I Site/Magnitude【4-5】 Epicentral Distance【10-30】/baLYYD010.dat]

  1.0000000e-002  1.0000002e+000
  2.0000000e-002  1.0537931e+000
  3.0000000e-002  1.2559332e+000
  4.0000000e-002  1.3993239e+000
  5.0000000e-002  2.3815936e+000
  6.0000000e-002  2.1703157e+000
  7.0000000e-002  2.7305062e+000
  8.0000000e-002  2.9743530e+000
  9.0000000e-002  3.2270507e+000
  1.0000000e-001  3.1323586e+000
  1.1000000e-001  3.1788500e+000
  1.2000000e-001  3.3025131e+000
  1.3000000e-001  3.7146359e+000
  1.4000000e-001  3.5478571e+000
  1.5000000e-001  2.8313841e+000
  1.6000000e-001  3.8114885e+000
  1.7000000e-001  3.8267016e+000
  1.8000000e-001  3.1123769e+000
  1.9000000e-001  2.2038845e+000
  2.0000000e-001  1.8009582e+000
  2.1000000e-001  1.6035167e+000
  2.2000000e-001  1.4205089e+000
  2.3000000e-001  1.2436417e+000
  2.4000000e-001  1.0975284e+000
  2.5000000e-001  1.0031468e+000
  2.6000000e-001  9.3251018e-001
  2.7000000e-001  8.4808321e-001
  2.8000000e-001  7.8551341e-001
  2.9000000e-001  7.5802059e-001
  3.0000000e-001  7.5618385e-001
  3.2000000e-001  7.5671819e-001
  3.4000000e-001  6.9881806e-001
  3.6000000e-001  6.6194690e-001
  3.8000000e-001  6.3856504e-001
  4.0000000e-001  5.5285302e-001
  4.2000000e-001  4.5484402e-001
  4.4000000e-001  3.9476747e-001
  4.6000000e-001  3.4812170e-001
  4.8000000e-001  3.0191389e-001
  5.0000000e-001  2.5789461e-001
  5.2000000e-001  2.3099348e-001
  5.4000000e-001  2.0974148e-001
  5.6000000e-001  1.9011523e-001
  5.8000000e-001  1.6637442e-001
  6.0000000e-001  1.5593188e-001
  6.2000000e-001  1.4181875e-001
  6.4000000e-001  1.2991559e-001
  6.6000000e-001  1.1294354e-001
  6.8000000e-001  9.6397151e-002
  7.0000000e-001  8.8593866e-002
  7.2000000e-001  8.6222915e-002
  7.4000000e-001  8.2829779e-002
  7.6000000e-001  7.7749219e-002
  7.8000000e-001  7.1465244e-002
  8.0000000e-001  6.4999542e-002
  8.2000000e-001  5.9347103e-002
  8.4000000e-001  5.5005296e-002
  8.6000000e-001  5.2088984e-002
  8.8000000e-001  5.0344832e-002
  9.0000000e-001  4.9231638e-002
  9.2000000e-001  4.8188832e-002
  9.4000000e-001  4.6819815e-002
  9.6000000e-001  4.4904208e-002
  9.8000000e-001  4.2382303e-002
  1.0000000e+000  4.0873351e-002
  1.0500000e+000  4.0056760e-002
  1.1000000e+000  4.4240829e-002
  1.1500000e+000  4.6236294e-002
  1.2000000e+000  4.0711612e-002
  1.2500000e+000  3.7930541e-002
  1.3000000e+000  3.4515181e-002
  1.3500000e+000  2.8831338e-002
  1.4000000e+000  2.4676496e-002
  1.4500000e+000  2.3518963e-002
  1.5000000e+000  2.1828352e-002
  1.5500000e+000  1.9906155e-002
  1.6000000e+000  1.8401168e-002
  1.6500000e+000  1.7566459e-002
  1.7000000e+000  1.6559262e-002
  1.7500000e+000  1.5450697e-002
  1.8000000e+000  1.4344144e-002
  1.8500000e+000  1.3337329e-002
  1.9000000e+000  1.2442865e-002
  1.9500000e+000  1.1677440e-002
  2.0000000e+000  1.1044564e-002
  2.1000000e+000  1.0127551e-002
  2.2000000e+000  9.3275000e-003
  2.3000000e+000  8.7573810e-003
  2.4000000e+000  8.2023826e-003
  2.5000000e+000  7.7681483e-003
  2.6000000e+000  7.4697819e-003
  2.7000000e+000  7.2243934e-003
  2.8000000e+000  7.0116068e-003
  2.9000000e+000  6.8056947e-003
  3.0000000e+000  6.6030420e-003
  3.1000000e+000  6.4114440e-003
  3.2000000e+000  6.2269028e-003
  3.3000000e+000  6.0380571e-003
  3.4000000e+000  5.8402124e-003
  3.5000000e+000  5.6404765e-003
  3.6000000e+000  5.4422238e-003
  3.7000000e+000  5.2431222e-003
  3.8000000e+000  5.0414884e-003
  3.9000000e+000  4.8409121e-003
  4.0000000e+000  4.6486816e-003
  4.2000000e+000  4.3093679e-003
  4.4000000e+000  4.0247213e-003
  4.6000000e+000  3.7739683e-003
  4.8000000e+000  3.5488633e-003
  5.0000000e+000  3.3405188e-003
  5.2000000e+000  3.1596431e-003
  5.4000000e+000  3.0025015e-003
  5.6000000e+000  2.8597006e-003
  5.8000000e+000  2.7253447e-003
  6.0000000e+000  2.5991218e-003
  6.5000000e+000  2.3373980e-003
  7.0000000e+000  2.1502456e-003
  7.5000000e+000  1.9974646e-003
  8.0000000e+000  1.8605641e-003
  8.5000000e+000  1.7424220e-003
  9.0000000e+000  1.6464839e-003
  9.5000000e+000  1.5688474e-003
  1.0000000e+001  1.5018306e-003
  1.1000000e+001  1.3764169e-003
  1.2000000e+001  1.2525890e-003
  1.3000000e+001  1.1392054e-003
  1.4000000e+001  1.0452896e-003
  1.5000000e+001  9.7225245e-004
  1.6000000e+001  9.1642442e-004
  1.7000000e+001  8.7270353e-004
  1.8000000e+001  8.3660783e-004
  1.9000000e+001  8.0492447e-004
  2.0000000e+001  7.7564439e-004
