# Supplementary material for: Statistical shape refinement and genetic algorithm calibration of design response spectra based on strong-motion records
Source: PLoS One. 2026 Jul 1;21(7):e0348599. doi: 10.1371/journal.pone.0348599 (PMC13322555; doi:10.1371/journal.pone.0348599)
Supplement: S1 File — (ZIP) [file pone.0348599.s001.zip › Data/Dynamic Amplification Factor Spectrum/Class I Site/Magnitude【4-5】 Epicentral Distance【10-30】/baLYYD013.dat]

  1.0000000e-002  1.0000349e+000
  2.0000000e-002  1.0260543e+000
  3.0000000e-002  1.6213349e+000
  4.0000000e-002  3.2052084e+000
  5.0000000e-002  2.2507765e+000
  6.0000000e-002  1.9346712e+000
  7.0000000e-002  2.5194098e+000
  8.0000000e-002  2.5168101e+000
  9.0000000e-002  2.1760390e+000
  1.0000000e-001  2.2716999e+000
  1.1000000e-001  2.2079750e+000
  1.2000000e-001  2.7656191e+000
  1.3000000e-001  3.6918112e+000
  1.4000000e-001  3.1896250e+000
  1.5000000e-001  2.7825494e+000
  1.6000000e-001  2.1779907e+000
  1.7000000e-001  1.9498486e+000
  1.8000000e-001  2.2218309e+000
  1.9000000e-001  2.2636946e+000
  2.0000000e-001  2.0275513e+000
  2.1000000e-001  1.5879081e+000
  2.2000000e-001  1.2839104e+000
  2.3000000e-001  1.2332122e+000
  2.4000000e-001  1.1464599e+000
  2.5000000e-001  1.0348215e+000
  2.6000000e-001  1.0214370e+000
  2.7000000e-001  1.0478298e+000
  2.8000000e-001  1.0423085e+000
  2.9000000e-001  9.9061802e-001
  3.0000000e-001  9.2175404e-001
  3.2000000e-001  8.2468794e-001
  3.4000000e-001  8.1858791e-001
  3.6000000e-001  7.5711154e-001
  3.8000000e-001  6.7139292e-001
  4.0000000e-001  6.3790874e-001
  4.2000000e-001  5.4706545e-001
  4.4000000e-001  4.7161833e-001
  4.6000000e-001  3.9684996e-001
  4.8000000e-001  3.3166613e-001
  5.0000000e-001  2.8609183e-001
  5.2000000e-001  2.7490336e-001
  5.4000000e-001  2.6692450e-001
  5.6000000e-001  2.5999708e-001
  5.8000000e-001  2.9083662e-001
  6.0000000e-001  3.1488261e-001
  6.2000000e-001  3.1406796e-001
  6.4000000e-001  3.0594382e-001
  6.6000000e-001  2.8911837e-001
  6.8000000e-001  2.5579174e-001
  7.0000000e-001  2.3511446e-001
  7.2000000e-001  2.1041119e-001
  7.4000000e-001  1.8430424e-001
  7.6000000e-001  1.5870310e-001
  7.8000000e-001  1.3437370e-001
  8.0000000e-001  1.2203359e-001
  8.2000000e-001  1.1757786e-001
  8.4000000e-001  1.1241552e-001
  8.6000000e-001  1.0662576e-001
  8.8000000e-001  1.0030268e-001
  9.0000000e-001  9.3649045e-002
  9.2000000e-001  8.6822960e-002
  9.4000000e-001  7.9939225e-002
  9.6000000e-001  7.3187068e-002
  9.8000000e-001  6.6718070e-002
  1.0000000e+000  6.0643945e-002
  1.0500000e+000  5.3286949e-002
  1.1000000e+000  4.8864148e-002
  1.1500000e+000  4.4994499e-002
  1.2000000e+000  4.3060770e-002
  1.2500000e+000  4.3688914e-002
  1.3000000e+000  4.4334358e-002
  1.3500000e+000  4.4151325e-002
  1.4000000e+000  4.2696052e-002
  1.4500000e+000  3.9966640e-002
  1.5000000e+000  3.6077116e-002
  1.5500000e+000  3.1367187e-002
  1.6000000e+000  2.8506153e-002
  1.6500000e+000  2.9405383e-002
  1.7000000e+000  2.8865645e-002
  1.7500000e+000  2.9164956e-002
  1.8000000e+000  2.9271950e-002
  1.8500000e+000  2.8946333e-002
  1.9000000e+000  2.8284583e-002
  1.9500000e+000  2.7381037e-002
  2.0000000e+000  2.6311402e-002
  2.1000000e+000  2.3902713e-002
  2.2000000e+000  2.1402527e-002
  2.3000000e+000  1.8979663e-002
  2.4000000e+000  1.6636877e-002
  2.5000000e+000  1.4549911e-002
  2.6000000e+000  1.3612547e-002
  2.7000000e+000  1.2703911e-002
  2.8000000e+000  1.1836331e-002
  2.9000000e+000  1.1003735e-002
  3.0000000e+000  1.0223203e-002
  3.1000000e+000  9.4974900e-003
  3.2000000e+000  8.8127038e-003
  3.3000000e+000  8.1749700e-003
  3.4000000e+000  7.5913557e-003
  3.5000000e+000  7.0808907e-003
  3.6000000e+000  6.7953805e-003
  3.7000000e+000  6.5175419e-003
  3.8000000e+000  6.2542012e-003
  3.9000000e+000  6.0134486e-003
  4.0000000e+000  5.7935997e-003
  4.2000000e+000  5.3814181e-003
  4.4000000e+000  5.0277332e-003
  4.6000000e+000  4.8057088e-003
  4.8000000e+000  4.6112214e-003
  5.0000000e+000  4.4301538e-003
  5.2000000e+000  4.2375437e-003
  5.4000000e+000  4.0406874e-003
  5.6000000e+000  3.8605291e-003
  5.8000000e+000  3.7035907e-003
  6.0000000e+000  3.5608847e-003
  6.5000000e+000  3.2130382e-003
  7.0000000e+000  2.9080830e-003
  7.5000000e+000  2.6759534e-003
  8.0000000e+000  2.4656565e-003
  8.5000000e+000  2.2580589e-003
  9.0000000e+000  2.0766445e-003
  9.5000000e+000  1.9370554e-003
  1.0000000e+001  1.8310014e-003
  1.1000000e+001  1.6509859e-003
  1.2000000e+001  1.4671896e-003
  1.3000000e+001  1.3023638e-003
  1.4000000e+001  1.1815426e-003
  1.5000000e+001  1.1010964e-003
  1.6000000e+001  1.0436866e-003
  1.7000000e+001  9.9384564e-004
  1.8000000e+001  9.4320757e-004
  1.9000000e+001  8.8948190e-004
  2.0000000e+001  8.3378112e-004
