# Supplementary material for: Statistical shape refinement and genetic algorithm calibration of design response spectra based on strong-motion records
Source: PLoS One. 2026 Jul 1;21(7):e0348599. doi: 10.1371/journal.pone.0348599 (PMC13322555; doi:10.1371/journal.pone.0348599)
Supplement: S1 File — (ZIP) [file pone.0348599.s001.zip › Data/Dynamic Amplification Factor Spectrum/Class I Site/Magnitude【4-5】 Epicentral Distance【10-30】/baLYYD014.dat]

  1.0000000e-002  1.0000657e+000
  2.0000000e-002  1.1081852e+000
  3.0000000e-002  1.5788157e+000
  4.0000000e-002  2.6077898e+000
  5.0000000e-002  3.1584766e+000
  6.0000000e-002  1.9800116e+000
  7.0000000e-002  2.4253564e+000
  8.0000000e-002  1.7842218e+000
  9.0000000e-002  1.0340074e+000
  1.0000000e-001  7.2706889e-001
  1.1000000e-001  8.8115020e-001
  1.2000000e-001  8.4064220e-001
  1.3000000e-001  6.9246517e-001
  1.4000000e-001  6.7443701e-001
  1.5000000e-001  8.0107920e-001
  1.6000000e-001  8.2216399e-001
  1.7000000e-001  6.2465257e-001
  1.8000000e-001  5.0003180e-001
  1.9000000e-001  5.8220449e-001
  2.0000000e-001  6.7169901e-001
  2.1000000e-001  5.9530368e-001
  2.2000000e-001  5.7862849e-001
  2.3000000e-001  6.0830371e-001
  2.4000000e-001  5.4472007e-001
  2.5000000e-001  4.7469955e-001
  2.6000000e-001  5.1756924e-001
  2.7000000e-001  5.7491042e-001
  2.8000000e-001  5.5137530e-001
  2.9000000e-001  5.0727714e-001
  3.0000000e-001  4.1436773e-001
  3.2000000e-001  3.6276553e-001
  3.4000000e-001  3.3457774e-001
  3.6000000e-001  2.8439652e-001
  3.8000000e-001  2.5963238e-001
  4.0000000e-001  2.4322423e-001
  4.2000000e-001  2.3216208e-001
  4.4000000e-001  2.1056628e-001
  4.6000000e-001  1.8508364e-001
  4.8000000e-001  1.7604103e-001
  5.0000000e-001  1.7569387e-001
  5.2000000e-001  1.7322708e-001
  5.4000000e-001  1.5859988e-001
  5.6000000e-001  1.4075682e-001
  5.8000000e-001  1.2395323e-001
  6.0000000e-001  1.1326488e-001
  6.2000000e-001  1.2133157e-001
  6.4000000e-001  1.2631306e-001
  6.6000000e-001  1.1892628e-001
  6.8000000e-001  1.1110402e-001
  7.0000000e-001  9.5887467e-002
  7.2000000e-001  8.5671485e-002
  7.4000000e-001  7.2367639e-002
  7.6000000e-001  6.1923980e-002
  7.8000000e-001  5.8213498e-002
  8.0000000e-001  5.4345512e-002
  8.2000000e-001  5.0315100e-002
  8.4000000e-001  4.6257514e-002
  8.6000000e-001  4.2360965e-002
  8.8000000e-001  3.8779386e-002
  9.0000000e-001  3.5584384e-002
  9.2000000e-001  3.2765266e-002
  9.4000000e-001  3.0988803e-002
  9.6000000e-001  2.9626298e-002
  9.8000000e-001  2.8406023e-002
  1.0000000e+000  2.7329820e-002
  1.0500000e+000  2.5200717e-002
  1.1000000e+000  2.3621907e-002
  1.1500000e+000  2.2275754e-002
  1.2000000e+000  2.0941635e-002
  1.2500000e+000  1.9522690e-002
  1.3000000e+000  1.8079006e-002
  1.3500000e+000  1.6696905e-002
  1.4000000e+000  1.5443516e-002
  1.4500000e+000  1.4349327e-002
  1.5000000e+000  1.3415028e-002
  1.5500000e+000  1.2626685e-002
  1.6000000e+000  1.1957374e-002
  1.6500000e+000  1.1374119e-002
  1.7000000e+000  1.0859237e-002
  1.7500000e+000  1.0394731e-002
  1.8000000e+000  9.9684398e-003
  1.8500000e+000  9.5714473e-003
  1.9000000e+000  9.1932828e-003
  1.9500000e+000  8.8282836e-003
  2.0000000e+000  8.4759738e-003
  2.1000000e+000  7.8191416e-003
  2.2000000e+000  7.1853760e-003
  2.3000000e+000  6.6013443e-003
  2.4000000e+000  6.0698821e-003
  2.5000000e+000  5.6253616e-003
  2.6000000e+000  5.2217060e-003
  2.7000000e+000  4.8753443e-003
  2.8000000e+000  4.5668999e-003
  2.9000000e+000  4.2889097e-003
  3.0000000e+000  4.0462455e-003
  3.1000000e+000  3.8245214e-003
  3.2000000e+000  3.6239618e-003
  3.3000000e+000  3.4535528e-003
  3.4000000e+000  3.3281380e-003
  3.5000000e+000  3.2103511e-003
  3.6000000e+000  3.0902331e-003
  3.7000000e+000  2.9736514e-003
  3.8000000e+000  2.8701556e-003
  3.9000000e+000  2.7793017e-003
  4.0000000e+000  2.6931949e-003
  4.2000000e+000  2.5221871e-003
  4.4000000e+000  2.3762874e-003
  4.6000000e+000  2.2554334e-003
  4.8000000e+000  2.1297977e-003
  5.0000000e+000  2.0042777e-003
  5.2000000e+000  1.9013047e-003
  5.4000000e+000  1.8207186e-003
  5.6000000e+000  1.7451773e-003
  5.8000000e+000  1.6647681e-003
  6.0000000e+000  1.5843014e-003
  6.5000000e+000  1.4318545e-003
  7.0000000e+000  1.3167569e-003
  7.5000000e+000  1.1828222e-003
  8.0000000e+000  1.0697863e-003
  8.5000000e+000  1.0018948e-003
  9.0000000e+000  9.5194529e-004
  9.5000000e+000  8.9139649e-004
  1.0000000e+001  8.1727935e-004
  1.1000000e+001  6.8176655e-004
  1.2000000e+001  6.1391321e-004
  1.3000000e+001  5.8701927e-004
  1.4000000e+001  5.4898603e-004
  1.5000000e+001  4.9567210e-004
  1.6000000e+001  4.3860869e-004
  1.7000000e+001  3.8864206e-004
  1.8000000e+001  3.5124881e-004
  1.9000000e+001  3.2650568e-004
  2.0000000e+001  3.1181884e-004
