# Supplementary material for: Statistical shape refinement and genetic algorithm calibration of design response spectra based on strong-motion records
Source: PLoS One. 2026 Jul 1;21(7):e0348599. doi: 10.1371/journal.pone.0348599 (PMC13322555; doi:10.1371/journal.pone.0348599)
Supplement: S1 File — (ZIP) [file pone.0348599.s001.zip › Data/Dynamic Amplification Factor Spectrum/Class I Site/Magnitude【4-5】 Epicentral Distance【10-30】/baLYYD015.dat]

  1.0000000e-002  1.0000488e+000
  2.0000000e-002  1.0486903e+000
  3.0000000e-002  1.2667625e+000
  4.0000000e-002  1.6067440e+000
  5.0000000e-002  1.8372812e+000
  6.0000000e-002  3.1427922e+000
  7.0000000e-002  4.0741101e+000
  8.0000000e-002  3.5791986e+000
  9.0000000e-002  2.2386145e+000
  1.0000000e-001  1.8616367e+000
  1.1000000e-001  1.9125088e+000
  1.2000000e-001  1.9446863e+000
  1.3000000e-001  1.8275093e+000
  1.4000000e-001  1.7365513e+000
  1.5000000e-001  1.6169026e+000
  1.6000000e-001  1.3492618e+000
  1.7000000e-001  1.0803712e+000
  1.8000000e-001  1.0061759e+000
  1.9000000e-001  9.1566389e-001
  2.0000000e-001  8.1179200e-001
  2.1000000e-001  7.0645838e-001
  2.2000000e-001  6.1292089e-001
  2.3000000e-001  5.2708087e-001
  2.4000000e-001  4.4878369e-001
  2.5000000e-001  3.8239122e-001
  2.6000000e-001  3.2138201e-001
  2.7000000e-001  2.7796933e-001
  2.8000000e-001  2.4566646e-001
  2.9000000e-001  2.2232833e-001
  3.0000000e-001  2.0991690e-001
  3.2000000e-001  1.8690366e-001
  3.4000000e-001  1.6361420e-001
  3.6000000e-001  1.5608054e-001
  3.8000000e-001  1.4359691e-001
  4.0000000e-001  1.2930385e-001
  4.2000000e-001  1.1443397e-001
  4.4000000e-001  9.8187942e-002
  4.6000000e-001  8.7827356e-002
  4.8000000e-001  8.1197604e-002
  5.0000000e-001  6.9986317e-002
  5.2000000e-001  6.3830938e-002
  5.4000000e-001  5.8413358e-002
  5.6000000e-001  5.6634384e-002
  5.8000000e-001  5.3714146e-002
  6.0000000e-001  5.0260361e-002
  6.2000000e-001  4.6431169e-002
  6.4000000e-001  4.2425863e-002
  6.6000000e-001  3.8894825e-002
  6.8000000e-001  3.6518349e-002
  7.0000000e-001  3.4568211e-002
  7.2000000e-001  3.2962212e-002
  7.4000000e-001  3.2018862e-002
  7.6000000e-001  3.1385302e-002
  7.8000000e-001  2.8584047e-002
  8.0000000e-001  2.6900669e-002
  8.2000000e-001  2.4990805e-002
  8.4000000e-001  2.4249987e-002
  8.6000000e-001  2.3202335e-002
  8.8000000e-001  2.3105313e-002
  9.0000000e-001  2.3143336e-002
  9.2000000e-001  2.2303136e-002
  9.4000000e-001  2.1429174e-002
  9.6000000e-001  2.1022985e-002
  9.8000000e-001  2.0946170e-002
  1.0000000e+000  2.0720411e-002
  1.0500000e+000  1.7881248e-002
  1.1000000e+000  1.4925917e-002
  1.1500000e+000  1.4750117e-002
  1.2000000e+000  1.4511240e-002
  1.2500000e+000  1.3130805e-002
  1.3000000e+000  1.2040168e-002
  1.3500000e+000  1.1663221e-002
  1.4000000e+000  1.1314627e-002
  1.4500000e+000  1.0525283e-002
  1.5000000e+000  9.4529795e-003
  1.5500000e+000  8.4972531e-003
  1.6000000e+000  7.9285018e-003
  1.6500000e+000  7.7635957e-003
  1.7000000e+000  7.8195297e-003
  1.7500000e+000  7.8485002e-003
  1.8000000e+000  7.7203628e-003
  1.8500000e+000  7.4144611e-003
  1.9000000e+000  6.9899371e-003
  1.9500000e+000  6.5224369e-003
  2.0000000e+000  6.0964457e-003
  2.1000000e+000  5.5416786e-003
  2.2000000e+000  5.3362529e-003
  2.3000000e+000  5.2321987e-003
  2.4000000e+000  5.0721034e-003
  2.5000000e+000  4.8098621e-003
  2.6000000e+000  4.4838888e-003
  2.7000000e+000  4.1495732e-003
  2.8000000e+000  3.8246406e-003
  2.9000000e+000  3.5799123e-003
  3.0000000e+000  3.3819193e-003
  3.1000000e+000  3.1967129e-003
  3.2000000e+000  3.0688178e-003
  3.3000000e+000  2.9942735e-003
  3.4000000e+000  2.9126057e-003
  3.5000000e+000  2.8072867e-003
  3.6000000e+000  2.7117860e-003
  3.7000000e+000  2.6418375e-003
  3.8000000e+000  2.5743892e-003
  3.9000000e+000  2.4845879e-003
  4.0000000e+000  2.3761535e-003
  4.2000000e+000  2.1931189e-003
  4.4000000e+000  2.0800625e-003
  4.6000000e+000  1.9388430e-003
  4.8000000e+000  1.7823943e-003
  5.0000000e+000  1.6968410e-003
  5.2000000e+000  1.6408768e-003
  5.4000000e+000  1.5799223e-003
  5.6000000e+000  1.5196026e-003
  5.8000000e+000  1.5151023e-003
  6.0000000e+000  1.4853528e-003
  6.5000000e+000  1.3044312e-003
  7.0000000e+000  1.2391687e-003
  7.5000000e+000  1.2735599e-003
  8.0000000e+000  1.2173625e-003
  8.5000000e+000  1.0921288e-003
  9.0000000e+000  1.0094519e-003
  9.5000000e+000  1.0047469e-003
  1.0000000e+001  1.0368345e-003
  1.1000000e+001  1.0263094e-003
  1.2000000e+001  8.8010098e-004
  1.3000000e+001  7.4007966e-004
  1.4000000e+001  6.8937943e-004
  1.5000000e+001  7.1054047e-004
  1.6000000e+001  7.5317887e-004
  1.7000000e+001  7.7976503e-004
  1.8000000e+001  7.7560882e-004
  1.9000000e+001  7.4239781e-004
  2.0000000e+001  6.8933108e-004
