# Supplementary material for: Statistical shape refinement and genetic algorithm calibration of design response spectra based on strong-motion records
Source: PLoS One. 2026 Jul 1;21(7):e0348599. doi: 10.1371/journal.pone.0348599 (PMC13322555; doi:10.1371/journal.pone.0348599)
Supplement: S1 File — (ZIP) [file pone.0348599.s001.zip › Data/Dynamic Amplification Factor Spectrum/Class I Site/Magnitude【4-5】 Epicentral Distance【10-30】/baLYYD016.dat]

  1.0000000e-002  1.0001709e+000
  2.0000000e-002  1.0096437e+000
  3.0000000e-002  1.0811743e+000
  4.0000000e-002  1.8920908e+000
  5.0000000e-002  2.2964870e+000
  6.0000000e-002  2.3672574e+000
  7.0000000e-002  2.3283261e+000
  8.0000000e-002  2.7878897e+000
  9.0000000e-002  2.1326089e+000
  1.0000000e-001  2.1718146e+000
  1.1000000e-001  3.1328064e+000
  1.2000000e-001  3.2989377e+000
  1.3000000e-001  3.0829959e+000
  1.4000000e-001  2.6155804e+000
  1.5000000e-001  2.3728770e+000
  1.6000000e-001  2.0503749e+000
  1.7000000e-001  1.6919795e+000
  1.8000000e-001  1.3978216e+000
  1.9000000e-001  1.2241687e+000
  2.0000000e-001  1.0606852e+000
  2.1000000e-001  9.2585952e-001
  2.2000000e-001  7.8677181e-001
  2.3000000e-001  6.5680588e-001
  2.4000000e-001  5.5630642e-001
  2.5000000e-001  4.7507660e-001
  2.6000000e-001  4.3037849e-001
  2.7000000e-001  4.4310056e-001
  2.8000000e-001  4.1962661e-001
  2.9000000e-001  3.7055340e-001
  3.0000000e-001  3.2602584e-001
  3.2000000e-001  2.5956484e-001
  3.4000000e-001  2.1829006e-001
  3.6000000e-001  2.0454276e-001
  3.8000000e-001  1.7274229e-001
  4.0000000e-001  1.4634083e-001
  4.2000000e-001  1.4173532e-001
  4.4000000e-001  1.3013353e-001
  4.6000000e-001  1.2895013e-001
  4.8000000e-001  1.0296260e-001
  5.0000000e-001  9.9641910e-002
  5.2000000e-001  8.5418270e-002
  5.4000000e-001  7.4760378e-002
  5.6000000e-001  6.9263247e-002
  5.8000000e-001  7.1639836e-002
  6.0000000e-001  6.4790981e-002
  6.2000000e-001  5.4240874e-002
  6.4000000e-001  4.8930432e-002
  6.6000000e-001  4.2815870e-002
  6.8000000e-001  4.3192992e-002
  7.0000000e-001  4.5970735e-002
  7.2000000e-001  4.7187235e-002
  7.4000000e-001  4.9212695e-002
  7.6000000e-001  5.0509055e-002
  7.8000000e-001  4.7978894e-002
  8.0000000e-001  4.5083362e-002
  8.2000000e-001  3.7477856e-002
  8.4000000e-001  3.1464432e-002
  8.6000000e-001  3.0273845e-002
  8.8000000e-001  3.2106563e-002
  9.0000000e-001  3.3614264e-002
  9.2000000e-001  3.3011657e-002
  9.4000000e-001  3.0474350e-002
  9.6000000e-001  2.8920735e-002
  9.8000000e-001  2.8703530e-002
  1.0000000e+000  2.7646173e-002
  1.0500000e+000  2.4180716e-002
  1.1000000e+000  2.1435008e-002
  1.1500000e+000  1.9457078e-002
  1.2000000e+000  1.8323951e-002
  1.2500000e+000  1.6770125e-002
  1.3000000e+000  1.4097237e-002
  1.3500000e+000  1.1991178e-002
  1.4000000e+000  1.2940011e-002
  1.4500000e+000  1.2851167e-002
  1.5000000e+000  1.1827305e-002
  1.5500000e+000  1.1018549e-002
  1.6000000e+000  1.0848679e-002
  1.6500000e+000  1.0353802e-002
  1.7000000e+000  9.7830025e-003
  1.7500000e+000  9.3023932e-003
  1.8000000e+000  8.9811882e-003
  1.8500000e+000  8.7923697e-003
  1.9000000e+000  8.6597723e-003
  1.9500000e+000  8.4977350e-003
  2.0000000e+000  8.2560428e-003
  2.1000000e+000  7.5254158e-003
  2.2000000e+000  6.6301512e-003
  2.3000000e+000  5.8531985e-003
  2.4000000e+000  5.3147008e-003
  2.5000000e+000  5.0226636e-003
  2.6000000e+000  4.8331048e-003
  2.7000000e+000  4.6466740e-003
  2.8000000e+000  4.4574444e-003
  2.9000000e+000  4.2598269e-003
  3.0000000e+000  4.0438291e-003
  3.1000000e+000  3.8294962e-003
  3.2000000e+000  3.6376684e-003
  3.3000000e+000  3.4610621e-003
  3.4000000e+000  3.2888067e-003
  3.5000000e+000  3.2004235e-003
  3.6000000e+000  3.1211819e-003
  3.7000000e+000  3.0296969e-003
  3.8000000e+000  2.9339715e-003
  3.9000000e+000  2.8432223e-003
  4.0000000e+000  2.7580305e-003
  4.2000000e+000  2.5836880e-003
  4.4000000e+000  2.4086802e-003
  4.6000000e+000  2.2791187e-003
  4.8000000e+000  2.1984372e-003
  5.0000000e+000  2.1316591e-003
  5.2000000e+000  2.0601347e-003
  5.4000000e+000  1.9883729e-003
  5.6000000e+000  1.9218955e-003
  5.8000000e+000  1.8578033e-003
  6.0000000e+000  1.7909596e-003
  6.5000000e+000  1.6188107e-003
  7.0000000e+000  1.4836551e-003
  7.5000000e+000  1.3712484e-003
  8.0000000e+000  1.2567499e-003
  8.5000000e+000  1.1572478e-003
  9.0000000e+000  1.0927753e-003
  9.5000000e+000  1.0570461e-003
  1.0000000e+001  1.0293255e-003
  1.1000000e+001  9.4733514e-004
  1.2000000e+001  8.4367128e-004
  1.3000000e+001  7.6891791e-004
  1.4000000e+001  7.3606358e-004
  1.5000000e+001  7.2662109e-004
  1.6000000e+001  7.1935023e-004
  1.7000000e+001  7.0113807e-004
  1.8000000e+001  6.6942705e-004
  1.9000000e+001  6.2782206e-004
  2.0000000e+001  5.8149834e-004
