# Supplementary material for: Statistical shape refinement and genetic algorithm calibration of design response spectra based on strong-motion records
Source: PLoS One. 2026 Jul 1;21(7):e0348599. doi: 10.1371/journal.pone.0348599 (PMC13322555; doi:10.1371/journal.pone.0348599)
Supplement: S1 File — (ZIP) [file pone.0348599.s001.zip › Data/Dynamic Amplification Factor Spectrum/Class I Site/Magnitude【4-5】 Epicentral Distance【10-30】/baLYYD017.dat]

  1.0000000e-002  1.0000322e+000
  2.0000000e-002  9.9155374e-001
  3.0000000e-002  1.1272679e+000
  4.0000000e-002  1.4959227e+000
  5.0000000e-002  1.6847291e+000
  6.0000000e-002  1.8932086e+000
  7.0000000e-002  2.5010283e+000
  8.0000000e-002  2.3829990e+000
  9.0000000e-002  2.2836364e+000
  1.0000000e-001  2.3252371e+000
  1.1000000e-001  2.4471374e+000
  1.2000000e-001  2.3953438e+000
  1.3000000e-001  2.2928564e+000
  1.4000000e-001  2.1425147e+000
  1.5000000e-001  1.9133385e+000
  1.6000000e-001  1.7547068e+000
  1.7000000e-001  1.5617334e+000
  1.8000000e-001  1.3378782e+000
  1.9000000e-001  1.1414558e+000
  2.0000000e-001  9.8745059e-001
  2.1000000e-001  8.6924763e-001
  2.2000000e-001  7.7198708e-001
  2.3000000e-001  6.9278331e-001
  2.4000000e-001  6.1885352e-001
  2.5000000e-001  5.5335743e-001
  2.6000000e-001  5.0065123e-001
  2.7000000e-001  4.5214044e-001
  2.8000000e-001  4.1024081e-001
  2.9000000e-001  3.7055092e-001
  3.0000000e-001  3.3167870e-001
  3.2000000e-001  2.6971707e-001
  3.4000000e-001  2.2378921e-001
  3.6000000e-001  1.8680678e-001
  3.8000000e-001  1.5661413e-001
  4.0000000e-001  1.3794567e-001
  4.2000000e-001  1.2035487e-001
  4.4000000e-001  1.1045165e-001
  4.6000000e-001  1.0032904e-001
  4.8000000e-001  9.1774940e-002
  5.0000000e-001  8.4858344e-002
  5.2000000e-001  7.9053969e-002
  5.4000000e-001  7.4060481e-002
  5.6000000e-001  6.9741790e-002
  5.8000000e-001  6.5807744e-002
  6.0000000e-001  6.2011663e-002
  6.2000000e-001  5.8283442e-002
  6.4000000e-001  5.4612490e-002
  6.6000000e-001  5.1055863e-002
  6.8000000e-001  4.7699848e-002
  7.0000000e-001  4.4651054e-002
  7.2000000e-001  4.1975342e-002
  7.4000000e-001  3.9655467e-002
  7.6000000e-001  3.7685430e-002
  7.8000000e-001  3.5989363e-002
  8.0000000e-001  3.4452761e-002
  8.2000000e-001  3.3016139e-002
  8.4000000e-001  3.1648248e-002
  8.6000000e-001  3.0324924e-002
  8.8000000e-001  2.9039634e-002
  9.0000000e-001  2.7809461e-002
  9.2000000e-001  2.6645431e-002
  9.4000000e-001  2.5544054e-002
  9.6000000e-001  2.4510559e-002
  9.8000000e-001  2.3550236e-002
  1.0000000e+000  2.2661266e-002
  1.0500000e+000  2.0700532e-002
  1.1000000e+000  1.9039742e-002
  1.1500000e+000  1.7585319e-002
  1.2000000e+000  1.6316002e-002
  1.2500000e+000  1.5210259e-002
  1.3000000e+000  1.4214265e-002
  1.3500000e+000  1.3313801e-002
  1.4000000e+000  1.2515186e-002
  1.4500000e+000  1.1799436e-002
  1.5000000e+000  1.1144409e-002
  1.5500000e+000  1.0549156e-002
  1.6000000e+000  1.0011438e-002
  1.6500000e+000  9.5212509e-003
  1.7000000e+000  9.0567819e-003
  1.7500000e+000  8.6389997e-003
  1.8000000e+000  8.2567446e-003
  1.8500000e+000  7.9014084e-003
  1.9000000e+000  7.5746447e-003
  1.9500000e+000  7.2649648e-003
  2.0000000e+000  6.9643939e-003
  2.1000000e+000  6.4268295e-003
  2.2000000e+000  5.9666126e-003
  2.3000000e+000  5.5690680e-003
  2.4000000e+000  5.2774131e-003
  2.5000000e+000  5.0518381e-003
  2.6000000e+000  4.8317073e-003
  2.7000000e+000  4.6459219e-003
  2.8000000e+000  4.4683121e-003
  2.9000000e+000  4.2997396e-003
  3.0000000e+000  4.1581372e-003
  3.1000000e+000  4.0266768e-003
  3.2000000e+000  3.8886683e-003
  3.3000000e+000  3.7571072e-003
  3.4000000e+000  3.6560460e-003
  3.5000000e+000  3.5699313e-003
  3.6000000e+000  3.4811753e-003
  3.7000000e+000  3.3857188e-003
  3.8000000e+000  3.2937488e-003
  3.9000000e+000  3.2164026e-003
  4.0000000e+000  3.1547674e-003
  4.2000000e+000  3.0417308e-003
  4.4000000e+000  2.8995919e-003
  4.6000000e+000  2.7576532e-003
  4.8000000e+000  2.6572279e-003
  5.0000000e+000  2.5855293e-003
  5.2000000e+000  2.5066509e-003
  5.4000000e+000  2.4077046e-003
  5.6000000e+000  2.3036731e-003
  5.8000000e+000  2.2155557e-003
  6.0000000e+000  2.1523788e-003
  6.5000000e+000  2.0515392e-003
  7.0000000e+000  1.9167627e-003
  7.5000000e+000  1.7596575e-003
  8.0000000e+000  1.6483282e-003
  8.5000000e+000  1.5846439e-003
  9.0000000e+000  1.5311138e-003
  9.5000000e+000  1.4619015e-003
  1.0000000e+001  1.3759708e-003
  1.1000000e+001  1.2054982e-003
  1.2000000e+001  1.0965841e-003
  1.3000000e+001  1.0456154e-003
  1.4000000e+001  1.0150133e-003
  1.5000000e+001  9.7811818e-004
  1.6000000e+001  9.2709400e-004
  1.7000000e+001  8.6546595e-004
  1.8000000e+001  8.0030121e-004
  1.9000000e+001  7.3790674e-004
  2.0000000e+001  6.8238378e-004
