# Supplementary material for: Statistical shape refinement and genetic algorithm calibration of design response spectra based on strong-motion records
Source: PLoS One. 2026 Jul 1;21(7):e0348599. doi: 10.1371/journal.pone.0348599 (PMC13322555; doi:10.1371/journal.pone.0348599)
Supplement: S1 File — (ZIP) [file pone.0348599.s001.zip › Data/Dynamic Amplification Factor Spectrum/Class I Site/Magnitude【4-5】 Epicentral Distance【10-30】/baLYYD018.dat]

  1.0000000e-002  1.0000187e+000
  2.0000000e-002  1.0619975e+000
  3.0000000e-002  1.4830003e+000
  4.0000000e-002  3.5564020e+000
  5.0000000e-002  3.8424198e+000
  6.0000000e-002  3.3680810e+000
  7.0000000e-002  2.8316212e+000
  8.0000000e-002  2.3266286e+000
  9.0000000e-002  2.5512159e+000
  1.0000000e-001  2.4555990e+000
  1.1000000e-001  2.4957262e+000
  1.2000000e-001  2.4121863e+000
  1.3000000e-001  2.2698432e+000
  1.4000000e-001  2.0861895e+000
  1.5000000e-001  1.8328857e+000
  1.6000000e-001  1.6909124e+000
  1.7000000e-001  1.6341836e+000
  1.8000000e-001  1.5060706e+000
  1.9000000e-001  1.3226485e+000
  2.0000000e-001  1.1601324e+000
  2.1000000e-001  1.1132629e+000
  2.2000000e-001  1.0189261e+000
  2.3000000e-001  8.8017442e-001
  2.4000000e-001  7.8591683e-001
  2.5000000e-001  7.0303055e-001
  2.6000000e-001  6.3574339e-001
  2.7000000e-001  5.9046969e-001
  2.8000000e-001  5.4668828e-001
  2.9000000e-001  5.0652182e-001
  3.0000000e-001  4.7077869e-001
  3.2000000e-001  4.0724741e-001
  3.4000000e-001  3.5506332e-001
  3.6000000e-001  3.0865120e-001
  3.8000000e-001  2.8080979e-001
  4.0000000e-001  2.4987302e-001
  4.2000000e-001  2.1952323e-001
  4.4000000e-001  1.9487526e-001
  4.6000000e-001  1.7226474e-001
  4.8000000e-001  1.5127411e-001
  5.0000000e-001  1.3265597e-001
  5.2000000e-001  1.1787086e-001
  5.4000000e-001  1.0781799e-001
  5.6000000e-001  1.0101067e-001
  5.8000000e-001  9.5121201e-002
  6.0000000e-001  8.8915737e-002
  6.2000000e-001  8.2372069e-002
  6.4000000e-001  7.5958310e-002
  6.6000000e-001  7.0081450e-002
  6.8000000e-001  6.4844190e-002
  7.0000000e-001  6.0173421e-002
  7.2000000e-001  5.5989894e-002
  7.4000000e-001  5.2374770e-002
  7.6000000e-001  4.9171163e-002
  7.8000000e-001  4.6307876e-002
  8.0000000e-001  4.3747197e-002
  8.2000000e-001  4.1449024e-002
  8.4000000e-001  3.9336294e-002
  8.6000000e-001  3.7360405e-002
  8.8000000e-001  3.5508509e-002
  9.0000000e-001  3.3772801e-002
  9.2000000e-001  3.2152460e-002
  9.4000000e-001  3.0646043e-002
  9.6000000e-001  2.9254856e-002
  9.8000000e-001  2.7980147e-002
  1.0000000e+000  2.6809467e-002
  1.0500000e+000  2.4232968e-002
  1.1000000e+000  2.2265064e-002
  1.1500000e+000  2.0688962e-002
  1.2000000e+000  1.9308618e-002
  1.2500000e+000  1.8104410e-002
  1.3000000e+000  1.7029528e-002
  1.3500000e+000  1.6020167e-002
  1.4000000e+000  1.5082548e-002
  1.4500000e+000  1.4210316e-002
  1.5000000e+000  1.3399849e-002
  1.5500000e+000  1.2645008e-002
  1.6000000e+000  1.1952910e-002
  1.6500000e+000  1.1305053e-002
  1.7000000e+000  1.0738737e-002
  1.7500000e+000  1.0230148e-002
  1.8000000e+000  9.7861963e-003
  1.8500000e+000  9.4219978e-003
  1.9000000e+000  9.0920452e-003
  1.9500000e+000  8.7887750e-003
  2.0000000e+000  8.4888887e-003
  2.1000000e+000  7.9483740e-003
  2.2000000e+000  7.4618521e-003
  2.3000000e+000  7.0542103e-003
  2.4000000e+000  6.6867605e-003
  2.5000000e+000  6.3557210e-003
  2.6000000e+000  6.0650795e-003
  2.7000000e+000  5.7647040e-003
  2.8000000e+000  5.5003871e-003
  2.9000000e+000  5.2743832e-003
  3.0000000e+000  5.0392981e-003
  3.1000000e+000  4.8133939e-003
  3.2000000e+000  4.6363590e-003
  3.3000000e+000  4.4935300e-003
  3.4000000e+000  4.3459386e-003
  3.5000000e+000  4.1853077e-003
  3.6000000e+000  4.0359262e-003
  3.7000000e+000  3.9121777e-003
  3.8000000e+000  3.8020192e-003
  3.9000000e+000  3.6906609e-003
  4.0000000e+000  3.5721231e-003
  4.2000000e+000  3.3464754e-003
  4.4000000e+000  3.1881353e-003
  4.6000000e+000  3.0634860e-003
  4.8000000e+000  2.9159413e-003
  5.0000000e+000  2.7566254e-003
  5.2000000e+000  2.6287376e-003
  5.4000000e+000  2.5454468e-003
  5.6000000e+000  2.4824189e-003
  5.8000000e+000  2.4081543e-003
  6.0000000e+000  2.3093605e-003
  6.5000000e+000  2.0318389e-003
  7.0000000e+000  1.8742365e-003
  7.5000000e+000  1.8009854e-003
  8.0000000e+000  1.6947171e-003
  8.5000000e+000  1.5456418e-003
  9.0000000e+000  1.4079018e-003
  9.5000000e+000  1.3184467e-003
  1.0000000e+001  1.2756545e-003
  1.1000000e+001  1.2370112e-003
  1.2000000e+001  1.1506059e-003
  1.3000000e+001  1.0087542e-003
  1.4000000e+001  8.6303363e-004
  1.5000000e+001  7.5095218e-004
  1.6000000e+001  7.1371301e-004
  1.7000000e+001  6.6076274e-004
  1.8000000e+001  6.3305350e-004
  1.9000000e+001  6.2802123e-004
  2.0000000e+001  6.2338869e-004
