# Supplementary material for: Statistical shape refinement and genetic algorithm calibration of design response spectra based on strong-motion records
Source: PLoS One. 2026 Jul 1;21(7):e0348599. doi: 10.1371/journal.pone.0348599 (PMC13322555; doi:10.1371/journal.pone.0348599)
Supplement: S1 File — (ZIP) [file pone.0348599.s001.zip › Data/Dynamic Amplification Factor Spectrum/Class I Site/Magnitude【4-5】 Epicentral Distance【10-30】/baLYYD019.dat]

  1.0000000e-002  9.9996751e-001
  2.0000000e-002  1.0426496e+000
  3.0000000e-002  1.4077315e+000
  4.0000000e-002  1.7622014e+000
  5.0000000e-002  2.0642566e+000
  6.0000000e-002  2.6016585e+000
  7.0000000e-002  2.8840271e+000
  8.0000000e-002  3.4315365e+000
  9.0000000e-002  5.1483480e+000
  1.0000000e-001  3.0160577e+000
  1.1000000e-001  2.0292875e+000
  1.2000000e-001  1.6538487e+000
  1.3000000e-001  1.7469783e+000
  1.4000000e-001  1.7729483e+000
  1.5000000e-001  1.8579453e+000
  1.6000000e-001  1.9844919e+000
  1.7000000e-001  1.8389089e+000
  1.8000000e-001  1.6787952e+000
  1.9000000e-001  1.4274593e+000
  2.0000000e-001  1.1646774e+000
  2.1000000e-001  1.1860657e+000
  2.2000000e-001  1.0906437e+000
  2.3000000e-001  9.2302717e-001
  2.4000000e-001  9.0899147e-001
  2.5000000e-001  8.7152661e-001
  2.6000000e-001  8.3719057e-001
  2.7000000e-001  7.8509139e-001
  2.8000000e-001  8.0185629e-001
  2.9000000e-001  8.3206321e-001
  3.0000000e-001  8.2644696e-001
  3.2000000e-001  7.4384153e-001
  3.4000000e-001  6.4508725e-001
  3.6000000e-001  6.3131757e-001
  3.8000000e-001  6.0108155e-001
  4.0000000e-001  5.6389566e-001
  4.2000000e-001  5.2261605e-001
  4.4000000e-001  4.8954203e-001
  4.6000000e-001  4.6569085e-001
  4.8000000e-001  4.3120318e-001
  5.0000000e-001  3.8333683e-001
  5.2000000e-001  3.4143327e-001
  5.4000000e-001  3.2542279e-001
  5.6000000e-001  3.1557449e-001
  5.8000000e-001  3.0250710e-001
  6.0000000e-001  2.8003816e-001
  6.2000000e-001  2.6746062e-001
  6.4000000e-001  2.4971236e-001
  6.6000000e-001  2.3095814e-001
  6.8000000e-001  2.1469215e-001
  7.0000000e-001  2.0188831e-001
  7.2000000e-001  1.9159953e-001
  7.4000000e-001  1.8237315e-001
  7.6000000e-001  1.7340297e-001
  7.8000000e-001  1.6414521e-001
  8.0000000e-001  1.5486707e-001
  8.2000000e-001  1.4603336e-001
  8.4000000e-001  1.3805278e-001
  8.6000000e-001  1.3113644e-001
  8.8000000e-001  1.2529378e-001
  9.0000000e-001  1.2035860e-001
  9.2000000e-001  1.1604709e-001
  9.4000000e-001  1.1207738e-001
  9.6000000e-001  1.0821392e-001
  9.8000000e-001  1.0428304e-001
  1.0000000e+000  1.0018636e-001
  1.0500000e+000  8.9156019e-002
  1.1000000e+000  7.7743594e-002
  1.1500000e+000  6.7219197e-002
  1.2000000e+000  5.8303148e-002
  1.2500000e+000  5.1179879e-002
  1.3000000e+000  4.5789522e-002
  1.3500000e+000  4.2424084e-002
  1.4000000e+000  3.9604365e-002
  1.4500000e+000  3.7164764e-002
  1.5000000e+000  3.4986400e-002
  1.5500000e+000  3.2951990e-002
  1.6000000e+000  3.0985039e-002
  1.6500000e+000  2.9079841e-002
  1.7000000e+000  2.7238748e-002
  1.7500000e+000  2.5462299e-002
  1.8000000e+000  2.3769230e-002
  1.8500000e+000  2.2184306e-002
  1.9000000e+000  2.0936317e-002
  1.9500000e+000  2.0179998e-002
  2.0000000e+000  1.9438868e-002
  2.1000000e+000  1.8010626e-002
  2.2000000e+000  1.6678579e-002
  2.3000000e+000  1.5453875e-002
  2.4000000e+000  1.4375561e-002
  2.5000000e+000  1.3417726e-002
  2.6000000e+000  1.2555116e-002
  2.7000000e+000  1.1792112e-002
  2.8000000e+000  1.1120285e-002
  2.9000000e+000  1.0504707e-002
  3.0000000e+000  9.9443524e-003
  3.1000000e+000  9.4466477e-003
  3.2000000e+000  9.0045674e-003
  3.3000000e+000  8.6016245e-003
  3.4000000e+000  8.2261755e-003
  3.5000000e+000  7.8755089e-003
  3.6000000e+000  7.5503604e-003
  3.7000000e+000  7.2493164e-003
  3.8000000e+000  6.9680059e-003
  3.9000000e+000  6.7016301e-003
  4.0000000e+000  6.4474522e-003
  4.2000000e+000  5.9770063e-003
  4.4000000e+000  5.5659779e-003
  4.6000000e+000  5.2110348e-003
  4.8000000e+000  4.8938643e-003
  5.0000000e+000  4.5990845e-003
  5.2000000e+000  4.3232560e-003
  5.4000000e+000  4.0706584e-003
  5.6000000e+000  3.8454987e-003
  5.8000000e+000  3.6476789e-003
  6.0000000e+000  3.4729675e-003
  6.5000000e+000  3.0992750e-003
  7.0000000e+000  2.7721095e-003
  7.5000000e+000  2.4872131e-003
  8.0000000e+000  2.2526652e-003
  8.5000000e+000  2.0635281e-003
  9.0000000e+000  1.9081445e-003
  9.5000000e+000  1.7745722e-003
  1.0000000e+001  1.6548983e-003
  1.1000000e+001  1.4446653e-003
  1.2000000e+001  1.2698276e-003
  1.3000000e+001  1.1295304e-003
  1.4000000e+001  1.0190909e-003
  1.5000000e+001  9.4658746e-004
  1.6000000e+001  8.9435586e-004
  1.7000000e+001  8.4577955e-004
  1.8000000e+001  8.0166282e-004
  1.9000000e+001  7.6215959e-004
  2.0000000e+001  7.2701049e-004
