# Supplementary material for: Statistical shape refinement and genetic algorithm calibration of design response spectra based on strong-motion records
Source: PLoS One. 2026 Jul 1;21(7):e0348599. doi: 10.1371/journal.pone.0348599 (PMC13322555; doi:10.1371/journal.pone.0348599)
Supplement: S1 File — (ZIP) [file pone.0348599.s001.zip › Data/Dynamic Amplification Factor Spectrum/Class I Site/Magnitude【4-5】 Epicentral Distance【10-30】/baLYYD020.dat]

  1.0000000e-002  1.0002236e+000
  2.0000000e-002  1.1718239e+000
  3.0000000e-002  1.5613278e+000
  4.0000000e-002  1.3730102e+000
  5.0000000e-002  1.8969961e+000
  6.0000000e-002  2.1932594e+000
  7.0000000e-002  1.7999705e+000
  8.0000000e-002  2.0636037e+000
  9.0000000e-002  2.5134493e+000
  1.0000000e-001  3.3432127e+000
  1.1000000e-001  2.9548332e+000
  1.2000000e-001  2.1939570e+000
  1.3000000e-001  1.8699651e+000
  1.4000000e-001  1.4495609e+000
  1.5000000e-001  1.3290984e+000
  1.6000000e-001  1.5409289e+000
  1.7000000e-001  1.4882320e+000
  1.8000000e-001  1.2891654e+000
  1.9000000e-001  1.0083726e+000
  2.0000000e-001  8.7823513e-001
  2.1000000e-001  8.3384761e-001
  2.2000000e-001  8.2951388e-001
  2.3000000e-001  8.4258706e-001
  2.4000000e-001  8.4019861e-001
  2.5000000e-001  7.6680898e-001
  2.6000000e-001  6.7239392e-001
  2.7000000e-001  5.4736448e-001
  2.8000000e-001  4.4718835e-001
  2.9000000e-001  4.2171245e-001
  3.0000000e-001  4.0845594e-001
  3.2000000e-001  3.6597447e-001
  3.4000000e-001  3.0964687e-001
  3.6000000e-001  2.7195404e-001
  3.8000000e-001  2.5241519e-001
  4.0000000e-001  3.2086380e-001
  4.2000000e-001  3.0749331e-001
  4.4000000e-001  2.7234202e-001
  4.6000000e-001  2.6965342e-001
  4.8000000e-001  2.1955505e-001
  5.0000000e-001  1.9493841e-001
  5.2000000e-001  1.9803291e-001
  5.4000000e-001  1.9085858e-001
  5.6000000e-001  1.6512168e-001
  5.8000000e-001  1.6399046e-001
  6.0000000e-001  1.4381056e-001
  6.2000000e-001  1.1919857e-001
  6.4000000e-001  9.9794572e-002
  6.6000000e-001  9.8594604e-002
  6.8000000e-001  9.3788143e-002
  7.0000000e-001  8.3527848e-002
  7.2000000e-001  8.8178319e-002
  7.4000000e-001  9.4023656e-002
  7.6000000e-001  9.3641463e-002
  7.8000000e-001  8.7363879e-002
  8.0000000e-001  8.2365077e-002
  8.2000000e-001  7.5693828e-002
  8.4000000e-001  7.2555226e-002
  8.6000000e-001  7.0019807e-002
  8.8000000e-001  6.7796332e-002
  9.0000000e-001  6.5855362e-002
  9.2000000e-001  6.6587339e-002
  9.4000000e-001  6.7016203e-002
  9.6000000e-001  6.2775962e-002
  9.8000000e-001  5.4334259e-002
  1.0000000e+000  4.8531067e-002
  1.0500000e+000  4.0808215e-002
  1.1000000e+000  3.4022541e-002
  1.1500000e+000  2.7924401e-002
  1.2000000e+000  2.3466418e-002
  1.2500000e+000  2.0085113e-002
  1.3000000e+000  1.8456821e-002
  1.3500000e+000  1.6323475e-002
  1.4000000e+000  1.5350925e-002
  1.4500000e+000  1.4247982e-002
  1.5000000e+000  1.3134898e-002
  1.5500000e+000  1.1921057e-002
  1.6000000e+000  1.0713044e-002
  1.6500000e+000  9.6042876e-003
  1.7000000e+000  9.4568075e-003
  1.7500000e+000  9.3154760e-003
  1.8000000e+000  8.9123312e-003
  1.8500000e+000  8.3629705e-003
  1.9000000e+000  7.7671219e-003
  1.9500000e+000  7.1370737e-003
  2.0000000e+000  6.4752869e-003
  2.1000000e+000  5.2507511e-003
  2.2000000e+000  4.9116574e-003
  2.3000000e+000  4.5597510e-003
  2.4000000e+000  4.2233233e-003
  2.5000000e+000  3.8459353e-003
  2.6000000e+000  3.6801415e-003
  2.7000000e+000  3.5562633e-003
  2.8000000e+000  3.3919176e-003
  2.9000000e+000  3.2103270e-003
  3.0000000e+000  3.0771288e-003
  3.1000000e+000  2.9847218e-003
  3.2000000e+000  2.8874934e-003
  3.3000000e+000  2.7777157e-003
  3.4000000e+000  2.6857517e-003
  3.5000000e+000  2.6337794e-003
  3.6000000e+000  2.6120153e-003
  3.7000000e+000  2.5928825e-003
  3.8000000e+000  2.5562352e-003
  3.9000000e+000  2.5009729e-003
  4.0000000e+000  2.4395911e-003
  4.2000000e+000  2.3455992e-003
  4.4000000e+000  2.2866294e-003
  4.6000000e+000  2.2004716e-003
  4.8000000e+000  2.0693565e-003
  5.0000000e+000  1.9356142e-003
  5.2000000e+000  1.8427305e-003
  5.4000000e+000  1.7971745e-003
  5.6000000e+000  1.7750213e-003
  5.8000000e+000  1.7471753e-003
  6.0000000e+000  1.6974977e-003
  6.5000000e+000  1.5052929e-003
  7.0000000e+000  1.3585964e-003
  7.5000000e+000  1.3109935e-003
  8.0000000e+000  1.2904222e-003
  8.5000000e+000  1.2377571e-003
  9.0000000e+000  1.1498845e-003
  9.5000000e+000  1.0525604e-003
  1.0000000e+001  9.7009308e-004
  1.1000000e+001  8.8139566e-004
  1.2000000e+001  8.6005364e-004
  1.3000000e+001  8.4533514e-004
  1.4000000e+001  8.0830859e-004
  1.5000000e+001  7.4926361e-004
  1.6000000e+001  6.7978000e-004
  1.7000000e+001  6.1134122e-004
  1.8000000e+001  5.5138333e-004
  1.9000000e+001  5.0323167e-004
  2.0000000e+001  4.6730812e-004
