# Supplementary material for: Statistical shape refinement and genetic algorithm calibration of design response spectra based on strong-motion records
Source: PLoS One. 2026 Jul 1;21(7):e0348599. doi: 10.1371/journal.pone.0348599 (PMC13322555; doi:10.1371/journal.pone.0348599)
Supplement: S1 File — (ZIP) [file pone.0348599.s001.zip › Data/Dynamic Amplification Factor Spectrum/Class I Site/Magnitude【4-5】 Epicentral Distance【10-30】/baLYYD021.dat]

  1.0000000e-002  1.0000438e+000
  2.0000000e-002  1.0693794e+000
  3.0000000e-002  1.1173620e+000
  4.0000000e-002  1.2796678e+000
  5.0000000e-002  1.5584146e+000
  6.0000000e-002  2.4572906e+000
  7.0000000e-002  2.8613329e+000
  8.0000000e-002  4.3867699e+000
  9.0000000e-002  4.6873084e+000
  1.0000000e-001  3.7037341e+000
  1.1000000e-001  2.7895390e+000
  1.2000000e-001  2.2733360e+000
  1.3000000e-001  1.5684922e+000
  1.4000000e-001  1.4031250e+000
  1.5000000e-001  1.2314098e+000
  1.6000000e-001  1.1617562e+000
  1.7000000e-001  1.2731479e+000
  1.8000000e-001  1.2656820e+000
  1.9000000e-001  1.4124111e+000
  2.0000000e-001  1.5523162e+000
  2.1000000e-001  1.5723801e+000
  2.2000000e-001  1.5129273e+000
  2.3000000e-001  1.4602985e+000
  2.4000000e-001  1.6772248e+000
  2.5000000e-001  1.8345040e+000
  2.6000000e-001  1.9303574e+000
  2.7000000e-001  1.9811730e+000
  2.8000000e-001  1.9528787e+000
  2.9000000e-001  1.8524449e+000
  3.0000000e-001  1.7245225e+000
  3.2000000e-001  1.5686986e+000
  3.4000000e-001  1.2506361e+000
  3.6000000e-001  1.0726265e+000
  3.8000000e-001  8.9967166e-001
  4.0000000e-001  7.6276670e-001
  4.2000000e-001  6.2004484e-001
  4.4000000e-001  5.5724980e-001
  4.6000000e-001  4.9040191e-001
  4.8000000e-001  4.3254411e-001
  5.0000000e-001  3.8956523e-001
  5.2000000e-001  3.4595008e-001
  5.4000000e-001  2.9907851e-001
  5.6000000e-001  2.6714119e-001
  5.8000000e-001  2.4151601e-001
  6.0000000e-001  2.2253883e-001
  6.2000000e-001  2.0831112e-001
  6.4000000e-001  1.9562982e-001
  6.6000000e-001  1.8273610e-001
  6.8000000e-001  1.6961854e-001
  7.0000000e-001  1.5706703e-001
  7.2000000e-001  1.4572385e-001
  7.4000000e-001  1.3574822e-001
  7.6000000e-001  1.2692332e-001
  7.8000000e-001  1.1888423e-001
  8.0000000e-001  1.1132262e-001
  8.2000000e-001  1.0408264e-001
  8.4000000e-001  9.7159161e-002
  8.6000000e-001  9.0635212e-002
  8.8000000e-001  8.4608991e-002
  9.0000000e-001  7.9143478e-002
  9.2000000e-001  7.4251565e-002
  9.4000000e-001  6.9907992e-002
  9.6000000e-001  6.6058475e-002
  9.8000000e-001  6.2630406e-002
  1.0000000e+000  5.9603235e-002
  1.0500000e+000  5.2992990e-002
  1.1000000e+000  4.7283605e-002
  1.1500000e+000  4.2254187e-002
  1.2000000e+000  3.7888536e-002
  1.2500000e+000  3.4261047e-002
  1.3000000e+000  3.1335243e-002
  1.3500000e+000  2.9035526e-002
  1.4000000e+000  2.7053215e-002
  1.4500000e+000  2.5304521e-002
  1.5000000e+000  2.3779658e-002
  1.5500000e+000  2.2434386e-002
  1.6000000e+000  2.1248087e-002
  1.6500000e+000  2.0189246e-002
  1.7000000e+000  1.9239941e-002
  1.7500000e+000  1.8394967e-002
  1.8000000e+000  1.7626064e-002
  1.8500000e+000  1.6915373e-002
  1.9000000e+000  1.6244458e-002
  1.9500000e+000  1.5599470e-002
  2.0000000e+000  1.4987896e-002
  2.1000000e+000  1.3866951e-002
  2.2000000e+000  1.2852919e-002
  2.3000000e+000  1.1944253e-002
  2.4000000e+000  1.1107116e-002
  2.5000000e+000  1.0378524e-002
  2.6000000e+000  9.7390105e-003
  2.7000000e+000  9.1620286e-003
  2.8000000e+000  8.6560407e-003
  2.9000000e+000  8.2043626e-003
  3.0000000e+000  7.7893718e-003
  3.1000000e+000  7.4107928e-003
  3.2000000e+000  7.0660320e-003
  3.3000000e+000  6.7691953e-003
  3.4000000e+000  6.5322706e-003
  3.5000000e+000  6.3225187e-003
  3.6000000e+000  6.1224071e-003
  3.7000000e+000  5.9297366e-003
  3.8000000e+000  5.7473171e-003
  3.9000000e+000  5.5780232e-003
  4.0000000e+000  5.4216878e-003
  4.2000000e+000  5.1369716e-003
  4.4000000e+000  4.8774190e-003
  4.6000000e+000  4.6443437e-003
  4.8000000e+000  4.4371000e-003
  5.0000000e+000  4.2464085e-003
  5.2000000e+000  4.0661590e-003
  5.4000000e+000  3.8990005e-003
  5.6000000e+000  3.7506051e-003
  5.8000000e+000  3.6225693e-003
  6.0000000e+000  3.5107176e-003
  6.5000000e+000  3.2586888e-003
  7.0000000e+000  3.0171667e-003
  7.5000000e+000  2.8092617e-003
  8.0000000e+000  2.6456659e-003
  8.5000000e+000  2.5107361e-003
  9.0000000e+000  2.3839354e-003
  9.5000000e+000  2.2574221e-003
  1.0000000e+001  2.1343906e-003
  1.1000000e+001  1.9225152e-003
  1.2000000e+001  1.7686977e-003
  1.3000000e+001  1.6553302e-003
  1.4000000e+001  1.5589202e-003
  1.5000000e+001  1.4666516e-003
  1.6000000e+001  1.3756196e-003
  1.7000000e+001  1.2876481e-003
  1.8000000e+001  1.2054991e-003
  1.9000000e+001  1.1311786e-003
  2.0000000e+001  1.0655593e-003
