# Supplementary material for: Statistical shape refinement and genetic algorithm calibration of design response spectra based on strong-motion records
Source: PLoS One. 2026 Jul 1;21(7):e0348599. doi: 10.1371/journal.pone.0348599 (PMC13322555; doi:10.1371/journal.pone.0348599)
Supplement: S1 File — (ZIP) [file pone.0348599.s001.zip › Data/Dynamic Amplification Factor Spectrum/Class I Site/Magnitude【4-5】 Epicentral Distance【10-30】/baLYYD022.dat]

  1.0000000e-002  1.0000410e+000
  2.0000000e-002  1.0636578e+000
  3.0000000e-002  1.1020169e+000
  4.0000000e-002  1.5882237e+000
  5.0000000e-002  1.4981394e+000
  6.0000000e-002  2.1883332e+000
  7.0000000e-002  2.2202523e+000
  8.0000000e-002  3.0654288e+000
  9.0000000e-002  2.4336288e+000
  1.0000000e-001  1.8185445e+000
  1.1000000e-001  1.5167878e+000
  1.2000000e-001  1.5435817e+000
  1.3000000e-001  1.4960617e+000
  1.4000000e-001  1.6478200e+000
  1.5000000e-001  1.9082973e+000
  1.6000000e-001  2.0203618e+000
  1.7000000e-001  2.0238585e+000
  1.8000000e-001  2.1988120e+000
  1.9000000e-001  2.3773506e+000
  2.0000000e-001  2.4233130e+000
  2.1000000e-001  2.4299626e+000
  2.2000000e-001  2.3508134e+000
  2.3000000e-001  2.0608138e+000
  2.4000000e-001  2.0790059e+000
  2.5000000e-001  2.0559562e+000
  2.6000000e-001  2.0371206e+000
  2.7000000e-001  1.9970728e+000
  2.8000000e-001  1.9778713e+000
  2.9000000e-001  1.8658241e+000
  3.0000000e-001  1.7963517e+000
  3.2000000e-001  1.3188904e+000
  3.4000000e-001  9.2447086e-001
  3.6000000e-001  6.7160423e-001
  3.8000000e-001  4.7730069e-001
  4.0000000e-001  3.9275568e-001
  4.2000000e-001  3.1507410e-001
  4.4000000e-001  2.6338168e-001
  4.6000000e-001  2.3962566e-001
  4.8000000e-001  2.1767195e-001
  5.0000000e-001  1.9922314e-001
  5.2000000e-001  1.9629865e-001
  5.4000000e-001  1.9160933e-001
  5.6000000e-001  1.7066281e-001
  5.8000000e-001  1.4399086e-001
  6.0000000e-001  1.2744753e-001
  6.2000000e-001  1.2419491e-001
  6.4000000e-001  1.2452048e-001
  6.6000000e-001  1.1972045e-001
  6.8000000e-001  1.1074947e-001
  7.0000000e-001  1.0407577e-001
  7.2000000e-001  9.2161518e-002
  7.4000000e-001  8.1506313e-002
  7.6000000e-001  7.3355447e-002
  7.8000000e-001  6.6268640e-002
  8.0000000e-001  6.0587675e-002
  8.2000000e-001  5.6531197e-002
  8.4000000e-001  5.4927818e-002
  8.6000000e-001  5.3580283e-002
  8.8000000e-001  5.2401430e-002
  9.0000000e-001  5.1193729e-002
  9.2000000e-001  4.9763308e-002
  9.4000000e-001  4.7997742e-002
  9.6000000e-001  4.5879746e-002
  9.8000000e-001  4.3476189e-002
  1.0000000e+000  4.0914012e-002
  1.0500000e+000  3.4743479e-002
  1.1000000e+000  3.0253876e-002
  1.1500000e+000  2.7672628e-002
  1.2000000e+000  2.6440173e-002
  1.2500000e+000  2.5762223e-002
  1.3000000e+000  2.5024224e-002
  1.3500000e+000  2.3993548e-002
  1.4000000e+000  2.2681584e-002
  1.4500000e+000  2.1178733e-002
  1.5000000e+000  1.9665923e-002
  1.5500000e+000  1.8285478e-002
  1.6000000e+000  1.7053038e-002
  1.6500000e+000  1.5974639e-002
  1.7000000e+000  1.5099426e-002
  1.7500000e+000  1.4386859e-002
  1.8000000e+000  1.3811632e-002
  1.8500000e+000  1.3344152e-002
  1.9000000e+000  1.2935174e-002
  1.9500000e+000  1.2580701e-002
  2.0000000e+000  1.2258138e-002
  2.1000000e+000  1.1624723e-002
  2.2000000e+000  1.1019149e-002
  2.3000000e+000  1.0415230e-002
  2.4000000e+000  9.8335248e-003
  2.5000000e+000  9.2260807e-003
  2.6000000e+000  8.6776948e-003
  2.7000000e+000  8.2010768e-003
  2.8000000e+000  7.7247154e-003
  2.9000000e+000  7.2948468e-003
  3.0000000e+000  6.9496982e-003
  3.1000000e+000  6.6357462e-003
  3.2000000e+000  6.3187390e-003
  3.3000000e+000  6.0361661e-003
  3.4000000e+000  5.8036058e-003
  3.5000000e+000  5.6026860e-003
  3.6000000e+000  5.4069391e-003
  3.7000000e+000  5.2129946e-003
  3.8000000e+000  5.0367564e-003
  3.9000000e+000  4.8900074e-003
  4.0000000e+000  4.7671627e-003
  4.2000000e+000  4.5254993e-003
  4.4000000e+000  4.2441503e-003
  4.6000000e+000  3.9908955e-003
  4.8000000e+000  3.8167190e-003
  5.0000000e+000  3.6814602e-003
  5.2000000e+000  3.5273941e-003
  5.4000000e+000  3.3446924e-003
  5.6000000e+000  3.1635849e-003
  5.8000000e+000  3.0148988e-003
  6.0000000e+000  2.9061963e-003
  6.5000000e+000  2.7046387e-003
  7.0000000e+000  2.4538755e-003
  7.5000000e+000  2.2100438e-003
  8.0000000e+000  2.0683167e-003
  8.5000000e+000  2.0025301e-003
  9.0000000e+000  1.9394119e-003
  9.5000000e+000  1.8397105e-003
  1.0000000e+001  1.7085966e-003
  1.1000000e+001  1.4517664e-003
  1.2000000e+001  1.3013610e-003
  1.3000000e+001  1.2445205e-003
  1.4000000e+001  1.2167131e-003
  1.5000000e+001  1.1750500e-003
  1.6000000e+001  1.1082007e-003
  1.7000000e+001  1.0228785e-003
  1.8000000e+001  9.3097616e-004
  1.9000000e+001  8.4280554e-004
  2.0000000e+001  7.6497105e-004
