# Supplementary material for: Statistical shape refinement and genetic algorithm calibration of design response spectra based on strong-motion records
Source: PLoS One. 2026 Jul 1;21(7):e0348599. doi: 10.1371/journal.pone.0348599 (PMC13322555; doi:10.1371/journal.pone.0348599)
Supplement: S1 File — (ZIP) [file pone.0348599.s001.zip › Data/Dynamic Amplification Factor Spectrum/Class I Site/Magnitude【4-5】 Epicentral Distance【10-30】/baLYYD025.dat]

  1.0000000e-002  1.0000019e+000
  2.0000000e-002  1.0178747e+000
  3.0000000e-002  1.3714599e+000
  4.0000000e-002  1.6806163e+000
  5.0000000e-002  2.3739560e+000
  6.0000000e-002  2.8536988e+000
  7.0000000e-002  2.9229509e+000
  8.0000000e-002  2.6395521e+000
  9.0000000e-002  2.2294660e+000
  1.0000000e-001  2.3547786e+000
  1.1000000e-001  2.3504233e+000
  1.2000000e-001  2.2210485e+000
  1.3000000e-001  2.0230878e+000
  1.4000000e-001  1.7437746e+000
  1.5000000e-001  1.5519286e+000
  1.6000000e-001  1.3515448e+000
  1.7000000e-001  1.2396037e+000
  1.8000000e-001  1.1042249e+000
  1.9000000e-001  9.4902181e-001
  2.0000000e-001  8.1992064e-001
  2.1000000e-001  7.1516847e-001
  2.2000000e-001  6.1562889e-001
  2.3000000e-001  5.1808343e-001
  2.4000000e-001  4.2883281e-001
  2.5000000e-001  3.8225536e-001
  2.6000000e-001  3.5044426e-001
  2.7000000e-001  3.2011380e-001
  2.8000000e-001  2.9438654e-001
  2.9000000e-001  2.7390114e-001
  3.0000000e-001  2.5546587e-001
  3.2000000e-001  2.1864779e-001
  3.4000000e-001  1.8766735e-001
  3.6000000e-001  1.6465944e-001
  3.8000000e-001  1.4281921e-001
  4.0000000e-001  1.2212626e-001
  4.2000000e-001  1.0627379e-001
  4.4000000e-001  9.5510381e-002
  4.6000000e-001  8.7479819e-002
  4.8000000e-001  8.0251410e-002
  5.0000000e-001  7.3264258e-002
  5.2000000e-001  6.6700404e-002
  5.4000000e-001  6.0805161e-002
  5.6000000e-001  5.5638323e-002
  5.8000000e-001  5.1121049e-002
  6.0000000e-001  4.7138356e-002
  6.2000000e-001  4.3605695e-002
  6.4000000e-001  4.0488278e-002
  6.6000000e-001  3.7762568e-002
  6.8000000e-001  3.5396546e-002
  7.0000000e-001  3.3345948e-002
  7.2000000e-001  3.1556258e-002
  7.4000000e-001  2.9967634e-002
  7.6000000e-001  2.8521704e-002
  7.8000000e-001  2.7166470e-002
  8.0000000e-001  2.5866138e-002
  8.2000000e-001  2.4598678e-002
  8.4000000e-001  2.3352838e-002
  8.6000000e-001  2.2124927e-002
  8.8000000e-001  2.0917641e-002
  9.0000000e-001  1.9739022e-002
  9.2000000e-001  1.8599583e-002
  9.4000000e-001  1.7508830e-002
  9.6000000e-001  1.6473842e-002
  9.8000000e-001  1.5514764e-002
  1.0000000e+000  1.4639960e-002
  1.0500000e+000  1.3617000e-002
  1.1000000e+000  1.2752582e-002
  1.1500000e+000  1.1853796e-002
  1.2000000e+000  1.0959650e-002
  1.2500000e+000  1.0550738e-002
  1.3000000e+000  1.0107972e-002
  1.3500000e+000  9.6465366e-003
  1.4000000e+000  9.1915828e-003
  1.4500000e+000  8.7587228e-003
  1.5000000e+000  8.3583642e-003
  1.5500000e+000  7.9934920e-003
  1.6000000e+000  7.6648595e-003
  1.6500000e+000  7.3691489e-003
  1.7000000e+000  7.1030508e-003
  1.7500000e+000  6.8637320e-003
  1.8000000e+000  6.6469138e-003
  1.8500000e+000  6.4497079e-003
  1.9000000e+000  6.2698319e-003
  1.9500000e+000  6.1045836e-003
  2.0000000e+000  5.9512763e-003
  2.1000000e+000  5.6710102e-003
  2.2000000e+000  5.4188444e-003
  2.3000000e+000  5.1877637e-003
  2.4000000e+000  4.9712848e-003
  2.5000000e+000  4.7703830e-003
  2.6000000e+000  4.5814183e-003
  2.7000000e+000  4.4019185e-003
  2.8000000e+000  4.2333230e-003
  2.9000000e+000  4.0746002e-003
  3.0000000e+000  3.9235517e-003
  3.1000000e+000  3.7801295e-003
  3.2000000e+000  3.6454205e-003
  3.3000000e+000  3.5274501e-003
  3.4000000e+000  3.4155126e-003
  3.5000000e+000  3.3092560e-003
  3.6000000e+000  3.2087459e-003
  3.7000000e+000  3.1138429e-003
  3.8000000e+000  3.0239580e-003
  3.9000000e+000  2.9383542e-003
  4.0000000e+000  2.8565591e-003
  4.2000000e+000  2.7043695e-003
  4.4000000e+000  2.5681722e-003
  4.6000000e+000  2.4462975e-003
  4.8000000e+000  2.3349799e-003
  5.0000000e+000  2.2317695e-003
  5.2000000e+000  2.1363926e-003
  5.4000000e+000  2.0492598e-003
  5.6000000e+000  1.9700968e-003
  5.8000000e+000  1.8977597e-003
  6.0000000e+000  1.8307988e-003
  6.5000000e+000  1.6805167e-003
  7.0000000e+000  1.5516405e-003
  7.5000000e+000  1.4436765e-003
  8.0000000e+000  1.3525493e-003
  8.5000000e+000  1.2727530e-003
  9.0000000e+000  1.2007066e-003
  9.5000000e+000  1.1350726e-003
  1.0000000e+001  1.0756104e-003
  1.1000000e+001  9.7445285e-004
  1.2000000e+001  8.9322098e-004
  1.3000000e+001  8.2607450e-004
  1.4000000e+001  7.6844398e-004
  1.5000000e+001  7.1768506e-004
  1.6000000e+001  6.7244921e-004
  1.7000000e+001  6.3200699e-004
  1.8000000e+001  5.9585390e-004
  1.9000000e+001  5.6354520e-004
  2.0000000e+001  5.3465041e-004
