# Supplementary material for: Statistical shape refinement and genetic algorithm calibration of design response spectra based on strong-motion records
Source: PLoS One. 2026 Jul 1;21(7):e0348599. doi: 10.1371/journal.pone.0348599 (PMC13322555; doi:10.1371/journal.pone.0348599)
Supplement: S1 File — (ZIP) [file pone.0348599.s001.zip › Data/Dynamic Amplification Factor Spectrum/Class I Site/Magnitude【4-5】 Epicentral Distance【10-30】/baLYYD026.dat]

  1.0000000e-002  1.0000240e+000
  2.0000000e-002  1.0072033e+000
  3.0000000e-002  1.1409161e+000
  4.0000000e-002  1.3169647e+000
  5.0000000e-002  2.1461207e+000
  6.0000000e-002  3.3906607e+000
  7.0000000e-002  2.7575579e+000
  8.0000000e-002  2.4819205e+000
  9.0000000e-002  2.6882131e+000
  1.0000000e-001  2.6339762e+000
  1.1000000e-001  2.4082637e+000
  1.2000000e-001  2.1105170e+000
  1.3000000e-001  1.9590986e+000
  1.4000000e-001  1.7833548e+000
  1.5000000e-001  1.6183315e+000
  1.6000000e-001  1.5330002e+000
  1.7000000e-001  1.4693220e+000
  1.8000000e-001  1.2467558e+000
  1.9000000e-001  1.0814626e+000
  2.0000000e-001  9.8020926e-001
  2.1000000e-001  8.5176028e-001
  2.2000000e-001  7.1331087e-001
  2.3000000e-001  6.1009692e-001
  2.4000000e-001  5.5052633e-001
  2.5000000e-001  4.8702485e-001
  2.6000000e-001  4.3039168e-001
  2.7000000e-001  3.9504737e-001
  2.8000000e-001  3.6330919e-001
  2.9000000e-001  3.3294716e-001
  3.0000000e-001  3.0534424e-001
  3.2000000e-001  2.7417932e-001
  3.4000000e-001  2.4964799e-001
  3.6000000e-001  2.2493690e-001
  3.8000000e-001  2.0423241e-001
  4.0000000e-001  1.8678909e-001
  4.2000000e-001  1.7009777e-001
  4.4000000e-001  1.5437346e-001
  4.6000000e-001  1.4092937e-001
  4.8000000e-001  1.3002746e-001
  5.0000000e-001  1.2093880e-001
  5.2000000e-001  1.1286288e-001
  5.4000000e-001  1.0543034e-001
  5.6000000e-001  9.8618906e-002
  5.8000000e-001  9.3442338e-002
  6.0000000e-001  8.9533517e-002
  6.2000000e-001  8.5650805e-002
  6.4000000e-001  8.1594087e-002
  6.6000000e-001  7.7355933e-002
  6.8000000e-001  7.2989224e-002
  7.0000000e-001  6.8596274e-002
  7.2000000e-001  6.4296748e-002
  7.4000000e-001  6.0196875e-002
  7.6000000e-001  5.6573269e-002
  7.8000000e-001  5.3663033e-002
  8.0000000e-001  5.1030072e-002
  8.2000000e-001  4.8639005e-002
  8.4000000e-001  4.6484709e-002
  8.6000000e-001  4.4551606e-002
  8.8000000e-001  4.2816838e-002
  9.0000000e-001  4.1255743e-002
  9.2000000e-001  3.9842755e-002
  9.4000000e-001  3.8552333e-002
  9.6000000e-001  3.7360581e-002
  9.8000000e-001  3.6247078e-002
  1.0000000e+000  3.5195048e-002
  1.0500000e+000  3.2754291e-002
  1.1000000e+000  3.0494025e-002
  1.1500000e+000  2.8361067e-002
  1.2000000e+000  2.6351438e-002
  1.2500000e+000  2.4476324e-002
  1.3000000e+000  2.2749875e-002
  1.3500000e+000  2.1175507e-002
  1.4000000e+000  1.9750627e-002
  1.4500000e+000  1.8509630e-002
  1.5000000e+000  1.7412334e-002
  1.5500000e+000  1.6430402e-002
  1.6000000e+000  1.5552585e-002
  1.6500000e+000  1.4766439e-002
  1.7000000e+000  1.4060065e-002
  1.7500000e+000  1.3423312e-002
  1.8000000e+000  1.2845723e-002
  1.8500000e+000  1.2320715e-002
  1.9000000e+000  1.1840030e-002
  1.9500000e+000  1.1395245e-002
  2.0000000e+000  1.0983102e-002
  2.1000000e+000  1.0243248e-002
  2.2000000e+000  9.5904020e-003
  2.3000000e+000  9.0130426e-003
  2.4000000e+000  8.4919915e-003
  2.5000000e+000  8.0222691e-003
  2.6000000e+000  7.5950227e-003
  2.7000000e+000  7.2009439e-003
  2.8000000e+000  6.8409808e-003
  2.9000000e+000  6.5256206e-003
  3.0000000e+000  6.2326893e-003
  3.1000000e+000  5.9609964e-003
  3.2000000e+000  5.7118743e-003
  3.3000000e+000  5.4818268e-003
  3.4000000e+000  5.2656005e-003
  3.5000000e+000  5.0613789e-003
  3.6000000e+000  4.8707205e-003
  3.7000000e+000  4.6949421e-003
  3.8000000e+000  4.5328082e-003
  3.9000000e+000  4.3812194e-003
  4.0000000e+000  4.2372911e-003
  4.2000000e+000  3.9689036e-003
  4.4000000e+000  3.7306582e-003
  4.6000000e+000  3.5232359e-003
  4.8000000e+000  3.3377311e-003
  5.0000000e+000  3.1663211e-003
  5.2000000e+000  3.0082009e-003
  5.4000000e+000  2.8659686e-003
  5.6000000e+000  2.7404181e-003
  5.8000000e+000  2.6290138e-003
  6.0000000e+000  2.5275228e-003
  6.5000000e+000  2.2971993e-003
  7.0000000e+000  2.0954015e-003
  7.5000000e+000  1.9310419e-003
  8.0000000e+000  1.7989696e-003
  8.5000000e+000  1.6852513e-003
  9.0000000e+000  1.5806587e-003
  9.5000000e+000  1.4832571e-003
  1.0000000e+001  1.3946999e-003
  1.1000000e+001  1.2493826e-003
  1.2000000e+001  1.1418535e-003
  1.3000000e+001  1.0578176e-003
  1.4000000e+001  9.8552517e-004
  1.5000000e+001  9.1940752e-004
  1.6000000e+001  8.5803155e-004
  1.7000000e+001  8.0161926e-004
  1.8000000e+001  7.5101931e-004
  1.9000000e+001  7.0620555e-004
  2.0000000e+001  6.6666947e-004
