# Supplementary material for: Statistical shape refinement and genetic algorithm calibration of design response spectra based on strong-motion records
Source: PLoS One. 2026 Jul 1;21(7):e0348599. doi: 10.1371/journal.pone.0348599 (PMC13322555; doi:10.1371/journal.pone.0348599)
Supplement: S1 File — (ZIP) [file pone.0348599.s001.zip › Data/Dynamic Amplification Factor Spectrum/Class I Site/Magnitude【4-5】 Epicentral Distance【10-30】/baLYYD027.dat]

  1.0000000e-002  1.0000854e+000
  2.0000000e-002  1.1671533e+000
  3.0000000e-002  1.3085150e+000
  4.0000000e-002  2.2219090e+000
  5.0000000e-002  4.1050953e+000
  6.0000000e-002  4.9776287e+000
  7.0000000e-002  5.0534021e+000
  8.0000000e-002  2.7872161e+000
  9.0000000e-002  2.3639597e+000
  1.0000000e-001  2.5803783e+000
  1.1000000e-001  2.6064132e+000
  1.2000000e-001  2.5889667e+000
  1.3000000e-001  2.7359169e+000
  1.4000000e-001  2.6999588e+000
  1.5000000e-001  2.3004691e+000
  1.6000000e-001  1.8818314e+000
  1.7000000e-001  1.5030614e+000
  1.8000000e-001  1.2999871e+000
  1.9000000e-001  1.1175181e+000
  2.0000000e-001  9.1140247e-001
  2.1000000e-001  9.1799060e-001
  2.2000000e-001  8.7648910e-001
  2.3000000e-001  8.0617402e-001
  2.4000000e-001  7.7066150e-001
  2.5000000e-001  7.1854309e-001
  2.6000000e-001  6.5173373e-001
  2.7000000e-001  5.8178275e-001
  2.8000000e-001  5.6993634e-001
  2.9000000e-001  5.8008243e-001
  3.0000000e-001  5.4257122e-001
  3.2000000e-001  4.5294198e-001
  3.4000000e-001  4.1964633e-001
  3.6000000e-001  3.9012194e-001
  3.8000000e-001  3.8076679e-001
  4.0000000e-001  3.9850173e-001
  4.2000000e-001  3.9994014e-001
  4.4000000e-001  3.6781530e-001
  4.6000000e-001  3.3330094e-001
  4.8000000e-001  2.9197845e-001
  5.0000000e-001  2.5285353e-001
  5.2000000e-001  2.3319907e-001
  5.4000000e-001  2.0720396e-001
  5.6000000e-001  1.8236330e-001
  5.8000000e-001  1.6240571e-001
  6.0000000e-001  1.4697789e-001
  6.2000000e-001  1.3373860e-001
  6.4000000e-001  1.2365261e-001
  6.6000000e-001  1.1782464e-001
  6.8000000e-001  1.1503971e-001
  7.0000000e-001  1.1079183e-001
  7.2000000e-001  1.0521348e-001
  7.4000000e-001  9.8927473e-002
  7.6000000e-001  9.2291174e-002
  7.8000000e-001  8.5767575e-002
  8.0000000e-001  7.9671936e-002
  8.2000000e-001  7.4167190e-002
  8.4000000e-001  6.9296718e-002
  8.6000000e-001  6.5032660e-002
  8.8000000e-001  6.1308746e-002
  9.0000000e-001  5.8044946e-002
  9.2000000e-001  5.5456413e-002
  9.4000000e-001  5.6292814e-002
  9.6000000e-001  5.9008831e-002
  9.8000000e-001  6.0757064e-002
  1.0000000e+000  6.0851942e-002
  1.0500000e+000  5.5505315e-002
  1.1000000e+000  5.4387582e-002
  1.1500000e+000  4.9202589e-002
  1.2000000e+000  4.5561895e-002
  1.2500000e+000  4.3466030e-002
  1.3000000e+000  4.0239747e-002
  1.3500000e+000  3.6015596e-002
  1.4000000e+000  3.2766043e-002
  1.4500000e+000  3.0612335e-002
  1.5000000e+000  2.8474099e-002
  1.5500000e+000  2.7529917e-002
  1.6000000e+000  2.6028236e-002
  1.6500000e+000  2.4099001e-002
  1.7000000e+000  2.2523901e-002
  1.7500000e+000  2.1859024e-002
  1.8000000e+000  2.1161550e-002
  1.8500000e+000  2.0428466e-002
  1.9000000e+000  1.9664615e-002
  1.9500000e+000  1.8876269e-002
  2.0000000e+000  1.8073911e-002
  2.1000000e+000  1.6456507e-002
  2.2000000e+000  1.4889846e-002
  2.3000000e+000  1.3427621e-002
  2.4000000e+000  1.2087195e-002
  2.5000000e+000  1.0890292e-002
  2.6000000e+000  9.8349057e-003
  2.7000000e+000  8.9251709e-003
  2.8000000e+000  8.1490576e-003
  2.9000000e+000  7.4822327e-003
  3.0000000e+000  6.9158761e-003
  3.1000000e+000  6.4403305e-003
  3.2000000e+000  6.0342460e-003
  3.3000000e+000  5.6807910e-003
  3.4000000e+000  5.3749496e-003
  3.5000000e+000  5.1134069e-003
  3.6000000e+000  4.8871720e-003
  3.7000000e+000  4.6852874e-003
  3.8000000e+000  4.5011417e-003
  3.9000000e+000  4.3334985e-003
  4.0000000e+000  4.1856329e-003
  4.2000000e+000  3.9389264e-003
  4.4000000e+000  3.7247853e-003
  4.6000000e+000  3.5278058e-003
  4.8000000e+000  3.3529252e-003
  5.0000000e+000  3.2017083e-003
  5.2000000e+000  3.0647880e-003
  5.4000000e+000  2.9325845e-003
  5.6000000e+000  2.8032999e-003
  5.8000000e+000  2.6810757e-003
  6.0000000e+000  2.5702079e-003
  6.5000000e+000  2.3410380e-003
  7.0000000e+000  2.1431751e-003
  7.5000000e+000  1.9591380e-003
  8.0000000e+000  1.8039285e-003
  8.5000000e+000  1.6822214e-003
  9.0000000e+000  1.5807091e-003
  9.5000000e+000  1.4878732e-003
  1.0000000e+001  1.3987942e-003
  1.1000000e+001  1.2367949e-003
  1.2000000e+001  1.1103652e-003
  1.3000000e+001  1.0189592e-003
  1.4000000e+001  9.4962077e-004
  1.5000000e+001  8.9057819e-004
  1.6000000e+001  8.3570175e-004
  1.7000000e+001  7.8325575e-004
  1.8000000e+001  7.3360610e-004
  1.9000000e+001  6.8764362e-004
  2.0000000e+001  6.4605149e-004
