# Supplementary material for: Statistical shape refinement and genetic algorithm calibration of design response spectra based on strong-motion records
Source: PLoS One. 2026 Jul 1;21(7):e0348599. doi: 10.1371/journal.pone.0348599 (PMC13322555; doi:10.1371/journal.pone.0348599)
Supplement: S1 File — (ZIP) [file pone.0348599.s001.zip › Data/Dynamic Amplification Factor Spectrum/Class I Site/Magnitude【4-5】 Epicentral Distance【10-30】/baLYYD028.dat]

  1.0000000e-002  1.0001013e+000
  2.0000000e-002  1.0454692e+000
  3.0000000e-002  1.0608966e+000
  4.0000000e-002  1.3288345e+000
  5.0000000e-002  1.7421453e+000
  6.0000000e-002  2.4236995e+000
  7.0000000e-002  3.0848845e+000
  8.0000000e-002  2.7089553e+000
  9.0000000e-002  2.3941476e+000
  1.0000000e-001  1.9319148e+000
  1.1000000e-001  1.9919881e+000
  1.2000000e-001  2.0413007e+000
  1.3000000e-001  1.6121017e+000
  1.4000000e-001  1.6051079e+000
  1.5000000e-001  1.6213554e+000
  1.6000000e-001  1.5042423e+000
  1.7000000e-001  1.4003482e+000
  1.8000000e-001  1.2135188e+000
  1.9000000e-001  1.0587474e+000
  2.0000000e-001  1.0163236e+000
  2.1000000e-001  1.0126048e+000
  2.2000000e-001  9.7290970e-001
  2.3000000e-001  9.1537903e-001
  2.4000000e-001  8.4414094e-001
  2.5000000e-001  8.2502534e-001
  2.6000000e-001  7.9492525e-001
  2.7000000e-001  7.4716968e-001
  2.8000000e-001  7.8044639e-001
  2.9000000e-001  7.8757776e-001
  3.0000000e-001  7.6505870e-001
  3.2000000e-001  6.2354634e-001
  3.4000000e-001  5.1498103e-001
  3.6000000e-001  4.7115405e-001
  3.8000000e-001  4.1276452e-001
  4.0000000e-001  3.6047039e-001
  4.2000000e-001  3.3046599e-001
  4.4000000e-001  3.0363006e-001
  4.6000000e-001  2.8166042e-001
  4.8000000e-001  2.5956551e-001
  5.0000000e-001  2.3415657e-001
  5.2000000e-001  2.0816206e-001
  5.4000000e-001  1.8614750e-001
  5.6000000e-001  1.6923791e-001
  5.8000000e-001  1.5620955e-001
  6.0000000e-001  1.4459660e-001
  6.2000000e-001  1.3275303e-001
  6.4000000e-001  1.2030880e-001
  6.6000000e-001  1.0788791e-001
  6.8000000e-001  9.6277587e-002
  7.0000000e-001  8.6205514e-002
  7.2000000e-001  7.8109769e-002
  7.4000000e-001  7.1981262e-002
  7.6000000e-001  6.7279611e-002
  7.8000000e-001  6.3690666e-002
  8.0000000e-001  6.0846324e-002
  8.2000000e-001  5.8384999e-002
  8.4000000e-001  5.6062236e-002
  8.6000000e-001  5.3718887e-002
  8.8000000e-001  5.1311048e-002
  9.0000000e-001  4.8848331e-002
  9.2000000e-001  4.6319230e-002
  9.4000000e-001  4.3747076e-002
  9.6000000e-001  4.1207964e-002
  9.8000000e-001  3.8737514e-002
  1.0000000e+000  3.6345165e-002
  1.0500000e+000  3.0982842e-002
  1.1000000e+000  2.7214263e-002
  1.1500000e+000  2.5474510e-002
  1.2000000e+000  2.3659336e-002
  1.2500000e+000  2.1888458e-002
  1.3000000e+000  2.0225791e-002
  1.3500000e+000  1.8701756e-002
  1.4000000e+000  1.7318960e-002
  1.4500000e+000  1.6112891e-002
  1.5000000e+000  1.5036990e-002
  1.5500000e+000  1.4109967e-002
  1.6000000e+000  1.3326956e-002
  1.6500000e+000  1.2622258e-002
  1.7000000e+000  1.1949804e-002
  1.7500000e+000  1.1343095e-002
  1.8000000e+000  1.0813191e-002
  1.8500000e+000  1.0334306e-002
  1.9000000e+000  9.9086735e-003
  1.9500000e+000  9.5300808e-003
  2.0000000e+000  9.1778593e-003
  2.1000000e+000  8.5363197e-003
  2.2000000e+000  7.9536196e-003
  2.3000000e+000  7.3641402e-003
  2.4000000e+000  6.8797696e-003
  2.5000000e+000  6.4961229e-003
  2.6000000e+000  6.1296393e-003
  2.7000000e+000  5.7801602e-003
  2.8000000e+000  5.4405881e-003
  2.9000000e+000  5.0941266e-003
  3.0000000e+000  4.7720230e-003
  3.1000000e+000  4.5226946e-003
  3.2000000e+000  4.3368857e-003
  3.3000000e+000  4.1616235e-003
  3.4000000e+000  4.0256594e-003
  3.5000000e+000  3.9257499e-003
  3.6000000e+000  3.8390652e-003
  3.7000000e+000  3.7472122e-003
  3.8000000e+000  3.6476457e-003
  3.9000000e+000  3.5491947e-003
  4.0000000e+000  3.4614460e-003
  4.2000000e+000  3.3229698e-003
  4.4000000e+000  3.1918188e-003
  4.6000000e+000  3.0311933e-003
  4.8000000e+000  2.8603854e-003
  5.0000000e+000  2.7165635e-003
  5.2000000e+000  2.6123897e-003
  5.4000000e+000  2.5332017e-003
  5.6000000e+000  2.4570192e-003
  5.8000000e+000  2.3713111e-003
  6.0000000e+000  2.2769437e-003
  6.5000000e+000  2.0645544e-003
  7.0000000e+000  1.9524498e-003
  7.5000000e+000  1.8940496e-003
  8.0000000e+000  1.8129064e-003
  8.5000000e+000  1.6906980e-003
  9.0000000e+000  1.5550791e-003
  9.5000000e+000  1.4331124e-003
  1.0000000e+001  1.3400528e-003
  1.1000000e+001  1.2339090e-003
  1.2000000e+001  1.1743018e-003
  1.3000000e+001  1.1073252e-003
  1.4000000e+001  1.0203177e-003
  1.5000000e+001  9.2289457e-004
  1.6000000e+001  8.2847201e-004
  1.7000000e+001  7.4638814e-004
  1.8000000e+001  6.8076219e-004
  1.9000000e+001  6.3185487e-004
  2.0000000e+001  5.9775816e-004
