# Supplementary material for: Statistical shape refinement and genetic algorithm calibration of design response spectra based on strong-motion records
Source: PLoS One. 2026 Jul 1;21(7):e0348599. doi: 10.1371/journal.pone.0348599 (PMC13322555; doi:10.1371/journal.pone.0348599)
Supplement: S1 File — (ZIP) [file pone.0348599.s001.zip › Data/Dynamic Amplification Factor Spectrum/Class I Site/Magnitude【4-5】 Epicentral Distance【10-30】/baLYYD029.dat]

  1.0000000e-002  1.0001011e+000
  2.0000000e-002  1.0132224e+000
  3.0000000e-002  1.1125538e+000
  4.0000000e-002  1.6826465e+000
  5.0000000e-002  3.0331951e+000
  6.0000000e-002  3.0316984e+000
  7.0000000e-002  2.4082509e+000
  8.0000000e-002  3.6884845e+000
  9.0000000e-002  3.5336577e+000
  1.0000000e-001  3.9106822e+000
  1.1000000e-001  2.4789970e+000
  1.2000000e-001  2.3497567e+000
  1.3000000e-001  2.6429709e+000
  1.4000000e-001  2.0540448e+000
  1.5000000e-001  1.4935425e+000
  1.6000000e-001  1.2727343e+000
  1.7000000e-001  1.2107529e+000
  1.8000000e-001  1.2168988e+000
  1.9000000e-001  1.2030292e+000
  2.0000000e-001  1.1814435e+000
  2.1000000e-001  1.1427799e+000
  2.2000000e-001  1.1637148e+000
  2.3000000e-001  1.1510142e+000
  2.4000000e-001  1.1375215e+000
  2.5000000e-001  1.1137606e+000
  2.6000000e-001  1.0629738e+000
  2.7000000e-001  9.9139479e-001
  2.8000000e-001  9.1486357e-001
  2.9000000e-001  8.4066477e-001
  3.0000000e-001  8.0307047e-001
  3.2000000e-001  8.4966937e-001
  3.4000000e-001  8.4371943e-001
  3.6000000e-001  7.7967910e-001
  3.8000000e-001  7.0003531e-001
  4.0000000e-001  6.3155430e-001
  4.2000000e-001  5.6117664e-001
  4.4000000e-001  4.8723924e-001
  4.6000000e-001  4.1651170e-001
  4.8000000e-001  3.6370620e-001
  5.0000000e-001  3.4083588e-001
  5.2000000e-001  3.1809046e-001
  5.4000000e-001  2.9674395e-001
  5.6000000e-001  2.7772217e-001
  5.8000000e-001  2.6093191e-001
  6.0000000e-001  2.4509445e-001
  6.2000000e-001  2.2937543e-001
  6.4000000e-001  2.1347022e-001
  6.6000000e-001  1.9770436e-001
  6.8000000e-001  1.8217773e-001
  7.0000000e-001  1.6768245e-001
  7.2000000e-001  1.5469149e-001
  7.4000000e-001  1.4312997e-001
  7.6000000e-001  1.3301293e-001
  7.8000000e-001  1.2420985e-001
  8.0000000e-001  1.1654533e-001
  8.2000000e-001  1.0977813e-001
  8.4000000e-001  1.0358215e-001
  8.6000000e-001  9.7753207e-002
  8.8000000e-001  9.2697307e-002
  9.0000000e-001  8.8416510e-002
  9.2000000e-001  8.4233705e-002
  9.4000000e-001  8.0182723e-002
  9.6000000e-001  7.6214714e-002
  9.8000000e-001  7.2356239e-002
  1.0000000e+000  6.8622721e-002
  1.0500000e+000  5.9852692e-002
  1.1000000e+000  5.2312370e-002
  1.1500000e+000  4.6016195e-002
  1.2000000e+000  4.0665122e-002
  1.2500000e+000  3.7069003e-002
  1.3000000e+000  3.4714637e-002
  1.3500000e+000  3.2616493e-002
  1.4000000e+000  3.0825859e-002
  1.4500000e+000  2.9187092e-002
  1.5000000e+000  2.7572650e-002
  1.5500000e+000  2.6100155e-002
  1.6000000e+000  2.4774527e-002
  1.6500000e+000  2.3529866e-002
  1.7000000e+000  2.2402838e-002
  1.7500000e+000  2.1336090e-002
  1.8000000e+000  2.0304231e-002
  1.8500000e+000  1.9348923e-002
  1.9000000e+000  1.8467432e-002
  1.9500000e+000  1.7657165e-002
  2.0000000e+000  1.6938803e-002
  2.1000000e+000  1.5660950e-002
  2.2000000e+000  1.4452893e-002
  2.3000000e+000  1.3464732e-002
  2.4000000e+000  1.2583576e-002
  2.5000000e+000  1.1818216e-002
  2.6000000e+000  1.1186356e-002
  2.7000000e+000  1.0545650e-002
  2.8000000e+000  9.8955787e-003
  2.9000000e+000  9.3345218e-003
  3.0000000e+000  8.8653805e-003
  3.1000000e+000  8.4116688e-003
  3.2000000e+000  7.9693941e-003
  3.3000000e+000  7.5845187e-003
  3.4000000e+000  7.2732523e-003
  3.5000000e+000  6.9997372e-003
  3.6000000e+000  6.7165551e-003
  3.7000000e+000  6.4070992e-003
  3.8000000e+000  6.0917615e-003
  3.9000000e+000  5.8051997e-003
  4.0000000e+000  5.5705746e-003
  4.2000000e+000  5.2400932e-003
  4.4000000e+000  4.9571329e-003
  4.6000000e+000  4.6269596e-003
  4.8000000e+000  4.2984164e-003
  5.0000000e+000  4.0477586e-003
  5.2000000e+000  3.8846911e-003
  5.4000000e+000  3.7600344e-003
  5.6000000e+000  3.6185009e-003
  5.8000000e+000  3.4353081e-003
  6.0000000e+000  3.2201351e-003
  6.5000000e+000  2.7258576e-003
  7.0000000e+000  2.4827740e-003
  7.5000000e+000  2.3904678e-003
  8.0000000e+000  2.2691857e-003
  8.5000000e+000  2.0708130e-003
  9.0000000e+000  1.8451562e-003
  9.5000000e+000  1.6534027e-003
  1.0000000e+001  1.5256485e-003
  1.1000000e+001  1.4365489e-003
  1.2000000e+001  1.4290268e-003
  1.3000000e+001  1.3829774e-003
  1.4000000e+001  1.2728694e-003
  1.5000000e+001  1.1231236e-003
  1.6000000e+001  9.6651357e-004
  1.7000000e+001  8.2652771e-004
  1.8000000e+001  7.5288470e-004
  1.9000000e+001  7.5235755e-004
  2.0000000e+001  7.3259125e-004
