# Supplementary material for: Statistical shape refinement and genetic algorithm calibration of design response spectra based on strong-motion records
Source: PLoS One. 2026 Jul 1;21(7):e0348599. doi: 10.1371/journal.pone.0348599 (PMC13322555; doi:10.1371/journal.pone.0348599)
Supplement: S1 File — (ZIP) [file pone.0348599.s001.zip › Data/Dynamic Amplification Factor Spectrum/Class I Site/Magnitude【4-5】 Epicentral Distance【10-30】/baLYYD030.dat]

  1.0000000e-002  1.0000545e+000
  2.0000000e-002  1.0650379e+000
  3.0000000e-002  1.1448209e+000
  4.0000000e-002  1.3400162e+000
  5.0000000e-002  1.5300046e+000
  6.0000000e-002  2.5367358e+000
  7.0000000e-002  3.5017573e+000
  8.0000000e-002  3.3318872e+000
  9.0000000e-002  2.2531022e+000
  1.0000000e-001  1.9135229e+000
  1.1000000e-001  1.7761539e+000
  1.2000000e-001  1.5557709e+000
  1.3000000e-001  1.2588618e+000
  1.4000000e-001  1.1441909e+000
  1.5000000e-001  1.2280769e+000
  1.6000000e-001  1.3391100e+000
  1.7000000e-001  1.5628454e+000
  1.8000000e-001  1.7770602e+000
  1.9000000e-001  1.8881460e+000
  2.0000000e-001  1.9507560e+000
  2.1000000e-001  1.9660099e+000
  2.2000000e-001  1.9688294e+000
  2.3000000e-001  1.9987886e+000
  2.4000000e-001  2.0429872e+000
  2.5000000e-001  2.0522423e+000
  2.6000000e-001  2.0055145e+000
  2.7000000e-001  1.8988393e+000
  2.8000000e-001  1.7640775e+000
  2.9000000e-001  1.6403846e+000
  3.0000000e-001  1.5237541e+000
  3.2000000e-001  1.2851365e+000
  3.4000000e-001  1.1200272e+000
  3.6000000e-001  9.1233517e-001
  3.8000000e-001  7.3471232e-001
  4.0000000e-001  5.9755986e-001
  4.2000000e-001  5.0967289e-001
  4.4000000e-001  4.3105607e-001
  4.6000000e-001  3.6940234e-001
  4.8000000e-001  3.1893395e-001
  5.0000000e-001  2.7451044e-001
  5.2000000e-001  2.4745722e-001
  5.4000000e-001  2.2507666e-001
  5.6000000e-001  2.0631078e-001
  5.8000000e-001  1.9084817e-001
  6.0000000e-001  1.7739276e-001
  6.2000000e-001  1.6492254e-001
  6.4000000e-001  1.5297612e-001
  6.6000000e-001  1.4160284e-001
  6.8000000e-001  1.3108759e-001
  7.0000000e-001  1.2157872e-001
  7.2000000e-001  1.1310039e-001
  7.4000000e-001  1.0557302e-001
  7.6000000e-001  9.8860284e-002
  7.8000000e-001  9.2797549e-002
  8.0000000e-001  8.7259789e-002
  8.2000000e-001  8.2173159e-002
  8.4000000e-001  7.7491699e-002
  8.6000000e-001  7.3171865e-002
  8.8000000e-001  6.9177730e-002
  9.0000000e-001  6.5490372e-002
  9.2000000e-001  6.2119343e-002
  9.4000000e-001  5.9002182e-002
  9.6000000e-001  5.6129999e-002
  9.8000000e-001  5.3480818e-002
  1.0000000e+000  5.1032666e-002
  1.0500000e+000  4.5701326e-002
  1.1000000e+000  4.1271635e-002
  1.1500000e+000  3.7517159e-002
  1.2000000e+000  3.4310111e-002
  1.2500000e+000  3.1585251e-002
  1.3000000e+000  2.9274595e-002
  1.3500000e+000  2.7246620e-002
  1.4000000e+000  2.5444326e-002
  1.4500000e+000  2.3860528e-002
  1.5000000e+000  2.2451953e-002
  1.5500000e+000  2.1186203e-002
  1.6000000e+000  2.0016326e-002
  1.6500000e+000  1.8935789e-002
  1.7000000e+000  1.7940217e-002
  1.7500000e+000  1.7025792e-002
  1.8000000e+000  1.6206314e-002
  1.8500000e+000  1.5486193e-002
  1.9000000e+000  1.4825798e-002
  1.9500000e+000  1.4211376e-002
  2.0000000e+000  1.3633240e-002
  2.1000000e+000  1.2610990e-002
  2.2000000e+000  1.1732676e-002
  2.3000000e+000  1.0969124e-002
  2.4000000e+000  1.0263686e-002
  2.5000000e+000  9.6157410e-003
  2.6000000e+000  9.0838159e-003
  2.7000000e+000  8.5990344e-003
  2.8000000e+000  8.1318543e-003
  2.9000000e+000  7.7355565e-003
  3.0000000e+000  7.3821016e-003
  3.1000000e+000  7.0479980e-003
  3.2000000e+000  6.7449780e-003
  3.3000000e+000  6.4867648e-003
  3.4000000e+000  6.2561314e-003
  3.5000000e+000  6.0250363e-003
  3.6000000e+000  5.7861289e-003
  3.7000000e+000  5.5549354e-003
  3.8000000e+000  5.3498158e-003
  3.9000000e+000  5.1757357e-003
  4.0000000e+000  5.0238341e-003
  4.2000000e+000  4.7392538e-003
  4.4000000e+000  4.4613228e-003
  4.6000000e+000  4.2193420e-003
  4.8000000e+000  4.0161908e-003
  5.0000000e+000  3.8238180e-003
  5.2000000e+000  3.6279521e-003
  5.4000000e+000  3.5158151e-003
  5.6000000e+000  3.4055935e-003
  5.8000000e+000  3.2827624e-003
  6.0000000e+000  3.1518471e-003
  6.5000000e+000  2.8652708e-003
  7.0000000e+000  2.6796687e-003
  7.5000000e+000  2.5170420e-003
  8.0000000e+000  2.3313494e-003
  8.5000000e+000  2.1508015e-003
  9.0000000e+000  2.0310396e-003
  9.5000000e+000  1.9153646e-003
  1.0000000e+001  1.8484083e-003
  1.1000000e+001  1.7211714e-003
  1.2000000e+001  1.5553192e-003
  1.3000000e+001  1.3841040e-003
  1.4000000e+001  1.3316466e-003
  1.5000000e+001  1.2627304e-003
  1.6000000e+001  1.1772594e-003
  1.7000000e+001  1.0841907e-003
  1.8000000e+001  9.9303174e-004
  1.9000000e+001  9.6195422e-004
  2.0000000e+001  9.3809986e-004
