# Supplementary material for: Statistical shape refinement and genetic algorithm calibration of design response spectra based on strong-motion records
Source: PLoS One. 2026 Jul 1;21(7):e0348599. doi: 10.1371/journal.pone.0348599 (PMC13322555; doi:10.1371/journal.pone.0348599)
Supplement: S1 File — (ZIP) [file pone.0348599.s001.zip › Data/Dynamic Amplification Factor Spectrum/Class I Site/Magnitude【4-5】 Epicentral Distance【10-30】/baLYYD031.dat]

  1.0000000e-002  1.0000646e+000
  2.0000000e-002  1.0686400e+000
  3.0000000e-002  1.2583782e+000
  4.0000000e-002  1.7570172e+000
  5.0000000e-002  1.9170652e+000
  6.0000000e-002  2.0804610e+000
  7.0000000e-002  2.3846672e+000
  8.0000000e-002  2.0460980e+000
  9.0000000e-002  1.6359650e+000
  1.0000000e-001  1.6420514e+000
  1.1000000e-001  1.3348519e+000
  1.2000000e-001  1.1991452e+000
  1.3000000e-001  1.2839961e+000
  1.4000000e-001  1.2230184e+000
  1.5000000e-001  1.3949080e+000
  1.6000000e-001  1.5144146e+000
  1.7000000e-001  1.6104745e+000
  1.8000000e-001  1.8068158e+000
  1.9000000e-001  1.9884947e+000
  2.0000000e-001  2.1218390e+000
  2.1000000e-001  2.2418941e+000
  2.2000000e-001  2.3260912e+000
  2.3000000e-001  2.2992373e+000
  2.4000000e-001  2.3430087e+000
  2.5000000e-001  2.3126931e+000
  2.6000000e-001  2.2461148e+000
  2.7000000e-001  2.0947029e+000
  2.8000000e-001  1.8981828e+000
  2.9000000e-001  1.8090280e+000
  3.0000000e-001  1.7840553e+000
  3.2000000e-001  1.5766944e+000
  3.4000000e-001  1.2293059e+000
  3.6000000e-001  9.4808358e-001
  3.8000000e-001  7.2705366e-001
  4.0000000e-001  5.6358528e-001
  4.2000000e-001  4.3629050e-001
  4.4000000e-001  3.4131350e-001
  4.6000000e-001  2.9900673e-001
  4.8000000e-001  2.6396664e-001
  5.0000000e-001  2.2883196e-001
  5.2000000e-001  2.1164139e-001
  5.4000000e-001  1.9141600e-001
  5.6000000e-001  1.7249011e-001
  5.8000000e-001  1.5778945e-001
  6.0000000e-001  1.4656364e-001
  6.2000000e-001  1.3623981e-001
  6.4000000e-001  1.2546683e-001
  6.6000000e-001  1.1423284e-001
  6.8000000e-001  1.0445544e-001
  7.0000000e-001  9.7834683e-002
  7.2000000e-001  9.0757603e-002
  7.4000000e-001  8.4810908e-002
  7.6000000e-001  8.0221733e-002
  7.8000000e-001  7.6106243e-002
  8.0000000e-001  7.2439883e-002
  8.2000000e-001  6.9089156e-002
  8.4000000e-001  6.5943792e-002
  8.6000000e-001  6.2954799e-002
  8.8000000e-001  6.0096566e-002
  9.0000000e-001  5.7337879e-002
  9.2000000e-001  5.4669465e-002
  9.4000000e-001  5.2114112e-002
  9.6000000e-001  4.9696833e-002
  9.8000000e-001  4.7409867e-002
  1.0000000e+000  4.5249483e-002
  1.0500000e+000  4.0431331e-002
  1.1000000e+000  3.6328858e-002
  1.1500000e+000  3.2845719e-002
  1.2000000e+000  2.9873344e-002
  1.2500000e+000  2.7326453e-002
  1.3000000e+000  2.5107301e-002
  1.3500000e+000  2.3166707e-002
  1.4000000e+000  2.1515821e-002
  1.4500000e+000  2.0065892e-002
  1.5000000e+000  1.8763534e-002
  1.5500000e+000  1.7631551e-002
  1.6000000e+000  1.6665278e-002
  1.6500000e+000  1.5764182e-002
  1.7000000e+000  1.4918717e-002
  1.7500000e+000  1.4162755e-002
  1.8000000e+000  1.3464269e-002
  1.8500000e+000  1.2821520e-002
  1.9000000e+000  1.2230791e-002
  1.9500000e+000  1.1683463e-002
  2.0000000e+000  1.1181942e-002
  2.1000000e+000  1.0252255e-002
  2.2000000e+000  9.4198818e-003
  2.3000000e+000  8.6682188e-003
  2.4000000e+000  8.0019360e-003
  2.5000000e+000  7.4734071e-003
  2.6000000e+000  6.9511214e-003
  2.7000000e+000  6.4817907e-003
  2.8000000e+000  6.1089394e-003
  2.9000000e+000  5.7592333e-003
  3.0000000e+000  5.4685047e-003
  3.1000000e+000  5.2246586e-003
  3.2000000e+000  5.0011154e-003
  3.3000000e+000  4.7734495e-003
  3.4000000e+000  4.6239183e-003
  3.5000000e+000  4.5091271e-003
  3.6000000e+000  4.3765125e-003
  3.7000000e+000  4.2271957e-003
  3.8000000e+000  4.0853830e-003
  3.9000000e+000  3.9657304e-003
  4.0000000e+000  3.8617801e-003
  4.2000000e+000  3.6407485e-003
  4.4000000e+000  3.3948012e-003
  4.6000000e+000  3.2092767e-003
  4.8000000e+000  3.1024140e-003
  5.0000000e+000  3.0001471e-003
  5.2000000e+000  2.8488938e-003
  5.4000000e+000  2.6714470e-003
  5.6000000e+000  2.5220035e-003
  5.8000000e+000  2.4325230e-003
  6.0000000e+000  2.3954054e-003
  6.5000000e+000  2.3259912e-003
  7.0000000e+000  2.1062981e-003
  7.5000000e+000  1.8824322e-003
  8.0000000e+000  1.7893970e-003
  8.5000000e+000  1.7760597e-003
  9.0000000e+000  1.7428973e-003
  9.5000000e+000  1.6478104e-003
  1.0000000e+001  1.5082900e-003
  1.1000000e+001  1.2459055e-003
  1.2000000e+001  1.1321833e-003
  1.3000000e+001  1.1345789e-003
  1.4000000e+001  1.1608876e-003
  1.5000000e+001  1.1552215e-003
  1.6000000e+001  1.1058537e-003
  1.7000000e+001  1.0246330e-003
  1.8000000e+001  9.2933467e-004
  1.9000000e+001  8.3487938e-004
  2.0000000e+001  7.5081133e-004
