# Supplementary material for: Statistical shape refinement and genetic algorithm calibration of design response spectra based on strong-motion records
Source: PLoS One. 2026 Jul 1;21(7):e0348599. doi: 10.1371/journal.pone.0348599 (PMC13322555; doi:10.1371/journal.pone.0348599)
Supplement: S1 File — (ZIP) [file pone.0348599.s001.zip › Data/Dynamic Amplification Factor Spectrum/Class I Site/Magnitude【4-5】 Epicentral Distance【10-30】/baLYYD032.dat]

  1.0000000e-002  1.0000245e+000
  2.0000000e-002  1.0290836e+000
  3.0000000e-002  1.0656260e+000
  4.0000000e-002  1.2231727e+000
  5.0000000e-002  1.4381457e+000
  6.0000000e-002  1.6704053e+000
  7.0000000e-002  2.7885153e+000
  8.0000000e-002  4.9803095e+000
  9.0000000e-002  5.2611103e+000
  1.0000000e-001  3.7344878e+000
  1.1000000e-001  3.9115671e+000
  1.2000000e-001  3.9687353e+000
  1.3000000e-001  2.6547167e+000
  1.4000000e-001  1.8289387e+000
  1.5000000e-001  1.7066232e+000
  1.6000000e-001  1.5674704e+000
  1.7000000e-001  1.5031573e+000
  1.8000000e-001  1.2995923e+000
  1.9000000e-001  1.4744090e+000
  2.0000000e-001  1.6378676e+000
  2.1000000e-001  1.5632152e+000
  2.2000000e-001  1.4799197e+000
  2.3000000e-001  1.3332781e+000
  2.4000000e-001  1.3720055e+000
  2.5000000e-001  1.3679515e+000
  2.6000000e-001  1.3424156e+000
  2.7000000e-001  1.2619448e+000
  2.8000000e-001  1.1059362e+000
  2.9000000e-001  1.0224732e+000
  3.0000000e-001  9.2645682e-001
  3.2000000e-001  8.2406906e-001
  3.4000000e-001  7.1197159e-001
  3.6000000e-001  6.1356171e-001
  3.8000000e-001  4.8899394e-001
  4.0000000e-001  3.7828965e-001
  4.2000000e-001  3.0646425e-001
  4.4000000e-001  2.6029259e-001
  4.6000000e-001  2.2035766e-001
  4.8000000e-001  1.9948030e-001
  5.0000000e-001  1.8037688e-001
  5.2000000e-001  1.6497057e-001
  5.4000000e-001  1.5233216e-001
  5.6000000e-001  1.4078419e-001
  5.8000000e-001  1.2947888e-001
  6.0000000e-001  1.1853354e-001
  6.2000000e-001  1.0843041e-001
  6.4000000e-001  9.9540666e-002
  6.6000000e-001  9.1925950e-002
  6.8000000e-001  8.5419386e-002
  7.0000000e-001  7.9779501e-002
  7.2000000e-001  7.4772290e-002
  7.4000000e-001  7.0212610e-002
  7.6000000e-001  6.5990324e-002
  7.8000000e-001  6.2057647e-002
  8.0000000e-001  5.8404260e-002
  8.2000000e-001  5.5026935e-002
  8.4000000e-001  5.1917742e-002
  8.6000000e-001  4.9065814e-002
  8.8000000e-001  4.6458240e-002
  9.0000000e-001  4.4076856e-002
  9.2000000e-001  4.1899938e-002
  9.4000000e-001  3.9939556e-002
  9.6000000e-001  3.8146919e-002
  9.8000000e-001  3.6486523e-002
  1.0000000e+000  3.4945933e-002
  1.0500000e+000  3.1826490e-002
  1.1000000e+000  2.9307533e-002
  1.1500000e+000  2.7115508e-002
  1.2000000e+000  2.5155681e-002
  1.2500000e+000  2.3381106e-002
  1.3000000e+000  2.1793084e-002
  1.3500000e+000  2.0373330e-002
  1.4000000e+000  1.9100551e-002
  1.4500000e+000  1.7945222e-002
  1.5000000e+000  1.6931139e-002
  1.5500000e+000  1.6054801e-002
  1.6000000e+000  1.5258662e-002
  1.6500000e+000  1.4529597e-002
  1.7000000e+000  1.3861981e-002
  1.7500000e+000  1.3248847e-002
  1.8000000e+000  1.2683037e-002
  1.8500000e+000  1.2156211e-002
  1.9000000e+000  1.1663555e-002
  1.9500000e+000  1.1203312e-002
  2.0000000e+000  1.0773335e-002
  2.1000000e+000  9.9987030e-003
  2.2000000e+000  9.3153058e-003
  2.3000000e+000  8.7084625e-003
  2.4000000e+000  8.1725681e-003
  2.5000000e+000  7.6875005e-003
  2.6000000e+000  7.2516330e-003
  2.7000000e+000  6.8578176e-003
  2.8000000e+000  6.4960717e-003
  2.9000000e+000  6.1668197e-003
  3.0000000e+000  5.8695917e-003
  3.1000000e+000  5.5959761e-003
  3.2000000e+000  5.3392402e-003
  3.3000000e+000  5.1001815e-003
  3.4000000e+000  4.8820163e-003
  3.5000000e+000  4.6844348e-003
  3.6000000e+000  4.5364765e-003
  3.7000000e+000  4.3973799e-003
  3.8000000e+000  4.2675274e-003
  3.9000000e+000  4.1463546e-003
  4.0000000e+000  4.0323463e-003
  4.2000000e+000  3.8209912e-003
  4.4000000e+000  3.6298979e-003
  4.6000000e+000  3.4587038e-003
  4.8000000e+000  3.3041250e-003
  5.0000000e+000  3.1625958e-003
  5.2000000e+000  3.0329557e-003
  5.4000000e+000  2.9152279e-003
  5.6000000e+000  2.8085241e-003
  5.8000000e+000  2.7105938e-003
  6.0000000e+000  2.6187817e-003
  6.5000000e+000  2.4059628e-003
  7.0000000e+000  2.2175591e-003
  7.5000000e+000  2.0597287e-003
  8.0000000e+000  1.9280856e-003
  8.5000000e+000  1.8132086e-003
  9.0000000e+000  1.7089841e-003
  9.5000000e+000  1.6137221e-003
  1.0000000e+001  1.5295288e-003
  1.1000000e+001  1.3893155e-003
  1.2000000e+001  1.2787295e-003
  1.3000000e+001  1.1870840e-003
  1.4000000e+001  1.1066478e-003
  1.5000000e+001  1.0338623e-003
  1.6000000e+001  9.6764300e-004
  1.7000000e+001  9.0778976e-004
  1.8000000e+001  8.5417317e-004
  1.9000000e+001  8.0647751e-004
  2.0000000e+001  7.6420249e-004
