# Supplementary material for: Statistical shape refinement and genetic algorithm calibration of design response spectra based on strong-motion records
Source: PLoS One. 2026 Jul 1;21(7):e0348599. doi: 10.1371/journal.pone.0348599 (PMC13322555; doi:10.1371/journal.pone.0348599)
Supplement: S1 File — (ZIP) [file pone.0348599.s001.zip › Data/Dynamic Amplification Factor Spectrum/Class I Site/Magnitude【4-5】 Epicentral Distance【10-30】/baLYYD033.dat]

  1.0000000e-002  1.0000431e+000
  2.0000000e-002  9.9604479e-001
  3.0000000e-002  1.1132311e+000
  4.0000000e-002  1.9972029e+000
  5.0000000e-002  3.0962639e+000
  6.0000000e-002  3.3007986e+000
  7.0000000e-002  3.2705966e+000
  8.0000000e-002  3.6651238e+000
  9.0000000e-002  3.9999089e+000
  1.0000000e-001  3.0761756e+000
  1.1000000e-001  3.1641496e+000
  1.2000000e-001  3.0184489e+000
  1.3000000e-001  2.5338086e+000
  1.4000000e-001  1.8809375e+000
  1.5000000e-001  1.6262726e+000
  1.6000000e-001  1.8417727e+000
  1.7000000e-001  2.1428028e+000
  1.8000000e-001  2.2386168e+000
  1.9000000e-001  2.3142694e+000
  2.0000000e-001  2.1007897e+000
  2.1000000e-001  2.0477477e+000
  2.2000000e-001  1.9856110e+000
  2.3000000e-001  2.1192438e+000
  2.4000000e-001  2.2065198e+000
  2.5000000e-001  2.1172520e+000
  2.6000000e-001  2.1738854e+000
  2.7000000e-001  2.2085633e+000
  2.8000000e-001  2.0453221e+000
  2.9000000e-001  2.0438743e+000
  3.0000000e-001  2.0083770e+000
  3.2000000e-001  1.5976473e+000
  3.4000000e-001  1.2146816e+000
  3.6000000e-001  8.8201042e-001
  3.8000000e-001  6.2942075e-001
  4.0000000e-001  5.0480128e-001
  4.2000000e-001  4.1632587e-001
  4.4000000e-001  3.3489556e-001
  4.6000000e-001  2.9154360e-001
  4.8000000e-001  2.6921141e-001
  5.0000000e-001  2.4451071e-001
  5.2000000e-001  2.1731847e-001
  5.4000000e-001  1.9373439e-001
  5.6000000e-001  1.7709361e-001
  5.8000000e-001  1.6587418e-001
  6.0000000e-001  1.5661745e-001
  6.2000000e-001  1.4683939e-001
  6.4000000e-001  1.3588212e-001
  6.6000000e-001  1.2436681e-001
  6.8000000e-001  1.1421393e-001
  7.0000000e-001  1.0881424e-001
  7.2000000e-001  1.0324418e-001
  7.4000000e-001  9.7824604e-002
  7.6000000e-001  9.2787412e-002
  7.8000000e-001  8.8218117e-002
  8.0000000e-001  8.4088530e-002
  8.2000000e-001  8.0324535e-002
  8.4000000e-001  7.6852349e-002
  8.6000000e-001  7.3598479e-002
  8.8000000e-001  7.0511571e-002
  9.0000000e-001  6.7570402e-002
  9.2000000e-001  6.4761196e-002
  9.4000000e-001  6.2081187e-002
  9.6000000e-001  5.9518491e-002
  9.8000000e-001  5.7064057e-002
  1.0000000e+000  5.4720880e-002
  1.0500000e+000  4.9390524e-002
  1.1000000e+000  4.4819474e-002
  1.1500000e+000  4.0859186e-002
  1.2000000e+000  3.7442603e-002
  1.2500000e+000  3.4481343e-002
  1.3000000e+000  3.1859468e-002
  1.3500000e+000  2.9529476e-002
  1.4000000e+000  2.7476483e-002
  1.4500000e+000  2.5669417e-002
  1.5000000e+000  2.4063259e-002
  1.5500000e+000  2.2622518e-002
  1.6000000e+000  2.1335057e-002
  1.6500000e+000  2.0192972e-002
  1.7000000e+000  1.9175401e-002
  1.7500000e+000  1.8274190e-002
  1.8000000e+000  1.7465419e-002
  1.8500000e+000  1.6722466e-002
  1.9000000e+000  1.6034729e-002
  1.9500000e+000  1.5397857e-002
  2.0000000e+000  1.4798510e-002
  2.1000000e+000  1.3694664e-002
  2.2000000e+000  1.2727924e-002
  2.3000000e+000  1.1895117e-002
  2.4000000e+000  1.1149440e-002
  2.5000000e+000  1.0475238e-002
  2.6000000e+000  9.8736836e-003
  2.7000000e+000  9.3405185e-003
  2.8000000e+000  8.8498527e-003
  2.9000000e+000  8.3897339e-003
  3.0000000e+000  7.9570902e-003
  3.1000000e+000  7.5551153e-003
  3.2000000e+000  7.1900293e-003
  3.3000000e+000  6.8611796e-003
  3.4000000e+000  6.5606869e-003
  3.5000000e+000  6.2894299e-003
  3.6000000e+000  6.0430879e-003
  3.7000000e+000  5.8208135e-003
  3.8000000e+000  5.6204659e-003
  3.9000000e+000  5.4349797e-003
  4.0000000e+000  5.2566848e-003
  4.2000000e+000  4.9116339e-003
  4.4000000e+000  4.6033403e-003
  4.6000000e+000  4.3532068e-003
  4.8000000e+000  4.1424582e-003
  5.0000000e+000  3.9394787e-003
  5.2000000e+000  3.7335638e-003
  5.4000000e+000  3.5375880e-003
  5.6000000e+000  3.3669233e-003
  5.8000000e+000  3.2228392e-003
  6.0000000e+000  3.1002424e-003
  6.5000000e+000  2.8310075e-003
  7.0000000e+000  2.5758702e-003
  7.5000000e+000  2.3647965e-003
  8.0000000e+000  2.2118892e-003
  8.5000000e+000  2.0930851e-003
  9.0000000e+000  1.9821027e-003
  9.5000000e+000  1.8693146e-003
  1.0000000e+001  1.7580950e-003
  1.1000000e+001  1.5660522e-003
  1.2000000e+001  1.4309775e-003
  1.3000000e+001  1.3328110e-003
  1.4000000e+001  1.2491021e-003
  1.5000000e+001  1.1684559e-003
  1.6000000e+001  1.0888850e-003
  1.7000000e+001  1.0125715e-003
  1.8000000e+001  9.4226251e-004
  1.9000000e+001  8.7977747e-004
  2.0000000e+001  8.2576583e-004
