# Supplementary material for: Statistical shape refinement and genetic algorithm calibration of design response spectra based on strong-motion records
Source: PLoS One. 2026 Jul 1;21(7):e0348599. doi: 10.1371/journal.pone.0348599 (PMC13322555; doi:10.1371/journal.pone.0348599)
Supplement: S1 File — (ZIP) [file pone.0348599.s001.zip › Data/Dynamic Amplification Factor Spectrum/Class I Site/Magnitude【4-5】 Epicentral Distance【10-30】/baLYYD034.dat]

  1.0000000e-002  1.0001475e+000
  2.0000000e-002  1.2532773e+000
  3.0000000e-002  1.4792304e+000
  4.0000000e-002  2.1880773e+000
  5.0000000e-002  2.3368720e+000
  6.0000000e-002  2.9946396e+000
  7.0000000e-002  2.1444754e+000
  8.0000000e-002  1.8533088e+000
  9.0000000e-002  1.5437546e+000
  1.0000000e-001  1.7366840e+000
  1.1000000e-001  2.0544262e+000
  1.2000000e-001  2.4854946e+000
  1.3000000e-001  2.3457842e+000
  1.4000000e-001  1.9450854e+000
  1.5000000e-001  1.3784765e+000
  1.6000000e-001  1.2200810e+000
  1.7000000e-001  1.1918432e+000
  1.8000000e-001  1.0728954e+000
  1.9000000e-001  9.6645392e-001
  2.0000000e-001  8.5562257e-001
  2.1000000e-001  7.5015831e-001
  2.2000000e-001  7.2617846e-001
  2.3000000e-001  6.4541646e-001
  2.4000000e-001  6.2646689e-001
  2.5000000e-001  5.3228694e-001
  2.6000000e-001  4.5756492e-001
  2.7000000e-001  4.3604184e-001
  2.8000000e-001  4.3395896e-001
  2.9000000e-001  4.0779228e-001
  3.0000000e-001  4.0021697e-001
  3.2000000e-001  3.7671807e-001
  3.4000000e-001  3.1180482e-001
  3.6000000e-001  2.7631085e-001
  3.8000000e-001  2.2484156e-001
  4.0000000e-001  1.7459638e-001
  4.2000000e-001  1.4836149e-001
  4.4000000e-001  1.3362166e-001
  4.6000000e-001  1.2235093e-001
  4.8000000e-001  1.0505897e-001
  5.0000000e-001  9.0388231e-002
  5.2000000e-001  8.0516904e-002
  5.4000000e-001  7.8248929e-002
  5.6000000e-001  7.7742875e-002
  5.8000000e-001  7.1957739e-002
  6.0000000e-001  6.7282924e-002
  6.2000000e-001  6.1908048e-002
  6.4000000e-001  5.5448055e-002
  6.6000000e-001  4.9400174e-002
  6.8000000e-001  4.3698505e-002
  7.0000000e-001  4.1403750e-002
  7.2000000e-001  4.0307910e-002
  7.4000000e-001  4.0097201e-002
  7.6000000e-001  3.9073166e-002
  7.8000000e-001  3.8215085e-002
  8.0000000e-001  3.6956971e-002
  8.2000000e-001  3.5175369e-002
  8.4000000e-001  3.3316490e-002
  8.6000000e-001  3.1695272e-002
  8.8000000e-001  3.0447702e-002
  9.0000000e-001  2.9536184e-002
  9.2000000e-001  2.8832210e-002
  9.4000000e-001  2.8190565e-002
  9.6000000e-001  2.7469429e-002
  9.8000000e-001  2.6570306e-002
  1.0000000e+000  2.5441907e-002
  1.0500000e+000  2.2047627e-002
  1.1000000e+000  2.0488150e-002
  1.1500000e+000  1.8368864e-002
  1.2000000e+000  1.6675955e-002
  1.2500000e+000  1.5262386e-002
  1.3000000e+000  1.3843270e-002
  1.3500000e+000  1.2543582e-002
  1.4000000e+000  1.1562349e-002
  1.4500000e+000  1.1054832e-002
  1.5000000e+000  1.0593835e-002
  1.5500000e+000  1.0114364e-002
  1.6000000e+000  9.6524914e-003
  1.6500000e+000  9.1961981e-003
  1.7000000e+000  8.7018212e-003
  1.7500000e+000  8.1953824e-003
  1.8000000e+000  7.8924770e-003
  1.8500000e+000  7.5841375e-003
  1.9000000e+000  7.2702440e-003
  1.9500000e+000  6.9713108e-003
  2.0000000e+000  6.6967010e-003
  2.1000000e+000  6.2112387e-003
  2.2000000e+000  5.7938934e-003
  2.3000000e+000  5.4191629e-003
  2.4000000e+000  5.0943967e-003
  2.5000000e+000  4.7989267e-003
  2.6000000e+000  4.5138277e-003
  2.7000000e+000  4.2584871e-003
  2.8000000e+000  4.0257041e-003
  2.9000000e+000  3.7930780e-003
  3.0000000e+000  3.5724674e-003
  3.1000000e+000  3.3906895e-003
  3.2000000e+000  3.2483282e-003
  3.3000000e+000  3.1218823e-003
  3.4000000e+000  2.9927923e-003
  3.5000000e+000  2.8619631e-003
  3.6000000e+000  2.7410840e-003
  3.7000000e+000  2.6403451e-003
  3.8000000e+000  2.5554907e-003
  3.9000000e+000  2.4767974e-003
  4.0000000e+000  2.3963829e-003
  4.2000000e+000  2.2246038e-003
  4.4000000e+000  2.0633013e-003
  4.6000000e+000  1.9341058e-003
  4.8000000e+000  1.8252833e-003
  5.0000000e+000  1.7175377e-003
  5.2000000e+000  1.6078859e-003
  5.4000000e+000  1.5072785e-003
  5.6000000e+000  1.4356166e-003
  5.8000000e+000  1.3775230e-003
  6.0000000e+000  1.3203972e-003
  6.5000000e+000  1.1973877e-003
  7.0000000e+000  1.1280528e-003
  7.5000000e+000  1.1311374e-003
  8.0000000e+000  1.1034106e-003
  8.5000000e+000  1.0242889e-003
  9.0000000e+000  9.1942960e-004
  9.5000000e+000  8.2222702e-004
  1.0000000e+001  7.5232340e-004
  1.1000000e+001  6.9810853e-004
  1.2000000e+001  7.0022558e-004
  1.3000000e+001  6.9661368e-004
  1.4000000e+001  6.6580048e-004
  1.5000000e+001  6.1292001e-004
  1.6000000e+001  5.5083341e-004
  1.7000000e+001  4.9049916e-004
  1.8000000e+001  4.3841448e-004
  1.9000000e+001  3.9717722e-004
  2.0000000e+001  3.6683682e-004
