# Supplementary material for: Statistical shape refinement and genetic algorithm calibration of design response spectra based on strong-motion records
Source: PLoS One. 2026 Jul 1;21(7):e0348599. doi: 10.1371/journal.pone.0348599 (PMC13322555; doi:10.1371/journal.pone.0348599)
Supplement: S1 File — (ZIP) [file pone.0348599.s001.zip › Data/Dynamic Amplification Factor Spectrum/Class I Site/Magnitude【4-5】 Epicentral Distance【10-30】/baLYYD035.dat]

  1.0000000e-002  9.9994098e-001
  2.0000000e-002  1.1231521e+000
  3.0000000e-002  1.3474542e+000
  4.0000000e-002  1.1788733e+000
  5.0000000e-002  1.5880193e+000
  6.0000000e-002  1.6943393e+000
  7.0000000e-002  1.6624802e+000
  8.0000000e-002  1.6070069e+000
  9.0000000e-002  2.0812104e+000
  1.0000000e-001  2.2209403e+000
  1.1000000e-001  2.3354975e+000
  1.2000000e-001  2.4324630e+000
  1.3000000e-001  2.3998893e+000
  1.4000000e-001  2.4260068e+000
  1.5000000e-001  2.4235304e+000
  1.6000000e-001  2.2831867e+000
  1.7000000e-001  2.0892710e+000
  1.8000000e-001  1.8461464e+000
  1.9000000e-001  1.6964726e+000
  2.0000000e-001  1.5392610e+000
  2.1000000e-001  1.3903133e+000
  2.2000000e-001  1.2424655e+000
  2.3000000e-001  1.1502531e+000
  2.4000000e-001  1.0473159e+000
  2.5000000e-001  9.5186508e-001
  2.6000000e-001  9.1989666e-001
  2.7000000e-001  8.7418708e-001
  2.8000000e-001  7.6087743e-001
  2.9000000e-001  6.4952673e-001
  3.0000000e-001  5.9988038e-001
  3.2000000e-001  5.6104087e-001
  3.4000000e-001  5.0001042e-001
  3.6000000e-001  4.2746456e-001
  3.8000000e-001  3.8276449e-001
  4.0000000e-001  3.5811724e-001
  4.2000000e-001  3.1332483e-001
  4.4000000e-001  2.6714433e-001
  4.6000000e-001  2.3324111e-001
  4.8000000e-001  2.0362183e-001
  5.0000000e-001  1.7831454e-001
  5.2000000e-001  1.6174797e-001
  5.4000000e-001  1.5119750e-001
  5.6000000e-001  1.3984186e-001
  5.8000000e-001  1.2843537e-001
  6.0000000e-001  1.2837111e-001
  6.2000000e-001  1.2472685e-001
  6.4000000e-001  1.1766024e-001
  6.6000000e-001  1.0883067e-001
  6.8000000e-001  1.0005737e-001
  7.0000000e-001  9.2481273e-002
  7.2000000e-001  8.6266201e-002
  7.4000000e-001  8.1136400e-002
  7.6000000e-001  7.6755179e-002
  7.8000000e-001  7.2790188e-002
  8.0000000e-001  6.9046816e-002
  8.2000000e-001  6.5482198e-002
  8.4000000e-001  6.2133135e-002
  8.6000000e-001  5.9077268e-002
  8.8000000e-001  5.6406181e-002
  9.0000000e-001  5.4142925e-002
  9.2000000e-001  5.2245821e-002
  9.4000000e-001  5.0664798e-002
  9.6000000e-001  4.9344508e-002
  9.8000000e-001  4.8211092e-002
  1.0000000e+000  4.7184012e-002
  1.0500000e+000  4.4719594e-002
  1.1000000e+000  4.2148581e-002
  1.1500000e+000  3.9350386e-002
  1.2000000e+000  3.6378779e-002
  1.2500000e+000  3.3518458e-002
  1.3000000e+000  3.0939974e-002
  1.3500000e+000  2.8655344e-002
  1.4000000e+000  2.6674802e-002
  1.4500000e+000  2.4995551e-002
  1.5000000e+000  2.3554973e-002
  1.5500000e+000  2.2267309e-002
  1.6000000e+000  2.1146747e-002
  1.6500000e+000  2.0172506e-002
  1.7000000e+000  1.9309105e-002
  1.7500000e+000  1.8515342e-002
  1.8000000e+000  1.7767493e-002
  1.8500000e+000  1.7071512e-002
  1.9000000e+000  1.6416958e-002
  1.9500000e+000  1.5757274e-002
  2.0000000e+000  1.5104973e-002
  2.1000000e+000  1.3925808e-002
  2.2000000e+000  1.2932369e-002
  2.3000000e+000  1.2076820e-002
  2.4000000e+000  1.1279145e-002
  2.5000000e+000  1.0567819e-002
  2.6000000e+000  9.9721042e-003
  2.7000000e+000  9.4145580e-003
  2.8000000e+000  8.8833200e-003
  2.9000000e+000  8.4446577e-003
  3.0000000e+000  8.1014889e-003
  3.1000000e+000  7.7833046e-003
  3.2000000e+000  7.4439990e-003
  3.3000000e+000  7.1050733e-003
  3.4000000e+000  6.7954821e-003
  3.5000000e+000  6.5317067e-003
  3.6000000e+000  6.3013900e-003
  3.7000000e+000  6.0833941e-003
  3.8000000e+000  5.8664147e-003
  3.9000000e+000  5.6528995e-003
  4.0000000e+000  5.4519853e-003
  4.2000000e+000  5.1097824e-003
  4.4000000e+000  4.8255067e-003
  4.6000000e+000  4.5492948e-003
  4.8000000e+000  4.2697836e-003
  5.0000000e+000  4.0109135e-003
  5.2000000e+000  3.7936805e-003
  5.4000000e+000  3.6176145e-003
  5.6000000e+000  3.4674384e-003
  5.8000000e+000  3.3270713e-003
  6.0000000e+000  3.1880333e-003
  6.5000000e+000  2.8556083e-003
  7.0000000e+000  2.5971144e-003
  7.5000000e+000  2.4177298e-003
  8.0000000e+000  2.2750059e-003
  8.5000000e+000  2.1400406e-003
  9.0000000e+000  2.0094378e-003
  9.5000000e+000  1.8903659e-003
  1.0000000e+001  1.7881516e-003
  1.1000000e+001  1.6323729e-003
  1.2000000e+001  1.5109895e-003
  1.3000000e+001  1.3956640e-003
  1.4000000e+001  1.2798875e-003
  1.5000000e+001  1.1683486e-003
  1.6000000e+001  1.0674323e-003
  1.7000000e+001  9.8110106e-004
  1.8000000e+001  9.1039305e-004
  1.9000000e+001  8.5427439e-004
  2.0000000e+001  8.1063986e-004
