# Supplementary material for: Statistical shape refinement and genetic algorithm calibration of design response spectra based on strong-motion records
Source: PLoS One. 2026 Jul 1;21(7):e0348599. doi: 10.1371/journal.pone.0348599 (PMC13322555; doi:10.1371/journal.pone.0348599)
Supplement: S1 File — (ZIP) [file pone.0348599.s001.zip › Data/Dynamic Amplification Factor Spectrum/Class I Site/Magnitude【4-5】 Epicentral Distance【10-30】/baLYYD036.dat]

  1.0000000e-002  1.0000861e+000
  2.0000000e-002  1.3447698e+000
  3.0000000e-002  5.0060281e+000
  4.0000000e-002  5.0981264e+000
  5.0000000e-002  2.1575362e+000
  6.0000000e-002  3.3383211e+000
  7.0000000e-002  2.4735614e+000
  8.0000000e-002  1.9804247e+000
  9.0000000e-002  1.8973133e+000
  1.0000000e-001  1.5429576e+000
  1.1000000e-001  1.6670236e+000
  1.2000000e-001  1.9482389e+000
  1.3000000e-001  1.8725097e+000
  1.4000000e-001  1.8142544e+000
  1.5000000e-001  1.6841730e+000
  1.6000000e-001  1.6123449e+000
  1.7000000e-001  1.5356861e+000
  1.8000000e-001  1.2325769e+000
  1.9000000e-001  9.4372358e-001
  2.0000000e-001  7.3417469e-001
  2.1000000e-001  5.7334270e-001
  2.2000000e-001  5.2645580e-001
  2.3000000e-001  5.2433457e-001
  2.4000000e-001  5.4467448e-001
  2.5000000e-001  5.7074153e-001
  2.6000000e-001  5.4983223e-001
  2.7000000e-001  4.8427058e-001
  2.8000000e-001  4.5725599e-001
  2.9000000e-001  4.1821463e-001
  3.0000000e-001  3.7913564e-001
  3.2000000e-001  3.2804341e-001
  3.4000000e-001  2.9615421e-001
  3.6000000e-001  2.8287942e-001
  3.8000000e-001  2.9551300e-001
  4.0000000e-001  2.8709889e-001
  4.2000000e-001  2.3320568e-001
  4.4000000e-001  1.8585265e-001
  4.6000000e-001  1.4474058e-001
  4.8000000e-001  1.1442262e-001
  5.0000000e-001  9.7935696e-002
  5.2000000e-001  1.0896375e-001
  5.4000000e-001  1.1000828e-001
  5.6000000e-001  1.0640331e-001
  5.8000000e-001  1.0926175e-001
  6.0000000e-001  1.0466964e-001
  6.2000000e-001  9.3123737e-002
  6.4000000e-001  7.9443579e-002
  6.6000000e-001  7.2936861e-002
  6.8000000e-001  7.0071172e-002
  7.0000000e-001  6.4620769e-002
  7.2000000e-001  5.7400704e-002
  7.4000000e-001  4.9462095e-002
  7.6000000e-001  4.6413386e-002
  7.8000000e-001  4.4275627e-002
  8.0000000e-001  4.3271489e-002
  8.2000000e-001  4.1908828e-002
  8.4000000e-001  4.0310646e-002
  8.6000000e-001  3.8556120e-002
  8.8000000e-001  3.6674620e-002
  9.0000000e-001  3.4680973e-002
  9.2000000e-001  3.2626166e-002
  9.4000000e-001  3.0687852e-002
  9.6000000e-001  2.9393528e-002
  9.8000000e-001  2.8118389e-002
  1.0000000e+000  2.6885322e-002
  1.0500000e+000  2.4092279e-002
  1.1000000e+000  2.1914519e-002
  1.1500000e+000  2.0260542e-002
  1.2000000e+000  1.8899815e-002
  1.2500000e+000  1.7634530e-002
  1.3000000e+000  1.6372522e-002
  1.3500000e+000  1.5171564e-002
  1.4000000e+000  1.4019497e-002
  1.4500000e+000  1.2914344e-002
  1.5000000e+000  1.1905216e-002
  1.5500000e+000  1.1045260e-002
  1.6000000e+000  1.0270623e-002
  1.6500000e+000  9.5293237e-003
  1.7000000e+000  8.8361132e-003
  1.7500000e+000  8.2385531e-003
  1.8000000e+000  7.7422522e-003
  1.8500000e+000  7.2942837e-003
  1.9000000e+000  6.8569670e-003
  1.9500000e+000  6.7132742e-003
  2.0000000e+000  6.6005705e-003
  2.1000000e+000  6.2828914e-003
  2.2000000e+000  5.9779283e-003
  2.3000000e+000  5.7325915e-003
  2.4000000e+000  5.5133721e-003
  2.5000000e+000  5.2460176e-003
  2.6000000e+000  4.9749937e-003
  2.7000000e+000  4.7822901e-003
  2.8000000e+000  4.6199412e-003
  2.9000000e+000  4.4315467e-003
  3.0000000e+000  4.2346873e-003
  3.1000000e+000  4.0619876e-003
  3.2000000e+000  3.9227877e-003
  3.3000000e+000  3.8113704e-003
  3.4000000e+000  3.7151641e-003
  3.5000000e+000  3.6185778e-003
  3.6000000e+000  3.5114290e-003
  3.7000000e+000  3.3953284e-003
  3.8000000e+000  3.2804852e-003
  3.9000000e+000  3.1766365e-003
  4.0000000e+000  3.0866149e-003
  4.2000000e+000  2.9297877e-003
  4.4000000e+000  2.7758165e-003
  4.6000000e+000  2.6298800e-003
  4.8000000e+000  2.5028712e-003
  5.0000000e+000  2.3896273e-003
  5.2000000e+000  2.2754671e-003
  5.4000000e+000  2.1577201e-003
  5.6000000e+000  2.0473112e-003
  5.8000000e+000  1.9568584e-003
  6.0000000e+000  1.8909465e-003
  6.5000000e+000  1.7918055e-003
  7.0000000e+000  1.6892941e-003
  7.5000000e+000  1.5643134e-003
  8.0000000e+000  1.4559930e-003
  8.5000000e+000  1.3762610e-003
  9.0000000e+000  1.3100940e-003
  9.5000000e+000  1.2421991e-003
  1.0000000e+001  1.1684549e-003
  1.1000000e+001  1.0230198e-003
  1.2000000e+001  9.1444854e-004
  1.3000000e+001  8.4957780e-004
  1.4000000e+001  8.1174911e-004
  1.5000000e+001  7.8386406e-004
  1.6000000e+001  7.5642173e-004
  1.7000000e+001  7.2641713e-004
  1.8000000e+001  6.9426425e-004
  1.9000000e+001  6.6150884e-004
  2.0000000e+001  6.2966077e-004
