# Supplementary material for: Statistical shape refinement and genetic algorithm calibration of design response spectra based on strong-motion records
Source: PLoS One. 2026 Jul 1;21(7):e0348599. doi: 10.1371/journal.pone.0348599 (PMC13322555; doi:10.1371/journal.pone.0348599)
Supplement: S1 File — (ZIP) [file pone.0348599.s001.zip › Data/Dynamic Amplification Factor Spectrum/Class I Site/Magnitude【4-5】 Epicentral Distance【10-30】/baLYYD037.dat]

  1.0000000e-002  1.0000951e+000
  2.0000000e-002  1.1564175e+000
  3.0000000e-002  3.0445040e+000
  4.0000000e-002  3.7536249e+000
  5.0000000e-002  2.4227836e+000
  6.0000000e-002  4.0199778e+000
  7.0000000e-002  2.6523234e+000
  8.0000000e-002  1.3885906e+000
  9.0000000e-002  1.3565689e+000
  1.0000000e-001  1.4611566e+000
  1.1000000e-001  1.4421250e+000
  1.2000000e-001  1.6351602e+000
  1.3000000e-001  1.6378629e+000
  1.4000000e-001  1.5277085e+000
  1.5000000e-001  1.2356332e+000
  1.6000000e-001  7.9639725e-001
  1.7000000e-001  7.4535529e-001
  1.8000000e-001  6.1532466e-001
  1.9000000e-001  4.7352159e-001
  2.0000000e-001  3.8813101e-001
  2.1000000e-001  3.5659139e-001
  2.2000000e-001  3.8714125e-001
  2.3000000e-001  3.9912814e-001
  2.4000000e-001  3.8079414e-001
  2.5000000e-001  3.4448417e-001
  2.6000000e-001  3.2012368e-001
  2.7000000e-001  3.0644604e-001
  2.8000000e-001  2.8776490e-001
  2.9000000e-001  2.6101796e-001
  3.0000000e-001  2.5296987e-001
  3.2000000e-001  2.4749127e-001
  3.4000000e-001  2.6094120e-001
  3.6000000e-001  2.9479689e-001
  3.8000000e-001  2.9810437e-001
  4.0000000e-001  2.7976655e-001
  4.2000000e-001  2.4312673e-001
  4.4000000e-001  2.2046721e-001
  4.6000000e-001  1.9700604e-001
  4.8000000e-001  1.7947439e-001
  5.0000000e-001  1.6387977e-001
  5.2000000e-001  1.5465718e-001
  5.4000000e-001  1.4965049e-001
  5.6000000e-001  1.4152689e-001
  5.8000000e-001  1.3802374e-001
  6.0000000e-001  1.3183297e-001
  6.2000000e-001  1.1902700e-001
  6.4000000e-001  1.1241526e-001
  6.6000000e-001  1.0723065e-001
  6.8000000e-001  1.0133495e-001
  7.0000000e-001  9.2309587e-002
  7.2000000e-001  8.2050164e-002
  7.4000000e-001  7.3768772e-002
  7.6000000e-001  6.8787240e-002
  7.8000000e-001  6.4971702e-002
  8.0000000e-001  6.1880969e-002
  8.2000000e-001  5.9234339e-002
  8.4000000e-001  5.6773733e-002
  8.6000000e-001  5.4342427e-002
  8.8000000e-001  5.1899121e-002
  9.0000000e-001  4.9462600e-002
  9.2000000e-001  4.7098190e-002
  9.4000000e-001  4.4876036e-002
  9.6000000e-001  4.2820862e-002
  9.8000000e-001  4.0924472e-002
  1.0000000e+000  3.9153871e-002
  1.0500000e+000  3.5089904e-002
  1.1000000e+000  3.1212432e-002
  1.1500000e+000  2.7503403e-002
  1.2000000e+000  2.4171584e-002
  1.2500000e+000  2.1373501e-002
  1.3000000e+000  1.9141232e-002
  1.3500000e+000  1.7449642e-002
  1.4000000e+000  1.6161873e-002
  1.4500000e+000  1.5084085e-002
  1.5000000e+000  1.4120732e-002
  1.5500000e+000  1.3247957e-002
  1.6000000e+000  1.2464981e-002
  1.6500000e+000  1.1751632e-002
  1.7000000e+000  1.1097839e-002
  1.7500000e+000  1.0486048e-002
  1.8000000e+000  9.9096850e-003
  1.8500000e+000  9.3333573e-003
  1.9000000e+000  8.7965399e-003
  1.9500000e+000  8.3181758e-003
  2.0000000e+000  7.8670236e-003
  2.1000000e+000  7.1575335e-003
  2.2000000e+000  6.5521332e-003
  2.3000000e+000  6.0107266e-003
  2.4000000e+000  5.6000030e-003
  2.5000000e+000  5.2562238e-003
  2.6000000e+000  5.0016027e-003
  2.7000000e+000  4.6983382e-003
  2.8000000e+000  4.4182430e-003
  2.9000000e+000  4.2169102e-003
  3.0000000e+000  3.9727405e-003
  3.1000000e+000  3.6866134e-003
  3.2000000e+000  3.4755731e-003
  3.3000000e+000  3.3499663e-003
  3.4000000e+000  3.2195934e-003
  3.5000000e+000  3.0422662e-003
  3.6000000e+000  2.8743678e-003
  3.7000000e+000  2.7756621e-003
  3.8000000e+000  2.6599238e-003
  3.9000000e+000  2.5673743e-003
  4.0000000e+000  2.5150880e-003
  4.2000000e+000  2.4387663e-003
  4.4000000e+000  2.2414702e-003
  4.6000000e+000  2.0045615e-003
  4.8000000e+000  1.8995130e-003
  5.0000000e+000  1.8915142e-003
  5.2000000e+000  1.8659551e-003
  5.4000000e+000  1.7565322e-003
  5.6000000e+000  1.6076676e-003
  5.8000000e+000  1.4960223e-003
  6.0000000e+000  1.4593497e-003
  6.5000000e+000  1.5198915e-003
  7.0000000e+000  1.4396891e-003
  7.5000000e+000  1.1834747e-003
  8.0000000e+000  1.0303328e-003
  8.5000000e+000  1.0675630e-003
  9.0000000e+000  1.1679410e-003
  9.5000000e+000  1.2053354e-003
  1.0000000e+001  1.1476450e-003
  1.1000000e+001  9.1606491e-004
  1.2000000e+001  8.1156059e-004
  1.3000000e+001  8.8795352e-004
  1.4000000e+001  1.0230142e-003
  1.5000000e+001  1.1104795e-003
  1.6000000e+001  1.1135619e-003
  1.7000000e+001  1.0442566e-003
  1.8000000e+001  9.3280939e-004
  1.9000000e+001  8.2415380e-004
  2.0000000e+001  7.7115620e-004
