# Supplementary material for: Statistical shape refinement and genetic algorithm calibration of design response spectra based on strong-motion records
Source: PLoS One. 2026 Jul 1;21(7):e0348599. doi: 10.1371/journal.pone.0348599 (PMC13322555; doi:10.1371/journal.pone.0348599)
Supplement: S1 File — (ZIP) [file pone.0348599.s001.zip › Data/Dynamic Amplification Factor Spectrum/Class I Site/Magnitude【4-5】 Epicentral Distance【10-30】/baLYYD038.dat]

  1.0000000e-002  1.0000172e+000
  2.0000000e-002  1.0658904e+000
  3.0000000e-002  1.2109755e+000
  4.0000000e-002  1.8447486e+000
  5.0000000e-002  2.4316933e+000
  6.0000000e-002  2.3575651e+000
  7.0000000e-002  2.0391340e+000
  8.0000000e-002  1.3828378e+000
  9.0000000e-002  1.5715758e+000
  1.0000000e-001  2.0290497e+000
  1.1000000e-001  2.1941911e+000
  1.2000000e-001  2.3578960e+000
  1.3000000e-001  2.4179662e+000
  1.4000000e-001  2.3751606e+000
  1.5000000e-001  2.3166768e+000
  1.6000000e-001  2.1037061e+000
  1.7000000e-001  1.9935623e+000
  1.8000000e-001  1.8620009e+000
  1.9000000e-001  1.7079289e+000
  2.0000000e-001  1.5327710e+000
  2.1000000e-001  1.3375486e+000
  2.2000000e-001  1.2235434e+000
  2.3000000e-001  1.1087992e+000
  2.4000000e-001  9.9962279e-001
  2.5000000e-001  8.8147531e-001
  2.6000000e-001  7.8068959e-001
  2.7000000e-001  6.9590780e-001
  2.8000000e-001  6.1782257e-001
  2.9000000e-001  5.5664403e-001
  3.0000000e-001  5.1716189e-001
  3.2000000e-001  4.3790395e-001
  3.4000000e-001  3.8604357e-001
  3.6000000e-001  3.4178812e-001
  3.8000000e-001  3.0507541e-001
  4.0000000e-001  2.7581361e-001
  4.2000000e-001  2.4120587e-001
  4.4000000e-001  2.0946581e-001
  4.6000000e-001  1.8525630e-001
  4.8000000e-001  1.6584014e-001
  5.0000000e-001  1.4875851e-001
  5.2000000e-001  1.3398935e-001
  5.4000000e-001  1.2169673e-001
  5.6000000e-001  1.1138297e-001
  5.8000000e-001  1.0234163e-001
  6.0000000e-001  9.4054965e-002
  6.2000000e-001  8.6263506e-002
  6.4000000e-001  7.8918751e-002
  6.6000000e-001  7.2095984e-002
  6.8000000e-001  6.5925190e-002
  7.0000000e-001  6.0502298e-002
  7.2000000e-001  5.5838881e-002
  7.4000000e-001  5.2155629e-002
  7.6000000e-001  4.9331935e-002
  7.8000000e-001  4.6689455e-002
  8.0000000e-001  4.4274300e-002
  8.2000000e-001  4.2122725e-002
  8.4000000e-001  4.0230604e-002
  8.6000000e-001  3.8565988e-002
  8.8000000e-001  3.7090315e-002
  9.0000000e-001  3.5764909e-002
  9.2000000e-001  3.4560422e-002
  9.4000000e-001  3.3443213e-002
  9.6000000e-001  3.2379921e-002
  9.8000000e-001  3.1354580e-002
  1.0000000e+000  3.0361446e-002
  1.0500000e+000  2.8009404e-002
  1.1000000e+000  2.5836869e-002
  1.1500000e+000  2.3854399e-002
  1.2000000e+000  2.2088643e-002
  1.2500000e+000  2.0526180e-002
  1.3000000e+000  1.9133180e-002
  1.3500000e+000  1.7902082e-002
  1.4000000e+000  1.6801712e-002
  1.4500000e+000  1.5803358e-002
  1.5000000e+000  1.4890643e-002
  1.5500000e+000  1.4065558e-002
  1.6000000e+000  1.3312924e-002
  1.6500000e+000  1.2622303e-002
  1.7000000e+000  1.1977298e-002
  1.7500000e+000  1.1382041e-002
  1.8000000e+000  1.0852325e-002
  1.8500000e+000  1.0376664e-002
  1.9000000e+000  9.9375709e-003
  1.9500000e+000  9.5268399e-003
  2.0000000e+000  9.1410807e-003
  2.1000000e+000  8.4634616e-003
  2.2000000e+000  7.8822148e-003
  2.3000000e+000  7.3735823e-003
  2.4000000e+000  6.9163771e-003
  2.5000000e+000  6.5110243e-003
  2.6000000e+000  6.1514377e-003
  2.7000000e+000  5.8230938e-003
  2.8000000e+000  5.5288567e-003
  2.9000000e+000  5.2650498e-003
  3.0000000e+000  5.0205184e-003
  3.1000000e+000  4.7930953e-003
  3.2000000e+000  4.5913916e-003
  3.3000000e+000  4.4093548e-003
  3.4000000e+000  4.2397716e-003
  3.5000000e+000  4.0807665e-003
  3.6000000e+000  3.9327762e-003
  3.7000000e+000  3.7956240e-003
  3.8000000e+000  3.6724226e-003
  3.9000000e+000  3.5841498e-003
  4.0000000e+000  3.5018839e-003
  4.2000000e+000  3.3507138e-003
  4.4000000e+000  3.2092798e-003
  4.6000000e+000  3.0773801e-003
  4.8000000e+000  2.9587500e-003
  5.0000000e+000  2.8518964e-003
  5.2000000e+000  2.7519313e-003
  5.4000000e+000  2.6559253e-003
  5.6000000e+000  2.5642620e-003
  5.8000000e+000  2.4785923e-003
  6.0000000e+000  2.3997274e-003
  6.5000000e+000  2.2266252e-003
  7.0000000e+000  2.0737191e-003
  7.5000000e+000  1.9381717e-003
  8.0000000e+000  1.8230394e-003
  8.5000000e+000  1.7252496e-003
  9.0000000e+000  1.6415341e-003
  9.5000000e+000  1.5633847e-003
  1.0000000e+001  1.4898086e-003
  1.1000000e+001  1.3593358e-003
  1.2000000e+001  1.2536159e-003
  1.3000000e+001  1.1679899e-003
  1.4000000e+001  1.0950818e-003
  1.5000000e+001  1.0297298e-003
  1.6000000e+001  9.6957743e-004
  1.7000000e+001  9.1396781e-004
  1.8000000e+001  8.6289244e-004
  1.9000000e+001  8.1641135e-004
  2.0000000e+001  7.7444124e-004
