# Supplementary material for: Statistical shape refinement and genetic algorithm calibration of design response spectra based on strong-motion records
Source: PLoS One. 2026 Jul 1;21(7):e0348599. doi: 10.1371/journal.pone.0348599 (PMC13322555; doi:10.1371/journal.pone.0348599)
Supplement: S1 File — (ZIP) [file pone.0348599.s001.zip › Data/Dynamic Amplification Factor Spectrum/Class I Site/Magnitude【4-5】 Epicentral Distance【10-30】/baLYYD039.dat]

  1.0000000e-002  1.0000379e+000
  2.0000000e-002  9.9591525e-001
  3.0000000e-002  1.1167125e+000
  4.0000000e-002  1.7146841e+000
  5.0000000e-002  1.9945343e+000
  6.0000000e-002  2.4400599e+000
  7.0000000e-002  2.3748635e+000
  8.0000000e-002  2.6774241e+000
  9.0000000e-002  2.4912768e+000
  1.0000000e-001  2.8849522e+000
  1.1000000e-001  3.0742829e+000
  1.2000000e-001  3.1933600e+000
  1.3000000e-001  3.0542409e+000
  1.4000000e-001  2.7342199e+000
  1.5000000e-001  2.4616182e+000
  1.6000000e-001  2.1699301e+000
  1.7000000e-001  1.9542512e+000
  1.8000000e-001  1.7887975e+000
  1.9000000e-001  1.5836530e+000
  2.0000000e-001  1.4198765e+000
  2.1000000e-001  1.3337811e+000
  2.2000000e-001  1.2178601e+000
  2.3000000e-001  1.1131295e+000
  2.4000000e-001  9.9400789e-001
  2.5000000e-001  8.8452745e-001
  2.6000000e-001  8.0446282e-001
  2.7000000e-001  7.3895877e-001
  2.8000000e-001  6.8054885e-001
  2.9000000e-001  6.2682800e-001
  3.0000000e-001  5.7548484e-001
  3.2000000e-001  4.9209625e-001
  3.4000000e-001  4.1990661e-001
  3.6000000e-001  3.6085217e-001
  3.8000000e-001  3.1509380e-001
  4.0000000e-001  2.6072657e-001
  4.2000000e-001  2.1727361e-001
  4.4000000e-001  1.9023980e-001
  4.6000000e-001  1.7444419e-001
  4.8000000e-001  1.5826020e-001
  5.0000000e-001  1.4466933e-001
  5.2000000e-001  1.3476620e-001
  5.4000000e-001  1.2665087e-001
  5.6000000e-001  1.1867672e-001
  5.8000000e-001  1.1077312e-001
  6.0000000e-001  1.0354870e-001
  6.2000000e-001  9.7255148e-002
  6.4000000e-001  9.1760116e-002
  6.6000000e-001  8.6782383e-002
  6.8000000e-001  8.2158033e-002
  7.0000000e-001  7.7875447e-002
  7.2000000e-001  7.3963578e-002
  7.4000000e-001  7.0439743e-002
  7.6000000e-001  6.7258569e-002
  7.8000000e-001  6.4327764e-002
  8.0000000e-001  6.1557118e-002
  8.2000000e-001  5.8905613e-002
  8.4000000e-001  5.6333484e-002
  8.6000000e-001  5.3824572e-002
  8.8000000e-001  5.1401546e-002
  9.0000000e-001  4.9111344e-002
  9.2000000e-001  4.6956237e-002
  9.4000000e-001  4.4959334e-002
  9.6000000e-001  4.3128147e-002
  9.8000000e-001  4.1452878e-002
  1.0000000e+000  3.9925449e-002
  1.0500000e+000  3.6662008e-002
  1.1000000e+000  3.3930364e-002
  1.1500000e+000  3.1527234e-002
  1.2000000e+000  2.9314672e-002
  1.2500000e+000  2.7263327e-002
  1.3000000e+000  2.5395866e-002
  1.3500000e+000  2.3712794e-002
  1.4000000e+000  2.2199433e-002
  1.4500000e+000  2.0850554e-002
  1.5000000e+000  1.9662846e-002
  1.5500000e+000  1.8592657e-002
  1.6000000e+000  1.7647319e-002
  1.6500000e+000  1.6790180e-002
  1.7000000e+000  1.6027279e-002
  1.7500000e+000  1.5344626e-002
  1.8000000e+000  1.4702623e-002
  1.8500000e+000  1.4119316e-002
  1.9000000e+000  1.3570089e-002
  1.9500000e+000  1.3044144e-002
  2.0000000e+000  1.2560604e-002
  2.1000000e+000  1.1664852e-002
  2.2000000e+000  1.0869784e-002
  2.3000000e+000  1.0157294e-002
  2.4000000e+000  9.5087168e-003
  2.5000000e+000  8.9489955e-003
  2.6000000e+000  8.4247801e-003
  2.7000000e+000  7.9807658e-003
  2.8000000e+000  7.5917704e-003
  2.9000000e+000  7.2155267e-003
  3.0000000e+000  6.8750162e-003
  3.1000000e+000  6.5855811e-003
  3.2000000e+000  6.3157035e-003
  3.3000000e+000  6.0453337e-003
  3.4000000e+000  5.7916606e-003
  3.5000000e+000  5.5741504e-003
  3.6000000e+000  5.3867079e-003
  3.7000000e+000  5.2080234e-003
  3.8000000e+000  5.0251101e-003
  3.9000000e+000  4.8420582e-003
  4.0000000e+000  4.6715688e-003
  4.2000000e+000  4.3938100e-003
  4.4000000e+000  4.1641315e-003
  4.6000000e+000  3.9294431e-003
  4.8000000e+000  3.7000125e-003
  5.0000000e+000  3.5080560e-003
  5.2000000e+000  3.3559757e-003
  5.4000000e+000  3.2207247e-003
  5.6000000e+000  3.0819713e-003
  5.8000000e+000  2.9392134e-003
  6.0000000e+000  2.8008306e-003
  6.5000000e+000  2.5280890e-003
  7.0000000e+000  2.3487396e-003
  7.5000000e+000  2.1775136e-003
  8.0000000e+000  1.9946379e-003
  8.5000000e+000  1.8307560e-003
  9.0000000e+000  1.7061792e-003
  9.5000000e+000  1.6162538e-003
  1.0000000e+001  1.5447582e-003
  1.1000000e+001  1.4069448e-003
  1.2000000e+001  1.2566589e-003
  1.3000000e+001  1.1964601e-003
  1.4000000e+001  1.1438457e-003
  1.5000000e+001  1.0823345e-003
  1.6000000e+001  1.0140148e-003
  1.7000000e+001  9.4466637e-004
  1.8000000e+001  8.7938963e-004
  1.9000000e+001  8.2127379e-004
  2.0000000e+001  7.7152879e-004
