# Supplementary material for: Statistical shape refinement and genetic algorithm calibration of design response spectra based on strong-motion records
Source: PLoS One. 2026 Jul 1;21(7):e0348599. doi: 10.1371/journal.pone.0348599 (PMC13322555; doi:10.1371/journal.pone.0348599)
Supplement: S1 File — (ZIP) [file pone.0348599.s001.zip › Data/Dynamic Amplification Factor Spectrum/Class I Site/Magnitude【4-5】 Epicentral Distance【10-30】/baLYYD040.dat]

  1.0000000e-002  1.0000175e+000
  2.0000000e-002  1.0763233e+000
  3.0000000e-002  1.0777823e+000
  4.0000000e-002  1.4015380e+000
  5.0000000e-002  1.6031638e+000
  6.0000000e-002  2.1757402e+000
  7.0000000e-002  2.5526928e+000
  8.0000000e-002  3.2042364e+000
  9.0000000e-002  3.1266286e+000
  1.0000000e-001  2.1218132e+000
  1.1000000e-001  1.9053942e+000
  1.2000000e-001  2.1343264e+000
  1.3000000e-001  1.9804755e+000
  1.4000000e-001  1.6076174e+000
  1.5000000e-001  1.2732315e+000
  1.6000000e-001  1.0944095e+000
  1.7000000e-001  1.1315305e+000
  1.8000000e-001  1.0941133e+000
  1.9000000e-001  1.1579182e+000
  2.0000000e-001  1.1634903e+000
  2.1000000e-001  1.1040162e+000
  2.2000000e-001  9.8438920e-001
  2.3000000e-001  9.7641608e-001
  2.4000000e-001  9.5786184e-001
  2.5000000e-001  9.7288130e-001
  2.6000000e-001  9.5548368e-001
  2.7000000e-001  9.1573926e-001
  2.8000000e-001  9.2217158e-001
  2.9000000e-001  9.1435828e-001
  3.0000000e-001  8.8115894e-001
  3.2000000e-001  8.3369926e-001
  3.4000000e-001  7.7451612e-001
  3.6000000e-001  7.2429172e-001
  3.8000000e-001  6.8123840e-001
  4.0000000e-001  6.3245055e-001
  4.2000000e-001  5.8003924e-001
  4.4000000e-001  5.3431271e-001
  4.6000000e-001  4.9127017e-001
  4.8000000e-001  4.4338712e-001
  5.0000000e-001  3.9735015e-001
  5.2000000e-001  3.8003385e-001
  5.4000000e-001  3.5892779e-001
  5.6000000e-001  3.3556322e-001
  5.8000000e-001  3.1204291e-001
  6.0000000e-001  2.9084530e-001
  6.2000000e-001  2.7262395e-001
  6.4000000e-001  2.5737093e-001
  6.6000000e-001  2.4389932e-001
  6.8000000e-001  2.3075653e-001
  7.0000000e-001  2.1690415e-001
  7.2000000e-001  2.0206034e-001
  7.4000000e-001  1.8686397e-001
  7.6000000e-001  1.7178601e-001
  7.8000000e-001  1.5756349e-001
  8.0000000e-001  1.4479732e-001
  8.2000000e-001  1.3378855e-001
  8.4000000e-001  1.2456740e-001
  8.6000000e-001  1.1695786e-001
  8.8000000e-001  1.1067851e-001
  9.0000000e-001  1.0541623e-001
  9.2000000e-001  1.0077713e-001
  9.4000000e-001  9.6517380e-002
  9.6000000e-001  9.2459770e-002
  9.8000000e-001  8.8493318e-002
  1.0000000e+000  8.4554627e-002
  1.0500000e+000  7.4840683e-002
  1.1000000e+000  6.5742996e-002
  1.1500000e+000  5.7669095e-002
  1.2000000e+000  5.0900655e-002
  1.2500000e+000  4.5393302e-002
  1.3000000e+000  4.0944903e-002
  1.3500000e+000  3.7400558e-002
  1.4000000e+000  3.4484861e-002
  1.4500000e+000  3.1984651e-002
  1.5000000e+000  2.9835455e-002
  1.5500000e+000  2.7897650e-002
  1.6000000e+000  2.6160976e-002
  1.6500000e+000  2.4577572e-002
  1.7000000e+000  2.3124857e-002
  1.7500000e+000  2.1813104e-002
  1.8000000e+000  2.0611457e-002
  1.8500000e+000  1.9515894e-002
  1.9000000e+000  1.8526539e-002
  1.9500000e+000  1.7606968e-002
  2.0000000e+000  1.6747835e-002
  2.1000000e+000  1.5306158e-002
  2.2000000e+000  1.4075462e-002
  2.3000000e+000  1.3026818e-002
  2.4000000e+000  1.2131990e-002
  2.5000000e+000  1.1292617e-002
  2.6000000e+000  1.0613198e-002
  2.7000000e+000  1.0043843e-002
  2.8000000e+000  9.4808437e-003
  2.9000000e+000  8.9787821e-003
  3.0000000e+000  8.5961103e-003
  3.1000000e+000  8.2590950e-003
  3.2000000e+000  7.8944746e-003
  3.3000000e+000  7.5266545e-003
  3.4000000e+000  7.2195819e-003
  3.5000000e+000  6.9891559e-003
  3.6000000e+000  6.7929783e-003
  3.7000000e+000  6.5798566e-003
  3.8000000e+000  6.3331504e-003
  3.9000000e+000  6.0748465e-003
  4.0000000e+000  5.8412774e-003
  4.2000000e+000  5.5220820e-003
  4.4000000e+000  5.3215978e-003
  4.6000000e+000  5.0783546e-003
  4.8000000e+000  4.7698375e-003
  5.0000000e+000  4.4851001e-003
  5.2000000e+000  4.2904269e-003
  5.4000000e+000  4.1780954e-003
  5.6000000e+000  4.0915536e-003
  5.8000000e+000  3.9780347e-003
  6.0000000e+000  3.8230304e-003
  6.5000000e+000  3.3851433e-003
  7.0000000e+000  3.1388086e-003
  7.5000000e+000  3.0720574e-003
  8.0000000e+000  2.9910016e-003
  8.5000000e+000  2.8084749e-003
  9.0000000e+000  2.5649391e-003
  9.5000000e+000  2.3368305e-003
  1.0000000e+001  2.1735825e-003
  1.1000000e+001  2.0541179e-003
  1.2000000e+001  2.0623811e-003
  1.3000000e+001  2.0388145e-003
  1.4000000e+001  1.9335509e-003
  1.5000000e+001  1.7678253e-003
  1.6000000e+001  1.5814361e-003
  1.7000000e+001  1.4064016e-003
  1.8000000e+001  1.2606418e-003
  1.9000000e+001  1.1503263e-003
  2.0000000e+001  1.0742092e-003
