# Supplementary material for: Statistical shape refinement and genetic algorithm calibration of design response spectra based on strong-motion records
Source: PLoS One. 2026 Jul 1;21(7):e0348599. doi: 10.1371/journal.pone.0348599 (PMC13322555; doi:10.1371/journal.pone.0348599)
Supplement: S1 File — (ZIP) [file pone.0348599.s001.zip › Data/Dynamic Amplification Factor Spectrum/Class I Site/Magnitude【4-5】 Epicentral Distance【10-30】/baLYYD041.dat]

  1.0000000e-002  1.0000832e+000
  2.0000000e-002  1.0708538e+000
  3.0000000e-002  1.2566074e+000
  4.0000000e-002  1.6982951e+000
  5.0000000e-002  3.0884095e+000
  6.0000000e-002  3.6002015e+000
  7.0000000e-002  2.8454535e+000
  8.0000000e-002  2.7533336e+000
  9.0000000e-002  2.2693762e+000
  1.0000000e-001  2.3559444e+000
  1.1000000e-001  2.6021087e+000
  1.2000000e-001  2.8613219e+000
  1.3000000e-001  2.7612716e+000
  1.4000000e-001  2.3250891e+000
  1.5000000e-001  1.7420445e+000
  1.6000000e-001  1.3348657e+000
  1.7000000e-001  1.1467883e+000
  1.8000000e-001  1.0430437e+000
  1.9000000e-001  1.0473708e+000
  2.0000000e-001  9.8796899e-001
  2.1000000e-001  9.3986147e-001
  2.2000000e-001  8.2087621e-001
  2.3000000e-001  7.3972298e-001
  2.4000000e-001  7.7463183e-001
  2.5000000e-001  7.4256124e-001
  2.6000000e-001  6.9915762e-001
  2.7000000e-001  6.7362282e-001
  2.8000000e-001  6.4382939e-001
  2.9000000e-001  6.2230542e-001
  3.0000000e-001  6.2335132e-001
  3.2000000e-001  6.2167138e-001
  3.4000000e-001  6.0891718e-001
  3.6000000e-001  5.7132242e-001
  3.8000000e-001  5.2838427e-001
  4.0000000e-001  4.8527936e-001
  4.2000000e-001  4.3857945e-001
  4.4000000e-001  3.8881098e-001
  4.6000000e-001  3.3785041e-001
  4.8000000e-001  2.9003528e-001
  5.0000000e-001  2.4893963e-001
  5.2000000e-001  2.1490448e-001
  5.4000000e-001  1.8816159e-001
  5.6000000e-001  1.6549087e-001
  5.8000000e-001  1.5115338e-001
  6.0000000e-001  1.3930616e-001
  6.2000000e-001  1.3160741e-001
  6.4000000e-001  1.2623228e-001
  6.6000000e-001  1.2194919e-001
  6.8000000e-001  1.1739942e-001
  7.0000000e-001  1.1252679e-001
  7.2000000e-001  1.0746180e-001
  7.4000000e-001  1.0226617e-001
  7.6000000e-001  9.7196019e-002
  7.8000000e-001  9.2441262e-002
  8.0000000e-001  8.8117318e-002
  8.2000000e-001  8.4277106e-002
  8.4000000e-001  8.0903248e-002
  8.6000000e-001  7.7914598e-002
  8.8000000e-001  7.5201831e-002
  9.0000000e-001  7.2663952e-002
  9.2000000e-001  7.0225339e-002
  9.4000000e-001  6.7830947e-002
  9.6000000e-001  6.5458640e-002
  9.8000000e-001  6.3107578e-002
  1.0000000e+000  6.0774705e-002
  1.0500000e+000  5.5054670e-002
  1.1000000e+000  4.9626328e-002
  1.1500000e+000  4.4668084e-002
  1.2000000e+000  4.0300539e-002
  1.2500000e+000  3.6480475e-002
  1.3000000e+000  3.3211601e-002
  1.3500000e+000  3.0396306e-002
  1.4000000e+000  2.7951307e-002
  1.4500000e+000  2.5787757e-002
  1.5000000e+000  2.3896540e-002
  1.5500000e+000  2.2249556e-002
  1.6000000e+000  2.0780762e-002
  1.6500000e+000  1.9476925e-002
  1.7000000e+000  1.8304011e-002
  1.7500000e+000  1.7233854e-002
  1.8000000e+000  1.6277411e-002
  1.8500000e+000  1.5422964e-002
  1.9000000e+000  1.4641436e-002
  1.9500000e+000  1.3919229e-002
  2.0000000e+000  1.3246981e-002
  2.1000000e+000  1.2020712e-002
  2.2000000e+000  1.0986704e-002
  2.3000000e+000  1.0119107e-002
  2.4000000e+000  9.3535670e-003
  2.5000000e+000  8.6790064e-003
  2.6000000e+000  8.0826325e-003
  2.7000000e+000  7.5697198e-003
  2.8000000e+000  7.1380740e-003
  2.9000000e+000  6.7355457e-003
  3.0000000e+000  6.3459496e-003
  3.1000000e+000  5.9862060e-003
  3.2000000e+000  5.6697681e-003
  3.3000000e+000  5.3870544e-003
  3.4000000e+000  5.1206181e-003
  3.5000000e+000  4.8645056e-003
  3.6000000e+000  4.6259733e-003
  3.7000000e+000  4.4145578e-003
  3.8000000e+000  4.2326593e-003
  3.9000000e+000  4.0744229e-003
  4.0000000e+000  3.9305793e-003
  4.2000000e+000  3.6614789e-003
  4.4000000e+000  3.4160214e-003
  4.6000000e+000  3.2103973e-003
  4.8000000e+000  3.0403503e-003
  5.0000000e+000  2.8851884e-003
  5.2000000e+000  2.7312612e-003
  5.4000000e+000  2.5804448e-003
  5.6000000e+000  2.4521213e-003
  5.8000000e+000  2.3913381e-003
  6.0000000e+000  2.3212779e-003
  6.5000000e+000  2.1330275e-003
  7.0000000e+000  1.9865845e-003
  7.5000000e+000  1.8883668e-003
  8.0000000e+000  1.8014708e-003
  8.5000000e+000  1.7056168e-003
  9.0000000e+000  1.6054136e-003
  9.5000000e+000  1.5138421e-003
  1.0000000e+001  1.4396538e-003
  1.1000000e+001  1.3440020e-003
  1.2000000e+001  1.2864482e-003
  1.3000000e+001  1.2314587e-003
  1.4000000e+001  1.1657227e-003
  1.5000000e+001  1.0912716e-003
  1.6000000e+001  1.0149544e-003
  1.7000000e+001  9.4279198e-004
  1.8000000e+001  8.7834788e-004
  1.9000000e+001  8.2295916e-004
  2.0000000e+001  7.7647898e-004
