# Supplementary material for: Statistical shape refinement and genetic algorithm calibration of design response spectra based on strong-motion records
Source: PLoS One. 2026 Jul 1;21(7):e0348599. doi: 10.1371/journal.pone.0348599 (PMC13322555; doi:10.1371/journal.pone.0348599)
Supplement: S1 File — (ZIP) [file pone.0348599.s001.zip › Data/Dynamic Amplification Factor Spectrum/Class I Site/Magnitude【4-5】 Epicentral Distance【10-30】/baLYYD042.dat]

  1.0000000e-002  1.0000126e+000
  2.0000000e-002  1.0217678e+000
  3.0000000e-002  1.0823290e+000
  4.0000000e-002  1.0693176e+000
  5.0000000e-002  1.1838746e+000
  6.0000000e-002  1.4764923e+000
  7.0000000e-002  1.6217919e+000
  8.0000000e-002  2.0894592e+000
  9.0000000e-002  1.6673986e+000
  1.0000000e-001  1.6667337e+000
  1.1000000e-001  2.3385703e+000
  1.2000000e-001  2.5770028e+000
  1.3000000e-001  2.6589360e+000
  1.4000000e-001  2.5368769e+000
  1.5000000e-001  2.4152637e+000
  1.6000000e-001  2.3117721e+000
  1.7000000e-001  2.2145131e+000
  1.8000000e-001  2.0903848e+000
  1.9000000e-001  1.8043827e+000
  2.0000000e-001  1.5299890e+000
  2.1000000e-001  1.5055475e+000
  2.2000000e-001  1.4827887e+000
  2.3000000e-001  1.4239198e+000
  2.4000000e-001  1.3538442e+000
  2.5000000e-001  1.2920464e+000
  2.6000000e-001  1.2021877e+000
  2.7000000e-001  1.1724322e+000
  2.8000000e-001  1.3416231e+000
  2.9000000e-001  1.2992185e+000
  3.0000000e-001  1.3764127e+000
  3.2000000e-001  1.4552823e+000
  3.4000000e-001  1.3095108e+000
  3.6000000e-001  1.0053715e+000
  3.8000000e-001  7.8523554e-001
  4.0000000e-001  6.1828335e-001
  4.2000000e-001  5.3319545e-001
  4.4000000e-001  4.4938654e-001
  4.6000000e-001  3.6486749e-001
  4.8000000e-001  2.9719716e-001
  5.0000000e-001  2.5730570e-001
  5.2000000e-001  2.3066668e-001
  5.4000000e-001  2.0925123e-001
  5.6000000e-001  1.9184557e-001
  5.8000000e-001  1.7708207e-001
  6.0000000e-001  1.6393789e-001
  6.2000000e-001  1.5187698e-001
  6.4000000e-001  1.4059236e-001
  6.6000000e-001  1.3018365e-001
  6.8000000e-001  1.2073528e-001
  7.0000000e-001  1.1222785e-001
  7.2000000e-001  1.0456898e-001
  7.4000000e-001  9.7640015e-002
  7.6000000e-001  9.1705675e-002
  7.8000000e-001  8.7628921e-002
  8.0000000e-001  8.3885203e-002
  8.2000000e-001  8.0411598e-002
  8.4000000e-001  7.7153221e-002
  8.6000000e-001  7.4062042e-002
  8.8000000e-001  7.1106559e-002
  9.0000000e-001  6.8276702e-002
  9.2000000e-001  6.5574352e-002
  9.4000000e-001  6.2992598e-002
  9.6000000e-001  6.0524931e-002
  9.8000000e-001  5.8172331e-002
  1.0000000e+000  5.5938493e-002
  1.0500000e+000  5.0892235e-002
  1.1000000e+000  4.6579131e-002
  1.1500000e+000  4.2866757e-002
  1.2000000e+000  3.9672911e-002
  1.2500000e+000  3.6899705e-002
  1.3000000e+000  3.4486568e-002
  1.3500000e+000  3.2361565e-002
  1.4000000e+000  3.0463227e-002
  1.4500000e+000  2.8738686e-002
  1.5000000e+000  2.7152716e-002
  1.5500000e+000  2.5708374e-002
  1.6000000e+000  2.4384029e-002
  1.6500000e+000  2.3150737e-002
  1.7000000e+000  2.2018771e-002
  1.7500000e+000  2.0983679e-002
  1.8000000e+000  2.0036176e-002
  1.8500000e+000  1.9154371e-002
  1.9000000e+000  1.8326782e-002
  1.9500000e+000  1.7564624e-002
  2.0000000e+000  1.6863694e-002
  2.1000000e+000  1.5600600e-002
  2.2000000e+000  1.4506203e-002
  2.3000000e+000  1.3522971e-002
  2.4000000e+000  1.2661176e-002
  2.5000000e+000  1.1891666e-002
  2.6000000e+000  1.1188304e-002
  2.7000000e+000  1.0564930e-002
  2.8000000e+000  9.9964370e-003
  2.9000000e+000  9.4685223e-003
  3.0000000e+000  8.9966147e-003
  3.1000000e+000  8.5753582e-003
  3.2000000e+000  8.1799019e-003
  3.3000000e+000  7.8023583e-003
  3.4000000e+000  7.4585715e-003
  3.5000000e+000  7.1572715e-003
  3.6000000e+000  6.8826093e-003
  3.7000000e+000  6.6202810e-003
  3.8000000e+000  6.3638451e-003
  3.9000000e+000  6.1174279e-003
  4.0000000e+000  5.8890668e-003
  4.2000000e+000  5.4974518e-003
  4.4000000e+000  5.1607573e-003
  4.6000000e+000  4.8402363e-003
  4.8000000e+000  4.5419538e-003
  5.0000000e+000  4.2865086e-003
  5.2000000e+000  4.0735046e-003
  5.4000000e+000  3.8842658e-003
  5.6000000e+000  3.7017444e-003
  5.8000000e+000  3.5216250e-003
  6.0000000e+000  3.3499134e-003
  6.5000000e+000  3.0043164e-003
  7.0000000e+000  2.7666716e-003
  7.5000000e+000  2.5512426e-003
  8.0000000e+000  2.3326427e-003
  8.5000000e+000  2.1355931e-003
  9.0000000e+000  1.9808633e-003
  9.5000000e+000  1.8665353e-003
  1.0000000e+001  1.7774080e-003
  1.1000000e+001  1.6186618e-003
  1.2000000e+001  1.4528110e-003
  1.3000000e+001  1.2927960e-003
  1.4000000e+001  1.1590671e-003
  1.5000000e+001  1.0579196e-003
  1.6000000e+001  9.8447374e-004
  1.7000000e+001  9.2999243e-004
  1.8000000e+001  8.8643946e-004
  1.9000000e+001  8.4809592e-004
  2.0000000e+001  8.1156561e-004
