# Supplementary material for: Statistical shape refinement and genetic algorithm calibration of design response spectra based on strong-motion records
Source: PLoS One. 2026 Jul 1;21(7):e0348599. doi: 10.1371/journal.pone.0348599 (PMC13322555; doi:10.1371/journal.pone.0348599)
Supplement: S1 File — (ZIP) [file pone.0348599.s001.zip › Data/Dynamic Amplification Factor Spectrum/Class I Site/Magnitude【4-5】 Epicentral Distance【10-30】/baLYYD043.dat]

  1.0000000e-002  1.0000293e+000
  2.0000000e-002  1.0417907e+000
  3.0000000e-002  1.1501433e+000
  4.0000000e-002  1.5659021e+000
  5.0000000e-002  2.0052137e+000
  6.0000000e-002  1.3182093e+000
  7.0000000e-002  1.3412031e+000
  8.0000000e-002  1.2715368e+000
  9.0000000e-002  1.0778550e+000
  1.0000000e-001  1.5006601e+000
  1.1000000e-001  2.1192972e+000
  1.2000000e-001  2.3516761e+000
  1.3000000e-001  2.6698204e+000
  1.4000000e-001  2.6513208e+000
  1.5000000e-001  2.5067490e+000
  1.6000000e-001  2.7367586e+000
  1.7000000e-001  2.9208109e+000
  1.8000000e-001  2.8986027e+000
  1.9000000e-001  3.1875235e+000
  2.0000000e-001  3.3914545e+000
  2.1000000e-001  3.0448623e+000
  2.2000000e-001  2.3778954e+000
  2.3000000e-001  2.0466202e+000
  2.4000000e-001  1.8178426e+000
  2.5000000e-001  1.5846893e+000
  2.6000000e-001  1.6521649e+000
  2.7000000e-001  1.8041650e+000
  2.8000000e-001  1.9646138e+000
  2.9000000e-001  2.0280413e+000
  3.0000000e-001  1.9715338e+000
  3.2000000e-001  1.6501579e+000
  3.4000000e-001  1.2922661e+000
  3.6000000e-001  9.7326801e-001
  3.8000000e-001  7.7356997e-001
  4.0000000e-001  6.3608661e-001
  4.2000000e-001  5.4271129e-001
  4.4000000e-001  4.6158820e-001
  4.6000000e-001  3.9371268e-001
  4.8000000e-001  3.2810603e-001
  5.0000000e-001  2.7358057e-001
  5.2000000e-001  2.4196682e-001
  5.4000000e-001  2.1643785e-001
  5.6000000e-001  1.9386440e-001
  5.8000000e-001  1.7115505e-001
  6.0000000e-001  1.4794417e-001
  6.2000000e-001  1.3629116e-001
  6.4000000e-001  1.3529281e-001
  6.6000000e-001  1.3215558e-001
  6.8000000e-001  1.2660126e-001
  7.0000000e-001  1.1871520e-001
  7.2000000e-001  1.1206985e-001
  7.4000000e-001  1.1027001e-001
  7.6000000e-001  1.0769136e-001
  7.8000000e-001  1.0458477e-001
  8.0000000e-001  1.0106759e-001
  8.2000000e-001  9.7276326e-002
  8.4000000e-001  9.3300816e-002
  8.6000000e-001  8.9217704e-002
  8.8000000e-001  8.5090911e-002
  9.0000000e-001  8.0985528e-002
  9.2000000e-001  7.6966614e-002
  9.4000000e-001  7.3078159e-002
  9.6000000e-001  6.9344532e-002
  9.8000000e-001  6.5788808e-002
  1.0000000e+000  6.2433290e-002
  1.0500000e+000  5.4929882e-002
  1.1000000e+000  4.8639445e-002
  1.1500000e+000  4.3329570e-002
  1.2000000e+000  3.8778768e-002
  1.2500000e+000  3.4808773e-002
  1.3000000e+000  3.1707335e-002
  1.3500000e+000  3.0132714e-002
  1.4000000e+000  2.8658299e-002
  1.4500000e+000  2.7266471e-002
  1.5000000e+000  2.5931447e-002
  1.5500000e+000  2.4649418e-002
  1.6000000e+000  2.3436828e-002
  1.6500000e+000  2.2283493e-002
  1.7000000e+000  2.1189938e-002
  1.7500000e+000  2.0156648e-002
  1.8000000e+000  1.9171048e-002
  1.8500000e+000  1.8248198e-002
  1.9000000e+000  1.7386569e-002
  1.9500000e+000  1.6572159e-002
  2.0000000e+000  1.5810347e-002
  2.1000000e+000  1.4435527e-002
  2.2000000e+000  1.3233298e-002
  2.3000000e+000  1.2185334e-002
  2.4000000e+000  1.1246670e-002
  2.5000000e+000  1.0449585e-002
  2.6000000e+000  9.7367740e-003
  2.7000000e+000  9.0991438e-003
  2.8000000e+000  8.5375153e-003
  2.9000000e+000  8.0108018e-003
  3.0000000e+000  7.5268351e-003
  3.1000000e+000  7.1178189e-003
  3.2000000e+000  6.7666290e-003
  3.3000000e+000  6.4390649e-003
  3.4000000e+000  6.1181215e-003
  3.5000000e+000  5.8222745e-003
  3.6000000e+000  5.5652829e-003
  3.7000000e+000  5.3383373e-003
  3.8000000e+000  5.1233316e-003
  3.9000000e+000  4.9110833e-003
  4.0000000e+000  4.7059730e-003
  4.2000000e+000  4.3696836e-003
  4.4000000e+000  4.1258237e-003
  4.6000000e+000  3.9138874e-003
  4.8000000e+000  3.7526008e-003
  5.0000000e+000  3.6131927e-003
  5.2000000e+000  3.4558240e-003
  5.4000000e+000  3.2860828e-003
  5.6000000e+000  3.1303836e-003
  5.8000000e+000  3.0068742e-003
  6.0000000e+000  2.9137908e-003
  6.5000000e+000  2.7134163e-003
  7.0000000e+000  2.4638217e-003
  7.5000000e+000  2.2447033e-003
  8.0000000e+000  2.1174112e-003
  8.5000000e+000  2.0471788e-003
  9.0000000e+000  1.9735198e-003
  9.5000000e+000  1.8700202e-003
  1.0000000e+001  1.7454205e-003
  1.1000000e+001  1.5194688e-003
  1.2000000e+001  1.3928413e-003
  1.3000000e+001  1.3433682e-003
  1.4000000e+001  1.3157070e-003
  1.5000000e+001  1.2756663e-003
  1.6000000e+001  1.2150337e-003
  1.7000000e+001  1.1396585e-003
  1.8000000e+001  1.0591223e-003
  1.9000000e+001  9.8155000e-004
  2.0000000e+001  9.1210041e-004
