# Supplementary material for: Statistical shape refinement and genetic algorithm calibration of design response spectra based on strong-motion records
Source: PLoS One. 2026 Jul 1;21(7):e0348599. doi: 10.1371/journal.pone.0348599 (PMC13322555; doi:10.1371/journal.pone.0348599)
Supplement: S1 File — (ZIP) [file pone.0348599.s001.zip › Data/Dynamic Amplification Factor Spectrum/Class I Site/Magnitude【4-5】 Epicentral Distance【10-30】/baLYYD044.dat]

  1.0000000e-002  1.0000104e+000
  2.0000000e-002  1.0456136e+000
  3.0000000e-002  1.1129506e+000
  4.0000000e-002  1.1583046e+000
  5.0000000e-002  1.4664219e+000
  6.0000000e-002  1.6391133e+000
  7.0000000e-002  1.8623591e+000
  8.0000000e-002  2.5636594e+000
  9.0000000e-002  3.3058211e+000
  1.0000000e-001  3.4780622e+000
  1.1000000e-001  3.2528390e+000
  1.2000000e-001  2.8564517e+000
  1.3000000e-001  2.2217826e+000
  1.4000000e-001  1.6762863e+000
  1.5000000e-001  1.2370953e+000
  1.6000000e-001  9.0077239e-001
  1.7000000e-001  7.2397649e-001
  1.8000000e-001  6.7077551e-001
  1.9000000e-001  6.0161560e-001
  2.0000000e-001  5.3704312e-001
  2.1000000e-001  4.8502246e-001
  2.2000000e-001  4.3265131e-001
  2.3000000e-001  3.8838529e-001
  2.4000000e-001  3.8271260e-001
  2.5000000e-001  3.6564013e-001
  2.6000000e-001  3.6710559e-001
  2.7000000e-001  3.7041357e-001
  2.8000000e-001  3.6553282e-001
  2.9000000e-001  3.5104401e-001
  3.0000000e-001  3.3077972e-001
  3.2000000e-001  3.0179594e-001
  3.4000000e-001  2.8622183e-001
  3.6000000e-001  2.6821176e-001
  3.8000000e-001  2.4879720e-001
  4.0000000e-001  2.2821961e-001
  4.2000000e-001  2.0999886e-001
  4.4000000e-001  1.9296689e-001
  4.6000000e-001  1.7623966e-001
  4.8000000e-001  1.6090247e-001
  5.0000000e-001  1.4715650e-001
  5.2000000e-001  1.3458900e-001
  5.4000000e-001  1.2328331e-001
  5.6000000e-001  1.1319071e-001
  5.8000000e-001  1.0410411e-001
  6.0000000e-001  9.5904360e-002
  6.2000000e-001  8.8572263e-002
  6.4000000e-001  8.2097034e-002
  6.6000000e-001  7.6336587e-002
  6.8000000e-001  7.1049843e-002
  7.0000000e-001  6.6065936e-002
  7.2000000e-001  6.1252185e-002
  7.4000000e-001  5.6567259e-002
  7.6000000e-001  5.2078325e-002
  7.8000000e-001  4.7878330e-002
  8.0000000e-001  4.4018139e-002
  8.2000000e-001  4.0534051e-002
  8.4000000e-001  3.7485021e-002
  8.6000000e-001  3.4875481e-002
  8.8000000e-001  3.2594398e-002
  9.0000000e-001  3.0591760e-002
  9.2000000e-001  2.8816190e-002
  9.4000000e-001  2.7220451e-002
  9.6000000e-001  2.5771785e-002
  9.8000000e-001  2.4450870e-002
  1.0000000e+000  2.3236008e-002
  1.0500000e+000  2.1156070e-002
  1.1000000e+000  1.9401445e-002
  1.1500000e+000  1.7862430e-002
  1.2000000e+000  1.6514585e-002
  1.2500000e+000  1.5336921e-002
  1.3000000e+000  1.4401445e-002
  1.3500000e+000  1.3666256e-002
  1.4000000e+000  1.2998120e-002
  1.4500000e+000  1.2364709e-002
  1.5000000e+000  1.1784100e-002
  1.5500000e+000  1.1271945e-002
  1.6000000e+000  1.0813007e-002
  1.6500000e+000  1.0384428e-002
  1.7000000e+000  9.9781660e-003
  1.7500000e+000  9.5980863e-003
  1.8000000e+000  9.2394022e-003
  1.8500000e+000  8.8940136e-003
  1.9000000e+000  8.5623349e-003
  1.9500000e+000  8.2479975e-003
  2.0000000e+000  7.9505209e-003
  2.1000000e+000  7.3946778e-003
  2.2000000e+000  6.8935265e-003
  2.3000000e+000  6.4634372e-003
  2.4000000e+000  6.0881051e-003
  2.5000000e+000  5.7400573e-003
  2.6000000e+000  5.4185103e-003
  2.7000000e+000  5.1284033e-003
  2.8000000e+000  4.8609861e-003
  2.9000000e+000  4.6080077e-003
  3.0000000e+000  4.3741302e-003
  3.1000000e+000  4.1692982e-003
  3.2000000e+000  3.9958306e-003
  3.3000000e+000  3.8452811e-003
  3.4000000e+000  3.7071635e-003
  3.5000000e+000  3.5726816e-003
  3.6000000e+000  3.4368587e-003
  3.7000000e+000  3.3032264e-003
  3.8000000e+000  3.1768643e-003
  3.9000000e+000  3.0612928e-003
  4.0000000e+000  2.9573163e-003
  4.2000000e+000  2.7775690e-003
  4.4000000e+000  2.6209460e-003
  4.6000000e+000  2.4787184e-003
  4.8000000e+000  2.3502846e-003
  5.0000000e+000  2.2349387e-003
  5.2000000e+000  2.1292658e-003
  5.4000000e+000  2.0295993e-003
  5.6000000e+000  1.9344866e-003
  5.8000000e+000  1.8499190e-003
  6.0000000e+000  1.7966466e-003
  6.5000000e+000  1.6639213e-003
  7.0000000e+000  1.5333543e-003
  7.5000000e+000  1.4243372e-003
  8.0000000e+000  1.3440409e-003
  8.5000000e+000  1.2833237e-003
  9.0000000e+000  1.2293417e-003
  9.5000000e+000  1.1741354e-003
  1.0000000e+001  1.1158557e-003
  1.1000000e+001  9.9900367e-004
  1.2000000e+001  8.9966899e-004
  1.3000000e+001  8.2645575e-004
  1.4000000e+001  7.7545575e-004
  1.5000000e+001  7.3962673e-004
  1.6000000e+001  7.1108534e-004
  1.7000000e+001  6.8511033e-004
  1.8000000e+001  6.5944799e-004
  1.9000000e+001  6.3327571e-004
  2.0000000e+001  6.0656079e-004
