# Supplementary material for: Statistical shape refinement and genetic algorithm calibration of design response spectra based on strong-motion records
Source: PLoS One. 2026 Jul 1;21(7):e0348599. doi: 10.1371/journal.pone.0348599 (PMC13322555; doi:10.1371/journal.pone.0348599)
Supplement: S1 File — (ZIP) [file pone.0348599.s001.zip › Data/Dynamic Amplification Factor Spectrum/Class I Site/Magnitude【4-5】 Epicentral Distance【10-30】/baLYYD045.dat]

  1.0000000e-002  1.0000239e+000
  2.0000000e-002  1.0382610e+000
  3.0000000e-002  1.1288434e+000
  4.0000000e-002  1.2465837e+000
  5.0000000e-002  1.4536493e+000
  6.0000000e-002  1.6538592e+000
  7.0000000e-002  1.6304917e+000
  8.0000000e-002  1.9837003e+000
  9.0000000e-002  2.6878972e+000
  1.0000000e-001  2.9973487e+000
  1.1000000e-001  2.9436801e+000
  1.2000000e-001  2.7241941e+000
  1.3000000e-001  2.3604323e+000
  1.4000000e-001  2.0407445e+000
  1.5000000e-001  1.7979603e+000
  1.6000000e-001  1.5185179e+000
  1.7000000e-001  1.4101570e+000
  1.8000000e-001  1.3115474e+000
  1.9000000e-001  1.2100347e+000
  2.0000000e-001  1.1349938e+000
  2.1000000e-001  1.0413538e+000
  2.2000000e-001  9.3960543e-001
  2.3000000e-001  8.4951638e-001
  2.4000000e-001  7.7733852e-001
  2.5000000e-001  7.3426818e-001
  2.6000000e-001  7.4669536e-001
  2.7000000e-001  7.5131620e-001
  2.8000000e-001  7.3760181e-001
  2.9000000e-001  6.9422247e-001
  3.0000000e-001  6.4787112e-001
  3.2000000e-001  6.1643369e-001
  3.4000000e-001  5.4494202e-001
  3.6000000e-001  4.4390955e-001
  3.8000000e-001  3.4637385e-001
  4.0000000e-001  2.9621265e-001
  4.2000000e-001  2.6087469e-001
  4.4000000e-001  2.3356599e-001
  4.6000000e-001  2.0945697e-001
  4.8000000e-001  1.8568853e-001
  5.0000000e-001  1.6211675e-001
  5.2000000e-001  1.4596910e-001
  5.4000000e-001  1.3250135e-001
  5.6000000e-001  1.2086732e-001
  5.8000000e-001  1.1098758e-001
  6.0000000e-001  1.0262551e-001
  6.2000000e-001  9.5425029e-002
  6.4000000e-001  8.9344371e-002
  6.6000000e-001  8.4131355e-002
  6.8000000e-001  7.9412109e-002
  7.0000000e-001  7.4829129e-002
  7.2000000e-001  7.0248682e-002
  7.4000000e-001  6.7904361e-002
  7.6000000e-001  6.6048015e-002
  7.8000000e-001  6.4029790e-002
  8.0000000e-001  6.1810513e-002
  8.2000000e-001  5.9436826e-002
  8.4000000e-001  5.6976197e-002
  8.6000000e-001  5.4485175e-002
  8.8000000e-001  5.2025838e-002
  9.0000000e-001  4.9669773e-002
  9.2000000e-001  4.7458113e-002
  9.4000000e-001  4.5407517e-002
  9.6000000e-001  4.3517860e-002
  9.8000000e-001  4.1786977e-002
  1.0000000e+000  4.0197657e-002
  1.0500000e+000  3.6687868e-002
  1.1000000e+000  3.3741449e-002
  1.1500000e+000  3.1183090e-002
  1.2000000e+000  2.8989779e-002
  1.2500000e+000  2.7136223e-002
  1.3000000e+000  2.5452118e-002
  1.3500000e+000  2.3931650e-002
  1.4000000e+000  2.2607629e-002
  1.4500000e+000  2.1475582e-002
  1.5000000e+000  2.0385008e-002
  1.5500000e+000  1.9322029e-002
  1.6000000e+000  1.8339195e-002
  1.6500000e+000  1.7435989e-002
  1.7000000e+000  1.6628752e-002
  1.7500000e+000  1.5894250e-002
  1.8000000e+000  1.5204700e-002
  1.8500000e+000  1.4578376e-002
  1.9000000e+000  1.4007527e-002
  1.9500000e+000  1.3458437e-002
  2.0000000e+000  1.2923241e-002
  2.1000000e+000  1.1946038e-002
  2.2000000e+000  1.1054193e-002
  2.3000000e+000  1.0248549e-002
  2.4000000e+000  9.5630417e-003
  2.5000000e+000  8.9509555e-003
  2.6000000e+000  8.4229350e-003
  2.7000000e+000  7.9880657e-003
  2.8000000e+000  7.5980722e-003
  2.9000000e+000  7.2189583e-003
  3.0000000e+000  6.8619001e-003
  3.1000000e+000  6.5448302e-003
  3.2000000e+000  6.2643693e-003
  3.3000000e+000  6.0037661e-003
  3.4000000e+000  5.7509428e-003
  3.5000000e+000  5.5054734e-003
  3.6000000e+000  5.2740849e-003
  3.7000000e+000  5.0675226e-003
  3.8000000e+000  4.8841403e-003
  3.9000000e+000  4.7182357e-003
  4.0000000e+000  4.5636543e-003
  4.2000000e+000  4.2685024e-003
  4.4000000e+000  3.9856445e-003
  4.6000000e+000  3.7334803e-003
  4.8000000e+000  3.5275713e-003
  5.0000000e+000  3.3619453e-003
  5.2000000e+000  3.2163715e-003
  5.4000000e+000  3.0723576e-003
  5.6000000e+000  2.9226020e-003
  5.8000000e+000  2.7707507e-003
  6.0000000e+000  2.6257941e-003
  6.5000000e+000  2.3393159e-003
  7.0000000e+000  2.1610566e-003
  7.5000000e+000  2.0222759e-003
  8.0000000e+000  1.8750415e-003
  8.5000000e+000  1.7190035e-003
  9.0000000e+000  1.5737291e-003
  9.5000000e+000  1.4543092e-003
  1.0000000e+001  1.3642821e-003
  1.1000000e+001  1.2492175e-003
  1.2000000e+001  1.1694870e-003
  1.3000000e+001  1.0888786e-003
  1.4000000e+001  1.0008511e-003
  1.5000000e+001  9.1230182e-004
  1.6000000e+001  8.3077439e-004
  1.7000000e+001  7.6041740e-004
  1.8000000e+001  7.0280589e-004
  1.9000000e+001  6.6649910e-004
  2.0000000e+001  6.3492554e-004
