# Supplementary material for: Statistical shape refinement and genetic algorithm calibration of design response spectra based on strong-motion records
Source: PLoS One. 2026 Jul 1;21(7):e0348599. doi: 10.1371/journal.pone.0348599 (PMC13322555; doi:10.1371/journal.pone.0348599)
Supplement: S1 File — (ZIP) [file pone.0348599.s001.zip › Data/Dynamic Amplification Factor Spectrum/Class I Site/Magnitude【4-5】 Epicentral Distance【10-30】/baLYYD050.dat]

  1.0000000e-002  1.0000092e+000
  2.0000000e-002  1.0441925e+000
  3.0000000e-002  1.0579268e+000
  4.0000000e-002  1.2929570e+000
  5.0000000e-002  1.3141619e+000
  6.0000000e-002  1.5340732e+000
  7.0000000e-002  2.6718504e+000
  8.0000000e-002  2.4866201e+000
  9.0000000e-002  2.6907103e+000
  1.0000000e-001  2.1384551e+000
  1.1000000e-001  1.8198257e+000
  1.2000000e-001  1.9596001e+000
  1.3000000e-001  2.4493398e+000
  1.4000000e-001  3.2559001e+000
  1.5000000e-001  3.6790604e+000
  1.6000000e-001  3.8940213e+000
  1.7000000e-001  3.7029344e+000
  1.8000000e-001  3.1385516e+000
  1.9000000e-001  2.6010964e+000
  2.0000000e-001  2.0897026e+000
  2.1000000e-001  1.6764885e+000
  2.2000000e-001  1.4112079e+000
  2.3000000e-001  1.3333045e+000
  2.4000000e-001  1.3361196e+000
  2.5000000e-001  1.3859179e+000
  2.6000000e-001  1.4223514e+000
  2.7000000e-001  1.4821352e+000
  2.8000000e-001  1.5033928e+000
  2.9000000e-001  1.5047921e+000
  3.0000000e-001  1.5576905e+000
  3.2000000e-001  1.6953161e+000
  3.4000000e-001  1.4915949e+000
  3.6000000e-001  1.1902718e+000
  3.8000000e-001  9.1298258e-001
  4.0000000e-001  7.7517106e-001
  4.2000000e-001  7.2440289e-001
  4.4000000e-001  6.5249732e-001
  4.6000000e-001  5.6991034e-001
  4.8000000e-001  5.0370230e-001
  5.0000000e-001  4.4221484e-001
  5.2000000e-001  3.8030389e-001
  5.4000000e-001  3.2997277e-001
  5.6000000e-001  2.9129822e-001
  5.8000000e-001  2.5651321e-001
  6.0000000e-001  2.2192982e-001
  6.2000000e-001  2.0145854e-001
  6.4000000e-001  1.9147034e-001
  6.6000000e-001  1.8091219e-001
  6.8000000e-001  1.7116443e-001
  7.0000000e-001  1.6260795e-001
  7.2000000e-001  1.5475780e-001
  7.4000000e-001  1.4726941e-001
  7.6000000e-001  1.3963602e-001
  7.8000000e-001  1.3197806e-001
  8.0000000e-001  1.2460000e-001
  8.2000000e-001  1.1779136e-001
  8.4000000e-001  1.1170851e-001
  8.6000000e-001  1.0633404e-001
  8.8000000e-001  1.0152165e-001
  9.0000000e-001  9.7097814e-002
  9.2000000e-001  9.2908708e-002
  9.4000000e-001  8.8834494e-002
  9.6000000e-001  8.4826135e-002
  9.8000000e-001  8.0890125e-002
  1.0000000e+000  7.7053572e-002
  1.0500000e+000  6.8172209e-002
  1.1000000e+000  6.0748376e-002
  1.1500000e+000  5.4820572e-002
  1.2000000e+000  5.0065891e-002
  1.2500000e+000  4.6062046e-002
  1.3000000e+000  4.2463629e-002
  1.3500000e+000  3.9111737e-002
  1.4000000e+000  3.5988197e-002
  1.4500000e+000  3.3121330e-002
  1.5000000e+000  3.0531589e-002
  1.5500000e+000  2.8196152e-002
  1.6000000e+000  2.6144134e-002
  1.6500000e+000  2.4361134e-002
  1.7000000e+000  2.2828294e-002
  1.7500000e+000  2.1495560e-002
  1.8000000e+000  2.0335801e-002
  1.8500000e+000  1.9318089e-002
  1.9000000e+000  1.8402735e-002
  1.9500000e+000  1.7583715e-002
  2.0000000e+000  1.6840216e-002
  2.1000000e+000  1.5431779e-002
  2.2000000e+000  1.4158577e-002
  2.3000000e+000  1.3015137e-002
  2.4000000e+000  1.2014908e-002
  2.5000000e+000  1.1069399e-002
  2.6000000e+000  1.0222824e-002
  2.7000000e+000  9.4836790e-003
  2.8000000e+000  8.9788656e-003
  2.9000000e+000  8.5604431e-003
  3.0000000e+000  8.1432998e-003
  3.1000000e+000  7.7746044e-003
  3.2000000e+000  7.4406122e-003
  3.3000000e+000  7.0989599e-003
  3.4000000e+000  6.7559315e-003
  3.5000000e+000  6.4528435e-003
  3.6000000e+000  6.2057911e-003
  3.7000000e+000  5.9878068e-003
  3.8000000e+000  5.7609325e-003
  3.9000000e+000  5.5164540e-003
  4.0000000e+000  5.2644051e-003
  4.2000000e+000  4.8347596e-003
  4.4000000e+000  4.5866384e-003
  4.6000000e+000  4.3960553e-003
  4.8000000e+000  4.1681083e-003
  5.0000000e+000  3.9378401e-003
  5.2000000e+000  3.7635365e-003
  5.4000000e+000  3.6454769e-003
  5.6000000e+000  3.5378909e-003
  5.8000000e+000  3.4007979e-003
  6.0000000e+000  3.2292158e-003
  6.5000000e+000  2.8206146e-003
  7.0000000e+000  2.6481888e-003
  7.5000000e+000  2.5730884e-003
  8.0000000e+000  2.4045453e-003
  8.5000000e+000  2.1640510e-003
  9.0000000e+000  1.9535047e-003
  9.5000000e+000  1.8271727e-003
  1.0000000e+001  1.7736210e-003
  1.1000000e+001  1.7230436e-003
  1.2000000e+001  1.5835015e-003
  1.3000000e+001  1.3612539e-003
  1.4000000e+001  1.1871602e-003
  1.5000000e+001  1.1789526e-003
  1.6000000e+001  1.1229242e-003
  1.7000000e+001  1.0325612e-003
  1.8000000e+001  9.2769265e-004
  1.9000000e+001  8.6253730e-004
  2.0000000e+001  8.6634367e-004
