# Supplementary material for: Statistical shape refinement and genetic algorithm calibration of design response spectra based on strong-motion records
Source: PLoS One. 2026 Jul 1;21(7):e0348599. doi: 10.1371/journal.pone.0348599 (PMC13322555; doi:10.1371/journal.pone.0348599)
Supplement: S1 File — (ZIP) [file pone.0348599.s001.zip › Data/Dynamic Amplification Factor Spectrum/Class I Site/Magnitude【4-5】 Epicentral Distance【10-30】/baLYYD051.dat]

  1.0000000e-002  1.0000062e+000
  2.0000000e-002  1.0207035e+000
  3.0000000e-002  1.1155791e+000
  4.0000000e-002  1.9293268e+000
  5.0000000e-002  2.9800459e+000
  6.0000000e-002  2.6012064e+000
  7.0000000e-002  3.0425090e+000
  8.0000000e-002  2.2635990e+000
  9.0000000e-002  2.1220798e+000
  1.0000000e-001  1.8860640e+000
  1.1000000e-001  1.7981613e+000
  1.2000000e-001  2.4831970e+000
  1.3000000e-001  3.1348861e+000
  1.4000000e-001  3.4527943e+000
  1.5000000e-001  4.0412289e+000
  1.6000000e-001  4.5675233e+000
  1.7000000e-001  4.4581847e+000
  1.8000000e-001  3.9471195e+000
  1.9000000e-001  3.4865533e+000
  2.0000000e-001  2.9158149e+000
  2.1000000e-001  2.7352419e+000
  2.2000000e-001  2.6850177e+000
  2.3000000e-001  2.6156828e+000
  2.4000000e-001  2.5142583e+000
  2.5000000e-001  2.3562886e+000
  2.6000000e-001  2.0989916e+000
  2.7000000e-001  1.9500214e+000
  2.8000000e-001  1.9127009e+000
  2.9000000e-001  2.0119995e+000
  3.0000000e-001  2.0721573e+000
  3.2000000e-001  2.0467381e+000
  3.4000000e-001  1.8571498e+000
  3.6000000e-001  1.6239478e+000
  3.8000000e-001  1.3736382e+000
  4.0000000e-001  1.1075429e+000
  4.2000000e-001  8.4492668e-001
  4.4000000e-001  6.9056394e-001
  4.6000000e-001  5.7494581e-001
  4.8000000e-001  4.8384028e-001
  5.0000000e-001  4.5265592e-001
  5.2000000e-001  4.0856763e-001
  5.4000000e-001  3.5651635e-001
  5.6000000e-001  3.3766922e-001
  5.8000000e-001  3.0717251e-001
  6.0000000e-001  3.0748552e-001
  6.2000000e-001  3.0163544e-001
  6.4000000e-001  2.7815596e-001
  6.6000000e-001  2.6038910e-001
  6.8000000e-001  2.3771347e-001
  7.0000000e-001  2.1259725e-001
  7.2000000e-001  1.9657390e-001
  7.4000000e-001  1.8979595e-001
  7.6000000e-001  1.8277043e-001
  7.8000000e-001  1.7506660e-001
  8.0000000e-001  1.6660313e-001
  8.2000000e-001  1.5771510e-001
  8.4000000e-001  1.4877773e-001
  8.6000000e-001  1.4016108e-001
  8.8000000e-001  1.3223733e-001
  9.0000000e-001  1.2507385e-001
  9.2000000e-001  1.1854231e-001
  9.4000000e-001  1.1242251e-001
  9.6000000e-001  1.0647780e-001
  9.8000000e-001  1.0055405e-001
  1.0000000e+000  9.4669142e-002
  1.0500000e+000  8.0728395e-002
  1.1000000e+000  6.8778071e-002
  1.1500000e+000  5.9376120e-002
  1.2000000e+000  5.2315427e-002
  1.2500000e+000  4.6783630e-002
  1.3000000e+000  4.2367185e-002
  1.3500000e+000  3.9411280e-002
  1.4000000e+000  3.7020927e-002
  1.4500000e+000  3.4930182e-002
  1.5000000e+000  3.3153811e-002
  1.5500000e+000  3.1454690e-002
  1.6000000e+000  2.9748208e-002
  1.6500000e+000  2.8091120e-002
  1.7000000e+000  2.6478549e-002
  1.7500000e+000  2.4958410e-002
  1.8000000e+000  2.3604966e-002
  1.8500000e+000  2.2355192e-002
  1.9000000e+000  2.1200667e-002
  1.9500000e+000  2.0201760e-002
  2.0000000e+000  1.9303547e-002
  2.1000000e+000  1.7696628e-002
  2.2000000e+000  1.6356703e-002
  2.3000000e+000  1.5154909e-002
  2.4000000e+000  1.4303347e-002
  2.5000000e+000  1.3437514e-002
  2.6000000e+000  1.2656020e-002
  2.7000000e+000  1.2074571e-002
  2.8000000e+000  1.1557460e-002
  2.9000000e+000  1.1119143e-002
  3.0000000e+000  1.0740822e-002
  3.1000000e+000  1.0291922e-002
  3.2000000e+000  9.7869893e-003
  3.3000000e+000  9.3556686e-003
  3.4000000e+000  9.0260976e-003
  3.5000000e+000  8.7058715e-003
  3.6000000e+000  8.3285154e-003
  3.7000000e+000  7.9310903e-003
  3.8000000e+000  7.5965035e-003
  3.9000000e+000  7.3625177e-003
  4.0000000e+000  7.1929278e-003
  4.2000000e+000  6.7795091e-003
  4.4000000e+000  6.1548268e-003
  4.6000000e+000  5.6169018e-003
  4.8000000e+000  5.3449108e-003
  5.0000000e+000  5.1901588e-003
  5.2000000e+000  4.9666018e-003
  5.4000000e+000  4.6582350e-003
  5.6000000e+000  4.3684847e-003
  5.8000000e+000  4.1866094e-003
  6.0000000e+000  4.1180166e-003
  6.5000000e+000  4.0160380e-003
  7.0000000e+000  3.5875409e-003
  7.5000000e+000  3.1587930e-003
  8.0000000e+000  3.0452201e-003
  8.5000000e+000  3.1102571e-003
  9.0000000e+000  3.1015217e-003
  9.5000000e+000  2.9179744e-003
  1.0000000e+001  2.6130003e-003
  1.1000000e+001  2.0466268e-003
  1.2000000e+001  1.8667346e-003
  1.3000000e+001  1.9699323e-003
  1.4000000e+001  2.1042575e-003
  1.5000000e+001  2.1263964e-003
  1.6000000e+001  2.0158674e-003
  1.7000000e+001  1.8144372e-003
  1.8000000e+001  1.5765798e-003
  1.9000000e+001  1.3458553e-003
  2.0000000e+001  1.1489576e-003
