# Supplementary material for: Statistical shape refinement and genetic algorithm calibration of design response spectra based on strong-motion records
Source: PLoS One. 2026 Jul 1;21(7):e0348599. doi: 10.1371/journal.pone.0348599 (PMC13322555; doi:10.1371/journal.pone.0348599)
Supplement: S1 File — (ZIP) [file pone.0348599.s001.zip › Data/Dynamic Amplification Factor Spectrum/Class I Site/Magnitude【4-5】 Epicentral Distance【10-30】/baLYYD056.dat]

  1.0000000e-002  1.0068209e+000
  2.0000000e-002  1.4176037e+000
  3.0000000e-002  1.5026512e+000
  4.0000000e-002  2.6369519e+000
  5.0000000e-002  2.0167352e+000
  6.0000000e-002  2.2350269e+000
  7.0000000e-002  2.5333121e+000
  8.0000000e-002  1.3599296e+000
  9.0000000e-002  1.6587781e+000
  1.0000000e-001  1.7536813e+000
  1.1000000e-001  1.3601499e+000
  1.2000000e-001  1.0883880e+000
  1.3000000e-001  1.1871740e+000
  1.4000000e-001  1.0559033e+000
  1.5000000e-001  9.6011495e-001
  1.6000000e-001  8.4864037e-001
  1.7000000e-001  7.8384631e-001
  1.8000000e-001  7.9042890e-001
  1.9000000e-001  8.0957446e-001
  2.0000000e-001  9.3977022e-001
  2.1000000e-001  1.0507663e+000
  2.2000000e-001  1.0488630e+000
  2.3000000e-001  1.0126081e+000
  2.4000000e-001  9.0150078e-001
  2.5000000e-001  7.4637436e-001
  2.6000000e-001  5.9229546e-001
  2.7000000e-001  4.7743248e-001
  2.8000000e-001  4.0108894e-001
  2.9000000e-001  3.6633323e-001
  3.0000000e-001  3.5343514e-001
  3.2000000e-001  3.3379571e-001
  3.4000000e-001  3.2405647e-001
  3.6000000e-001  2.9707453e-001
  3.8000000e-001  2.6007049e-001
  4.0000000e-001  2.3326643e-001
  4.2000000e-001  2.1361068e-001
  4.4000000e-001  1.8700403e-001
  4.6000000e-001  1.5983156e-001
  4.8000000e-001  1.8663161e-001
  5.0000000e-001  2.0037096e-001
  5.2000000e-001  1.8032263e-001
  5.4000000e-001  1.5387558e-001
  5.6000000e-001  1.4938219e-001
  5.8000000e-001  1.4460746e-001
  6.0000000e-001  1.3957969e-001
  6.2000000e-001  1.3460587e-001
  6.4000000e-001  1.2958689e-001
  6.6000000e-001  1.2474273e-001
  6.8000000e-001  1.2089528e-001
  7.0000000e-001  1.1736709e-001
  7.2000000e-001  1.1396498e-001
  7.4000000e-001  1.1057094e-001
  7.6000000e-001  1.0714820e-001
  7.8000000e-001  1.0371866e-001
  8.0000000e-001  1.0008501e-001
  8.2000000e-001  9.6334424e-002
  8.4000000e-001  9.2572625e-002
  8.6000000e-001  8.8901872e-002
  8.8000000e-001  8.5404163e-002
  9.0000000e-001  8.2134100e-002
  9.2000000e-001  7.9120747e-002
  9.4000000e-001  7.6843001e-002
  9.6000000e-001  7.4732452e-002
  9.8000000e-001  7.2446430e-002
  1.0000000e+000  7.0005941e-002
  1.0500000e+000  6.5011551e-002
  1.1000000e+000  6.3796705e-002
  1.1500000e+000  6.2939289e-002
  1.2000000e+000  6.1819707e-002
  1.2500000e+000  6.0433738e-002
  1.3000000e+000  5.8821036e-002
  1.3500000e+000  5.7033205e-002
  1.4000000e+000  5.5125965e-002
  1.4500000e+000  5.3157331e-002
  1.5000000e+000  5.1162323e-002
  1.5500000e+000  4.9195690e-002
  1.6000000e+000  4.7268515e-002
  1.6500000e+000  4.5396807e-002
  1.7000000e+000  4.3577674e-002
  1.7500000e+000  4.1835945e-002
  1.8000000e+000  4.0743663e-002
  1.8500000e+000  4.0296233e-002
  1.9000000e+000  3.9755134e-002
  1.9500000e+000  3.9142137e-002
  2.0000000e+000  3.8460621e-002
  2.1000000e+000  3.7015012e-002
  2.2000000e+000  3.5497801e-002
  2.3000000e+000  3.3982879e-002
  2.4000000e+000  3.2475442e-002
  2.5000000e+000  3.1011459e-002
  2.6000000e+000  2.9628269e-002
  2.7000000e+000  2.8275011e-002
  2.8000000e+000  2.7006055e-002
  2.9000000e+000  2.5826378e-002
  3.0000000e+000  2.4681847e-002
  3.1000000e+000  2.3586762e-002
  3.2000000e+000  2.2583139e-002
  3.3000000e+000  2.1649514e-002
  3.4000000e+000  2.0997164e-002
  3.5000000e+000  2.0339069e-002
  3.6000000e+000  1.9690890e-002
  3.7000000e+000  1.9082082e-002
  3.8000000e+000  1.8508792e-002
  3.9000000e+000  1.7946452e-002
  4.0000000e+000  1.7378009e-002
  4.2000000e+000  1.6281030e-002
  4.4000000e+000  1.5749721e-002
  4.6000000e+000  1.5282551e-002
  4.8000000e+000  1.4768974e-002
  5.0000000e+000  1.4179640e-002
  5.2000000e+000  1.3568208e-002
  5.4000000e+000  1.2999567e-002
  5.6000000e+000  1.2487978e-002
  5.8000000e+000  1.2004560e-002
  6.0000000e+000  1.1518244e-002
  6.5000000e+000  1.0554378e-002
  7.0000000e+000  9.8508743e-003
  7.5000000e+000  9.2465177e-003
  8.0000000e+000  8.6750244e-003
  8.5000000e+000  8.0572022e-003
  9.0000000e+000  7.4569402e-003
  9.5000000e+000  6.9945049e-003
  1.0000000e+001  6.6416775e-003
  1.1000000e+001  6.0638578e-003
  1.2000000e+001  5.5700875e-003
  1.3000000e+001  5.1485120e-003
  1.4000000e+001  4.7656801e-003
  1.5000000e+001  4.3494796e-003
  1.6000000e+001  3.9977778e-003
  1.7000000e+001  3.7114477e-003
  1.8000000e+001  3.4782407e-003
  1.9000000e+001  3.2972539e-003
  2.0000000e+001  3.1395449e-003
