# Supplementary material for: Statistical shape refinement and genetic algorithm calibration of design response spectra based on strong-motion records
Source: PLoS One. 2026 Jul 1;21(7):e0348599. doi: 10.1371/journal.pone.0348599 (PMC13322555; doi:10.1371/journal.pone.0348599)
Supplement: S1 File — (ZIP) [file pone.0348599.s001.zip › Data/Dynamic Amplification Factor Spectrum/Class I Site/Magnitude【4-5】 Epicentral Distance【10-30】/baLYYD057.dat]

  1.0000000e-002  1.0044321e+000
  2.0000000e-002  2.1299116e+000
  3.0000000e-002  1.8250272e+000
  4.0000000e-002  2.5904667e+000
  5.0000000e-002  2.1616067e+000
  6.0000000e-002  2.3614274e+000
  7.0000000e-002  3.2679817e+000
  8.0000000e-002  2.5208392e+000
  9.0000000e-002  2.3174921e+000
  1.0000000e-001  1.7272468e+000
  1.1000000e-001  1.1426793e+000
  1.2000000e-001  7.7658052e-001
  1.3000000e-001  7.9704905e-001
  1.4000000e-001  7.1008193e-001
  1.5000000e-001  7.8045841e-001
  1.6000000e-001  8.6221455e-001
  1.7000000e-001  8.8327465e-001
  1.8000000e-001  8.5530010e-001
  1.9000000e-001  7.9139620e-001
  2.0000000e-001  7.4891978e-001
  2.1000000e-001  7.3620062e-001
  2.2000000e-001  7.4300000e-001
  2.3000000e-001  8.0837028e-001
  2.4000000e-001  8.2259317e-001
  2.5000000e-001  8.1498800e-001
  2.6000000e-001  8.0983437e-001
  2.7000000e-001  7.8064382e-001
  2.8000000e-001  7.3115172e-001
  2.9000000e-001  6.6306010e-001
  3.0000000e-001  6.0880671e-001
  3.2000000e-001  5.7194046e-001
  3.4000000e-001  5.4511150e-001
  3.6000000e-001  5.2896874e-001
  3.8000000e-001  5.1320867e-001
  4.0000000e-001  4.8707112e-001
  4.2000000e-001  4.6094595e-001
  4.4000000e-001  4.3765211e-001
  4.6000000e-001  4.2132973e-001
  4.8000000e-001  4.1919955e-001
  5.0000000e-001  4.1046453e-001
  5.2000000e-001  4.0425400e-001
  5.4000000e-001  3.9521107e-001
  5.6000000e-001  3.9207726e-001
  5.8000000e-001  3.9857069e-001
  6.0000000e-001  3.9880644e-001
  6.2000000e-001  4.0262951e-001
  6.4000000e-001  4.0444690e-001
  6.6000000e-001  4.0389260e-001
  6.8000000e-001  4.0203958e-001
  7.0000000e-001  3.9867370e-001
  7.2000000e-001  3.9440205e-001
  7.4000000e-001  3.8905378e-001
  7.6000000e-001  3.8302482e-001
  7.8000000e-001  3.7626200e-001
  8.0000000e-001  3.6915255e-001
  8.2000000e-001  3.6391520e-001
  8.4000000e-001  3.6068757e-001
  8.6000000e-001  3.5682922e-001
  8.8000000e-001  3.5260700e-001
  9.0000000e-001  3.4782652e-001
  9.2000000e-001  3.4294333e-001
  9.4000000e-001  3.3772133e-001
  9.6000000e-001  3.3225659e-001
  9.8000000e-001  3.2677036e-001
  1.0000000e+000  3.2109620e-001
  1.0500000e+000  3.0897563e-001
  1.1000000e+000  2.9840968e-001
  1.1500000e+000  2.8749893e-001
  1.2000000e+000  2.7644708e-001
  1.2500000e+000  2.6538909e-001
  1.3000000e+000  2.5450863e-001
  1.3500000e+000  2.4396280e-001
  1.4000000e+000  2.3404631e-001
  1.4500000e+000  2.2606361e-001
  1.5000000e+000  2.1870845e-001
  1.5500000e+000  2.1195277e-001
  1.6000000e+000  2.0533419e-001
  1.6500000e+000  1.9913125e-001
  1.7000000e+000  1.9363637e-001
  1.7500000e+000  1.8822325e-001
  1.8000000e+000  1.8351618e-001
  1.8500000e+000  1.7989878e-001
  1.9000000e+000  1.7613429e-001
  1.9500000e+000  1.7234963e-001
  2.0000000e+000  1.6843418e-001
  2.1000000e+000  1.6091499e-001
  2.2000000e+000  1.5430441e-001
  2.3000000e+000  1.4771531e-001
  2.4000000e+000  1.4125566e-001
  2.5000000e+000  1.3497748e-001
  2.6000000e+000  1.2925235e-001
  2.7000000e+000  1.2408752e-001
  2.8000000e+000  1.2008203e-001
  2.9000000e+000  1.1622551e-001
  3.0000000e+000  1.1241619e-001
  3.1000000e+000  1.0877110e-001
  3.2000000e+000  1.0519785e-001
  3.3000000e+000  1.0181093e-001
  3.4000000e+000  9.8820028e-002
  3.5000000e+000  9.5984541e-002
  3.6000000e+000  9.3124910e-002
  3.7000000e+000  9.0387206e-002
  3.8000000e+000  8.7869924e-002
  3.9000000e+000  8.5632053e-002
  4.0000000e+000  8.3365490e-002
  4.2000000e+000  7.9636087e-002
  4.4000000e+000  7.6103799e-002
  4.6000000e+000  7.2940315e-002
  4.8000000e+000  6.9893791e-002
  5.0000000e+000  6.6759183e-002
  5.2000000e+000  6.4283811e-002
  5.4000000e+000  6.1853384e-002
  5.6000000e+000  5.9637175e-002
  5.8000000e+000  5.7716828e-002
  6.0000000e+000  5.5879672e-002
  6.5000000e+000  5.0957951e-002
  7.0000000e+000  4.7155794e-002
  7.5000000e+000  4.4102344e-002
  8.0000000e+000  4.1509225e-002
  8.5000000e+000  3.9166936e-002
  9.0000000e+000  3.6726039e-002
  9.5000000e+000  3.4587203e-002
  1.0000000e+001  3.2617712e-002
  1.1000000e+001  2.9617633e-002
  1.2000000e+001  2.7485973e-002
  1.3000000e+001  2.5543434e-002
  1.4000000e+001  2.3574671e-002
  1.5000000e+001  2.1736832e-002
  1.6000000e+001  2.0103099e-002
  1.7000000e+001  1.8604792e-002
  1.8000000e+001  1.7405126e-002
  1.9000000e+001  1.6430699e-002
  2.0000000e+001  1.5650069e-002
