# Supplementary material for: Statistical shape refinement and genetic algorithm calibration of design response spectra based on strong-motion records
Source: PLoS One. 2026 Jul 1;21(7):e0348599. doi: 10.1371/journal.pone.0348599 (PMC13322555; doi:10.1371/journal.pone.0348599)
Supplement: S1 File — (ZIP) [file pone.0348599.s001.zip › Data/Dynamic Amplification Factor Spectrum/Class I Site/Magnitude【4-5】 Epicentral Distance【10-30】/baLYYD062.dat]

  1.0000000e-002  9.9999268e-001
  2.0000000e-002  1.0547765e+000
  3.0000000e-002  1.4376300e+000
  4.0000000e-002  1.8700821e+000
  5.0000000e-002  2.7606968e+000
  6.0000000e-002  2.4718244e+000
  7.0000000e-002  3.9219844e+000
  8.0000000e-002  2.8141714e+000
  9.0000000e-002  1.9318565e+000
  1.0000000e-001  2.8726597e+000
  1.1000000e-001  3.5935979e+000
  1.2000000e-001  3.3671670e+000
  1.3000000e-001  2.8022148e+000
  1.4000000e-001  2.2428225e+000
  1.5000000e-001  1.9072277e+000
  1.6000000e-001  1.7486979e+000
  1.7000000e-001  1.6353612e+000
  1.8000000e-001  1.4291498e+000
  1.9000000e-001  1.2107610e+000
  2.0000000e-001  1.1541331e+000
  2.1000000e-001  1.1873405e+000
  2.2000000e-001  1.2509953e+000
  2.3000000e-001  1.2783127e+000
  2.4000000e-001  1.2889322e+000
  2.5000000e-001  1.2914776e+000
  2.6000000e-001  1.2659769e+000
  2.7000000e-001  1.1982634e+000
  2.8000000e-001  1.1095111e+000
  2.9000000e-001  1.0240747e+000
  3.0000000e-001  9.4696429e-001
  3.2000000e-001  8.0355719e-001
  3.4000000e-001  6.8925681e-001
  3.6000000e-001  6.5059532e-001
  3.8000000e-001  6.1239470e-001
  4.0000000e-001  5.5818531e-001
  4.2000000e-001  5.0958285e-001
  4.4000000e-001  4.6916681e-001
  4.6000000e-001  4.2724430e-001
  4.8000000e-001  3.7585689e-001
  5.0000000e-001  3.4898389e-001
  5.2000000e-001  3.3215643e-001
  5.4000000e-001  3.1542165e-001
  5.6000000e-001  2.9877657e-001
  5.8000000e-001  2.8107980e-001
  6.0000000e-001  2.6314080e-001
  6.2000000e-001  2.5092166e-001
  6.4000000e-001  2.3958955e-001
  6.6000000e-001  2.2829880e-001
  6.8000000e-001  2.1692465e-001
  7.0000000e-001  2.0559233e-001
  7.2000000e-001  1.9456468e-001
  7.4000000e-001  1.8412049e-001
  7.6000000e-001  1.7444326e-001
  7.8000000e-001  1.6557860e-001
  8.0000000e-001  1.5745654e-001
  8.2000000e-001  1.4993027e-001
  8.4000000e-001  1.4287526e-001
  8.6000000e-001  1.3612102e-001
  8.8000000e-001  1.2955067e-001
  9.0000000e-001  1.2311775e-001
  9.2000000e-001  1.1681376e-001
  9.4000000e-001  1.1065459e-001
  9.6000000e-001  1.0467596e-001
  9.8000000e-001  9.8924363e-002
  1.0000000e+000  9.3445102e-002
  1.0500000e+000  8.1121259e-002
  1.1000000e+000  7.0887253e-002
  1.1500000e+000  6.2597708e-002
  1.2000000e+000  5.5791318e-002
  1.2500000e+000  5.0064613e-002
  1.3000000e+000  4.5137792e-002
  1.3500000e+000  4.0831671e-002
  1.4000000e+000  3.7043388e-002
  1.4500000e+000  3.3718247e-002
  1.5000000e+000  3.0799771e-002
  1.5500000e+000  2.8216097e-002
  1.6000000e+000  2.5948993e-002
  1.6500000e+000  2.3958764e-002
  1.7000000e+000  2.2621399e-002
  1.7500000e+000  2.1605776e-002
  1.8000000e+000  2.0639241e-002
  1.8500000e+000  1.9717337e-002
  1.9000000e+000  1.8851518e-002
  1.9500000e+000  1.8040189e-002
  2.0000000e+000  1.7272742e-002
  2.1000000e+000  1.5892834e-002
  2.2000000e+000  1.4691783e-002
  2.3000000e+000  1.3664793e-002
  2.4000000e+000  1.2772744e-002
  2.5000000e+000  1.1971430e-002
  2.6000000e+000  1.1291278e-002
  2.7000000e+000  1.0680842e-002
  2.8000000e+000  1.0116336e-002
  2.9000000e+000  9.6290574e-003
  3.0000000e+000  9.1947009e-003
  3.1000000e+000  8.7791591e-003
  3.2000000e+000  8.3918745e-003
  3.3000000e+000  8.0494176e-003
  3.4000000e+000  7.7394828e-003
  3.5000000e+000  7.4381605e-003
  3.6000000e+000  7.1389850e-003
  3.7000000e+000  6.8544986e-003
  3.8000000e+000  6.5978802e-003
  3.9000000e+000  6.3694510e-003
  4.0000000e+000  6.1583144e-003
  4.2000000e+000  5.7469326e-003
  4.4000000e+000  5.3537615e-003
  4.6000000e+000  5.0246126e-003
  4.8000000e+000  4.7570325e-003
  5.0000000e+000  4.5085189e-003
  5.2000000e+000  4.2552748e-003
  5.4000000e+000  4.0082568e-003
  5.6000000e+000  3.7896146e-003
  5.8000000e+000  3.6092674e-003
  6.0000000e+000  3.4601927e-003
  6.5000000e+000  3.1298807e-003
  7.0000000e+000  2.8514876e-003
  7.5000000e+000  2.6962511e-003
  8.0000000e+000  2.5146318e-003
  8.5000000e+000  2.3325808e-003
  9.0000000e+000  2.1820756e-003
  9.5000000e+000  2.0746936e-003
  1.0000000e+001  1.9980948e-003
  1.1000000e+001  1.8644861e-003
  1.2000000e+001  1.7016544e-003
  1.3000000e+001  1.5246060e-003
  1.4000000e+001  1.3692500e-003
  1.5000000e+001  1.2526147e-003
  1.6000000e+001  1.1726605e-003
  1.7000000e+001  1.1187666e-003
  1.8000000e+001  1.0795768e-003
  1.9000000e+001  1.0464201e-003
  2.0000000e+001  1.0139175e-003
