# Supplementary material for: Statistical shape refinement and genetic algorithm calibration of design response spectra based on strong-motion records
Source: PLoS One. 2026 Jul 1;21(7):e0348599. doi: 10.1371/journal.pone.0348599 (PMC13322555; doi:10.1371/journal.pone.0348599)
Supplement: S1 File — (ZIP) [file pone.0348599.s001.zip › Data/Dynamic Amplification Factor Spectrum/Class I Site/Magnitude【4-5】 Epicentral Distance【10-30】/baLYYD063.dat]

  1.0000000e-002  1.0000573e+000
  2.0000000e-002  1.1166187e+000
  3.0000000e-002  1.8736785e+000
  4.0000000e-002  4.5045053e+000
  5.0000000e-002  2.4235779e+000
  6.0000000e-002  2.8614962e+000
  7.0000000e-002  2.4588299e+000
  8.0000000e-002  1.9251788e+000
  9.0000000e-002  2.5067374e+000
  1.0000000e-001  2.6754665e+000
  1.1000000e-001  2.4913473e+000
  1.2000000e-001  2.4356511e+000
  1.3000000e-001  1.8039466e+000
  1.4000000e-001  1.3135960e+000
  1.5000000e-001  1.2216366e+000
  1.6000000e-001  1.1502436e+000
  1.7000000e-001  9.9581607e-001
  1.8000000e-001  1.1684040e+000
  1.9000000e-001  1.2430322e+000
  2.0000000e-001  1.1441774e+000
  2.1000000e-001  1.1208068e+000
  2.2000000e-001  1.0387484e+000
  2.3000000e-001  9.2436875e-001
  2.4000000e-001  8.6269576e-001
  2.5000000e-001  7.5410590e-001
  2.6000000e-001  6.4932286e-001
  2.7000000e-001  5.7369125e-001
  2.8000000e-001  5.1370429e-001
  2.9000000e-001  4.6981034e-001
  3.0000000e-001  4.3719225e-001
  3.2000000e-001  3.7438426e-001
  3.4000000e-001  3.2668669e-001
  3.6000000e-001  3.2143969e-001
  3.8000000e-001  2.5733162e-001
  4.0000000e-001  2.0090357e-001
  4.2000000e-001  1.7656035e-001
  4.4000000e-001  1.6396934e-001
  4.6000000e-001  1.5097660e-001
  4.8000000e-001  1.6592642e-001
  5.0000000e-001  1.6489682e-001
  5.2000000e-001  1.8228969e-001
  5.4000000e-001  1.6290911e-001
  5.6000000e-001  1.2507746e-001
  5.8000000e-001  1.1022726e-001
  6.0000000e-001  1.1006364e-001
  6.2000000e-001  1.0972840e-001
  6.4000000e-001  1.0581442e-001
  6.6000000e-001  9.6599683e-002
  6.8000000e-001  8.5709202e-002
  7.0000000e-001  8.0488401e-002
  7.2000000e-001  7.7041963e-002
  7.4000000e-001  7.6402397e-002
  7.6000000e-001  7.5072564e-002
  7.8000000e-001  7.2481549e-002
  8.0000000e-001  6.9004355e-002
  8.2000000e-001  6.4749660e-002
  8.4000000e-001  5.9923827e-002
  8.6000000e-001  5.7322301e-002
  8.8000000e-001  5.7385854e-002
  9.0000000e-001  5.3808525e-002
  9.2000000e-001  4.8735083e-002
  9.4000000e-001  4.6237862e-002
  9.6000000e-001  4.3927447e-002
  9.8000000e-001  4.1832214e-002
  1.0000000e+000  3.9961868e-002
  1.0500000e+000  3.6260615e-002
  1.1000000e+000  3.3655989e-002
  1.1500000e+000  3.1638444e-002
  1.2000000e+000  2.9822412e-002
  1.2500000e+000  2.8027922e-002
  1.3000000e+000  2.6207731e-002
  1.3500000e+000  2.4377627e-002
  1.4000000e+000  2.2608677e-002
  1.4500000e+000  2.0953560e-002
  1.5000000e+000  1.9449452e-002
  1.5500000e+000  1.8100698e-002
  1.6000000e+000  1.6876000e-002
  1.6500000e+000  1.5774542e-002
  1.7000000e+000  1.4803367e-002
  1.7500000e+000  1.3933482e-002
  1.8000000e+000  1.3155994e-002
  1.8500000e+000  1.2449550e-002
  1.9000000e+000  1.1800219e-002
  1.9500000e+000  1.1210837e-002
  2.0000000e+000  1.0668996e-002
  2.1000000e+000  9.6912586e-003
  2.2000000e+000  8.8280994e-003
  2.3000000e+000  8.0773365e-003
  2.4000000e+000  7.4435327e-003
  2.5000000e+000  6.8645022e-003
  2.6000000e+000  6.3646473e-003
  2.7000000e+000  5.9341021e-003
  2.8000000e+000  5.5391953e-003
  2.9000000e+000  5.2123853e-003
  3.0000000e+000  4.9448347e-003
  3.1000000e+000  4.6867699e-003
  3.2000000e+000  4.4335063e-003
  3.3000000e+000  4.2144056e-003
  3.4000000e+000  4.0331486e-003
  3.5000000e+000  3.8638179e-003
  3.6000000e+000  3.6887208e-003
  3.7000000e+000  3.5168039e-003
  3.8000000e+000  3.3681693e-003
  3.9000000e+000  3.2514685e-003
  4.0000000e+000  3.1572840e-003
  4.2000000e+000  2.9700247e-003
  4.4000000e+000  2.7534327e-003
  4.6000000e+000  2.5816997e-003
  4.8000000e+000  2.4541796e-003
  5.0000000e+000  2.3643470e-003
  5.2000000e+000  2.2574825e-003
  5.4000000e+000  2.1330591e-003
  5.6000000e+000  2.0182493e-003
  5.8000000e+000  1.9345207e-003
  6.0000000e+000  1.8820372e-003
  6.5000000e+000  1.7797986e-003
  7.0000000e+000  1.6006114e-003
  7.5000000e+000  1.4182349e-003
  8.0000000e+000  1.3188683e-003
  8.5000000e+000  1.2806554e-003
  9.0000000e+000  1.2452982e-003
  9.5000000e+000  1.1831808e-003
  1.0000000e+001  1.0992240e-003
  1.1000000e+001  9.4081414e-004
  1.2000000e+001  8.6233155e-004
  1.3000000e+001  8.4571090e-004
  1.4000000e+001  8.4039995e-004
  1.5000000e+001  8.1664451e-004
  1.6000000e+001  7.6953345e-004
  1.7000000e+001  7.0700254e-004
  1.8000000e+001  6.3972621e-004
  1.9000000e+001  5.7623315e-004
  2.0000000e+001  5.2165095e-004
