# Supplementary material for: Statistical shape refinement and genetic algorithm calibration of design response spectra based on strong-motion records
Source: PLoS One. 2026 Jul 1;21(7):e0348599. doi: 10.1371/journal.pone.0348599 (PMC13322555; doi:10.1371/journal.pone.0348599)
Supplement: S1 File — (ZIP) [file pone.0348599.s001.zip › Data/Dynamic Amplification Factor Spectrum/Class I Site/Magnitude【4-5】 Epicentral Distance【10-30】/baLYYD064.dat]

  1.0000000e-002  1.0000398e+000
  2.0000000e-002  1.0253575e+000
  3.0000000e-002  1.3125796e+000
  4.0000000e-002  1.9965771e+000
  5.0000000e-002  1.8990569e+000
  6.0000000e-002  2.5258788e+000
  7.0000000e-002  2.7614173e+000
  8.0000000e-002  2.9806741e+000
  9.0000000e-002  5.0282448e+000
  1.0000000e-001  5.1689656e+000
  1.1000000e-001  4.4739843e+000
  1.2000000e-001  4.0131293e+000
  1.3000000e-001  3.1875877e+000
  1.4000000e-001  2.5461810e+000
  1.5000000e-001  2.1471735e+000
  1.6000000e-001  1.8918548e+000
  1.7000000e-001  1.7004076e+000
  1.8000000e-001  1.5455259e+000
  1.9000000e-001  1.3970056e+000
  2.0000000e-001  1.2253107e+000
  2.1000000e-001  1.1382669e+000
  2.2000000e-001  1.0613520e+000
  2.3000000e-001  9.8446632e-001
  2.4000000e-001  9.0851578e-001
  2.5000000e-001  8.5352640e-001
  2.6000000e-001  7.7180301e-001
  2.7000000e-001  7.3948787e-001
  2.8000000e-001  7.1859976e-001
  2.9000000e-001  6.9715138e-001
  3.0000000e-001  6.5983953e-001
  3.2000000e-001  5.3486661e-001
  3.4000000e-001  4.4206410e-001
  3.6000000e-001  3.7566435e-001
  3.8000000e-001  3.2614493e-001
  4.0000000e-001  2.8365848e-001
  4.2000000e-001  2.4792678e-001
  4.4000000e-001  2.2088464e-001
  4.6000000e-001  1.9966468e-001
  4.8000000e-001  1.7863214e-001
  5.0000000e-001  1.5898580e-001
  5.2000000e-001  1.5015723e-001
  5.4000000e-001  1.4699548e-001
  5.6000000e-001  1.4671074e-001
  5.8000000e-001  1.4507110e-001
  6.0000000e-001  1.3869793e-001
  6.2000000e-001  1.2804202e-001
  6.4000000e-001  1.1570959e-001
  6.6000000e-001  1.0434167e-001
  6.8000000e-001  9.5055246e-002
  7.0000000e-001  8.7648766e-002
  7.2000000e-001  8.1489035e-002
  7.4000000e-001  7.5921272e-002
  7.6000000e-001  7.4270607e-002
  7.8000000e-001  7.1125915e-002
  8.0000000e-001  6.6698928e-002
  8.2000000e-001  6.1849740e-002
  8.4000000e-001  6.0299146e-002
  8.6000000e-001  5.8308345e-002
  8.8000000e-001  5.8358266e-002
  9.0000000e-001  5.7121654e-002
  9.2000000e-001  5.6559763e-002
  9.4000000e-001  5.5863041e-002
  9.6000000e-001  5.5470076e-002
  9.8000000e-001  5.4593498e-002
  1.0000000e+000  5.3165658e-002
  1.0500000e+000  4.7529505e-002
  1.1000000e+000  4.3847964e-002
  1.1500000e+000  3.9763298e-002
  1.2000000e+000  3.7061346e-002
  1.2500000e+000  3.4122566e-002
  1.3000000e+000  3.1456744e-002
  1.3500000e+000  2.9034274e-002
  1.4000000e+000  2.6935035e-002
  1.4500000e+000  2.5249591e-002
  1.5000000e+000  2.3825108e-002
  1.5500000e+000  2.2514899e-002
  1.6000000e+000  2.1457950e-002
  1.6500000e+000  2.0526827e-002
  1.7000000e+000  1.9692559e-002
  1.7500000e+000  1.8918591e-002
  1.8000000e+000  1.8188427e-002
  1.8500000e+000  1.7492270e-002
  1.9000000e+000  1.6822128e-002
  1.9500000e+000  1.6179012e-002
  2.0000000e+000  1.5564176e-002
  2.1000000e+000  1.4406668e-002
  2.2000000e+000  1.3344024e-002
  2.3000000e+000  1.2377021e-002
  2.4000000e+000  1.1523658e-002
  2.5000000e+000  1.0780613e-002
  2.6000000e+000  1.0120992e-002
  2.7000000e+000  9.5322584e-003
  2.8000000e+000  9.0112151e-003
  2.9000000e+000  8.5406381e-003
  3.0000000e+000  8.1067488e-003
  3.1000000e+000  7.7097276e-003
  3.2000000e+000  7.3500908e-003
  3.3000000e+000  7.0200050e-003
  3.4000000e+000  6.7100425e-003
  3.5000000e+000  6.4174086e-003
  3.6000000e+000  6.1454434e-003
  3.7000000e+000  5.8975183e-003
  3.8000000e+000  5.6726130e-003
  3.9000000e+000  5.4655796e-003
  4.0000000e+000  5.2703122e-003
  4.2000000e+000  4.9018258e-003
  4.4000000e+000  4.5659471e-003
  4.6000000e+000  4.2737854e-003
  4.8000000e+000  4.0203905e-003
  5.0000000e+000  3.7900484e-003
  5.2000000e+000  3.5722211e-003
  5.4000000e+000  3.3698032e-003
  5.6000000e+000  3.1854360e-003
  5.8000000e+000  3.0222205e-003
  6.0000000e+000  2.8799153e-003
  6.5000000e+000  2.5873793e-003
  7.0000000e+000  2.3345423e-003
  7.5000000e+000  2.1061187e-003
  8.0000000e+000  1.9142030e-003
  8.5000000e+000  1.7616301e-003
  9.0000000e+000  1.6383687e-003
  9.5000000e+000  1.5316599e-003
  1.0000000e+001  1.4329126e-003
  1.1000000e+001  1.2495507e-003
  1.2000000e+001  1.1255181e-003
  1.3000000e+001  1.0745791e-003
  1.4000000e+001  1.0169529e-003
  1.5000000e+001  9.5527825e-004
  1.6000000e+001  8.9433373e-004
  1.7000000e+001  8.3786722e-004
  1.8000000e+001  7.8785865e-004
  1.9000000e+001  7.4483152e-004
  2.0000000e+001  7.0839948e-004
