# Supplementary material for: Statistical shape refinement and genetic algorithm calibration of design response spectra based on strong-motion records
Source: PLoS One. 2026 Jul 1;21(7):e0348599. doi: 10.1371/journal.pone.0348599 (PMC13322555; doi:10.1371/journal.pone.0348599)
Supplement: S1 File — (ZIP) [file pone.0348599.s001.zip › Data/Dynamic Amplification Factor Spectrum/Class I Site/Magnitude【4-5】 Epicentral Distance【10-30】/baLYYD065.dat]

  1.0000000e-002  1.0001310e+000
  2.0000000e-002  1.1066224e+000
  3.0000000e-002  1.3691116e+000
  4.0000000e-002  1.9535075e+000
  5.0000000e-002  3.0007454e+000
  6.0000000e-002  2.6652962e+000
  7.0000000e-002  2.5364095e+000
  8.0000000e-002  2.8678926e+000
  9.0000000e-002  3.1582639e+000
  1.0000000e-001  2.3168151e+000
  1.1000000e-001  2.2406929e+000
  1.2000000e-001  2.5729915e+000
  1.3000000e-001  2.3983993e+000
  1.4000000e-001  2.2464251e+000
  1.5000000e-001  2.1969588e+000
  1.6000000e-001  1.8163526e+000
  1.7000000e-001  1.3606956e+000
  1.8000000e-001  1.1943381e+000
  1.9000000e-001  1.0802361e+000
  2.0000000e-001  9.3539017e-001
  2.1000000e-001  8.1116366e-001
  2.2000000e-001  7.2609885e-001
  2.3000000e-001  6.8018658e-001
  2.4000000e-001  6.7499083e-001
  2.5000000e-001  6.3368265e-001
  2.6000000e-001  5.9182627e-001
  2.7000000e-001  5.9402180e-001
  2.8000000e-001  5.7374764e-001
  2.9000000e-001  5.3335307e-001
  3.0000000e-001  4.9400449e-001
  3.2000000e-001  4.0468975e-001
  3.4000000e-001  3.2400958e-001
  3.6000000e-001  3.0144290e-001
  3.8000000e-001  2.9384016e-001
  4.0000000e-001  2.7904400e-001
  4.2000000e-001  2.4992312e-001
  4.4000000e-001  2.1830573e-001
  4.6000000e-001  1.8979946e-001
  4.8000000e-001  1.6131480e-001
  5.0000000e-001  1.4098130e-001
  5.2000000e-001  1.2960193e-001
  5.4000000e-001  1.2620664e-001
  5.6000000e-001  1.2759022e-001
  5.8000000e-001  1.2592275e-001
  6.0000000e-001  1.1880477e-001
  6.2000000e-001  1.0745762e-001
  6.4000000e-001  9.4725237e-002
  6.6000000e-001  8.3000400e-002
  6.8000000e-001  7.3471640e-002
  7.0000000e-001  6.6174427e-002
  7.2000000e-001  6.0578935e-002
  7.4000000e-001  5.6028838e-002
  7.6000000e-001  5.3070840e-002
  7.8000000e-001  5.0389336e-002
  8.0000000e-001  4.8401139e-002
  8.2000000e-001  4.8814451e-002
  8.4000000e-001  4.8508386e-002
  8.6000000e-001  5.0682310e-002
  8.8000000e-001  5.3858134e-002
  9.0000000e-001  5.2698159e-002
  9.2000000e-001  4.7672670e-002
  9.4000000e-001  4.4406378e-002
  9.6000000e-001  4.2705732e-002
  9.8000000e-001  4.0053094e-002
  1.0000000e+000  3.8010090e-002
  1.0500000e+000  3.2667621e-002
  1.1000000e+000  2.9809735e-002
  1.1500000e+000  2.8632671e-002
  1.2000000e+000  2.6873728e-002
  1.2500000e+000  2.4807658e-002
  1.3000000e+000  2.2741183e-002
  1.3500000e+000  2.0837615e-002
  1.4000000e+000  1.9156721e-002
  1.4500000e+000  1.7750875e-002
  1.5000000e+000  1.6589397e-002
  1.5500000e+000  1.5619236e-002
  1.6000000e+000  1.4795978e-002
  1.6500000e+000  1.4100713e-002
  1.7000000e+000  1.3504950e-002
  1.7500000e+000  1.2951458e-002
  1.8000000e+000  1.2415045e-002
  1.8500000e+000  1.1914471e-002
  1.9000000e+000  1.1445257e-002
  1.9500000e+000  1.0998798e-002
  2.0000000e+000  1.0572290e-002
  2.1000000e+000  9.8130764e-003
  2.2000000e+000  9.1158675e-003
  2.3000000e+000  8.4713934e-003
  2.4000000e+000  7.8745139e-003
  2.5000000e+000  7.3561062e-003
  2.6000000e+000  6.9440497e-003
  2.7000000e+000  6.5749824e-003
  2.8000000e+000  6.2081742e-003
  2.9000000e+000  5.8706131e-003
  3.0000000e+000  5.5837647e-003
  3.1000000e+000  5.3315472e-003
  3.2000000e+000  5.0947509e-003
  3.3000000e+000  4.8737637e-003
  3.4000000e+000  4.6765172e-003
  3.5000000e+000  4.5019032e-003
  3.6000000e+000  4.3393515e-003
  3.7000000e+000  4.1788512e-003
  3.8000000e+000  4.0216937e-003
  3.9000000e+000  3.8698793e-003
  4.0000000e+000  3.7294828e-003
  4.2000000e+000  3.4927331e-003
  4.4000000e+000  3.2923329e-003
  4.6000000e+000  3.0944708e-003
  4.8000000e+000  2.8965480e-003
  5.0000000e+000  2.7171591e-003
  5.2000000e+000  2.5687547e-003
  5.4000000e+000  2.4481532e-003
  5.6000000e+000  2.3449417e-003
  5.8000000e+000  2.2447959e-003
  6.0000000e+000  2.1431161e-003
  6.5000000e+000  1.8986348e-003
  7.0000000e+000  1.7126185e-003
  7.5000000e+000  1.5850429e-003
  8.0000000e+000  1.4798648e-003
  8.5000000e+000  1.3753950e-003
  9.0000000e+000  1.2718608e-003
  9.5000000e+000  1.1779382e-003
  1.0000000e+001  1.1000612e-003
  1.1000000e+001  9.9308315e-004
  1.2000000e+001  9.2615204e-004
  1.3000000e+001  8.7015326e-004
  1.4000000e+001  8.1226206e-004
  1.5000000e+001  7.5166312e-004
  1.6000000e+001  6.9187192e-004
  1.7000000e+001  6.3639671e-004
  1.8000000e+001  5.8733501e-004
  1.9000000e+001  5.4538569e-004
  2.0000000e+001  5.1029149e-004
