# Supplementary material for: Statistical shape refinement and genetic algorithm calibration of design response spectra based on strong-motion records
Source: PLoS One. 2026 Jul 1;21(7):e0348599. doi: 10.1371/journal.pone.0348599 (PMC13322555; doi:10.1371/journal.pone.0348599)
Supplement: S1 File — (ZIP) [file pone.0348599.s001.zip › Data/Dynamic Amplification Factor Spectrum/Class I Site/Magnitude【4-5】 Epicentral Distance【10-30】/baLYYD066.dat]

  1.0000000e-002  1.0001078e+000
  2.0000000e-002  1.1631987e+000
  3.0000000e-002  2.4410360e+000
  4.0000000e-002  3.8033094e+000
  5.0000000e-002  2.0684905e+000
  6.0000000e-002  3.2931016e+000
  7.0000000e-002  2.3287243e+000
  8.0000000e-002  1.7178453e+000
  9.0000000e-002  2.3914908e+000
  1.0000000e-001  2.1942601e+000
  1.1000000e-001  1.3460910e+000
  1.2000000e-001  1.1435361e+000
  1.3000000e-001  9.3825761e-001
  1.4000000e-001  9.5180211e-001
  1.5000000e-001  1.1766471e+000
  1.6000000e-001  1.1400779e+000
  1.7000000e-001  1.0910068e+000
  1.8000000e-001  1.1063032e+000
  1.9000000e-001  1.0622619e+000
  2.0000000e-001  9.8280449e-001
  2.1000000e-001  9.3131510e-001
  2.2000000e-001  8.7487333e-001
  2.3000000e-001  8.2604366e-001
  2.4000000e-001  7.6256360e-001
  2.5000000e-001  6.6847118e-001
  2.6000000e-001  6.5782927e-001
  2.7000000e-001  6.5694579e-001
  2.8000000e-001  6.3035558e-001
  2.9000000e-001  5.7801330e-001
  3.0000000e-001  5.2772828e-001
  3.2000000e-001  4.5915379e-001
  3.4000000e-001  4.0134660e-001
  3.6000000e-001  3.3933127e-001
  3.8000000e-001  2.8919813e-001
  4.0000000e-001  2.5393884e-001
  4.2000000e-001  2.3094016e-001
  4.4000000e-001  2.1015203e-001
  4.6000000e-001  1.8809939e-001
  4.8000000e-001  1.6528093e-001
  5.0000000e-001  1.4383023e-001
  5.2000000e-001  1.2577308e-001
  5.4000000e-001  1.1805917e-001
  5.6000000e-001  1.2010410e-001
  5.8000000e-001  1.1517425e-001
  6.0000000e-001  9.2893525e-002
  6.2000000e-001  9.2995591e-002
  6.4000000e-001  9.5332496e-002
  6.6000000e-001  9.6331340e-002
  6.8000000e-001  9.4144362e-002
  7.0000000e-001  9.0042746e-002
  7.2000000e-001  8.4365517e-002
  7.4000000e-001  7.9030733e-002
  7.6000000e-001  7.7322625e-002
  7.8000000e-001  7.4641151e-002
  8.0000000e-001  7.1928929e-002
  8.2000000e-001  7.0790021e-002
  8.4000000e-001  6.8931477e-002
  8.6000000e-001  6.6616621e-002
  8.8000000e-001  6.5622715e-002
  9.0000000e-001  6.6119533e-002
  9.2000000e-001  6.5863325e-002
  9.4000000e-001  6.4834332e-002
  9.6000000e-001  6.3082945e-002
  9.8000000e-001  6.0751366e-002
  1.0000000e+000  5.8063975e-002
  1.0500000e+000  5.0800738e-002
  1.1000000e+000  4.3844072e-002
  1.1500000e+000  3.8394985e-002
  1.2000000e+000  3.6166627e-002
  1.2500000e+000  3.4206208e-002
  1.3000000e+000  3.2238798e-002
  1.3500000e+000  3.0209523e-002
  1.4000000e+000  2.8141584e-002
  1.4500000e+000  2.6021561e-002
  1.5000000e+000  2.4035634e-002
  1.5500000e+000  2.2751457e-002
  1.6000000e+000  2.1183610e-002
  1.6500000e+000  1.9476829e-002
  1.7000000e+000  1.7751670e-002
  1.7500000e+000  1.6564029e-002
  1.8000000e+000  1.5534621e-002
  1.8500000e+000  1.4782963e-002
  1.9000000e+000  1.4183624e-002
  1.9500000e+000  1.3638588e-002
  2.0000000e+000  1.3136756e-002
  2.1000000e+000  1.2226769e-002
  2.2000000e+000  1.1384719e-002
  2.3000000e+000  1.0578132e-002
  2.4000000e+000  9.8336267e-003
  2.5000000e+000  9.1530011e-003
  2.6000000e+000  8.5300014e-003
  2.7000000e+000  7.9591704e-003
  2.8000000e+000  7.4401606e-003
  2.9000000e+000  6.9738581e-003
  3.0000000e+000  6.5563467e-003
  3.1000000e+000  6.1824574e-003
  3.2000000e+000  5.8460553e-003
  3.3000000e+000  5.5380860e-003
  3.4000000e+000  5.2505671e-003
  3.5000000e+000  4.9819303e-003
  3.6000000e+000  4.7362068e-003
  3.7000000e+000  4.5173775e-003
  3.8000000e+000  4.3423913e-003
  3.9000000e+000  4.1994511e-003
  4.0000000e+000  4.0691711e-003
  4.2000000e+000  3.8319924e-003
  4.4000000e+000  3.6198047e-003
  4.6000000e+000  3.4291723e-003
  4.8000000e+000  3.2499585e-003
  5.0000000e+000  3.0744442e-003
  5.2000000e+000  2.9045511e-003
  5.4000000e+000  2.7478121e-003
  5.6000000e+000  2.6100749e-003
  5.8000000e+000  2.4920394e-003
  6.0000000e+000  2.3923397e-003
  6.5000000e+000  2.1824662e-003
  7.0000000e+000  1.9932871e-003
  7.5000000e+000  1.8218999e-003
  8.0000000e+000  1.6748809e-003
  8.5000000e+000  1.5515543e-003
  9.0000000e+000  1.4466976e-003
  9.5000000e+000  1.3550884e-003
  1.0000000e+001  1.2731607e-003
  1.1000000e+001  1.1311525e-003
  1.2000000e+001  1.0131046e-003
  1.3000000e+001  9.1557777e-004
  1.4000000e+001  8.3539934e-004
  1.5000000e+001  7.6931989e-004
  1.6000000e+001  7.1434504e-004
  1.7000000e+001  6.6796589e-004
  1.8000000e+001  6.2821134e-004
  1.9000000e+001  5.9359349e-004
  2.0000000e+001  5.6301346e-004
