# Supplementary material for: Statistical shape refinement and genetic algorithm calibration of design response spectra based on strong-motion records
Source: PLoS One. 2026 Jul 1;21(7):e0348599. doi: 10.1371/journal.pone.0348599 (PMC13322555; doi:10.1371/journal.pone.0348599)
Supplement: S1 File — (ZIP) [file pone.0348599.s001.zip › Data/Dynamic Amplification Factor Spectrum/Class I Site/Magnitude【4-5】 Epicentral Distance【10-30】/baLYYD067.dat]

  1.0000000e-002  1.0000574e+000
  2.0000000e-002  1.0893696e+000
  3.0000000e-002  2.4203690e+000
  4.0000000e-002  3.0661632e+000
  5.0000000e-002  1.8228242e+000
  6.0000000e-002  2.3513246e+000
  7.0000000e-002  2.7603173e+000
  8.0000000e-002  2.2130003e+000
  9.0000000e-002  2.7460351e+000
  1.0000000e-001  2.7014239e+000
  1.1000000e-001  2.2717307e+000
  1.2000000e-001  1.8809651e+000
  1.3000000e-001  1.5551972e+000
  1.4000000e-001  1.2208643e+000
  1.5000000e-001  1.4352715e+000
  1.6000000e-001  1.5139038e+000
  1.7000000e-001  1.4089770e+000
  1.8000000e-001  1.2203297e+000
  1.9000000e-001  1.1100066e+000
  2.0000000e-001  9.3272305e-001
  2.1000000e-001  8.4848857e-001
  2.2000000e-001  8.9013497e-001
  2.3000000e-001  9.6989708e-001
  2.4000000e-001  9.5684126e-001
  2.5000000e-001  9.3722987e-001
  2.6000000e-001  8.5135899e-001
  2.7000000e-001  7.6188209e-001
  2.8000000e-001  6.8628360e-001
  2.9000000e-001  6.2604839e-001
  3.0000000e-001  6.0029774e-001
  3.2000000e-001  5.8464417e-001
  3.4000000e-001  5.3345786e-001
  3.6000000e-001  4.9475086e-001
  3.8000000e-001  4.3459927e-001
  4.0000000e-001  4.1109455e-001
  4.2000000e-001  3.9660778e-001
  4.4000000e-001  3.7217700e-001
  4.6000000e-001  3.4580165e-001
  4.8000000e-001  3.1604876e-001
  5.0000000e-001  2.8671957e-001
  5.2000000e-001  2.6144320e-001
  5.4000000e-001  2.3636989e-001
  5.6000000e-001  2.1012683e-001
  5.8000000e-001  1.8864857e-001
  6.0000000e-001  1.6834108e-001
  6.2000000e-001  1.5580179e-001
  6.4000000e-001  1.5013386e-001
  6.6000000e-001  1.4070072e-001
  6.8000000e-001  1.2689727e-001
  7.0000000e-001  1.1800760e-001
  7.2000000e-001  1.1300408e-001
  7.4000000e-001  1.0624916e-001
  7.6000000e-001  9.9354436e-002
  7.8000000e-001  9.4988907e-002
  8.0000000e-001  9.4059493e-002
  8.2000000e-001  9.0557826e-002
  8.4000000e-001  8.3871391e-002
  8.6000000e-001  7.5010724e-002
  8.8000000e-001  7.3135526e-002
  9.0000000e-001  7.1441873e-002
  9.2000000e-001  6.7868331e-002
  9.4000000e-001  6.4918818e-002
  9.6000000e-001  6.1996798e-002
  9.8000000e-001  5.9160654e-002
  1.0000000e+000  5.7193323e-002
  1.0500000e+000  5.2689652e-002
  1.1000000e+000  4.8498068e-002
  1.1500000e+000  4.4062280e-002
  1.2000000e+000  3.9323898e-002
  1.2500000e+000  3.6145216e-002
  1.3000000e+000  3.3995241e-002
  1.3500000e+000  3.1648559e-002
  1.4000000e+000  2.9258953e-002
  1.4500000e+000  2.6994403e-002
  1.5000000e+000  2.5018629e-002
  1.5500000e+000  2.3372474e-002
  1.6000000e+000  2.2006373e-002
  1.6500000e+000  2.0858992e-002
  1.7000000e+000  1.9899466e-002
  1.7500000e+000  1.9091213e-002
  1.8000000e+000  1.8375575e-002
  1.8500000e+000  1.7737367e-002
  1.9000000e+000  1.7113696e-002
  1.9500000e+000  1.6489063e-002
  2.0000000e+000  1.5907883e-002
  2.1000000e+000  1.4794662e-002
  2.2000000e+000  1.3769723e-002
  2.3000000e+000  1.2821382e-002
  2.4000000e+000  1.1993447e-002
  2.5000000e+000  1.1290445e-002
  2.6000000e+000  1.0600767e-002
  2.7000000e+000  1.0033346e-002
  2.8000000e+000  9.5167350e-003
  2.9000000e+000  9.0259048e-003
  3.0000000e+000  8.6529254e-003
  3.1000000e+000  8.3527200e-003
  3.2000000e+000  8.0163891e-003
  3.3000000e+000  7.6612848e-003
  3.4000000e+000  7.3737227e-003
  3.5000000e+000  7.1651494e-003
  3.6000000e+000  6.9690107e-003
  3.7000000e+000  6.7345746e-003
  3.8000000e+000  6.4766030e-003
  3.9000000e+000  6.2441006e-003
  4.0000000e+000  6.0661722e-003
  4.2000000e+000  5.8005088e-003
  4.4000000e+000  5.4600560e-003
  4.6000000e+000  5.0718145e-003
  4.8000000e+000  4.7986911e-003
  5.0000000e+000  4.6417737e-003
  5.2000000e+000  4.4800468e-003
  5.4000000e+000  4.2463066e-003
  5.6000000e+000  3.9795337e-003
  5.8000000e+000  3.7576083e-003
  6.0000000e+000  3.6228190e-003
  6.5000000e+000  3.4993713e-003
  7.0000000e+000  3.2076799e-003
  7.5000000e+000  2.7727288e-003
  8.0000000e+000  2.5057412e-003
  8.5000000e+000  2.4477082e-003
  9.0000000e+000  2.4431857e-003
  9.5000000e+000  2.3662180e-003
  1.0000000e+001  2.1968894e-003
  1.1000000e+001  1.7856363e-003
  1.2000000e+001  1.5644246e-003
  1.3000000e+001  1.5606476e-003
  1.4000000e+001  1.6299171e-003
  1.5000000e+001  1.6570705e-003
  1.6000000e+001  1.6039328e-003
  1.7000000e+001  1.4834717e-003
  1.8000000e+001  1.3271255e-003
  1.9000000e+001  1.1639692e-003
  2.0000000e+001  1.0148623e-003
