# Supplementary material for: Statistical shape refinement and genetic algorithm calibration of design response spectra based on strong-motion records
Source: PLoS One. 2026 Jul 1;21(7):e0348599. doi: 10.1371/journal.pone.0348599 (PMC13322555; doi:10.1371/journal.pone.0348599)
Supplement: S1 File — (ZIP) [file pone.0348599.s001.zip › Data/Dynamic Amplification Factor Spectrum/Class I Site/Magnitude【4-5】 Epicentral Distance【10-30】/baLYYD068.dat]

  1.0000000e-002  1.0001168e+000
  2.0000000e-002  1.2321941e+000
  3.0000000e-002  1.4852898e+000
  4.0000000e-002  2.2824984e+000
  5.0000000e-002  3.5268010e+000
  6.0000000e-002  3.2084587e+000
  7.0000000e-002  2.4792250e+000
  8.0000000e-002  2.6247965e+000
  9.0000000e-002  1.9858584e+000
  1.0000000e-001  2.4308317e+000
  1.1000000e-001  2.0944652e+000
  1.2000000e-001  1.8654094e+000
  1.3000000e-001  2.0151648e+000
  1.4000000e-001  2.2526408e+000
  1.5000000e-001  2.1973877e+000
  1.6000000e-001  1.9165352e+000
  1.7000000e-001  1.2751294e+000
  1.8000000e-001  9.0820364e-001
  1.9000000e-001  7.5704210e-001
  2.0000000e-001  7.0328225e-001
  2.1000000e-001  6.5800581e-001
  2.2000000e-001  6.0819334e-001
  2.3000000e-001  5.6828756e-001
  2.4000000e-001  5.2348809e-001
  2.5000000e-001  4.7930055e-001
  2.6000000e-001  4.6509210e-001
  2.7000000e-001  4.5303899e-001
  2.8000000e-001  4.2283639e-001
  2.9000000e-001  3.7535155e-001
  3.0000000e-001  3.6686021e-001
  3.2000000e-001  3.2984838e-001
  3.4000000e-001  2.9359759e-001
  3.6000000e-001  2.5998008e-001
  3.8000000e-001  2.4313711e-001
  4.0000000e-001  2.2540328e-001
  4.2000000e-001  1.8989937e-001
  4.4000000e-001  1.8316767e-001
  4.6000000e-001  1.7736306e-001
  4.8000000e-001  1.7112546e-001
  5.0000000e-001  1.6800001e-001
  5.2000000e-001  1.6132836e-001
  5.4000000e-001  1.4795644e-001
  5.6000000e-001  1.3170570e-001
  5.8000000e-001  1.1763626e-001
  6.0000000e-001  1.0802590e-001
  6.2000000e-001  1.0159380e-001
  6.4000000e-001  9.6006338e-002
  6.6000000e-001  9.3976174e-002
  6.8000000e-001  9.3352498e-002
  7.0000000e-001  8.8374762e-002
  7.2000000e-001  8.2626450e-002
  7.4000000e-001  7.8558142e-002
  7.6000000e-001  7.7601447e-002
  7.8000000e-001  7.9038246e-002
  8.0000000e-001  7.8511890e-002
  8.2000000e-001  7.6569875e-002
  8.4000000e-001  7.3200596e-002
  8.6000000e-001  6.8818801e-002
  8.8000000e-001  6.3947612e-002
  9.0000000e-001  5.8808290e-002
  9.2000000e-001  5.3741729e-002
  9.4000000e-001  4.8995926e-002
  9.6000000e-001  4.4564315e-002
  9.8000000e-001  4.0434250e-002
  1.0000000e+000  3.8422867e-002
  1.0500000e+000  3.4811014e-002
  1.1000000e+000  3.1171692e-002
  1.1500000e+000  2.7380685e-002
  1.2000000e+000  2.4881270e-002
  1.2500000e+000  2.2789468e-002
  1.3000000e+000  2.1004473e-002
  1.3500000e+000  1.9723831e-002
  1.4000000e+000  1.8524034e-002
  1.4500000e+000  1.7395988e-002
  1.5000000e+000  1.6354294e-002
  1.5500000e+000  1.5447074e-002
  1.6000000e+000  1.4658303e-002
  1.6500000e+000  1.3948879e-002
  1.7000000e+000  1.3297369e-002
  1.7500000e+000  1.2721461e-002
  1.8000000e+000  1.2207217e-002
  1.8500000e+000  1.1705614e-002
  1.9000000e+000  1.1205524e-002
  1.9500000e+000  1.0738069e-002
  2.0000000e+000  1.0324337e-002
  2.1000000e+000  9.6050206e-003
  2.2000000e+000  8.9246109e-003
  2.3000000e+000  8.3069437e-003
  2.4000000e+000  7.7859940e-003
  2.5000000e+000  7.3096928e-003
  2.6000000e+000  6.8591194e-003
  2.7000000e+000  6.4625037e-003
  2.8000000e+000  6.1340950e-003
  2.9000000e+000  5.8456973e-003
  3.0000000e+000  5.5921237e-003
  3.1000000e+000  5.3734182e-003
  3.2000000e+000  5.1770448e-003
  3.3000000e+000  4.9847063e-003
  3.4000000e+000  4.7872894e-003
  3.5000000e+000  4.5883167e-003
  3.6000000e+000  4.3963160e-003
  3.7000000e+000  4.2167539e-003
  3.8000000e+000  4.0498340e-003
  3.9000000e+000  3.8930595e-003
  4.0000000e+000  3.7445735e-003
  4.2000000e+000  3.4750599e-003
  4.4000000e+000  3.2528036e-003
  4.6000000e+000  3.0750907e-003
  4.8000000e+000  2.9215707e-003
  5.0000000e+000  2.7745743e-003
  5.2000000e+000  2.6302268e-003
  5.4000000e+000  2.4938835e-003
  5.6000000e+000  2.3710443e-003
  5.8000000e+000  2.2625166e-003
  6.0000000e+000  2.1648748e-003
  6.5000000e+000  1.9404501e-003
  7.0000000e+000  1.7308342e-003
  7.5000000e+000  1.5615087e-003
  8.0000000e+000  1.4467265e-003
  8.5000000e+000  1.3707799e-003
  9.0000000e+000  1.3083434e-003
  9.5000000e+000  1.2428202e-003
  1.0000000e+001  1.1668491e-003
  1.1000000e+001  9.9901442e-004
  1.2000000e+001  8.4915171e-004
  1.3000000e+001  7.4179330e-004
  1.4000000e+001  6.7489209e-004
  1.5000000e+001  6.3544465e-004
  1.6000000e+001  6.1049255e-004
  1.7000000e+001  5.9099545e-004
  1.8000000e+001  5.7190928e-004
  1.9000000e+001  5.5105572e-004
  2.0000000e+001  5.2795755e-004
