# Supplementary material for: Statistical shape refinement and genetic algorithm calibration of design response spectra based on strong-motion records
Source: PLoS One. 2026 Jul 1;21(7):e0348599. doi: 10.1371/journal.pone.0348599 (PMC13322555; doi:10.1371/journal.pone.0348599)
Supplement: S1 File — (ZIP) [file pone.0348599.s001.zip › Data/Dynamic Amplification Factor Spectrum/Class I Site/Magnitude【4-5】 Epicentral Distance【10-30】/baLYYD069.dat]

  1.0000000e-002  1.0000414e+000
  2.0000000e-002  1.1259573e+000
  3.0000000e-002  1.5934830e+000
  4.0000000e-002  2.4530382e+000
  5.0000000e-002  2.3755438e+000
  6.0000000e-002  2.1459421e+000
  7.0000000e-002  2.7612890e+000
  8.0000000e-002  1.9526317e+000
  9.0000000e-002  1.4009941e+000
  1.0000000e-001  1.3889192e+000
  1.1000000e-001  1.4992460e+000
  1.2000000e-001  1.5227106e+000
  1.3000000e-001  1.4444020e+000
  1.4000000e-001  1.5075920e+000
  1.5000000e-001  1.8725186e+000
  1.6000000e-001  1.6401175e+000
  1.7000000e-001  1.3477089e+000
  1.8000000e-001  1.1520594e+000
  1.9000000e-001  9.5162554e-001
  2.0000000e-001  7.9904430e-001
  2.1000000e-001  6.6347236e-001
  2.2000000e-001  5.3174589e-001
  2.3000000e-001  4.6423218e-001
  2.4000000e-001  4.2444510e-001
  2.5000000e-001  3.8476013e-001
  2.6000000e-001  3.4673021e-001
  2.7000000e-001  3.1370407e-001
  2.8000000e-001  2.9130937e-001
  2.9000000e-001  2.7911068e-001
  3.0000000e-001  2.6829803e-001
  3.2000000e-001  2.5965101e-001
  3.4000000e-001  2.8575795e-001
  3.6000000e-001  2.8182149e-001
  3.8000000e-001  2.7021505e-001
  4.0000000e-001  2.2915425e-001
  4.2000000e-001  1.8261719e-001
  4.4000000e-001  1.6945254e-001
  4.6000000e-001  1.6854413e-001
  4.8000000e-001  1.6449107e-001
  5.0000000e-001  1.6459367e-001
  5.2000000e-001  1.6111668e-001
  5.4000000e-001  1.4514873e-001
  5.6000000e-001  1.2627498e-001
  5.8000000e-001  1.1169119e-001
  6.0000000e-001  1.0332381e-001
  6.2000000e-001  1.0069345e-001
  6.4000000e-001  9.9490291e-002
  6.6000000e-001  9.6289107e-002
  6.8000000e-001  9.0461920e-002
  7.0000000e-001  8.3390222e-002
  7.2000000e-001  7.6487383e-002
  7.4000000e-001  7.0625282e-002
  7.6000000e-001  6.5955405e-002
  7.8000000e-001  6.2140989e-002
  8.0000000e-001  5.8636591e-002
  8.2000000e-001  5.5091878e-002
  8.4000000e-001  5.1457206e-002
  8.6000000e-001  4.7841861e-002
  8.8000000e-001  4.4406145e-002
  9.0000000e-001  4.1310180e-002
  9.2000000e-001  3.8692909e-002
  9.4000000e-001  3.6630893e-002
  9.6000000e-001  3.5053449e-002
  9.8000000e-001  3.3829612e-002
  1.0000000e+000  3.2866361e-002
  1.0500000e+000  3.0722716e-002
  1.1000000e+000  2.8496652e-002
  1.1500000e+000  2.5805611e-002
  1.2000000e+000  2.2021818e-002
  1.2500000e+000  1.8799371e-002
  1.3000000e+000  1.7338554e-002
  1.3500000e+000  1.5956534e-002
  1.4000000e+000  1.4559681e-002
  1.4500000e+000  1.3289391e-002
  1.5000000e+000  1.2244188e-002
  1.5500000e+000  1.1466782e-002
  1.6000000e+000  1.0821226e-002
  1.6500000e+000  1.0270995e-002
  1.7000000e+000  9.7848380e-003
  1.7500000e+000  9.2913549e-003
  1.8000000e+000  8.8275549e-003
  1.8500000e+000  8.4299570e-003
  1.9000000e+000  8.0483692e-003
  1.9500000e+000  7.8178075e-003
  2.0000000e+000  7.5896796e-003
  2.1000000e+000  7.1419135e-003
  2.2000000e+000  6.6515355e-003
  2.3000000e+000  6.1933322e-003
  2.4000000e+000  5.7679140e-003
  2.5000000e+000  5.3422399e-003
  2.6000000e+000  4.9685639e-003
  2.7000000e+000  4.6394662e-003
  2.8000000e+000  4.3435624e-003
  2.9000000e+000  4.1052609e-003
  3.0000000e+000  3.9316999e-003
  3.1000000e+000  3.7824703e-003
  3.2000000e+000  3.6244247e-003
  3.3000000e+000  3.4625897e-003
  3.4000000e+000  3.3185989e-003
  3.5000000e+000  3.2010719e-003
  3.6000000e+000  3.1000992e-003
  3.7000000e+000  3.0018782e-003
  3.8000000e+000  2.8979403e-003
  3.9000000e+000  2.7883486e-003
  4.0000000e+000  2.6805220e-003
  4.2000000e+000  2.4933393e-003
  4.4000000e+000  2.3452632e-003
  4.6000000e+000  2.2150063e-003
  4.8000000e+000  2.0940908e-003
  5.0000000e+000  1.9879036e-003
  5.2000000e+000  1.8990080e-003
  5.4000000e+000  1.8218001e-003
  5.6000000e+000  1.7483476e-003
  5.8000000e+000  1.6747718e-003
  6.0000000e+000  1.6043595e-003
  6.5000000e+000  1.4609721e-003
  7.0000000e+000  1.3799630e-003
  7.5000000e+000  1.3189049e-003
  8.0000000e+000  1.2370484e-003
  8.5000000e+000  1.1342760e-003
  9.0000000e+000  1.0323546e-003
  9.5000000e+000  9.4987325e-004
  1.0000000e+001  8.9286269e-004
  1.1000000e+001  8.3432009e-004
  1.2000000e+001  7.9584405e-004
  1.3000000e+001  7.4055780e-004
  1.4000000e+001  6.6636629e-004
  1.5000000e+001  5.8628144e-004
  1.6000000e+001  5.1217893e-004
  1.7000000e+001  4.8891190e-004
  1.8000000e+001  4.8491372e-004
  1.9000000e+001  4.7124052e-004
  2.0000000e+001  4.4916434e-004
