# Supplementary material for: Statistical shape refinement and genetic algorithm calibration of design response spectra based on strong-motion records
Source: PLoS One. 2026 Jul 1;21(7):e0348599. doi: 10.1371/journal.pone.0348599 (PMC13322555; doi:10.1371/journal.pone.0348599)
Supplement: S1 File — (ZIP) [file pone.0348599.s001.zip › Data/Dynamic Amplification Factor Spectrum/Class I Site/Magnitude【4-5】 Epicentral Distance【10-30】/baLYYD074.dat]

  1.0000000e-002  1.0000039e+000
  2.0000000e-002  1.0348903e+000
  3.0000000e-002  1.1972650e+000
  4.0000000e-002  1.2848844e+000
  5.0000000e-002  1.4519651e+000
  6.0000000e-002  1.8929862e+000
  7.0000000e-002  2.7643740e+000
  8.0000000e-002  3.4317825e+000
  9.0000000e-002  3.1479157e+000
  1.0000000e-001  2.4654863e+000
  1.1000000e-001  1.8132673e+000
  1.2000000e-001  2.0220692e+000
  1.3000000e-001  1.8237495e+000
  1.4000000e-001  1.7815390e+000
  1.5000000e-001  1.7351701e+000
  1.6000000e-001  1.6070984e+000
  1.7000000e-001  1.5005255e+000
  1.8000000e-001  1.8182894e+000
  1.9000000e-001  1.7080777e+000
  2.0000000e-001  1.8510127e+000
  2.1000000e-001  1.8426745e+000
  2.2000000e-001  1.7032005e+000
  2.3000000e-001  1.5203025e+000
  2.4000000e-001  1.3947967e+000
  2.5000000e-001  1.2288886e+000
  2.6000000e-001  1.1527088e+000
  2.7000000e-001  1.0935419e+000
  2.8000000e-001  9.9566340e-001
  2.9000000e-001  9.0414591e-001
  3.0000000e-001  8.4076132e-001
  3.2000000e-001  8.0229441e-001
  3.4000000e-001  7.9561680e-001
  3.6000000e-001  7.4050254e-001
  3.8000000e-001  7.2133992e-001
  4.0000000e-001  6.7461069e-001
  4.2000000e-001  5.8850328e-001
  4.4000000e-001  5.2989350e-001
  4.6000000e-001  4.9495155e-001
  4.8000000e-001  4.5492669e-001
  5.0000000e-001  4.0997814e-001
  5.2000000e-001  3.6258781e-001
  5.4000000e-001  3.3116473e-001
  5.6000000e-001  3.0307729e-001
  5.8000000e-001  2.7015823e-001
  6.0000000e-001  2.6306336e-001
  6.2000000e-001  2.5919540e-001
  6.4000000e-001  2.4529333e-001
  6.6000000e-001  2.2138272e-001
  6.8000000e-001  1.9588824e-001
  7.0000000e-001  1.8790947e-001
  7.2000000e-001  1.8247667e-001
  7.4000000e-001  1.6987222e-001
  7.6000000e-001  1.5641120e-001
  7.8000000e-001  1.4576787e-001
  8.0000000e-001  1.3865776e-001
  8.2000000e-001  1.3589832e-001
  8.4000000e-001  1.3599181e-001
  8.6000000e-001  1.3684823e-001
  8.8000000e-001  1.3557046e-001
  9.0000000e-001  1.3160538e-001
  9.2000000e-001  1.2534011e-001
  9.4000000e-001  1.1771517e-001
  9.6000000e-001  1.0927784e-001
  9.8000000e-001  1.0079227e-001
  1.0000000e+000  9.3156582e-002
  1.0500000e+000  8.1285422e-002
  1.1000000e+000  7.3027384e-002
  1.1500000e+000  6.6968449e-002
  1.2000000e+000  6.1530936e-002
  1.2500000e+000  5.5935419e-002
  1.3000000e+000  5.3237458e-002
  1.3500000e+000  5.0569880e-002
  1.4000000e+000  4.7732236e-002
  1.4500000e+000  4.4792435e-002
  1.5000000e+000  4.1885332e-002
  1.5500000e+000  3.9135654e-002
  1.6000000e+000  3.6624390e-002
  1.6500000e+000  3.4374337e-002
  1.7000000e+000  3.2372917e-002
  1.7500000e+000  3.0614925e-002
  1.8000000e+000  2.9084092e-002
  1.8500000e+000  2.7713576e-002
  1.9000000e+000  2.6477191e-002
  1.9500000e+000  2.5348992e-002
  2.0000000e+000  2.4303859e-002
  2.1000000e+000  2.2434809e-002
  2.2000000e+000  2.0793337e-002
  2.3000000e+000  1.9271050e-002
  2.4000000e+000  1.7917308e-002
  2.5000000e+000  1.6715220e-002
  2.6000000e+000  1.5604213e-002
  2.7000000e+000  1.4604838e-002
  2.8000000e+000  1.3727198e-002
  2.9000000e+000  1.2939417e-002
  3.0000000e+000  1.2226327e-002
  3.1000000e+000  1.1608827e-002
  3.2000000e+000  1.1061698e-002
  3.3000000e+000  1.0559715e-002
  3.4000000e+000  1.0082664e-002
  3.5000000e+000  9.6290427e-003
  3.6000000e+000  9.2091264e-003
  3.7000000e+000  8.8308924e-003
  3.8000000e+000  8.4927722e-003
  3.9000000e+000  8.1857687e-003
  4.0000000e+000  7.8996788e-003
  4.2000000e+000  7.3682893e-003
  4.4000000e+000  6.8907665e-003
  4.6000000e+000  6.4730278e-003
  4.8000000e+000  6.1007517e-003
  5.0000000e+000  5.7533005e-003
  5.2000000e+000  5.4231647e-003
  5.4000000e+000  5.1164374e-003
  5.6000000e+000  4.8419697e-003
  5.8000000e+000  4.6047487e-003
  6.0000000e+000  4.4007531e-003
  6.5000000e+000  3.9630199e-003
  7.0000000e+000  3.5602810e-003
  7.5000000e+000  3.1975306e-003
  8.0000000e+000  2.9067858e-003
  8.5000000e+000  2.6893563e-003
  9.0000000e+000  2.5217897e-003
  9.5000000e+000  2.3782687e-003
  1.0000000e+001  2.2425884e-003
  1.1000000e+001  1.9782793e-003
  1.2000000e+001  1.7388777e-003
  1.3000000e+001  1.5446455e-003
  1.4000000e+001  1.3974694e-003
  1.5000000e+001  1.2873644e-003
  1.6000000e+001  1.2028446e-003
  1.7000000e+001  1.1336385e-003
  1.8000000e+001  1.0726801e-003
  1.9000000e+001  1.0163762e-003
  2.0000000e+001  9.6298794e-004
