# Supplementary material for: Statistical shape refinement and genetic algorithm calibration of design response spectra based on strong-motion records
Source: PLoS One. 2026 Jul 1;21(7):e0348599. doi: 10.1371/journal.pone.0348599 (PMC13322555; doi:10.1371/journal.pone.0348599)
Supplement: S1 File — (ZIP) [file pone.0348599.s001.zip › Data/Dynamic Amplification Factor Spectrum/Class I Site/Magnitude【4-5】 Epicentral Distance【10-30】/baLYYD075.dat]

  1.0000000e-002  1.0000497e+000
  2.0000000e-002  1.0001583e+000
  3.0000000e-002  1.1931614e+000
  4.0000000e-002  1.3891859e+000
  5.0000000e-002  1.4853612e+000
  6.0000000e-002  1.6170394e+000
  7.0000000e-002  2.5507883e+000
  8.0000000e-002  3.0250543e+000
  9.0000000e-002  2.5961282e+000
  1.0000000e-001  2.3510948e+000
  1.1000000e-001  2.9528729e+000
  1.2000000e-001  3.9968502e+000
  1.3000000e-001  3.1287972e+000
  1.4000000e-001  3.0162418e+000
  1.5000000e-001  2.9365505e+000
  1.6000000e-001  2.7159231e+000
  1.7000000e-001  2.6225564e+000
  1.8000000e-001  2.4303916e+000
  1.9000000e-001  2.1797947e+000
  2.0000000e-001  1.9311072e+000
  2.1000000e-001  1.6956185e+000
  2.2000000e-001  1.5025358e+000
  2.3000000e-001  1.4069645e+000
  2.4000000e-001  1.3243743e+000
  2.5000000e-001  1.2224031e+000
  2.6000000e-001  1.1551451e+000
  2.7000000e-001  1.1507490e+000
  2.8000000e-001  1.2028512e+000
  2.9000000e-001  1.1622991e+000
  3.0000000e-001  1.0625565e+000
  3.2000000e-001  7.3410839e-001
  3.4000000e-001  5.8840342e-001
  3.6000000e-001  5.0276697e-001
  3.8000000e-001  4.1510682e-001
  4.0000000e-001  3.4413238e-001
  4.2000000e-001  3.1519000e-001
  4.4000000e-001  2.8991199e-001
  4.6000000e-001  2.7346689e-001
  4.8000000e-001  2.3992941e-001
  5.0000000e-001  2.0727410e-001
  5.2000000e-001  1.8435295e-001
  5.4000000e-001  1.7956979e-001
  5.6000000e-001  1.8616905e-001
  5.8000000e-001  1.8887405e-001
  6.0000000e-001  1.8551556e-001
  6.2000000e-001  1.8112023e-001
  6.4000000e-001  1.7236265e-001
  6.6000000e-001  1.6255295e-001
  6.8000000e-001  1.5478184e-001
  7.0000000e-001  1.6698301e-001
  7.2000000e-001  1.6450162e-001
  7.4000000e-001  1.5353853e-001
  7.6000000e-001  1.3621846e-001
  7.8000000e-001  1.1762668e-001
  8.0000000e-001  9.8676529e-002
  8.2000000e-001  9.1163779e-002
  8.4000000e-001  8.5792382e-002
  8.6000000e-001  7.8306676e-002
  8.8000000e-001  7.3809964e-002
  9.0000000e-001  7.1498695e-002
  9.2000000e-001  6.9904021e-002
  9.4000000e-001  6.7917250e-002
  9.6000000e-001  6.5553703e-002
  9.8000000e-001  6.6894243e-002
  1.0000000e+000  6.7938030e-002
  1.0500000e+000  6.1212378e-002
  1.1000000e+000  5.0849255e-002
  1.1500000e+000  4.2207156e-002
  1.2000000e+000  3.8369092e-002
  1.2500000e+000  3.5918929e-002
  1.3000000e+000  3.3665988e-002
  1.3500000e+000  3.1754978e-002
  1.4000000e+000  3.0187649e-002
  1.4500000e+000  2.8701840e-002
  1.5000000e+000  2.7273854e-002
  1.5500000e+000  2.5900689e-002
  1.6000000e+000  2.4626051e-002
  1.6500000e+000  2.3406698e-002
  1.7000000e+000  2.2238548e-002
  1.7500000e+000  2.1157447e-002
  1.8000000e+000  2.0179237e-002
  1.8500000e+000  1.9283741e-002
  1.9000000e+000  1.8452775e-002
  1.9500000e+000  1.7682451e-002
  2.0000000e+000  1.6969648e-002
  2.1000000e+000  1.5673866e-002
  2.2000000e+000  1.4508238e-002
  2.3000000e+000  1.3480651e-002
  2.4000000e+000  1.2568427e-002
  2.5000000e+000  1.1764958e-002
  2.6000000e+000  1.1093801e-002
  2.7000000e+000  1.0506912e-002
  2.8000000e+000  9.9776946e-003
  2.9000000e+000  9.4948523e-003
  3.0000000e+000  9.0507055e-003
  3.1000000e+000  8.6385698e-003
  3.2000000e+000  8.2585764e-003
  3.3000000e+000  7.9139278e-003
  3.4000000e+000  7.6024320e-003
  3.5000000e+000  7.3154818e-003
  3.6000000e+000  7.0444239e-003
  3.7000000e+000  6.7861924e-003
  3.8000000e+000  6.5432952e-003
  3.9000000e+000  6.3196706e-003
  4.0000000e+000  6.1165745e-003
  4.2000000e+000  5.7579525e-003
  4.4000000e+000  5.4270613e-003
  4.6000000e+000  5.1061037e-003
  4.8000000e+000  4.8190148e-003
  5.0000000e+000  4.5734609e-003
  5.2000000e+000  4.3695511e-003
  5.4000000e+000  4.1921381e-003
  5.6000000e+000  4.0243908e-003
  5.8000000e+000  3.8572981e-003
  6.0000000e+000  3.6910533e-003
  6.5000000e+000  3.3173915e-003
  7.0000000e+000  3.0468867e-003
  7.5000000e+000  2.8509110e-003
  8.0000000e+000  2.6758560e-003
  8.5000000e+000  2.4998717e-003
  9.0000000e+000  2.3289043e-003
  9.5000000e+000  2.1755776e-003
  1.0000000e+001  2.0470055e-003
  1.1000000e+001  1.8585715e-003
  1.2000000e+001  1.7247538e-003
  1.3000000e+001  1.6095411e-003
  1.4000000e+001  1.4981946e-003
  1.5000000e+001  1.3889763e-003
  1.6000000e+001  1.2860981e-003
  1.7000000e+001  1.1931566e-003
  1.8000000e+001  1.1118346e-003
  1.9000000e+001  1.0421560e-003
  2.0000000e+001  9.8312087e-004
