# Supplementary material for: Statistical shape refinement and genetic algorithm calibration of design response spectra based on strong-motion records
Source: PLoS One. 2026 Jul 1;21(7):e0348599. doi: 10.1371/journal.pone.0348599 (PMC13322555; doi:10.1371/journal.pone.0348599)
Supplement: S1 File — (ZIP) [file pone.0348599.s001.zip › Data/Dynamic Amplification Factor Spectrum/Class I Site/Magnitude【4-5】 Epicentral Distance【10-30】/baLYYD076.dat]

  1.0000000e-002  1.0000235e+000
  2.0000000e-002  1.0304818e+000
  3.0000000e-002  1.0874244e+000
  4.0000000e-002  1.1541646e+000
  5.0000000e-002  1.4274567e+000
  6.0000000e-002  1.8967224e+000
  7.0000000e-002  2.8767094e+000
  8.0000000e-002  4.7269096e+000
  9.0000000e-002  5.0279275e+000
  1.0000000e-001  3.5782775e+000
  1.1000000e-001  2.8270934e+000
  1.2000000e-001  2.8188787e+000
  1.3000000e-001  3.0880696e+000
  1.4000000e-001  2.9849804e+000
  1.5000000e-001  2.7314410e+000
  1.6000000e-001  2.5347927e+000
  1.7000000e-001  2.3176653e+000
  1.8000000e-001  2.0758143e+000
  1.9000000e-001  1.8193009e+000
  2.0000000e-001  1.6307710e+000
  2.1000000e-001  1.4325294e+000
  2.2000000e-001  1.2239997e+000
  2.3000000e-001  1.0446470e+000
  2.4000000e-001  9.6499168e-001
  2.5000000e-001  8.8479403e-001
  2.6000000e-001  8.0906368e-001
  2.7000000e-001  7.5274452e-001
  2.8000000e-001  6.8815278e-001
  2.9000000e-001  5.7156720e-001
  3.0000000e-001  5.4198735e-001
  3.2000000e-001  4.2433624e-001
  3.4000000e-001  4.0303076e-001
  3.6000000e-001  3.7803700e-001
  3.8000000e-001  3.0297605e-001
  4.0000000e-001  2.6003533e-001
  4.2000000e-001  2.3258384e-001
  4.4000000e-001  1.9627920e-001
  4.6000000e-001  1.7082344e-001
  4.8000000e-001  1.5555810e-001
  5.0000000e-001  1.3781117e-001
  5.2000000e-001  1.1787881e-001
  5.4000000e-001  1.0270506e-001
  5.6000000e-001  9.4647735e-002
  5.8000000e-001  8.9800105e-002
  6.0000000e-001  8.4750025e-002
  6.2000000e-001  7.8549751e-002
  6.4000000e-001  7.1962967e-002
  6.6000000e-001  6.6727384e-002
  6.8000000e-001  6.3382657e-002
  7.0000000e-001  6.0217899e-002
  7.2000000e-001  5.7530121e-002
  7.4000000e-001  5.5392711e-002
  7.6000000e-001  5.3607517e-002
  7.8000000e-001  5.1954418e-002
  8.0000000e-001  5.0251914e-002
  8.2000000e-001  4.8403079e-002
  8.4000000e-001  4.6399831e-002
  8.6000000e-001  4.4295766e-002
  8.8000000e-001  4.2173848e-002
  9.0000000e-001  4.0119134e-002
  9.2000000e-001  3.8200916e-002
  9.4000000e-001  3.6464949e-002
  9.6000000e-001  3.4929921e-002
  9.8000000e-001  3.3591185e-002
  1.0000000e+000  3.2428745e-002
  1.0500000e+000  3.0111766e-002
  1.1000000e+000  2.8253740e-002
  1.1500000e+000  2.6538007e-002
  1.2000000e+000  2.4842542e-002
  1.2500000e+000  2.3156871e-002
  1.3000000e+000  2.1525441e-002
  1.3500000e+000  2.0006818e-002
  1.4000000e+000  1.8632622e-002
  1.4500000e+000  1.7395712e-002
  1.5000000e+000  1.6311680e-002
  1.5500000e+000  1.5363118e-002
  1.6000000e+000  1.4525508e-002
  1.6500000e+000  1.3780858e-002
  1.7000000e+000  1.3105700e-002
  1.7500000e+000  1.2482161e-002
  1.8000000e+000  1.1906800e-002
  1.8500000e+000  1.1380044e-002
  1.9000000e+000  1.0891694e-002
  1.9500000e+000  1.0434564e-002
  2.0000000e+000  1.0009987e-002
  2.1000000e+000  9.2411969e-003
  2.2000000e+000  8.5491919e-003
  2.3000000e+000  7.9536267e-003
  2.4000000e+000  7.4377815e-003
  2.5000000e+000  6.9799926e-003
  2.6000000e+000  6.5649251e-003
  2.7000000e+000  6.1938437e-003
  2.8000000e+000  5.8647941e-003
  2.9000000e+000  5.5671591e-003
  3.0000000e+000  5.2967286e-003
  3.1000000e+000  5.0521452e-003
  3.2000000e+000  4.8272935e-003
  3.3000000e+000  4.6163674e-003
  3.4000000e+000  4.4193686e-003
  3.5000000e+000  4.2423666e-003
  3.6000000e+000  4.0842518e-003
  3.7000000e+000  3.9382693e-003
  3.8000000e+000  3.8003234e-003
  3.9000000e+000  3.6685373e-003
  4.0000000e+000  3.5433286e-003
  4.2000000e+000  3.3161708e-003
  4.4000000e+000  3.1162332e-003
  4.6000000e+000  2.9327289e-003
  4.8000000e+000  2.7631190e-003
  5.0000000e+000  2.6118249e-003
  5.2000000e+000  2.4800799e-003
  5.4000000e+000  2.3631885e-003
  5.6000000e+000  2.2548936e-003
  5.8000000e+000  2.1567061e-003
  6.0000000e+000  2.0940074e-003
  6.5000000e+000  1.9517239e-003
  7.0000000e+000  1.8132721e-003
  7.5000000e+000  1.6900445e-003
  8.0000000e+000  1.5912114e-003
  8.5000000e+000  1.5100761e-003
  9.0000000e+000  1.4364516e-003
  9.5000000e+000  1.3654161e-003
  1.0000000e+001  1.2972248e-003
  1.1000000e+001  1.1776052e-003
  1.2000000e+001  1.0852667e-003
  1.3000000e+001  1.0150154e-003
  1.4000000e+001  9.5479887e-004
  1.5000000e+001  8.9874549e-004
  1.6000000e+001  8.4518522e-004
  1.7000000e+001  7.9445853e-004
  1.8000000e+001  7.4739824e-004
  1.9000000e+001  7.0461960e-004
  2.0000000e+001  6.6633872e-004
