# Supplementary material for: Statistical shape refinement and genetic algorithm calibration of design response spectra based on strong-motion records
Source: PLoS One. 2026 Jul 1;21(7):e0348599. doi: 10.1371/journal.pone.0348599 (PMC13322555; doi:10.1371/journal.pone.0348599)
Supplement: S1 File — (ZIP) [file pone.0348599.s001.zip › Data/Dynamic Amplification Factor Spectrum/Class I Site/Magnitude【4-5】 Epicentral Distance【10-30】/baLYYD077.dat]

  1.0000000e-002  1.0000219e+000
  2.0000000e-002  1.0097946e+000
  3.0000000e-002  1.0520700e+000
  4.0000000e-002  1.1619733e+000
  5.0000000e-002  1.2902137e+000
  6.0000000e-002  1.9059449e+000
  7.0000000e-002  1.7450038e+000
  8.0000000e-002  2.3674002e+000
  9.0000000e-002  2.1325317e+000
  1.0000000e-001  1.7924004e+000
  1.1000000e-001  2.2340553e+000
  1.2000000e-001  2.3800828e+000
  1.3000000e-001  2.8938806e+000
  1.4000000e-001  3.1045978e+000
  1.5000000e-001  3.3649674e+000
  1.6000000e-001  3.7831741e+000
  1.7000000e-001  3.7530474e+000
  1.8000000e-001  3.4358447e+000
  1.9000000e-001  3.0714106e+000
  2.0000000e-001  2.9382114e+000
  2.1000000e-001  2.6845601e+000
  2.2000000e-001  2.3063800e+000
  2.3000000e-001  1.9364497e+000
  2.4000000e-001  1.6712438e+000
  2.5000000e-001  1.4555776e+000
  2.6000000e-001  1.2578652e+000
  2.7000000e-001  1.1860789e+000
  2.8000000e-001  1.1081540e+000
  2.9000000e-001  1.0088555e+000
  3.0000000e-001  9.2216201e-001
  3.2000000e-001  7.3751877e-001
  3.4000000e-001  5.3448782e-001
  3.6000000e-001  4.8258720e-001
  3.8000000e-001  4.2653963e-001
  4.0000000e-001  3.7024803e-001
  4.2000000e-001  3.2943767e-001
  4.4000000e-001  2.9406854e-001
  4.6000000e-001  2.6536116e-001
  4.8000000e-001  2.3430998e-001
  5.0000000e-001  1.9877549e-001
  5.2000000e-001  1.6956761e-001
  5.4000000e-001  1.5331683e-001
  5.6000000e-001  1.4536244e-001
  5.8000000e-001  1.3743745e-001
  6.0000000e-001  1.2553822e-001
  6.2000000e-001  1.1093160e-001
  6.4000000e-001  9.8393308e-002
  6.6000000e-001  9.1963630e-002
  6.8000000e-001  8.3871144e-002
  7.0000000e-001  7.5729810e-002
  7.2000000e-001  7.2908438e-002
  7.4000000e-001  7.0823988e-002
  7.6000000e-001  6.8419669e-002
  7.8000000e-001  6.5543424e-002
  8.0000000e-001  6.2340829e-002
  8.2000000e-001  5.9051866e-002
  8.4000000e-001  5.5886728e-002
  8.6000000e-001  5.2982237e-002
  8.8000000e-001  5.0390282e-002
  9.0000000e-001  4.8094000e-002
  9.2000000e-001  4.6036887e-002
  9.4000000e-001  4.4151257e-002
  9.6000000e-001  4.2374116e-002
  9.8000000e-001  4.0655578e-002
  1.0000000e+000  3.8973389e-002
  1.0500000e+000  3.4917991e-002
  1.1000000e+000  3.1831187e-002
  1.1500000e+000  2.9935324e-002
  1.2000000e+000  2.8022413e-002
  1.2500000e+000  2.6118489e-002
  1.3000000e+000  2.4294802e-002
  1.3500000e+000  2.2608842e-002
  1.4000000e+000  2.1080187e-002
  1.4500000e+000  1.9718477e-002
  1.5000000e+000  1.8512477e-002
  1.5500000e+000  1.7448962e-002
  1.6000000e+000  1.6508155e-002
  1.6500000e+000  1.5660982e-002
  1.7000000e+000  1.4894289e-002
  1.7500000e+000  1.4200081e-002
  1.8000000e+000  1.3587747e-002
  1.8500000e+000  1.3018319e-002
  1.9000000e+000  1.2487069e-002
  1.9500000e+000  1.1989863e-002
  2.0000000e+000  1.1516929e-002
  2.1000000e+000  1.0653537e-002
  2.2000000e+000  9.8987871e-003
  2.3000000e+000  9.2227048e-003
  2.4000000e+000  8.6178149e-003
  2.5000000e+000  8.0681016e-003
  2.6000000e+000  7.6119179e-003
  2.7000000e+000  7.2500984e-003
  2.8000000e+000  6.9264213e-003
  2.9000000e+000  6.6207842e-003
  3.0000000e+000  6.3338766e-003
  3.1000000e+000  6.0803318e-003
  3.2000000e+000  5.8520360e-003
  3.3000000e+000  5.6299444e-003
  3.4000000e+000  5.4122092e-003
  3.5000000e+000  5.2214123e-003
  3.6000000e+000  5.0581868e-003
  3.7000000e+000  4.9138326e-003
  3.8000000e+000  4.7766402e-003
  3.9000000e+000  4.6398710e-003
  4.0000000e+000  4.5050916e-003
  4.2000000e+000  4.2627714e-003
  4.4000000e+000  4.0627844e-003
  4.6000000e+000  3.8756999e-003
  4.8000000e+000  3.6877360e-003
  5.0000000e+000  3.5141999e-003
  5.2000000e+000  3.3687477e-003
  5.4000000e+000  3.2465921e-003
  5.6000000e+000  3.1332631e-003
  5.8000000e+000  3.0188061e-003
  6.0000000e+000  2.9030603e-003
  6.5000000e+000  2.6488389e-003
  7.0000000e+000  2.4785577e-003
  7.5000000e+000  2.3303368e-003
  8.0000000e+000  2.1678657e-003
  8.5000000e+000  2.0070820e-003
  9.0000000e+000  1.8738562e-003
  9.5000000e+000  1.7757372e-003
  1.0000000e+001  1.7035086e-003
  1.1000000e+001  1.5830108e-003
  1.2000000e+001  1.4498736e-003
  1.3000000e+001  1.3089268e-003
  1.4000000e+001  1.1829857e-003
  1.5000000e+001  1.0961496e-003
  1.6000000e+001  1.0314836e-003
  1.7000000e+001  9.6286127e-004
  1.8000000e+001  9.2000923e-004
  1.9000000e+001  8.8690714e-004
  2.0000000e+001  8.5637102e-004
