# Supplementary material for: Statistical shape refinement and genetic algorithm calibration of design response spectra based on strong-motion records
Source: PLoS One. 2026 Jul 1;21(7):e0348599. doi: 10.1371/journal.pone.0348599 (PMC13322555; doi:10.1371/journal.pone.0348599)
Supplement: S1 File — (ZIP) [file pone.0348599.s001.zip › Data/Dynamic Amplification Factor Spectrum/Class I Site/Magnitude【4-5】 Epicentral Distance【10-30】/baLYYD078.dat]

  1.0000000e-002  1.0000333e+000
  2.0000000e-002  1.0273624e+000
  3.0000000e-002  2.0737521e+000
  4.0000000e-002  2.4848173e+000
  5.0000000e-002  1.5005392e+000
  6.0000000e-002  1.8339488e+000
  7.0000000e-002  2.0007841e+000
  8.0000000e-002  2.1690682e+000
  9.0000000e-002  2.3699771e+000
  1.0000000e-001  2.2386682e+000
  1.1000000e-001  2.3179385e+000
  1.2000000e-001  2.2322342e+000
  1.3000000e-001  2.4477804e+000
  1.4000000e-001  2.6858151e+000
  1.5000000e-001  2.7356589e+000
  1.6000000e-001  2.8826807e+000
  1.7000000e-001  3.0102242e+000
  1.8000000e-001  2.9461830e+000
  1.9000000e-001  2.7286528e+000
  2.0000000e-001  2.3341013e+000
  2.1000000e-001  2.0603877e+000
  2.2000000e-001  1.7691020e+000
  2.3000000e-001  1.4026637e+000
  2.4000000e-001  1.2156346e+000
  2.5000000e-001  1.1416589e+000
  2.6000000e-001  1.0688130e+000
  2.7000000e-001  1.0169627e+000
  2.8000000e-001  9.7508970e-001
  2.9000000e-001  9.3622205e-001
  3.0000000e-001  8.9050197e-001
  3.2000000e-001  8.0617159e-001
  3.4000000e-001  7.8064519e-001
  3.6000000e-001  7.6016221e-001
  3.8000000e-001  6.9660820e-001
  4.0000000e-001  7.0058852e-001
  4.2000000e-001  7.5887168e-001
  4.4000000e-001  7.6490307e-001
  4.6000000e-001  7.2725127e-001
  4.8000000e-001  7.4514110e-001
  5.0000000e-001  7.5358946e-001
  5.2000000e-001  7.3645787e-001
  5.4000000e-001  7.1195286e-001
  5.6000000e-001  6.9461619e-001
  5.8000000e-001  6.3826480e-001
  6.0000000e-001  5.5904104e-001
  6.2000000e-001  4.8788522e-001
  6.4000000e-001  4.6328220e-001
  6.6000000e-001  4.3571535e-001
  6.8000000e-001  4.0307669e-001
  7.0000000e-001  3.6726919e-001
  7.2000000e-001  3.3408396e-001
  7.4000000e-001  3.0273850e-001
  7.6000000e-001  2.7788267e-001
  7.8000000e-001  2.6276931e-001
  8.0000000e-001  2.5026774e-001
  8.2000000e-001  2.3877378e-001
  8.4000000e-001  2.2756808e-001
  8.6000000e-001  2.1617077e-001
  8.8000000e-001  2.0444408e-001
  9.0000000e-001  1.9291821e-001
  9.2000000e-001  1.8226815e-001
  9.4000000e-001  1.7275445e-001
  9.6000000e-001  1.6447263e-001
  9.8000000e-001  1.5724699e-001
  1.0000000e+000  1.5076068e-001
  1.0500000e+000  1.3522648e-001
  1.1000000e+000  1.1925728e-001
  1.1500000e+000  1.0493463e-001
  1.2000000e+000  9.3515049e-002
  1.2500000e+000  8.6613229e-002
  1.3000000e+000  8.3800840e-002
  1.3500000e+000  7.9572129e-002
  1.4000000e+000  7.5804045e-002
  1.4500000e+000  7.0843157e-002
  1.5000000e+000  6.5021336e-002
  1.5500000e+000  5.8628095e-002
  1.6000000e+000  5.2486816e-002
  1.6500000e+000  4.6659457e-002
  1.7000000e+000  4.2165372e-002
  1.7500000e+000  3.9579173e-002
  1.8000000e+000  3.7187919e-002
  1.8500000e+000  3.5029441e-002
  1.9000000e+000  3.3110028e-002
  1.9500000e+000  3.1407182e-002
  2.0000000e+000  2.9908085e-002
  2.1000000e+000  2.7433369e-002
  2.2000000e+000  2.5459546e-002
  2.3000000e+000  2.3841016e-002
  2.4000000e+000  2.2357486e-002
  2.5000000e+000  2.0969367e-002
  2.6000000e+000  1.9697201e-002
  2.7000000e+000  1.8471321e-002
  2.8000000e+000  1.7302384e-002
  2.9000000e+000  1.6240149e-002
  3.0000000e+000  1.5259396e-002
  3.1000000e+000  1.4350722e-002
  3.2000000e+000  1.3528349e-002
  3.3000000e+000  1.2801610e-002
  3.4000000e+000  1.2159262e-002
  3.5000000e+000  1.1566717e-002
  3.6000000e+000  1.1004379e-002
  3.7000000e+000  1.0471560e-002
  3.8000000e+000  9.9787816e-003
  3.9000000e+000  9.5286326e-003
  4.0000000e+000  9.1262316e-003
  4.2000000e+000  8.4560520e-003
  4.4000000e+000  7.9174569e-003
  4.6000000e+000  7.4487852e-003
  4.8000000e+000  7.0108930e-003
  5.0000000e+000  6.5973645e-003
  5.2000000e+000  6.2115874e-003
  5.4000000e+000  5.8627492e-003
  5.6000000e+000  5.5584078e-003
  5.8000000e+000  5.2970033e-003
  6.0000000e+000  5.0696957e-003
  6.5000000e+000  4.5792091e-003
  7.0000000e+000  4.1274353e-003
  7.5000000e+000  3.7191370e-003
  8.0000000e+000  3.3815692e-003
  8.5000000e+000  3.1129018e-003
  9.0000000e+000  2.8922420e-003
  9.5000000e+000  2.6995811e-003
  1.0000000e+001  2.5237474e-003
  1.1000000e+001  2.2150548e-003
  1.2000000e+001  1.9621210e-003
  1.3000000e+001  1.7620669e-003
  1.4000000e+001  1.6037888e-003
  1.5000000e+001  1.4746720e-003
  1.6000000e+001  1.3652238e-003
  1.7000000e+001  1.2695497e-003
  1.8000000e+001  1.1843194e-003
  1.9000000e+001  1.1076795e-003
  2.0000000e+001  1.0385174e-003
