# Supplementary material for: Statistical shape refinement and genetic algorithm calibration of design response spectra based on strong-motion records
Source: PLoS One. 2026 Jul 1;21(7):e0348599. doi: 10.1371/journal.pone.0348599 (PMC13322555; doi:10.1371/journal.pone.0348599)
Supplement: S1 File — (ZIP) [file pone.0348599.s001.zip › Data/Dynamic Amplification Factor Spectrum/Class I Site/Magnitude【4-5】 Epicentral Distance【10-30】/baLYYD079.dat]

  1.0000000e-002  1.0001346e+000
  2.0000000e-002  1.2161810e+000
  3.0000000e-002  2.1704907e+000
  4.0000000e-002  2.5437824e+000
  5.0000000e-002  1.7401703e+000
  6.0000000e-002  2.5763416e+000
  7.0000000e-002  1.8960756e+000
  8.0000000e-002  1.9497505e+000
  9.0000000e-002  1.1651136e+000
  1.0000000e-001  1.1486810e+000
  1.1000000e-001  1.0566958e+000
  1.2000000e-001  1.0269960e+000
  1.3000000e-001  1.4200512e+000
  1.4000000e-001  1.9131474e+000
  1.5000000e-001  1.6570459e+000
  1.6000000e-001  1.2600711e+000
  1.7000000e-001  1.2884617e+000
  1.8000000e-001  1.3519015e+000
  1.9000000e-001  1.0067474e+000
  2.0000000e-001  8.2945080e-001
  2.1000000e-001  9.3183679e-001
  2.2000000e-001  9.5461059e-001
  2.3000000e-001  8.7402742e-001
  2.4000000e-001  7.0309633e-001
  2.5000000e-001  6.1071660e-001
  2.6000000e-001  5.9216777e-001
  2.7000000e-001  5.4798609e-001
  2.8000000e-001  4.5794374e-001
  2.9000000e-001  4.2131663e-001
  3.0000000e-001  4.3985996e-001
  3.2000000e-001  4.0404300e-001
  3.4000000e-001  4.3083603e-001
  3.6000000e-001  3.9376270e-001
  3.8000000e-001  2.8445424e-001
  4.0000000e-001  2.4468119e-001
  4.2000000e-001  2.4983504e-001
  4.4000000e-001  2.9040942e-001
  4.6000000e-001  2.8395836e-001
  4.8000000e-001  2.5866720e-001
  5.0000000e-001  2.1380656e-001
  5.2000000e-001  1.9928740e-001
  5.4000000e-001  1.8111327e-001
  5.6000000e-001  1.7538446e-001
  5.8000000e-001  1.7836824e-001
  6.0000000e-001  1.9457823e-001
  6.2000000e-001  1.9302977e-001
  6.4000000e-001  1.7696166e-001
  6.6000000e-001  1.4503655e-001
  6.8000000e-001  1.2307135e-001
  7.0000000e-001  1.1509089e-001
  7.2000000e-001  1.1560949e-001
  7.4000000e-001  1.1975071e-001
  7.6000000e-001  1.0977043e-001
  7.8000000e-001  1.1048248e-001
  8.0000000e-001  1.0822192e-001
  8.2000000e-001  1.0204540e-001
  8.4000000e-001  9.4772375e-002
  8.6000000e-001  8.8211114e-002
  8.8000000e-001  8.2671677e-002
  9.0000000e-001  7.7489822e-002
  9.2000000e-001  7.5902938e-002
  9.4000000e-001  7.8234275e-002
  9.6000000e-001  8.1499850e-002
  9.8000000e-001  7.9441960e-002
  1.0000000e+000  7.8858762e-002
  1.0500000e+000  7.4350731e-002
  1.1000000e+000  7.0914205e-002
  1.1500000e+000  6.3682193e-002
  1.2000000e+000  6.1912523e-002
  1.2500000e+000  5.7310208e-002
  1.3000000e+000  5.0435943e-002
  1.3500000e+000  4.2737998e-002
  1.4000000e+000  3.5855182e-002
  1.4500000e+000  3.1171235e-002
  1.5000000e+000  2.8211242e-002
  1.5500000e+000  2.5915358e-002
  1.6000000e+000  2.4071375e-002
  1.6500000e+000  2.2344324e-002
  1.7000000e+000  2.0837599e-002
  1.7500000e+000  2.0592070e-002
  1.8000000e+000  2.0907074e-002
  1.8500000e+000  2.1101809e-002
  1.9000000e+000  2.0159923e-002
  1.9500000e+000  1.8389373e-002
  2.0000000e+000  1.6507037e-002
  2.1000000e+000  1.5071543e-002
  2.2000000e+000  1.3509933e-002
  2.3000000e+000  1.1585806e-002
  2.4000000e+000  1.0257906e-002
  2.5000000e+000  9.5011655e-003
  2.6000000e+000  9.1600406e-003
  2.7000000e+000  8.8290374e-003
  2.8000000e+000  8.3746611e-003
  2.9000000e+000  7.9211009e-003
  3.0000000e+000  7.5299981e-003
  3.1000000e+000  7.0263567e-003
  3.2000000e+000  6.4244941e-003
  3.3000000e+000  5.8911945e-003
  3.4000000e+000  5.4448927e-003
  3.5000000e+000  4.9935952e-003
  3.6000000e+000  4.5246683e-003
  3.7000000e+000  4.1101846e-003
  3.8000000e+000  3.7886179e-003
  3.9000000e+000  3.5196662e-003
  4.0000000e+000  3.4130932e-003
  4.2000000e+000  3.3741739e-003
  4.4000000e+000  3.2412702e-003
  4.6000000e+000  2.9212014e-003
  4.8000000e+000  2.6502842e-003
  5.0000000e+000  2.5507106e-003
  5.2000000e+000  2.5105142e-003
  5.4000000e+000  2.3999833e-003
  5.6000000e+000  2.2277166e-003
  5.8000000e+000  2.0777527e-003
  6.0000000e+000  2.0275805e-003
  6.5000000e+000  2.0187142e-003
  7.0000000e+000  1.9926014e-003
  7.5000000e+000  1.6327675e-003
  8.0000000e+000  1.5105356e-003
  8.5000000e+000  1.3277842e-003
  9.0000000e+000  1.4482587e-003
  9.5000000e+000  1.5150189e-003
  1.0000000e+001  1.4508536e-003
  1.1000000e+001  1.1990597e-003
  1.2000000e+001  1.0475869e-003
  1.3000000e+001  1.1267919e-003
  1.4000000e+001  1.1328172e-003
  1.5000000e+001  1.2224126e-003
  1.6000000e+001  1.2574275e-003
  1.7000000e+001  1.1925060e-003
  1.8000000e+001  1.0828633e-003
  1.9000000e+001  1.0468372e-003
  2.0000000e+001  9.7185079e-004
