# Supplementary material for: Statistical shape refinement and genetic algorithm calibration of design response spectra based on strong-motion records
Source: PLoS One. 2026 Jul 1;21(7):e0348599. doi: 10.1371/journal.pone.0348599 (PMC13322555; doi:10.1371/journal.pone.0348599)
Supplement: S1 File — (ZIP) [file pone.0348599.s001.zip › Data/Dynamic Amplification Factor Spectrum/Class I Site/Magnitude【4-5】 Epicentral Distance【10-30】/baLYYD080.dat]

  1.0000000e-002  1.0000144e+000
  2.0000000e-002  1.0782843e+000
  3.0000000e-002  1.1446583e+000
  4.0000000e-002  1.2608486e+000
  5.0000000e-002  1.4236886e+000
  6.0000000e-002  1.7066375e+000
  7.0000000e-002  1.9163106e+000
  8.0000000e-002  2.2899669e+000
  9.0000000e-002  2.3677600e+000
  1.0000000e-001  2.8345114e+000
  1.1000000e-001  3.2048977e+000
  1.2000000e-001  3.3303760e+000
  1.3000000e-001  3.3419851e+000
  1.4000000e-001  3.1346479e+000
  1.5000000e-001  2.8401151e+000
  1.6000000e-001  2.4995145e+000
  1.7000000e-001  2.2417403e+000
  1.8000000e-001  1.9843429e+000
  1.9000000e-001  1.7260330e+000
  2.0000000e-001  1.5031559e+000
  2.1000000e-001  1.2897531e+000
  2.2000000e-001  1.0982749e+000
  2.3000000e-001  9.5700516e-001
  2.4000000e-001  8.3455105e-001
  2.5000000e-001  7.3983375e-001
  2.6000000e-001  6.5796603e-001
  2.7000000e-001  5.7081486e-001
  2.8000000e-001  4.9669873e-001
  2.9000000e-001  4.4014759e-001
  3.0000000e-001  3.9352208e-001
  3.2000000e-001  3.3744028e-001
  3.4000000e-001  2.8547840e-001
  3.6000000e-001  2.4194028e-001
  3.8000000e-001  2.2155784e-001
  4.0000000e-001  1.9839460e-001
  4.2000000e-001  1.7638779e-001
  4.4000000e-001  1.6141351e-001
  4.6000000e-001  1.4739363e-001
  4.8000000e-001  1.3304962e-001
  5.0000000e-001  1.2059832e-001
  5.2000000e-001  1.1043684e-001
  5.4000000e-001  1.0166235e-001
  5.6000000e-001  9.3683639e-002
  5.8000000e-001  8.6397196e-002
  6.0000000e-001  7.9862752e-002
  6.2000000e-001  7.4132264e-002
  6.4000000e-001  6.9219861e-002
  6.6000000e-001  6.5053865e-002
  6.8000000e-001  6.1500716e-002
  7.0000000e-001  5.8441795e-002
  7.2000000e-001  5.5593882e-002
  7.4000000e-001  5.2829446e-002
  7.6000000e-001  5.0103147e-002
  7.8000000e-001  4.7425097e-002
  8.0000000e-001  4.4831096e-002
  8.2000000e-001  4.2373460e-002
  8.4000000e-001  4.0108509e-002
  8.6000000e-001  3.8060529e-002
  8.8000000e-001  3.6223547e-002
  9.0000000e-001  3.4583671e-002
  9.2000000e-001  3.3119636e-002
  9.4000000e-001  3.1803714e-002
  9.6000000e-001  3.0609308e-002
  9.8000000e-001  2.9513550e-002
  1.0000000e+000  2.8494916e-002
  1.0500000e+000  2.6167462e-002
  1.1000000e+000  2.4070516e-002
  1.1500000e+000  2.2252740e-002
  1.2000000e+000  2.0695327e-002
  1.2500000e+000  1.9315343e-002
  1.3000000e+000  1.8092979e-002
  1.3500000e+000  1.7007670e-002
  1.4000000e+000  1.6039814e-002
  1.4500000e+000  1.5172539e-002
  1.5000000e+000  1.4385296e-002
  1.5500000e+000  1.3670637e-002
  1.6000000e+000  1.3012745e-002
  1.6500000e+000  1.2404549e-002
  1.7000000e+000  1.1855506e-002
  1.7500000e+000  1.1355805e-002
  1.8000000e+000  1.0893236e-002
  1.8500000e+000  1.0467659e-002
  1.9000000e+000  1.0073579e-002
  1.9500000e+000  9.7013600e-003
  2.0000000e+000  9.3525638e-003
  2.1000000e+000  8.7359880e-003
  2.2000000e+000  8.1945682e-003
  2.3000000e+000  7.7172751e-003
  2.4000000e+000  7.2863123e-003
  2.5000000e+000  6.9119959e-003
  2.6000000e+000  6.5729311e-003
  2.7000000e+000  6.2528334e-003
  2.8000000e+000  5.9830730e-003
  2.9000000e+000  5.7388867e-003
  3.0000000e+000  5.5054557e-003
  3.1000000e+000  5.2873364e-003
  3.2000000e+000  5.0925290e-003
  3.3000000e+000  4.9159730e-003
  3.4000000e+000  4.7480645e-003
  3.5000000e+000  4.5859062e-003
  3.6000000e+000  4.4323217e-003
  3.7000000e+000  4.2896261e-003
  3.8000000e+000  4.1572080e-003
  3.9000000e+000  4.0332855e-003
  4.0000000e+000  3.9169026e-003
  4.2000000e+000  3.7064078e-003
  4.4000000e+000  3.5191360e-003
  4.6000000e+000  3.3404391e-003
  4.8000000e+000  3.1666980e-003
  5.0000000e+000  3.0079460e-003
  5.2000000e+000  2.8722275e-003
  5.4000000e+000  2.7567214e-003
  5.6000000e+000  2.6522359e-003
  5.8000000e+000  2.5514284e-003
  6.0000000e+000  2.4526056e-003
  6.5000000e+000  2.2330286e-003
  7.0000000e+000  2.0740078e-003
  7.5000000e+000  1.9457590e-003
  8.0000000e+000  1.8160207e-003
  8.5000000e+000  1.6879395e-003
  9.0000000e+000  1.5756389e-003
  9.5000000e+000  1.4856683e-003
  1.0000000e+001  1.4148674e-003
  1.1000000e+001  1.3018027e-003
  1.2000000e+001  1.1954939e-003
  1.3000000e+001  1.0903672e-003
  1.4000000e+001  9.9506865e-004
  1.5000000e+001  9.1553339e-004
  1.6000000e+001  8.6124223e-004
  1.7000000e+001  8.0985362e-004
  1.8000000e+001  7.6070345e-004
  1.9000000e+001  7.2452020e-004
  2.0000000e+001  6.9254347e-004
