# Supplementary material for: Statistical shape refinement and genetic algorithm calibration of design response spectra based on strong-motion records
Source: PLoS One. 2026 Jul 1;21(7):e0348599. doi: 10.1371/journal.pone.0348599 (PMC13322555; doi:10.1371/journal.pone.0348599)
Supplement: S1 File — (ZIP) [file pone.0348599.s001.zip › Data/Dynamic Amplification Factor Spectrum/Class I Site/Magnitude【4-5】 Epicentral Distance【10-30】/baLYYD081.dat]

  1.0000000e-002  1.0000334e+000
  2.0000000e-002  1.0161804e+000
  3.0000000e-002  1.2954274e+000
  4.0000000e-002  1.4851710e+000
  5.0000000e-002  1.9140139e+000
  6.0000000e-002  2.2699979e+000
  7.0000000e-002  2.5329259e+000
  8.0000000e-002  2.4101387e+000
  9.0000000e-002  2.1798951e+000
  1.0000000e-001  2.2693148e+000
  1.1000000e-001  2.3917578e+000
  1.2000000e-001  2.3754342e+000
  1.3000000e-001  2.2011606e+000
  1.4000000e-001  1.9927337e+000
  1.5000000e-001  1.9913476e+000
  1.6000000e-001  1.7996507e+000
  1.7000000e-001  1.6445668e+000
  1.8000000e-001  1.4697377e+000
  1.9000000e-001  1.3570937e+000
  2.0000000e-001  1.3084214e+000
  2.1000000e-001  1.3760506e+000
  2.2000000e-001  1.2699879e+000
  2.3000000e-001  1.1556983e+000
  2.4000000e-001  1.0717505e+000
  2.5000000e-001  1.0164940e+000
  2.6000000e-001  9.3870784e-001
  2.7000000e-001  8.4624113e-001
  2.8000000e-001  7.4764301e-001
  2.9000000e-001  6.4974779e-001
  3.0000000e-001  5.7258875e-001
  3.2000000e-001  5.1588932e-001
  3.4000000e-001  4.5992680e-001
  3.6000000e-001  3.8931314e-001
  3.8000000e-001  3.2292363e-001
  4.0000000e-001  2.8705563e-001
  4.2000000e-001  2.5546169e-001
  4.4000000e-001  2.2672680e-001
  4.6000000e-001  2.0298386e-001
  4.8000000e-001  1.7974829e-001
  5.0000000e-001  1.5869654e-001
  5.2000000e-001  1.4200828e-001
  5.4000000e-001  1.2813116e-001
  5.6000000e-001  1.1515281e-001
  5.8000000e-001  1.0311977e-001
  6.0000000e-001  9.2793564e-002
  6.2000000e-001  8.4386732e-002
  6.4000000e-001  7.8620648e-002
  6.6000000e-001  7.4096723e-002
  6.8000000e-001  7.0060116e-002
  7.0000000e-001  6.6390736e-002
  7.2000000e-001  6.3031452e-002
  7.4000000e-001  5.9995258e-002
  7.6000000e-001  5.7310571e-002
  7.8000000e-001  5.4963301e-002
  8.0000000e-001  5.2891615e-002
  8.2000000e-001  5.1013220e-002
  8.4000000e-001  4.9239806e-002
  8.6000000e-001  4.7506331e-002
  8.8000000e-001  4.5777198e-002
  9.0000000e-001  4.4045253e-002
  9.2000000e-001  4.2316480e-002
  9.4000000e-001  4.0616345e-002
  9.6000000e-001  3.8978209e-002
  9.8000000e-001  3.7430338e-002
  1.0000000e+000  3.5990169e-002
  1.0500000e+000  3.2899448e-002
  1.1000000e+000  3.0404191e-002
  1.1500000e+000  2.8330034e-002
  1.2000000e+000  2.6510194e-002
  1.2500000e+000  2.4806001e-002
  1.3000000e+000  2.3193204e-002
  1.3500000e+000  2.1696287e-002
  1.4000000e+000  2.0327749e-002
  1.4500000e+000  1.9075879e-002
  1.5000000e+000  1.7940280e-002
  1.5500000e+000  1.6909772e-002
  1.6000000e+000  1.5992283e-002
  1.6500000e+000  1.5206089e-002
  1.7000000e+000  1.4511290e-002
  1.7500000e+000  1.3867514e-002
  1.8000000e+000  1.3286001e-002
  1.8500000e+000  1.2762611e-002
  1.9000000e+000  1.2268759e-002
  1.9500000e+000  1.1805506e-002
  2.0000000e+000  1.1368371e-002
  2.1000000e+000  1.0566908e-002
  2.2000000e+000  9.8952504e-003
  2.3000000e+000  9.2706279e-003
  2.4000000e+000  8.7232037e-003
  2.5000000e+000  8.2037304e-003
  2.6000000e+000  7.7442654e-003
  2.7000000e+000  7.3375013e-003
  2.8000000e+000  6.9320547e-003
  2.9000000e+000  6.5808087e-003
  3.0000000e+000  6.3065606e-003
  3.1000000e+000  6.0463377e-003
  3.2000000e+000  5.7718831e-003
  3.3000000e+000  5.5195182e-003
  3.4000000e+000  5.3136738e-003
  3.5000000e+000  5.1335510e-003
  3.6000000e+000  4.9503322e-003
  3.7000000e+000  4.7623812e-003
  3.8000000e+000  4.5891562e-003
  3.9000000e+000  4.4449797e-003
  4.0000000e+000  4.3248562e-003
  4.2000000e+000  4.0867445e-003
  4.4000000e+000  3.8053615e-003
  4.6000000e+000  3.5522456e-003
  4.8000000e+000  3.3802463e-003
  5.0000000e+000  3.2486335e-003
  5.2000000e+000  3.1030721e-003
  5.4000000e+000  2.9365783e-003
  5.6000000e+000  2.7786145e-003
  5.8000000e+000  2.6581803e-003
  6.0000000e+000  2.5784128e-003
  6.5000000e+000  2.4268789e-003
  7.0000000e+000  2.1850737e-003
  7.5000000e+000  1.9422915e-003
  8.0000000e+000  1.8121236e-003
  8.5000000e+000  1.7639501e-003
  9.0000000e+000  1.7160358e-003
  9.5000000e+000  1.6263331e-003
  1.0000000e+001  1.5022012e-003
  1.1000000e+001  1.2629842e-003
  1.2000000e+001  1.1421208e-003
  1.3000000e+001  1.1196688e-003
  1.4000000e+001  1.1216596e-003
  1.5000000e+001  1.1010138e-003
  1.6000000e+001  1.0467896e-003
  1.7000000e+001  9.6808103e-004
  1.8000000e+001  8.7934409e-004
  1.9000000e+001  7.9286571e-004
  2.0000000e+001  7.1649893e-004
