# Supplementary material for: Statistical shape refinement and genetic algorithm calibration of design response spectra based on strong-motion records
Source: PLoS One. 2026 Jul 1;21(7):e0348599. doi: 10.1371/journal.pone.0348599 (PMC13322555; doi:10.1371/journal.pone.0348599)
Supplement: S1 File — (ZIP) [file pone.0348599.s001.zip › Data/Dynamic Amplification Factor Spectrum/Class I Site/Magnitude【4-5】 Epicentral Distance【10-30】/baLYYD082.dat]

  1.0000000e-002  1.0000572e+000
  2.0000000e-002  1.0458506e+000
  3.0000000e-002  1.1919814e+000
  4.0000000e-002  1.5342591e+000
  5.0000000e-002  1.9772086e+000
  6.0000000e-002  3.0542671e+000
  7.0000000e-002  3.8358846e+000
  8.0000000e-002  3.1769903e+000
  9.0000000e-002  2.7970001e+000
  1.0000000e-001  2.7369894e+000
  1.1000000e-001  2.4510611e+000
  1.2000000e-001  2.6646874e+000
  1.3000000e-001  2.5550975e+000
  1.4000000e-001  2.7762904e+000
  1.5000000e-001  2.3562559e+000
  1.6000000e-001  2.2698674e+000
  1.7000000e-001  1.8492476e+000
  1.8000000e-001  1.4691439e+000
  1.9000000e-001  1.2487000e+000
  2.0000000e-001  1.2026125e+000
  2.1000000e-001  1.1831656e+000
  2.2000000e-001  1.1604059e+000
  2.3000000e-001  1.2006418e+000
  2.4000000e-001  1.1394306e+000
  2.5000000e-001  1.0702957e+000
  2.6000000e-001  9.0799832e-001
  2.7000000e-001  7.2149975e-001
  2.8000000e-001  6.0624219e-001
  2.9000000e-001  5.5218412e-001
  3.0000000e-001  5.3749280e-001
  3.2000000e-001  4.7978860e-001
  3.4000000e-001  3.8935309e-001
  3.6000000e-001  3.6450081e-001
  3.8000000e-001  2.9863963e-001
  4.0000000e-001  2.5879426e-001
  4.2000000e-001  2.4758018e-001
  4.4000000e-001  2.4579349e-001
  4.6000000e-001  2.2419925e-001
  4.8000000e-001  1.9523607e-001
  5.0000000e-001  1.7071901e-001
  5.2000000e-001  1.4447785e-001
  5.4000000e-001  1.4484566e-001
  5.6000000e-001  1.3794284e-001
  5.8000000e-001  1.2957568e-001
  6.0000000e-001  1.2042761e-001
  6.2000000e-001  1.1767434e-001
  6.4000000e-001  1.2353746e-001
  6.6000000e-001  1.2847288e-001
  6.8000000e-001  1.3002937e-001
  7.0000000e-001  1.2698482e-001
  7.2000000e-001  1.1948248e-001
  7.4000000e-001  1.0863259e-001
  7.6000000e-001  9.6195177e-002
  7.8000000e-001  8.3516882e-002
  8.0000000e-001  8.2356605e-002
  8.2000000e-001  7.7164869e-002
  8.4000000e-001  7.0925115e-002
  8.6000000e-001  6.7301421e-002
  8.8000000e-001  6.2906344e-002
  9.0000000e-001  5.8958232e-002
  9.2000000e-001  5.5977986e-002
  9.4000000e-001  5.5109021e-002
  9.6000000e-001  5.4795758e-002
  9.8000000e-001  5.4386998e-002
  1.0000000e+000  5.3492107e-002
  1.0500000e+000  5.6037741e-002
  1.1000000e+000  5.7262473e-002
  1.1500000e+000  5.2566435e-002
  1.2000000e+000  4.8773478e-002
  1.2500000e+000  4.4518222e-002
  1.3000000e+000  4.2897082e-002
  1.3500000e+000  3.9719620e-002
  1.4000000e+000  3.5951247e-002
  1.4500000e+000  3.2185168e-002
  1.5000000e+000  2.8734588e-002
  1.5500000e+000  2.6048956e-002
  1.6000000e+000  2.4932862e-002
  1.6500000e+000  2.3878315e-002
  1.7000000e+000  2.2902209e-002
  1.7500000e+000  2.2025478e-002
  1.8000000e+000  2.1239361e-002
  1.8500000e+000  2.0501491e-002
  1.9000000e+000  1.9773784e-002
  1.9500000e+000  1.9044562e-002
  2.0000000e+000  1.8328021e-002
  2.1000000e+000  1.6990427e-002
  2.2000000e+000  1.5707772e-002
  2.3000000e+000  1.4449020e-002
  2.4000000e+000  1.3274269e-002
  2.5000000e+000  1.2162581e-002
  2.6000000e+000  1.1129471e-002
  2.7000000e+000  1.0196454e-002
  2.8000000e+000  9.3520948e-003
  2.9000000e+000  8.6070747e-003
  3.0000000e+000  7.9803611e-003
  3.1000000e+000  7.4540002e-003
  3.2000000e+000  6.9866942e-003
  3.3000000e+000  6.5531376e-003
  3.4000000e+000  6.1533333e-003
  3.5000000e+000  5.7949502e-003
  3.6000000e+000  5.4782245e-003
  3.7000000e+000  5.1956766e-003
  3.8000000e+000  4.9393302e-003
  3.9000000e+000  4.7082111e-003
  4.0000000e+000  4.5009140e-003
  4.2000000e+000  4.1509134e-003
  4.4000000e+000  3.8640251e-003
  4.6000000e+000  3.6068496e-003
  4.8000000e+000  3.3718419e-003
  5.0000000e+000  3.1706355e-003
  5.2000000e+000  3.0075712e-003
  5.4000000e+000  2.8700129e-003
  5.6000000e+000  2.7378594e-003
  5.8000000e+000  2.5967454e-003
  6.0000000e+000  2.4823964e-003
  6.5000000e+000  2.3269238e-003
  7.0000000e+000  2.1192752e-003
  7.5000000e+000  1.8876042e-003
  8.0000000e+000  1.6982737e-003
  8.5000000e+000  1.5709966e-003
  9.0000000e+000  1.4863178e-003
  9.5000000e+000  1.4169093e-003
  1.0000000e+001  1.3451400e-003
  1.1000000e+001  1.1802510e-003
  1.2000000e+001  1.0140342e-003
  1.3000000e+001  8.7918619e-004
  1.4000000e+001  8.1596020e-004
  1.5000000e+001  7.5966177e-004
  1.6000000e+001  6.9966119e-004
  1.7000000e+001  6.4232416e-004
  1.8000000e+001  6.0609699e-004
  1.9000000e+001  5.7385512e-004
  2.0000000e+001  5.4077265e-004
