# Supplementary material for: Statistical shape refinement and genetic algorithm calibration of design response spectra based on strong-motion records
Source: PLoS One. 2026 Jul 1;21(7):e0348599. doi: 10.1371/journal.pone.0348599 (PMC13322555; doi:10.1371/journal.pone.0348599)
Supplement: S1 File — (ZIP) [file pone.0348599.s001.zip › Data/Dynamic Amplification Factor Spectrum/Class I Site/Magnitude【4-5】 Epicentral Distance【10-30】/baLYYD083.dat]

  1.0000000e-002  1.0000424e+000
  2.0000000e-002  1.1082311e+000
  3.0000000e-002  1.0913732e+000
  4.0000000e-002  1.3894234e+000
  5.0000000e-002  1.9442559e+000
  6.0000000e-002  2.2574634e+000
  7.0000000e-002  2.6698938e+000
  8.0000000e-002  3.6695939e+000
  9.0000000e-002  3.3669113e+000
  1.0000000e-001  3.2315894e+000
  1.1000000e-001  2.7822417e+000
  1.2000000e-001  2.7622713e+000
  1.3000000e-001  2.0634737e+000
  1.4000000e-001  2.0446092e+000
  1.5000000e-001  1.7760892e+000
  1.6000000e-001  1.6069549e+000
  1.7000000e-001  1.5058802e+000
  1.8000000e-001  1.3876609e+000
  1.9000000e-001  1.1519294e+000
  2.0000000e-001  1.1504619e+000
  2.1000000e-001  1.3142246e+000
  2.2000000e-001  1.5214235e+000
  2.3000000e-001  1.7423783e+000
  2.4000000e-001  1.8830780e+000
  2.5000000e-001  1.7411379e+000
  2.6000000e-001  1.4050024e+000
  2.7000000e-001  1.1375956e+000
  2.8000000e-001  8.8444326e-001
  2.9000000e-001  6.9886615e-001
  3.0000000e-001  5.6187248e-001
  3.2000000e-001  4.3691409e-001
  3.4000000e-001  3.6295168e-001
  3.6000000e-001  3.5390856e-001
  3.8000000e-001  3.2843251e-001
  4.0000000e-001  2.6646217e-001
  4.2000000e-001  2.2660979e-001
  4.4000000e-001  2.1857275e-001
  4.6000000e-001  2.2247998e-001
  4.8000000e-001  2.1342378e-001
  5.0000000e-001  1.6695068e-001
  5.2000000e-001  1.4267552e-001
  5.4000000e-001  1.1957370e-001
  5.6000000e-001  1.0252508e-001
  5.8000000e-001  1.0189311e-001
  6.0000000e-001  9.7084187e-002
  6.2000000e-001  8.9229982e-002
  6.4000000e-001  9.2621137e-002
  6.6000000e-001  9.6891776e-002
  6.8000000e-001  9.2473469e-002
  7.0000000e-001  8.3999194e-002
  7.2000000e-001  7.6835701e-002
  7.4000000e-001  7.3458554e-002
  7.6000000e-001  7.3010408e-002
  7.8000000e-001  7.2739190e-002
  8.0000000e-001  7.0013148e-002
  8.2000000e-001  6.3651032e-002
  8.4000000e-001  5.8440825e-002
  8.6000000e-001  5.4443577e-002
  8.8000000e-001  4.8221917e-002
  9.0000000e-001  4.4236670e-002
  9.2000000e-001  4.5023833e-002
  9.4000000e-001  4.5184549e-002
  9.6000000e-001  4.6248338e-002
  9.8000000e-001  4.5823399e-002
  1.0000000e+000  4.3999056e-002
  1.0500000e+000  3.5958656e-002
  1.1000000e+000  4.0003995e-002
  1.1500000e+000  3.6850658e-002
  1.2000000e+000  3.0355421e-002
  1.2500000e+000  2.4230845e-002
  1.3000000e+000  2.0161489e-002
  1.3500000e+000  1.8162505e-002
  1.4000000e+000  1.7484518e-002
  1.4500000e+000  1.7245912e-002
  1.5000000e+000  1.6791822e-002
  1.5500000e+000  1.5876409e-002
  1.6000000e+000  1.4587732e-002
  1.6500000e+000  1.3053547e-002
  1.7000000e+000  1.2911817e-002
  1.7500000e+000  1.2605108e-002
  1.8000000e+000  1.2049606e-002
  1.8500000e+000  1.1762313e-002
  1.9000000e+000  1.1429857e-002
  1.9500000e+000  1.0968495e-002
  2.0000000e+000  1.0447602e-002
  2.1000000e+000  9.2818577e-003
  2.2000000e+000  8.1756962e-003
  2.3000000e+000  7.2816535e-003
  2.4000000e+000  6.5779365e-003
  2.5000000e+000  6.0453093e-003
  2.6000000e+000  5.6921653e-003
  2.7000000e+000  5.5027237e-003
  2.8000000e+000  5.3681897e-003
  2.9000000e+000  5.1709256e-003
  3.0000000e+000  4.9168507e-003
  3.1000000e+000  4.6730547e-003
  3.2000000e+000  4.4579235e-003
  3.3000000e+000  4.2408496e-003
  3.4000000e+000  4.1326866e-003
  3.5000000e+000  4.1620374e-003
  3.6000000e+000  4.1753608e-003
  3.7000000e+000  4.1664383e-003
  3.8000000e+000  4.1437584e-003
  3.9000000e+000  4.1144394e-003
  4.0000000e+000  4.0769067e-003
  4.2000000e+000  3.9512440e-003
  4.4000000e+000  3.7481180e-003
  4.6000000e+000  3.5027672e-003
  4.8000000e+000  3.2810982e-003
  5.0000000e+000  3.2736148e-003
  5.2000000e+000  3.2660150e-003
  5.4000000e+000  3.2196143e-003
  5.6000000e+000  3.1356882e-003
  5.8000000e+000  3.0270072e-003
  6.0000000e+000  2.9121626e-003
  6.5000000e+000  2.6699799e-003
  7.0000000e+000  2.4805643e-003
  7.5000000e+000  2.2797899e-003
  8.0000000e+000  2.0653850e-003
  8.5000000e+000  1.8691320e-003
  9.0000000e+000  1.7086003e-003
  9.5000000e+000  1.5800792e-003
  1.0000000e+001  1.4711890e-003
  1.1000000e+001  1.2760774e-003
  1.2000000e+001  1.0985611e-003
  1.3000000e+001  1.0336776e-003
  1.4000000e+001  9.8497006e-004
  1.5000000e+001  9.2436286e-004
  1.6000000e+001  8.6020770e-004
  1.7000000e+001  7.9965757e-004
  1.8000000e+001  7.4692357e-004
  1.9000000e+001  7.0356247e-004
  2.0000000e+001  6.6936295e-004
