# Supplementary material for: Statistical shape refinement and genetic algorithm calibration of design response spectra based on strong-motion records
Source: PLoS One. 2026 Jul 1;21(7):e0348599. doi: 10.1371/journal.pone.0348599 (PMC13322555; doi:10.1371/journal.pone.0348599)
Supplement: S1 File — (ZIP) [file pone.0348599.s001.zip › Data/Dynamic Amplification Factor Spectrum/Class I Site/Magnitude【4-5】 Epicentral Distance【10-30】/baLYYD084.dat]

  1.0000000e-002  1.0000652e+000
  2.0000000e-002  1.1277172e+000
  3.0000000e-002  9.8006663e-001
  4.0000000e-002  1.4127654e+000
  5.0000000e-002  2.0658668e+000
  6.0000000e-002  2.0305830e+000
  7.0000000e-002  3.2661143e+000
  8.0000000e-002  2.8284424e+000
  9.0000000e-002  2.8089572e+000
  1.0000000e-001  3.1024073e+000
  1.1000000e-001  3.2606613e+000
  1.2000000e-001  2.6162965e+000
  1.3000000e-001  2.1761403e+000
  1.4000000e-001  1.3584463e+000
  1.5000000e-001  1.0903953e+000
  1.6000000e-001  1.0059985e+000
  1.7000000e-001  1.0712832e+000
  1.8000000e-001  9.1540366e-001
  1.9000000e-001  8.0020950e-001
  2.0000000e-001  6.8939497e-001
  2.1000000e-001  6.1400709e-001
  2.2000000e-001  6.0344891e-001
  2.3000000e-001  6.5783603e-001
  2.4000000e-001  6.5157741e-001
  2.5000000e-001  5.3233950e-001
  2.6000000e-001  3.9007713e-001
  2.7000000e-001  3.0233499e-001
  2.8000000e-001  2.7292229e-001
  2.9000000e-001  2.6065472e-001
  3.0000000e-001  2.3771812e-001
  3.2000000e-001  2.1020624e-001
  3.4000000e-001  1.8964592e-001
  3.6000000e-001  1.9611599e-001
  3.8000000e-001  2.2389442e-001
  4.0000000e-001  2.3384249e-001
  4.2000000e-001  2.1670994e-001
  4.4000000e-001  1.8199271e-001
  4.6000000e-001  1.5579908e-001
  4.8000000e-001  1.4201120e-001
  5.0000000e-001  1.2945567e-001
  5.2000000e-001  1.1847678e-001
  5.4000000e-001  1.0854134e-001
  5.6000000e-001  9.8373626e-002
  5.8000000e-001  8.8007246e-002
  6.0000000e-001  7.7304724e-002
  6.2000000e-001  7.1515527e-002
  6.4000000e-001  6.7784228e-002
  6.6000000e-001  6.3126335e-002
  6.8000000e-001  6.2169174e-002
  7.0000000e-001  6.2117708e-002
  7.2000000e-001  6.1712252e-002
  7.4000000e-001  6.0912096e-002
  7.6000000e-001  5.9598431e-002
  7.8000000e-001  5.7765495e-002
  8.0000000e-001  5.5509448e-002
  8.2000000e-001  5.2986576e-002
  8.4000000e-001  5.0270052e-002
  8.6000000e-001  4.7444484e-002
  8.8000000e-001  4.4620717e-002
  9.0000000e-001  4.1890406e-002
  9.2000000e-001  3.9240657e-002
  9.4000000e-001  3.6709252e-002
  9.6000000e-001  3.4338613e-002
  9.8000000e-001  3.3346271e-002
  1.0000000e+000  3.3124300e-002
  1.0500000e+000  3.1493161e-002
  1.1000000e+000  2.8958341e-002
  1.1500000e+000  2.5997820e-002
  1.2000000e+000  2.2991782e-002
  1.2500000e+000  2.1350477e-002
  1.3000000e+000  2.0168601e-002
  1.3500000e+000  1.8995486e-002
  1.4000000e+000  1.7844896e-002
  1.4500000e+000  1.6705214e-002
  1.5000000e+000  1.5662395e-002
  1.5500000e+000  1.4700021e-002
  1.6000000e+000  1.3829268e-002
  1.6500000e+000  1.3061245e-002
  1.7000000e+000  1.2361073e-002
  1.7500000e+000  1.1720469e-002
  1.8000000e+000  1.1150676e-002
  1.8500000e+000  1.0661941e-002
  1.9000000e+000  1.0234785e-002
  1.9500000e+000  9.8303602e-003
  2.0000000e+000  9.4334704e-003
  2.1000000e+000  8.6845782e-003
  2.2000000e+000  7.9922448e-003
  2.3000000e+000  7.4149583e-003
  2.4000000e+000  6.9136744e-003
  2.5000000e+000  6.4092029e-003
  2.6000000e+000  5.9521518e-003
  2.7000000e+000  5.5669982e-003
  2.8000000e+000  5.2257045e-003
  2.9000000e+000  4.9170050e-003
  3.0000000e+000  4.6346343e-003
  3.1000000e+000  4.3641950e-003
  3.2000000e+000  4.1041644e-003
  3.3000000e+000  3.8694790e-003
  3.4000000e+000  3.6698671e-003
  3.5000000e+000  3.4970983e-003
  3.6000000e+000  3.3389176e-003
  3.7000000e+000  3.1789191e-003
  3.8000000e+000  3.0215009e-003
  3.9000000e+000  2.8791660e-003
  4.0000000e+000  2.7620296e-003
  4.2000000e+000  2.5992714e-003
  4.4000000e+000  2.4666598e-003
  4.6000000e+000  2.3083253e-003
  4.8000000e+000  2.1441404e-003
  5.0000000e+000  2.0216611e-003
  5.2000000e+000  1.9583387e-003
  5.4000000e+000  1.9329565e-003
  5.6000000e+000  1.9102204e-003
  5.8000000e+000  1.8652443e-003
  6.0000000e+000  1.7925089e-003
  6.5000000e+000  1.5641134e-003
  7.0000000e+000  1.4124112e-003
  7.5000000e+000  1.3517642e-003
  8.0000000e+000  1.3027561e-003
  8.5000000e+000  1.2224824e-003
  9.0000000e+000  1.1201244e-003
  9.5000000e+000  1.0225705e-003
  1.0000000e+001  9.4891234e-004
  1.1000000e+001  8.8286211e-004
  1.2000000e+001  8.7420060e-004
  1.3000000e+001  8.6229414e-004
  1.4000000e+001  8.2420303e-004
  1.5000000e+001  7.6389568e-004
  1.6000000e+001  6.9389818e-004
  1.7000000e+001  6.2533192e-004
  1.8000000e+001  5.6501235e-004
  1.9000000e+001  5.1582793e-004
  2.0000000e+001  4.7802904e-004
