# Supplementary material for: Statistical shape refinement and genetic algorithm calibration of design response spectra based on strong-motion records
Source: PLoS One. 2026 Jul 1;21(7):e0348599. doi: 10.1371/journal.pone.0348599 (PMC13322555; doi:10.1371/journal.pone.0348599)
Supplement: S1 File — (ZIP) [file pone.0348599.s001.zip › Data/Dynamic Amplification Factor Spectrum/Class I Site/Magnitude【4-5】 Epicentral Distance【10-30】/baLYYD085.dat]

  1.0000000e-002  1.0000050e+000
  2.0000000e-002  1.1222237e+000
  3.0000000e-002  1.3979144e+000
  4.0000000e-002  2.0181605e+000
  5.0000000e-002  3.0764008e+000
  6.0000000e-002  3.2392462e+000
  7.0000000e-002  3.3106382e+000
  8.0000000e-002  3.1987582e+000
  9.0000000e-002  2.8145991e+000
  1.0000000e-001  3.5853904e+000
  1.1000000e-001  3.7741348e+000
  1.2000000e-001  3.1856618e+000
  1.3000000e-001  2.2344502e+000
  1.4000000e-001  1.5126557e+000
  1.5000000e-001  1.3071118e+000
  1.6000000e-001  1.1982814e+000
  1.7000000e-001  8.4344578e-001
  1.8000000e-001  7.4111115e-001
  1.9000000e-001  6.7474666e-001
  2.0000000e-001  5.8152028e-001
  2.1000000e-001  5.2327126e-001
  2.2000000e-001  4.4092858e-001
  2.3000000e-001  4.7507805e-001
  2.4000000e-001  4.5955212e-001
  2.5000000e-001  4.1598636e-001
  2.6000000e-001  3.5559415e-001
  2.7000000e-001  3.4479779e-001
  2.8000000e-001  2.9928796e-001
  2.9000000e-001  2.3730039e-001
  3.0000000e-001  1.8946027e-001
  3.2000000e-001  1.6690234e-001
  3.4000000e-001  1.7517819e-001
  3.6000000e-001  2.1483582e-001
  3.8000000e-001  1.9633209e-001
  4.0000000e-001  1.9097387e-001
  4.2000000e-001  1.6536701e-001
  4.4000000e-001  1.4173420e-001
  4.6000000e-001  1.2819682e-001
  4.8000000e-001  1.0258643e-001
  5.0000000e-001  9.3949759e-002
  5.2000000e-001  8.6385058e-002
  5.4000000e-001  7.6714798e-002
  5.6000000e-001  6.7745959e-002
  5.8000000e-001  6.1019281e-002
  6.0000000e-001  5.1743935e-002
  6.2000000e-001  4.7193692e-002
  6.4000000e-001  4.4502330e-002
  6.6000000e-001  4.3090555e-002
  6.8000000e-001  4.2460606e-002
  7.0000000e-001  4.2141267e-002
  7.2000000e-001  4.1889164e-002
  7.4000000e-001  4.1553130e-002
  7.6000000e-001  4.1007765e-002
  7.8000000e-001  4.0121637e-002
  8.0000000e-001  3.8841071e-002
  8.2000000e-001  3.7180789e-002
  8.4000000e-001  3.6720782e-002
  8.6000000e-001  3.6098606e-002
  8.8000000e-001  3.5828153e-002
  9.0000000e-001  3.4261344e-002
  9.2000000e-001  3.1421759e-002
  9.4000000e-001  3.0147070e-002
  9.6000000e-001  2.9825532e-002
  9.8000000e-001  2.9394217e-002
  1.0000000e+000  2.8864477e-002
  1.0500000e+000  2.7237178e-002
  1.1000000e+000  2.5266215e-002
  1.1500000e+000  2.3235494e-002
  1.2000000e+000  2.1212550e-002
  1.2500000e+000  1.9244687e-002
  1.3000000e+000  1.7408204e-002
  1.3500000e+000  1.5770221e-002
  1.4000000e+000  1.4379052e-002
  1.4500000e+000  1.3231266e-002
  1.5000000e+000  1.2263935e-002
  1.5500000e+000  1.1502859e-002
  1.6000000e+000  1.0939082e-002
  1.6500000e+000  1.0522068e-002
  1.7000000e+000  1.0137082e-002
  1.7500000e+000  9.7354634e-003
  1.8000000e+000  9.3576501e-003
  1.8500000e+000  8.9895553e-003
  1.9000000e+000  8.6036018e-003
  1.9500000e+000  8.2295466e-003
  2.0000000e+000  7.8920992e-003
  2.1000000e+000  7.2572974e-003
  2.2000000e+000  6.6768334e-003
  2.3000000e+000  6.1520011e-003
  2.4000000e+000  5.6322492e-003
  2.5000000e+000  5.1635620e-003
  2.6000000e+000  4.7373090e-003
  2.7000000e+000  4.3502882e-003
  2.8000000e+000  4.0199933e-003
  2.9000000e+000  3.7332873e-003
  3.0000000e+000  3.4823644e-003
  3.1000000e+000  3.2525195e-003
  3.2000000e+000  3.0565751e-003
  3.3000000e+000  2.8884252e-003
  3.4000000e+000  2.7314961e-003
  3.5000000e+000  2.5785612e-003
  3.6000000e+000  2.5164007e-003
  3.7000000e+000  2.4521768e-003
  3.8000000e+000  2.3815347e-003
  3.9000000e+000  2.3123116e-003
  4.0000000e+000  2.2512645e-003
  4.2000000e+000  2.1529347e-003
  4.4000000e+000  2.0879132e-003
  4.6000000e+000  2.0117595e-003
  4.8000000e+000  1.9162304e-003
  5.0000000e+000  1.8391200e-003
  5.2000000e+000  1.7967648e-003
  5.4000000e+000  1.7760083e-003
  5.6000000e+000  1.7522215e-003
  5.8000000e+000  1.7083284e-003
  6.0000000e+000  1.6420048e-003
  6.5000000e+000  1.4456403e-003
  7.0000000e+000  1.3213472e-003
  7.5000000e+000  1.2712598e-003
  8.0000000e+000  1.2251032e-003
  8.5000000e+000  1.1502592e-003
  9.0000000e+000  1.0595026e-003
  9.5000000e+000  9.7820599e-004
  1.0000000e+001  9.2222916e-004
  1.1000000e+001  8.8577505e-004
  1.2000000e+001  8.9327144e-004
  1.3000000e+001  8.8675869e-004
  1.4000000e+001  8.4881851e-004
  1.5000000e+001  7.8756617e-004
  1.6000000e+001  7.1764388e-004
  1.7000000e+001  6.5082915e-004
  1.8000000e+001  5.9381082e-004
  1.9000000e+001  5.4903898e-004
  2.0000000e+001  5.1627407e-004
