# Supplementary material for: Statistical shape refinement and genetic algorithm calibration of design response spectra based on strong-motion records
Source: PLoS One. 2026 Jul 1;21(7):e0348599. doi: 10.1371/journal.pone.0348599 (PMC13322555; doi:10.1371/journal.pone.0348599)
Supplement: S1 File — (ZIP) [file pone.0348599.s001.zip › Data/Dynamic Amplification Factor Spectrum/Class I Site/Magnitude【4-5】 Epicentral Distance【10-30】/baLYYD088.dat]

  1.0000000e-002  1.0000362e+000
  2.0000000e-002  1.2384969e+000
  3.0000000e-002  2.5047461e+000
  4.0000000e-002  1.7706292e+000
  5.0000000e-002  1.7803063e+000
  6.0000000e-002  2.0752331e+000
  7.0000000e-002  1.9292907e+000
  8.0000000e-002  1.9335264e+000
  9.0000000e-002  1.9393493e+000
  1.0000000e-001  1.8980892e+000
  1.1000000e-001  1.9568738e+000
  1.2000000e-001  2.2222245e+000
  1.3000000e-001  2.3284568e+000
  1.4000000e-001  2.3936600e+000
  1.5000000e-001  2.3977973e+000
  1.6000000e-001  2.7202687e+000
  1.7000000e-001  2.1779045e+000
  1.8000000e-001  1.7085956e+000
  1.9000000e-001  1.8140788e+000
  2.0000000e-001  2.2248978e+000
  2.1000000e-001  2.2048083e+000
  2.2000000e-001  1.8793851e+000
  2.3000000e-001  1.4023429e+000
  2.4000000e-001  1.2065624e+000
  2.5000000e-001  1.1880155e+000
  2.6000000e-001  1.1590593e+000
  2.7000000e-001  1.0955751e+000
  2.8000000e-001  1.1387506e+000
  2.9000000e-001  1.1802203e+000
  3.0000000e-001  1.1187224e+000
  3.2000000e-001  8.9814026e-001
  3.4000000e-001  6.8196930e-001
  3.6000000e-001  6.5520291e-001
  3.8000000e-001  5.9600255e-001
  4.0000000e-001  5.1642752e-001
  4.2000000e-001  4.6148416e-001
  4.4000000e-001  4.3100840e-001
  4.6000000e-001  4.3427451e-001
  4.8000000e-001  3.9276601e-001
  5.0000000e-001  4.0837203e-001
  5.2000000e-001  4.1780366e-001
  5.4000000e-001  4.1320081e-001
  5.6000000e-001  3.9728994e-001
  5.8000000e-001  3.7162724e-001
  6.0000000e-001  3.4050561e-001
  6.2000000e-001  3.0686168e-001
  6.4000000e-001  2.7178154e-001
  6.6000000e-001  2.3763522e-001
  6.8000000e-001  2.0644271e-001
  7.0000000e-001  1.8281806e-001
  7.2000000e-001  1.7023307e-001
  7.4000000e-001  1.6663294e-001
  7.6000000e-001  1.6496753e-001
  7.8000000e-001  1.6091589e-001
  8.0000000e-001  1.5512815e-001
  8.2000000e-001  1.4780708e-001
  8.4000000e-001  1.3963020e-001
  8.6000000e-001  1.3115881e-001
  8.8000000e-001  1.2269928e-001
  9.0000000e-001  1.1458157e-001
  9.2000000e-001  1.0697159e-001
  9.4000000e-001  9.9889471e-002
  9.6000000e-001  9.3253269e-002
  9.8000000e-001  8.6980243e-002
  1.0000000e+000  8.1045723e-002
  1.0500000e+000  6.6951494e-002
  1.1000000e+000  5.9550463e-002
  1.1500000e+000  5.6181882e-002
  1.2000000e+000  5.2909094e-002
  1.2500000e+000  4.9665014e-002
  1.3000000e+000  4.6584061e-002
  1.3500000e+000  4.3689046e-002
  1.4000000e+000  4.1023035e-002
  1.4500000e+000  3.8614154e-002
  1.5000000e+000  3.6485538e-002
  1.5500000e+000  3.4613442e-002
  1.6000000e+000  3.2964807e-002
  1.6500000e+000  3.1423421e-002
  1.7000000e+000  3.0592889e-002
  1.7500000e+000  2.9024930e-002
  1.8000000e+000  2.7382678e-002
  1.8500000e+000  2.6188443e-002
  1.9000000e+000  2.5090572e-002
  1.9500000e+000  2.4074608e-002
  2.0000000e+000  2.3101476e-002
  2.1000000e+000  2.1243337e-002
  2.2000000e+000  1.9575335e-002
  2.3000000e+000  1.8141804e-002
  2.4000000e+000  1.6909337e-002
  2.5000000e+000  1.5856504e-002
  2.6000000e+000  1.4887376e-002
  2.7000000e+000  1.3997735e-002
  2.8000000e+000  1.3247167e-002
  2.9000000e+000  1.2604979e-002
  3.0000000e+000  1.2006683e-002
  3.1000000e+000  1.1438501e-002
  3.2000000e+000  1.0912336e-002
  3.3000000e+000  1.0434816e-002
  3.4000000e+000  9.9973856e-003
  3.5000000e+000  9.5938461e-003
  3.6000000e+000  9.2277180e-003
  3.7000000e+000  8.8963573e-003
  3.8000000e+000  8.5898597e-003
  3.9000000e+000  8.2973830e-003
  4.0000000e+000  8.0129749e-003
  4.2000000e+000  7.4709801e-003
  4.4000000e+000  6.9815127e-003
  4.6000000e+000  6.5449229e-003
  4.8000000e+000  6.1502086e-003
  5.0000000e+000  5.7943850e-003
  5.2000000e+000  5.4781723e-003
  5.4000000e+000  5.1982910e-003
  5.6000000e+000  4.9483658e-003
  5.8000000e+000  4.7148125e-003
  6.0000000e+000  4.4946544e-003
  6.5000000e+000  4.0140491e-003
  7.0000000e+000  3.6441316e-003
  7.5000000e+000  3.3481124e-003
  8.0000000e+000  3.0854077e-003
  8.5000000e+000  2.8462123e-003
  9.0000000e+000  2.6359820e-003
  9.5000000e+000  2.4572320e-003
  1.0000000e+001  2.3056253e-003
  1.1000000e+001  2.0566536e-003
  1.2000000e+001  1.8467153e-003
  1.3000000e+001  1.6630764e-003
  1.4000000e+001  1.5082319e-003
  1.5000000e+001  1.3824918e-003
  1.6000000e+001  1.2818804e-003
  1.7000000e+001  1.2004882e-003
  1.8000000e+001  1.1326409e-003
  1.9000000e+001  1.0738945e-003
  2.0000000e+001  1.0211842e-003
