# Supplementary material for: Statistical shape refinement and genetic algorithm calibration of design response spectra based on strong-motion records
Source: PLoS One. 2026 Jul 1;21(7):e0348599. doi: 10.1371/journal.pone.0348599 (PMC13322555; doi:10.1371/journal.pone.0348599)
Supplement: S1 File — (ZIP) [file pone.0348599.s001.zip › Data/Dynamic Amplification Factor Spectrum/Class I Site/Magnitude【4-5】 Epicentral Distance【10-30】/baLYYD089.dat]

  1.0000000e-002  1.0001922e+000
  2.0000000e-002  1.2906391e+000
  3.0000000e-002  2.3018854e+000
  4.0000000e-002  2.9122032e+000
  5.0000000e-002  2.3819866e+000
  6.0000000e-002  2.9562557e+000
  7.0000000e-002  1.4921245e+000
  8.0000000e-002  1.6782635e+000
  9.0000000e-002  1.6710836e+000
  1.0000000e-001  1.8568218e+000
  1.1000000e-001  2.1450415e+000
  1.2000000e-001  1.7039499e+000
  1.3000000e-001  1.3533393e+000
  1.4000000e-001  1.0941293e+000
  1.5000000e-001  9.9940571e-001
  1.6000000e-001  8.9011893e-001
  1.7000000e-001  1.0004074e+000
  1.8000000e-001  9.5064732e-001
  1.9000000e-001  8.6462812e-001
  2.0000000e-001  9.5129264e-001
  2.1000000e-001  8.8129567e-001
  2.2000000e-001  8.9741054e-001
  2.3000000e-001  8.2853595e-001
  2.4000000e-001  8.0230559e-001
  2.5000000e-001  8.3495690e-001
  2.6000000e-001  7.9507598e-001
  2.7000000e-001  7.4758563e-001
  2.8000000e-001  6.6753854e-001
  2.9000000e-001  5.6881288e-001
  3.0000000e-001  4.7996663e-001
  3.2000000e-001  3.9217848e-001
  3.4000000e-001  3.4314298e-001
  3.6000000e-001  3.6320003e-001
  3.8000000e-001  3.5761876e-001
  4.0000000e-001  3.1659752e-001
  4.2000000e-001  2.7102319e-001
  4.4000000e-001  2.3907300e-001
  4.6000000e-001  2.0282089e-001
  4.8000000e-001  2.1122541e-001
  5.0000000e-001  2.2691459e-001
  5.2000000e-001  2.1783358e-001
  5.4000000e-001  1.9779998e-001
  5.6000000e-001  1.7368238e-001
  5.8000000e-001  1.4816508e-001
  6.0000000e-001  1.1856825e-001
  6.2000000e-001  1.0614448e-001
  6.4000000e-001  9.4430682e-002
  6.6000000e-001  8.2387290e-002
  6.8000000e-001  7.7535533e-002
  7.0000000e-001  6.9902499e-002
  7.2000000e-001  6.2991797e-002
  7.4000000e-001  6.3196750e-002
  7.6000000e-001  6.8904873e-002
  7.8000000e-001  7.3676804e-002
  8.0000000e-001  7.5732193e-002
  8.2000000e-001  7.6430282e-002
  8.4000000e-001  7.2312882e-002
  8.6000000e-001  6.5333845e-002
  8.8000000e-001  5.8836155e-002
  9.0000000e-001  5.4013803e-002
  9.2000000e-001  5.0413946e-002
  9.4000000e-001  4.8047062e-002
  9.6000000e-001  4.6261598e-002
  9.8000000e-001  4.4277963e-002
  1.0000000e+000  4.1607008e-002
  1.0500000e+000  3.2538020e-002
  1.1000000e+000  2.6215858e-002
  1.1500000e+000  2.4455518e-002
  1.2000000e+000  2.1523741e-002
  1.2500000e+000  2.0607108e-002
  1.3000000e+000  2.0048786e-002
  1.3500000e+000  1.7872843e-002
  1.4000000e+000  1.5388303e-002
  1.4500000e+000  1.4730388e-002
  1.5000000e+000  1.4038635e-002
  1.5500000e+000  1.3411782e-002
  1.6000000e+000  1.3599444e-002
  1.6500000e+000  1.3513221e-002
  1.7000000e+000  1.2553091e-002
  1.7500000e+000  1.2235369e-002
  1.8000000e+000  1.2140744e-002
  1.8500000e+000  1.1665680e-002
  1.9000000e+000  1.1555839e-002
  1.9500000e+000  1.1308931e-002
  2.0000000e+000  1.0947965e-002
  2.1000000e+000  9.9160194e-003
  2.2000000e+000  8.7452268e-003
  2.3000000e+000  7.5396356e-003
  2.4000000e+000  6.5250960e-003
  2.5000000e+000  5.5765118e-003
  2.6000000e+000  4.8157988e-003
  2.7000000e+000  4.3376112e-003
  2.8000000e+000  4.1319807e-003
  2.9000000e+000  3.9163469e-003
  3.0000000e+000  3.6271295e-003
  3.1000000e+000  3.3986620e-003
  3.2000000e+000  3.2498812e-003
  3.3000000e+000  3.1302106e-003
  3.4000000e+000  3.0781824e-003
  3.5000000e+000  2.9502568e-003
  3.6000000e+000  2.8196125e-003
  3.7000000e+000  2.7729108e-003
  3.8000000e+000  2.7929676e-003
  3.9000000e+000  2.7918848e-003
  4.0000000e+000  2.7135523e-003
  4.2000000e+000  2.4609340e-003
  4.4000000e+000  2.4091015e-003
  4.6000000e+000  2.4355640e-003
  4.8000000e+000  2.2754890e-003
  5.0000000e+000  2.0295234e-003
  5.2000000e+000  1.9148912e-003
  5.4000000e+000  1.9458333e-003
  5.6000000e+000  1.9785614e-003
  5.8000000e+000  1.9065905e-003
  6.0000000e+000  1.7461769e-003
  6.5000000e+000  1.6699633e-003
  7.0000000e+000  1.6583064e-003
  7.5000000e+000  1.6078651e-003
  8.0000000e+000  1.2921340e-003
  8.5000000e+000  1.3999663e-003
  9.0000000e+000  1.5426653e-003
  9.5000000e+000  1.5045944e-003
  1.0000000e+001  1.4834991e-003
  1.1000000e+001  1.2994845e-003
  1.2000000e+001  1.0680812e-003
  1.3000000e+001  1.0687979e-003
  1.4000000e+001  1.2023036e-003
  1.5000000e+001  1.3134832e-003
  1.6000000e+001  1.2975942e-003
  1.7000000e+001  1.2576425e-003
  1.8000000e+001  1.2029360e-003
  1.9000000e+001  1.0879954e-003
  2.0000000e+001  1.0727944e-003
