# Supplementary material for: Statistical shape refinement and genetic algorithm calibration of design response spectra based on strong-motion records
Source: PLoS One. 2026 Jul 1;21(7):e0348599. doi: 10.1371/journal.pone.0348599 (PMC13322555; doi:10.1371/journal.pone.0348599)
Supplement: S1 File — (ZIP) [file pone.0348599.s001.zip › Data/Dynamic Amplification Factor Spectrum/Class I Site/Magnitude【4-5】 Epicentral Distance【10-30】/baLYYD090.dat]

  1.0000000e-002  1.0000943e+000
  2.0000000e-002  1.1140033e+000
  3.0000000e-002  2.3035365e+000
  4.0000000e-002  1.6393683e+000
  5.0000000e-002  2.1153664e+000
  6.0000000e-002  2.4181745e+000
  7.0000000e-002  1.3526434e+000
  8.0000000e-002  1.1404985e+000
  9.0000000e-002  1.7610205e+000
  1.0000000e-001  2.0423315e+000
  1.1000000e-001  2.1420589e+000
  1.2000000e-001  1.6633289e+000
  1.3000000e-001  1.6124217e+000
  1.4000000e-001  1.6802680e+000
  1.5000000e-001  1.6753271e+000
  1.6000000e-001  1.7038551e+000
  1.7000000e-001  1.6116879e+000
  1.8000000e-001  1.4248793e+000
  1.9000000e-001  1.2697941e+000
  2.0000000e-001  1.0911208e+000
  2.1000000e-001  9.3828364e-001
  2.2000000e-001  8.0157005e-001
  2.3000000e-001  6.4844795e-001
  2.4000000e-001  5.2748249e-001
  2.5000000e-001  4.5456393e-001
  2.6000000e-001  4.1335808e-001
  2.7000000e-001  4.0963694e-001
  2.8000000e-001  3.5235384e-001
  2.9000000e-001  3.4513086e-001
  3.0000000e-001  3.3030212e-001
  3.2000000e-001  2.8560123e-001
  3.4000000e-001  2.2791536e-001
  3.6000000e-001  1.8132052e-001
  3.8000000e-001  1.8392825e-001
  4.0000000e-001  1.7260226e-001
  4.2000000e-001  1.5470285e-001
  4.4000000e-001  1.6026774e-001
  4.6000000e-001  1.3663568e-001
  4.8000000e-001  1.3415850e-001
  5.0000000e-001  1.3673204e-001
  5.2000000e-001  1.3580354e-001
  5.4000000e-001  1.5440133e-001
  5.6000000e-001  1.4024103e-001
  5.8000000e-001  1.2003687e-001
  6.0000000e-001  1.0302258e-001
  6.2000000e-001  8.7501461e-002
  6.4000000e-001  7.7488969e-002
  6.6000000e-001  7.2584361e-002
  6.8000000e-001  6.9960422e-002
  7.0000000e-001  6.3387823e-002
  7.2000000e-001  5.9585555e-002
  7.4000000e-001  6.0526294e-002
  7.6000000e-001  6.4066702e-002
  7.8000000e-001  6.6046781e-002
  8.0000000e-001  7.0415765e-002
  8.2000000e-001  7.1703668e-002
  8.4000000e-001  7.0192080e-002
  8.6000000e-001  6.7628274e-002
  8.8000000e-001  6.4321438e-002
  9.0000000e-001  6.0117228e-002
  9.2000000e-001  5.6541674e-002
  9.4000000e-001  5.2922481e-002
  9.6000000e-001  4.9323555e-002
  9.8000000e-001  4.4640071e-002
  1.0000000e+000  3.9157572e-002
  1.0500000e+000  3.1926757e-002
  1.1000000e+000  2.7378377e-002
  1.1500000e+000  2.2120765e-002
  1.2000000e+000  2.0827672e-002
  1.2500000e+000  2.0377367e-002
  1.3000000e+000  1.9544081e-002
  1.3500000e+000  1.7981042e-002
  1.4000000e+000  1.5964693e-002
  1.4500000e+000  1.3994882e-002
  1.5000000e+000  1.2623156e-002
  1.5500000e+000  1.2014542e-002
  1.6000000e+000  1.2008833e-002
  1.6500000e+000  1.2252898e-002
  1.7000000e+000  1.2513063e-002
  1.7500000e+000  1.2437379e-002
  1.8000000e+000  1.2057362e-002
  1.8500000e+000  1.1389497e-002
  1.9000000e+000  1.0482308e-002
  1.9500000e+000  9.5735678e-003
  2.0000000e+000  8.6204435e-003
  2.1000000e+000  7.4828370e-003
  2.2000000e+000  6.6342330e-003
  2.3000000e+000  5.7806128e-003
  2.4000000e+000  5.1655029e-003
  2.5000000e+000  4.5744542e-003
  2.6000000e+000  4.1590355e-003
  2.7000000e+000  4.1076600e-003
  2.8000000e+000  3.9810112e-003
  2.9000000e+000  3.6929434e-003
  3.0000000e+000  3.5903777e-003
  3.1000000e+000  3.6682681e-003
  3.2000000e+000  3.6485478e-003
  3.3000000e+000  3.4483452e-003
  3.4000000e+000  3.2445542e-003
  3.5000000e+000  3.1976726e-003
  3.6000000e+000  3.2694535e-003
  3.7000000e+000  3.3085806e-003
  3.8000000e+000  3.2094879e-003
  3.9000000e+000  2.9922965e-003
  4.0000000e+000  2.8739186e-003
  4.2000000e+000  3.0067253e-003
  4.4000000e+000  2.9346510e-003
  4.6000000e+000  3.0417501e-003
  4.8000000e+000  2.7496408e-003
  5.0000000e+000  2.6397555e-003
  5.2000000e+000  2.6743734e-003
  5.4000000e+000  2.4079854e-003
  5.6000000e+000  2.5247987e-003
  5.8000000e+000  2.7040181e-003
  6.0000000e+000  2.6943584e-003
  6.5000000e+000  2.3770109e-003
  7.0000000e+000  2.1539183e-003
  7.5000000e+000  2.0172749e-003
  8.0000000e+000  2.3570376e-003
  8.5000000e+000  2.3243904e-003
  9.0000000e+000  2.2231084e-003
  9.5000000e+000  2.2031928e-003
  1.0000000e+001  1.9826428e-003
  1.1000000e+001  1.9797438e-003
  1.2000000e+001  1.9753214e-003
  1.3000000e+001  2.1234314e-003
  1.4000000e+001  2.2145050e-003
  1.5000000e+001  2.0367745e-003
  1.6000000e+001  2.0321947e-003
  1.7000000e+001  1.9821423e-003
  1.8000000e+001  1.9800647e-003
  1.9000000e+001  1.9785178e-003
  2.0000000e+001  1.9773403e-003
