# Supplementary material for: Statistical shape refinement and genetic algorithm calibration of design response spectra based on strong-motion records
Source: PLoS One. 2026 Jul 1;21(7):e0348599. doi: 10.1371/journal.pone.0348599 (PMC13322555; doi:10.1371/journal.pone.0348599)
Supplement: S1 File — (ZIP) [file pone.0348599.s001.zip › Data/Dynamic Amplification Factor Spectrum/Class I Site/Magnitude【4-5】 Epicentral Distance【10-30】/baLYYD091.dat]

  1.0000000e-002  1.0000370e+000
  2.0000000e-002  1.0562085e+000
  3.0000000e-002  1.1283284e+000
  4.0000000e-002  1.3898163e+000
  5.0000000e-002  1.4464385e+000
  6.0000000e-002  2.0583540e+000
  7.0000000e-002  2.4133557e+000
  8.0000000e-002  3.8681149e+000
  9.0000000e-002  2.6104559e+000
  1.0000000e-001  2.2346622e+000
  1.1000000e-001  1.8239818e+000
  1.2000000e-001  1.7604621e+000
  1.3000000e-001  1.7766256e+000
  1.4000000e-001  1.6857703e+000
  1.5000000e-001  1.5663803e+000
  1.6000000e-001  1.5013795e+000
  1.7000000e-001  1.4462218e+000
  1.8000000e-001  1.3520915e+000
  1.9000000e-001  1.2950251e+000
  2.0000000e-001  1.2556206e+000
  2.1000000e-001  1.2377528e+000
  2.2000000e-001  1.2325277e+000
  2.3000000e-001  1.2937997e+000
  2.4000000e-001  1.2991731e+000
  2.5000000e-001  1.2615780e+000
  2.6000000e-001  1.1713088e+000
  2.7000000e-001  1.0924648e+000
  2.8000000e-001  1.0026847e+000
  2.9000000e-001  9.0764219e-001
  3.0000000e-001  7.9924854e-001
  3.2000000e-001  6.6706583e-001
  3.4000000e-001  5.7180069e-001
  3.6000000e-001  4.8379411e-001
  3.8000000e-001  4.2365477e-001
  4.0000000e-001  3.7108333e-001
  4.2000000e-001  3.1419336e-001
  4.4000000e-001  2.7609673e-001
  4.6000000e-001  2.5090494e-001
  4.8000000e-001  2.2695566e-001
  5.0000000e-001  1.9776895e-001
  5.2000000e-001  1.7013211e-001
  5.4000000e-001  1.4997731e-001
  5.6000000e-001  1.3585305e-001
  5.8000000e-001  1.2383167e-001
  6.0000000e-001  1.1226657e-001
  6.2000000e-001  1.0173670e-001
  6.4000000e-001  9.3033030e-002
  6.6000000e-001  8.6083882e-002
  6.8000000e-001  8.0236329e-002
  7.0000000e-001  7.4818752e-002
  7.2000000e-001  6.9555938e-002
  7.4000000e-001  6.4538818e-002
  7.6000000e-001  5.9991571e-002
  7.8000000e-001  5.6075559e-002
  8.0000000e-001  5.2813031e-002
  8.2000000e-001  5.0194301e-002
  8.4000000e-001  4.7944507e-002
  8.6000000e-001  4.5844167e-002
  8.8000000e-001  4.3752582e-002
  9.0000000e-001  4.1620620e-002
  9.2000000e-001  3.9596340e-002
  9.4000000e-001  3.7468348e-002
  9.6000000e-001  3.5258166e-002
  9.8000000e-001  3.4545933e-002
  1.0000000e+000  3.3918426e-002
  1.0500000e+000  3.1957311e-002
  1.1000000e+000  2.9490043e-002
  1.1500000e+000  2.6866480e-002
  1.2000000e+000  2.4400653e-002
  1.2500000e+000  2.2313100e-002
  1.3000000e+000  2.0623584e-002
  1.3500000e+000  1.9252425e-002
  1.4000000e+000  1.8103266e-002
  1.4500000e+000  1.7097049e-002
  1.5000000e+000  1.6199271e-002
  1.5500000e+000  1.5374098e-002
  1.6000000e+000  1.4584869e-002
  1.6500000e+000  1.3826208e-002
  1.7000000e+000  1.3100002e-002
  1.7500000e+000  1.2411164e-002
  1.8000000e+000  1.1761447e-002
  1.8500000e+000  1.1154751e-002
  1.9000000e+000  1.0591519e-002
  1.9500000e+000  1.0068787e-002
  2.0000000e+000  9.5886572e-003
  2.1000000e+000  8.7419620e-003
  2.2000000e+000  8.0256938e-003
  2.3000000e+000  7.4286498e-003
  2.4000000e+000  6.9134055e-003
  2.5000000e+000  6.4660815e-003
  2.6000000e+000  6.0551644e-003
  2.7000000e+000  5.6820512e-003
  2.8000000e+000  5.3603141e-003
  2.9000000e+000  5.0645144e-003
  3.0000000e+000  4.8628816e-003
  3.1000000e+000  4.6791090e-003
  3.2000000e+000  4.4924756e-003
  3.3000000e+000  4.3141629e-003
  3.4000000e+000  4.1633906e-003
  3.5000000e+000  4.0431919e-003
  3.6000000e+000  3.9350449e-003
  3.7000000e+000  3.8306950e-003
  3.8000000e+000  3.7291544e-003
  3.9000000e+000  3.6329280e-003
  4.0000000e+000  3.5431090e-003
  4.2000000e+000  3.3749887e-003
  4.4000000e+000  3.2104389e-003
  4.6000000e+000  3.0554132e-003
  4.8000000e+000  2.9197906e-003
  5.0000000e+000  2.8004723e-003
  5.2000000e+000  2.6894805e-003
  5.4000000e+000  2.5844859e-003
  5.6000000e+000  2.4883584e-003
  5.8000000e+000  2.4034343e-003
  6.0000000e+000  2.3283550e-003
  6.5000000e+000  2.1577934e-003
  7.0000000e+000  1.9908888e-003
  7.5000000e+000  1.8496613e-003
  8.0000000e+000  1.7469454e-003
  8.5000000e+000  1.6662946e-003
  9.0000000e+000  1.5889865e-003
  9.5000000e+000  1.5049534e-003
  1.0000000e+001  1.4191650e-003
  1.1000000e+001  1.2729229e-003
  1.2000000e+001  1.1792867e-003
  1.3000000e+001  1.1216198e-003
  1.4000000e+001  1.0743924e-003
  1.5000000e+001  1.0233240e-003
  1.6000000e+001  9.6549053e-004
  1.7000000e+001  9.0371512e-004
  1.8000000e+001  8.4216357e-004
  1.9000000e+001  7.8423097e-004
  2.0000000e+001  7.3196733e-004
