# Supplementary material for: Statistical shape refinement and genetic algorithm calibration of design response spectra based on strong-motion records
Source: PLoS One. 2026 Jul 1;21(7):e0348599. doi: 10.1371/journal.pone.0348599 (PMC13322555; doi:10.1371/journal.pone.0348599)
Supplement: S1 File — (ZIP) [file pone.0348599.s001.zip › Data/Dynamic Amplification Factor Spectrum/Class I Site/Magnitude【4-5】 Epicentral Distance【10-30】/baLYYD092.dat]

  1.0000000e-002  1.0000287e+000
  2.0000000e-002  1.0181206e+000
  3.0000000e-002  1.0654854e+000
  4.0000000e-002  1.2833798e+000
  5.0000000e-002  1.6557551e+000
  6.0000000e-002  1.8685427e+000
  7.0000000e-002  2.7390532e+000
  8.0000000e-002  3.3988758e+000
  9.0000000e-002  3.3541508e+000
  1.0000000e-001  3.0205030e+000
  1.1000000e-001  2.4871197e+000
  1.2000000e-001  2.0306310e+000
  1.3000000e-001  1.5864067e+000
  1.4000000e-001  1.3775351e+000
  1.5000000e-001  1.4092551e+000
  1.6000000e-001  1.4030700e+000
  1.7000000e-001  1.3636021e+000
  1.8000000e-001  1.2726242e+000
  1.9000000e-001  1.1466378e+000
  2.0000000e-001  1.0168364e+000
  2.1000000e-001  9.9653552e-001
  2.2000000e-001  9.3341987e-001
  2.3000000e-001  8.8346753e-001
  2.4000000e-001  8.5366250e-001
  2.5000000e-001  7.8912444e-001
  2.6000000e-001  7.4477473e-001
  2.7000000e-001  6.8843720e-001
  2.8000000e-001  6.1686544e-001
  2.9000000e-001  5.6426929e-001
  3.0000000e-001  5.1936929e-001
  3.2000000e-001  4.2087746e-001
  3.4000000e-001  3.6506602e-001
  3.6000000e-001  3.2612376e-001
  3.8000000e-001  2.9148097e-001
  4.0000000e-001  2.5982180e-001
  4.2000000e-001  2.3465769e-001
  4.4000000e-001  2.0818116e-001
  4.6000000e-001  1.8353197e-001
  4.8000000e-001  1.6462778e-001
  5.0000000e-001  1.5044004e-001
  5.2000000e-001  1.3948436e-001
  5.4000000e-001  1.3062354e-001
  5.6000000e-001  1.2210015e-001
  5.8000000e-001  1.1270126e-001
  6.0000000e-001  1.0263269e-001
  6.2000000e-001  9.2931823e-002
  6.4000000e-001  8.4460602e-002
  6.6000000e-001  7.7487638e-002
  6.8000000e-001  7.1804298e-002
  7.0000000e-001  6.7003825e-002
  7.2000000e-001  6.2755535e-002
  7.4000000e-001  5.8922095e-002
  7.6000000e-001  5.5483153e-002
  7.8000000e-001  5.2404362e-002
  8.0000000e-001  4.9660571e-002
  8.2000000e-001  4.7207794e-002
  8.4000000e-001  4.4906574e-002
  8.6000000e-001  4.2699025e-002
  8.8000000e-001  4.0561343e-002
  9.0000000e-001  3.8466749e-002
  9.2000000e-001  3.6382793e-002
  9.4000000e-001  3.4311560e-002
  9.6000000e-001  3.2291808e-002
  9.8000000e-001  3.0365635e-002
  1.0000000e+000  2.8570481e-002
  1.0500000e+000  2.4811741e-002
  1.1000000e+000  2.1977534e-002
  1.1500000e+000  1.9876157e-002
  1.2000000e+000  1.8389675e-002
  1.2500000e+000  1.7179655e-002
  1.3000000e+000  1.6142869e-002
  1.3500000e+000  1.5177597e-002
  1.4000000e+000  1.4278524e-002
  1.4500000e+000  1.3445409e-002
  1.5000000e+000  1.2662788e-002
  1.5500000e+000  1.1955297e-002
  1.6000000e+000  1.1302812e-002
  1.6500000e+000  1.0712437e-002
  1.7000000e+000  1.0200494e-002
  1.7500000e+000  9.7371513e-003
  1.8000000e+000  9.3306401e-003
  1.8500000e+000  8.9798207e-003
  1.9000000e+000  8.6566664e-003
  1.9500000e+000  8.3399579e-003
  2.0000000e+000  8.0422156e-003
  2.1000000e+000  7.5325086e-003
  2.2000000e+000  7.1000200e-003
  2.3000000e+000  6.7331059e-003
  2.4000000e+000  6.3795979e-003
  2.5000000e+000  6.0714904e-003
  2.6000000e+000  5.8060653e-003
  2.7000000e+000  5.5526820e-003
  2.8000000e+000  5.3313175e-003
  2.9000000e+000  5.1169608e-003
  3.0000000e+000  4.9083624e-003
  3.1000000e+000  4.7216221e-003
  3.2000000e+000  4.5627463e-003
  3.3000000e+000  4.4216345e-003
  3.4000000e+000  4.2903494e-003
  3.5000000e+000  4.1708974e-003
  3.6000000e+000  4.0661514e-003
  3.7000000e+000  3.9716811e-003
  3.8000000e+000  3.8780896e-003
  3.9000000e+000  3.7784306e-003
  4.0000000e+000  3.6723898e-003
  4.2000000e+000  3.4616176e-003
  4.4000000e+000  3.2787626e-003
  4.6000000e+000  3.1197745e-003
  4.8000000e+000  2.9709662e-003
  5.0000000e+000  2.8332052e-003
  5.2000000e+000  2.7126323e-003
  5.4000000e+000  2.6084125e-003
  5.6000000e+000  2.5136308e-003
  5.8000000e+000  2.4223094e-003
  6.0000000e+000  2.3333440e-003
  6.5000000e+000  2.1404550e-003
  7.0000000e+000  2.0051835e-003
  7.5000000e+000  1.8969651e-003
  8.0000000e+000  1.7842653e-003
  8.5000000e+000  1.6686437e-003
  9.0000000e+000  1.5655093e-003
  9.5000000e+000  1.4818199e-003
  1.0000000e+001  1.4144874e-003
  1.1000000e+001  1.3015256e-003
  1.2000000e+001  1.1914712e-003
  1.3000000e+001  1.0844277e-003
  1.4000000e+001  9.9120328e-004
  1.5000000e+001  9.1704477e-004
  1.6000000e+001  8.6045277e-004
  1.7000000e+001  8.1677384e-004
  1.8000000e+001  7.8113696e-004
  1.9000000e+001  7.4978187e-004
  2.0000000e+001  7.2030349e-004
