# Supplementary material for: Statistical shape refinement and genetic algorithm calibration of design response spectra based on strong-motion records
Source: PLoS One. 2026 Jul 1;21(7):e0348599. doi: 10.1371/journal.pone.0348599 (PMC13322555; doi:10.1371/journal.pone.0348599)
Supplement: S1 File — (ZIP) [file pone.0348599.s001.zip › Data/Dynamic Amplification Factor Spectrum/Class I Site/Magnitude【4-5】 Epicentral Distance【10-30】/baLYYD093.dat]

  1.0000000e-002  1.0000601e+000
  2.0000000e-002  1.0368532e+000
  3.0000000e-002  1.1232065e+000
  4.0000000e-002  1.2137103e+000
  5.0000000e-002  1.7964417e+000
  6.0000000e-002  1.6382879e+000
  7.0000000e-002  2.0221825e+000
  8.0000000e-002  1.2716968e+000
  9.0000000e-002  2.1109150e+000
  1.0000000e-001  2.2529253e+000
  1.1000000e-001  1.6970755e+000
  1.2000000e-001  1.9315822e+000
  1.3000000e-001  2.1907089e+000
  1.4000000e-001  1.7842865e+000
  1.5000000e-001  1.5603091e+000
  1.6000000e-001  1.4773201e+000
  1.7000000e-001  1.8008415e+000
  1.8000000e-001  2.2410134e+000
  1.9000000e-001  2.5195313e+000
  2.0000000e-001  2.3178715e+000
  2.1000000e-001  1.9399561e+000
  2.2000000e-001  1.9566537e+000
  2.3000000e-001  1.9894924e+000
  2.4000000e-001  1.9651206e+000
  2.5000000e-001  1.8680938e+000
  2.6000000e-001  1.7585116e+000
  2.7000000e-001  1.6750255e+000
  2.8000000e-001  1.6204183e+000
  2.9000000e-001  1.6215913e+000
  3.0000000e-001  1.5909387e+000
  3.2000000e-001  1.4287110e+000
  3.4000000e-001  1.1682477e+000
  3.6000000e-001  9.4950066e-001
  3.8000000e-001  7.7595140e-001
  4.0000000e-001  6.0289378e-001
  4.2000000e-001  4.6999010e-001
  4.4000000e-001  4.0133112e-001
  4.6000000e-001  3.5444620e-001
  4.8000000e-001  3.2330391e-001
  5.0000000e-001  2.9160014e-001
  5.2000000e-001  2.6404979e-001
  5.4000000e-001  2.4314240e-001
  5.6000000e-001  2.2620113e-001
  5.8000000e-001  2.1012447e-001
  6.0000000e-001  1.9407681e-001
  6.2000000e-001  1.7877050e-001
  6.4000000e-001  1.6470781e-001
  6.6000000e-001  1.5219696e-001
  6.8000000e-001  1.4113458e-001
  7.0000000e-001  1.3120121e-001
  7.2000000e-001  1.2215734e-001
  7.4000000e-001  1.1391026e-001
  7.6000000e-001  1.0643720e-001
  7.8000000e-001  9.9708581e-002
  8.0000000e-001  9.3646469e-002
  8.2000000e-001  8.8161712e-002
  8.4000000e-001  8.3184872e-002
  8.6000000e-001  7.8627179e-002
  8.8000000e-001  7.4393459e-002
  9.0000000e-001  7.0424872e-002
  9.2000000e-001  6.6693928e-002
  9.4000000e-001  6.3190879e-002
  9.6000000e-001  5.9915745e-002
  9.8000000e-001  5.6865552e-002
  1.0000000e+000  5.4030817e-002
  1.0500000e+000  4.7866343e-002
  1.1000000e+000  4.2875774e-002
  1.1500000e+000  3.8808624e-002
  1.2000000e+000  3.5396329e-002
  1.2500000e+000  3.2439211e-002
  1.3000000e+000  2.9841894e-002
  1.3500000e+000  2.7558823e-002
  1.4000000e+000  2.5488218e-002
  1.4500000e+000  2.3629878e-002
  1.5000000e+000  2.1973034e-002
  1.5500000e+000  2.0491591e-002
  1.6000000e+000  1.9176026e-002
  1.6500000e+000  1.8028343e-002
  1.7000000e+000  1.7010843e-002
  1.7500000e+000  1.6104101e-002
  1.8000000e+000  1.5310504e-002
  1.8500000e+000  1.4602307e-002
  1.9000000e+000  1.3951445e-002
  1.9500000e+000  1.3355213e-002
  2.0000000e+000  1.2816297e-002
  2.1000000e+000  1.1856747e-002
  2.2000000e+000  1.1080021e-002
  2.3000000e+000  1.0351785e-002
  2.4000000e+000  9.7046340e-003
  2.5000000e+000  9.1068443e-003
  2.6000000e+000  8.5976549e-003
  2.7000000e+000  8.1512692e-003
  2.8000000e+000  7.7171836e-003
  2.9000000e+000  7.3339884e-003
  3.0000000e+000  7.0124029e-003
  3.1000000e+000  6.7033352e-003
  3.2000000e+000  6.3990161e-003
  3.3000000e+000  6.1368070e-003
  3.4000000e+000  5.9317847e-003
  3.5000000e+000  5.7466728e-003
  3.6000000e+000  5.5429925e-003
  3.7000000e+000  5.3237308e-003
  3.8000000e+000  5.1161031e-003
  3.9000000e+000  4.9418636e-003
  4.0000000e+000  4.8015079e-003
  4.2000000e+000  4.5593204e-003
  4.4000000e+000  4.3035475e-003
  4.6000000e+000  4.0676996e-003
  4.8000000e+000  3.8880472e-003
  5.0000000e+000  3.7360423e-003
  5.2000000e+000  3.5764089e-003
  5.4000000e+000  3.4071473e-003
  5.6000000e+000  3.2505195e-003
  5.8000000e+000  3.1270205e-003
  6.0000000e+000  3.0359804e-003
  6.5000000e+000  2.8390489e-003
  7.0000000e+000  2.5744251e-003
  7.5000000e+000  2.3338001e-003
  8.0000000e+000  2.2042839e-003
  8.5000000e+000  2.1465210e-003
  9.0000000e+000  2.0852672e-003
  9.5000000e+000  1.9851075e-003
  1.0000000e+001  1.8545721e-003
  1.1000000e+001  1.6072701e-003
  1.2000000e+001  1.4684563e-003
  1.3000000e+001  1.4188153e-003
  1.4000000e+001  1.3939351e-003
  1.5000000e+001  1.3528125e-003
  1.6000000e+001  1.2854962e-003
  1.7000000e+001  1.1992203e-003
  1.8000000e+001  1.1058886e-003
  1.9000000e+001  1.0156672e-003
  2.0000000e+001  9.3504605e-004
