# Supplementary material for: Statistical shape refinement and genetic algorithm calibration of design response spectra based on strong-motion records
Source: PLoS One. 2026 Jul 1;21(7):e0348599. doi: 10.1371/journal.pone.0348599 (PMC13322555; doi:10.1371/journal.pone.0348599)
Supplement: S1 File — (ZIP) [file pone.0348599.s001.zip › Data/Dynamic Amplification Factor Spectrum/Class I Site/Magnitude【4-5】 Epicentral Distance【10-30】/baLYYD094.dat]

  1.0000000e-002  1.0000267e+000
  2.0000000e-002  1.1659314e+000
  3.0000000e-002  1.1893968e+000
  4.0000000e-002  2.2468476e+000
  5.0000000e-002  2.3576513e+000
  6.0000000e-002  2.8088320e+000
  7.0000000e-002  2.4256728e+000
  8.0000000e-002  1.8571598e+000
  9.0000000e-002  2.8126135e+000
  1.0000000e-001  3.1297580e+000
  1.1000000e-001  2.2654125e+000
  1.2000000e-001  2.1070552e+000
  1.3000000e-001  2.4836972e+000
  1.4000000e-001  2.3930867e+000
  1.5000000e-001  2.1729831e+000
  1.6000000e-001  2.1995227e+000
  1.7000000e-001  2.1988509e+000
  1.8000000e-001  2.2196999e+000
  1.9000000e-001  2.7002071e+000
  2.0000000e-001  2.6755126e+000
  2.1000000e-001  2.3778628e+000
  2.2000000e-001  1.9656729e+000
  2.3000000e-001  2.2007970e+000
  2.4000000e-001  2.4641730e+000
  2.5000000e-001  2.5596905e+000
  2.6000000e-001  2.6222664e+000
  2.7000000e-001  2.7658939e+000
  2.8000000e-001  2.8194284e+000
  2.9000000e-001  2.7347477e+000
  3.0000000e-001  2.5512560e+000
  3.2000000e-001  2.0909294e+000
  3.4000000e-001  1.7439895e+000
  3.6000000e-001  1.3886490e+000
  3.8000000e-001  1.1283802e+000
  4.0000000e-001  9.1963345e-001
  4.2000000e-001  7.3868091e-001
  4.4000000e-001  5.8743230e-001
  4.6000000e-001  4.9257977e-001
  4.8000000e-001  4.3454391e-001
  5.0000000e-001  3.6428020e-001
  5.2000000e-001  2.9155745e-001
  5.4000000e-001  2.4349809e-001
  5.6000000e-001  2.1289146e-001
  5.8000000e-001  1.9356763e-001
  6.0000000e-001  1.8173733e-001
  6.2000000e-001  1.7767529e-001
  6.4000000e-001  1.7168782e-001
  6.6000000e-001  1.6315016e-001
  6.8000000e-001  1.5263720e-001
  7.0000000e-001  1.4138743e-001
  7.2000000e-001  1.3012713e-001
  7.4000000e-001  1.2510787e-001
  7.6000000e-001  1.2296046e-001
  7.8000000e-001  1.2054622e-001
  8.0000000e-001  1.1775175e-001
  8.2000000e-001  1.1463318e-001
  8.4000000e-001  1.1124888e-001
  8.6000000e-001  1.0761454e-001
  8.8000000e-001  1.0389126e-001
  9.0000000e-001  1.0020904e-001
  9.2000000e-001  9.6619704e-002
  9.4000000e-001  9.3078925e-002
  9.6000000e-001  8.9524163e-002
  9.8000000e-001  8.5954151e-002
  1.0000000e+000  8.2366489e-002
  1.0500000e+000  7.3595348e-002
  1.1000000e+000  6.5366557e-002
  1.1500000e+000  5.8140088e-002
  1.2000000e+000  5.2087380e-002
  1.2500000e+000  4.7127588e-002
  1.3000000e+000  4.2888865e-002
  1.3500000e+000  3.9179265e-002
  1.4000000e+000  3.5853532e-002
  1.4500000e+000  3.2929430e-002
  1.5000000e+000  3.0429665e-002
  1.5500000e+000  2.8198089e-002
  1.6000000e+000  2.6231780e-002
  1.6500000e+000  2.4497358e-002
  1.7000000e+000  2.2908586e-002
  1.7500000e+000  2.1519280e-002
  1.8000000e+000  2.0362541e-002
  1.8500000e+000  1.9340783e-002
  1.9000000e+000  1.8423914e-002
  1.9500000e+000  1.7588443e-002
  2.0000000e+000  1.6769741e-002
  2.1000000e+000  1.5358915e-002
  2.2000000e+000  1.4149982e-002
  2.3000000e+000  1.3175739e-002
  2.4000000e+000  1.2347203e-002
  2.5000000e+000  1.1632089e-002
  2.6000000e+000  1.1047104e-002
  2.7000000e+000  1.0380373e-002
  2.8000000e+000  9.7861684e-003
  2.9000000e+000  9.3106806e-003
  3.0000000e+000  8.8094512e-003
  3.1000000e+000  8.3322291e-003
  3.2000000e+000  7.9797702e-003
  3.3000000e+000  7.6723507e-003
  3.4000000e+000  7.3017323e-003
  3.5000000e+000  6.8907033e-003
  3.6000000e+000  6.5578833e-003
  3.7000000e+000  6.3587002e-003
  3.8000000e+000  6.2344196e-003
  3.9000000e+000  6.0889602e-003
  4.0000000e+000  5.8774536e-003
  4.2000000e+000  5.4014778e-003
  4.4000000e+000  5.1531731e-003
  4.6000000e+000  5.0348421e-003
  4.8000000e+000  4.7727628e-003
  5.0000000e+000  4.3793177e-003
  5.2000000e+000  4.1312110e-003
  5.4000000e+000  3.9176793e-003
  5.6000000e+000  3.7877252e-003
  5.8000000e+000  3.6726488e-003
  6.0000000e+000  3.4640656e-003
  6.5000000e+000  3.4714143e-003
  7.0000000e+000  3.1473818e-003
  7.5000000e+000  2.6535302e-003
  8.0000000e+000  2.4826251e-003
  8.5000000e+000  2.4933839e-003
  9.0000000e+000  2.5646990e-003
  9.5000000e+000  2.4941444e-003
  1.0000000e+001  2.3046115e-003
  1.1000000e+001  1.8535660e-003
  1.2000000e+001  1.6689074e-003
  1.3000000e+001  1.7823346e-003
  1.4000000e+001  1.9705774e-003
  1.5000000e+001  2.0657931e-003
  1.6000000e+001  2.0206588e-003
  1.7000000e+001  1.8634830e-003
  1.8000000e+001  1.6471530e-003
  1.9000000e+001  1.4198048e-003
  2.0000000e+001  1.2144360e-003
