# Supplementary material for: Statistical shape refinement and genetic algorithm calibration of design response spectra based on strong-motion records
Source: PLoS One. 2026 Jul 1;21(7):e0348599. doi: 10.1371/journal.pone.0348599 (PMC13322555; doi:10.1371/journal.pone.0348599)
Supplement: S1 File — (ZIP) [file pone.0348599.s001.zip › Data/Dynamic Amplification Factor Spectrum/Class I Site/Magnitude【4-5】 Epicentral Distance【10-30】/baLYYD097.dat]

  1.0000000e-002  1.0000653e+000
  2.0000000e-002  1.0802320e+000
  3.0000000e-002  1.2310334e+000
  4.0000000e-002  1.6697202e+000
  5.0000000e-002  2.2166589e+000
  6.0000000e-002  2.7001369e+000
  7.0000000e-002  2.9766100e+000
  8.0000000e-002  3.3375969e+000
  9.0000000e-002  3.0898582e+000
  1.0000000e-001  2.8072608e+000
  1.1000000e-001  3.0163420e+000
  1.2000000e-001  3.5143843e+000
  1.3000000e-001  3.1581147e+000
  1.4000000e-001  2.6354338e+000
  1.5000000e-001  2.0023628e+000
  1.6000000e-001  1.5758207e+000
  1.7000000e-001  1.3106909e+000
  1.8000000e-001  1.1055518e+000
  1.9000000e-001  9.8204189e-001
  2.0000000e-001  8.6822759e-001
  2.1000000e-001  7.8110774e-001
  2.2000000e-001  7.3592285e-001
  2.3000000e-001  6.6894124e-001
  2.4000000e-001  6.1499118e-001
  2.5000000e-001  5.4932376e-001
  2.6000000e-001  5.0535127e-001
  2.7000000e-001  4.5785742e-001
  2.8000000e-001  4.3663404e-001
  2.9000000e-001  4.5076819e-001
  3.0000000e-001  4.4141909e-001
  3.2000000e-001  3.7107064e-001
  3.4000000e-001  3.0233824e-001
  3.6000000e-001  2.6649822e-001
  3.8000000e-001  2.3811478e-001
  4.0000000e-001  2.1748725e-001
  4.2000000e-001  1.9793898e-001
  4.4000000e-001  1.7708334e-001
  4.6000000e-001  1.5588600e-001
  4.8000000e-001  1.3811118e-001
  5.0000000e-001  1.2440403e-001
  5.2000000e-001  1.1262685e-001
  5.4000000e-001  1.0207535e-001
  5.6000000e-001  9.3548235e-002
  5.8000000e-001  8.7314950e-002
  6.0000000e-001  8.2109520e-002
  6.2000000e-001  7.6664707e-002
  6.4000000e-001  7.0516384e-002
  6.6000000e-001  6.4079223e-002
  6.8000000e-001  5.8128955e-002
  7.0000000e-001  5.3303438e-002
  7.2000000e-001  4.9817338e-002
  7.4000000e-001  4.7474350e-002
  7.6000000e-001  4.5874583e-002
  7.8000000e-001  4.4581517e-002
  8.0000000e-001  4.3235755e-002
  8.2000000e-001  4.1620161e-002
  8.4000000e-001  3.9679966e-002
  8.6000000e-001  3.7466099e-002
  8.8000000e-001  3.5100792e-002
  9.0000000e-001  3.2711154e-002
  9.2000000e-001  3.0398832e-002
  9.4000000e-001  2.8239585e-002
  9.6000000e-001  2.7491760e-002
  9.8000000e-001  2.6950030e-002
  1.0000000e+000  2.6280560e-002
  1.0500000e+000  2.4306192e-002
  1.1000000e+000  2.2252924e-002
  1.1500000e+000  2.0443472e-002
  1.2000000e+000  1.8929496e-002
  1.2500000e+000  1.7668414e-002
  1.3000000e+000  1.6617939e-002
  1.3500000e+000  1.5716060e-002
  1.4000000e+000  1.4895751e-002
  1.4500000e+000  1.4101409e-002
  1.5000000e+000  1.3343044e-002
  1.5500000e+000  1.2647639e-002
  1.6000000e+000  1.2001436e-002
  1.6500000e+000  1.1404127e-002
  1.7000000e+000  1.0845736e-002
  1.7500000e+000  1.0328146e-002
  1.8000000e+000  9.8627520e-003
  1.8500000e+000  9.4418537e-003
  1.9000000e+000  9.0562722e-003
  1.9500000e+000  8.7050925e-003
  2.0000000e+000  8.3820031e-003
  2.1000000e+000  7.7893075e-003
  2.2000000e+000  7.2758969e-003
  2.3000000e+000  6.8386170e-003
  2.4000000e+000  6.4811297e-003
  2.5000000e+000  6.1697428e-003
  2.6000000e+000  5.8639699e-003
  2.7000000e+000  5.5772550e-003
  2.8000000e+000  5.3278185e-003
  2.9000000e+000  5.1051955e-003
  3.0000000e+000  4.8953116e-003
  3.1000000e+000  4.6972988e-003
  3.2000000e+000  4.5132310e-003
  3.3000000e+000  4.3399728e-003
  3.4000000e+000  4.1733469e-003
  3.5000000e+000  4.0133829e-003
  3.6000000e+000  3.8633315e-003
  3.7000000e+000  3.7254756e-003
  3.8000000e+000  3.5988990e-003
  3.9000000e+000  3.4805384e-003
  4.0000000e+000  3.3675997e-003
  4.2000000e+000  3.1560506e-003
  4.4000000e+000  2.9718404e-003
  4.6000000e+000  2.8179773e-003
  4.8000000e+000  2.6819257e-003
  5.0000000e+000  2.5499571e-003
  5.2000000e+000  2.4194262e-003
  5.4000000e+000  2.2971517e-003
  5.6000000e+000  2.2158973e-003
  5.8000000e+000  2.1333513e-003
  6.0000000e+000  2.0468357e-003
  6.5000000e+000  1.8857288e-003
  7.0000000e+000  1.7321340e-003
  7.5000000e+000  1.6037549e-003
  8.0000000e+000  1.5160392e-003
  8.5000000e+000  1.4224214e-003
  9.0000000e+000  1.3275372e-003
  9.5000000e+000  1.2413542e-003
  1.0000000e+001  1.1699780e-003
  1.1000000e+001  1.0718304e-003
  1.2000000e+001  1.0075002e-003
  1.3000000e+001  9.4995010e-004
  1.4000000e+001  8.8964861e-004
  1.5000000e+001  8.2737877e-004
  1.6000000e+001  7.6700805e-004
  1.7000000e+001  7.1181745e-004
  1.8000000e+001  6.6352665e-004
  1.9000000e+001  6.2249996e-004
  2.0000000e+001  5.8824627e-004
