# Supplementary material for: Statistical shape refinement and genetic algorithm calibration of design response spectra based on strong-motion records
Source: PLoS One. 2026 Jul 1;21(7):e0348599. doi: 10.1371/journal.pone.0348599 (PMC13322555; doi:10.1371/journal.pone.0348599)
Supplement: S1 File — (ZIP) [file pone.0348599.s001.zip › Data/Dynamic Amplification Factor Spectrum/Class I Site/Magnitude【4-5】 Epicentral Distance【10-30】/baLYYD098.dat]

  1.0000000e-002  1.0000032e+000
  2.0000000e-002  1.0696079e+000
  3.0000000e-002  1.0673019e+000
  4.0000000e-002  1.3094146e+000
  5.0000000e-002  1.4465448e+000
  6.0000000e-002  1.5733529e+000
  7.0000000e-002  2.2076240e+000
  8.0000000e-002  2.2790014e+000
  9.0000000e-002  2.3690967e+000
  1.0000000e-001  2.4152630e+000
  1.1000000e-001  2.7253251e+000
  1.2000000e-001  2.6528210e+000
  1.3000000e-001  2.1991730e+000
  1.4000000e-001  1.7737266e+000
  1.5000000e-001  1.4214154e+000
  1.6000000e-001  1.2498584e+000
  1.7000000e-001  1.1052258e+000
  1.8000000e-001  9.8172335e-001
  1.9000000e-001  8.8120148e-001
  2.0000000e-001  7.9909652e-001
  2.1000000e-001  7.3337587e-001
  2.2000000e-001  6.7646407e-001
  2.3000000e-001  5.9046998e-001
  2.4000000e-001  5.8975045e-001
  2.5000000e-001  6.0210238e-001
  2.6000000e-001  5.8135000e-001
  2.7000000e-001  5.5006342e-001
  2.8000000e-001  5.3767170e-001
  2.9000000e-001  5.1431527e-001
  3.0000000e-001  4.7790630e-001
  3.2000000e-001  3.9226940e-001
  3.4000000e-001  3.5909538e-001
  3.6000000e-001  3.4134109e-001
  3.8000000e-001  3.1717038e-001
  4.0000000e-001  2.8279051e-001
  4.2000000e-001  2.4693304e-001
  4.4000000e-001  2.1276237e-001
  4.6000000e-001  1.8016910e-001
  4.8000000e-001  1.5648927e-001
  5.0000000e-001  1.4484150e-001
  5.2000000e-001  1.3426665e-001
  5.4000000e-001  1.2472857e-001
  5.6000000e-001  1.1645586e-001
  5.8000000e-001  1.0934868e-001
  6.0000000e-001  1.0281688e-001
  6.2000000e-001  9.6275337e-002
  6.4000000e-001  8.9564813e-002
  6.6000000e-001  8.2828254e-002
  6.8000000e-001  7.6334227e-002
  7.0000000e-001  7.0383481e-002
  7.2000000e-001  6.5142027e-002
  7.4000000e-001  6.0619399e-002
  7.6000000e-001  5.6705689e-002
  7.8000000e-001  5.3224515e-002
  8.0000000e-001  5.0031871e-002
  8.2000000e-001  4.7769494e-002
  8.4000000e-001  4.6116682e-002
  8.6000000e-001  4.4583170e-002
  8.8000000e-001  4.3111269e-002
  9.0000000e-001  4.1661438e-002
  9.2000000e-001  4.0219214e-002
  9.4000000e-001  3.8786906e-002
  9.6000000e-001  3.7364328e-002
  9.8000000e-001  3.5962474e-002
  1.0000000e+000  3.4597471e-002
  1.0500000e+000  3.1435823e-002
  1.1000000e+000  2.8745593e-002
  1.1500000e+000  2.6449118e-002
  1.2000000e+000  2.4512349e-002
  1.2500000e+000  2.2865167e-002
  1.3000000e+000  2.1424923e-002
  1.3500000e+000  2.0134689e-002
  1.4000000e+000  1.8965097e-002
  1.4500000e+000  1.7910712e-002
  1.5000000e+000  1.6936033e-002
  1.5500000e+000  1.6025358e-002
  1.6000000e+000  1.5197436e-002
  1.6500000e+000  1.4445031e-002
  1.7000000e+000  1.3747560e-002
  1.7500000e+000  1.3097311e-002
  1.8000000e+000  1.2496270e-002
  1.8500000e+000  1.1947216e-002
  1.9000000e+000  1.1446263e-002
  1.9500000e+000  1.0985594e-002
  2.0000000e+000  1.0559215e-002
  2.1000000e+000  9.7872386e-003
  2.2000000e+000  9.1182902e-003
  2.3000000e+000  8.5418654e-003
  2.4000000e+000  8.0314042e-003
  2.5000000e+000  7.5708238e-003
  2.6000000e+000  7.1593581e-003
  2.7000000e+000  6.7844483e-003
  2.8000000e+000  6.4390554e-003
  2.9000000e+000  6.1282434e-003
  3.0000000e+000  5.8503080e-003
  3.1000000e+000  5.5939521e-003
  3.2000000e+000  5.3511428e-003
  3.3000000e+000  5.1221371e-003
  3.4000000e+000  4.9095455e-003
  3.5000000e+000  4.7127225e-003
  3.6000000e+000  4.5282302e-003
  3.7000000e+000  4.3533548e-003
  3.8000000e+000  4.1881208e-003
  3.9000000e+000  4.0345012e-003
  4.0000000e+000  3.8942982e-003
  4.2000000e+000  3.6523916e-003
  4.4000000e+000  3.4445507e-003
  4.6000000e+000  3.2514953e-003
  4.8000000e+000  3.0698505e-003
  5.0000000e+000  2.9057614e-003
  5.2000000e+000  2.7629727e-003
  5.4000000e+000  2.6388505e-003
  5.6000000e+000  2.5273329e-003
  5.8000000e+000  2.4260839e-003
  6.0000000e+000  2.3294174e-003
  6.5000000e+000  2.1083924e-003
  7.0000000e+000  1.9282307e-003
  7.5000000e+000  1.7840012e-003
  8.0000000e+000  1.6593569e-003
  8.5000000e+000  1.5448098e-003
  9.0000000e+000  1.4395922e-003
  9.5000000e+000  1.3460532e-003
  1.0000000e+001  1.2655634e-003
  1.1000000e+001  1.1397995e-003
  1.2000000e+001  1.0459383e-003
  1.3000000e+001  9.6837700e-004
  1.4000000e+001  8.9939087e-004
  1.5000000e+001  8.3671807e-004
  1.6000000e+001  7.8021889e-004
  1.7000000e+001  7.3005334e-004
  1.8000000e+001  6.8607791e-004
  1.9000000e+001  6.4781151e-004
  2.0000000e+001  6.1457162e-004
