# Supplementary material for: Statistical shape refinement and genetic algorithm calibration of design response spectra based on strong-motion records
Source: PLoS One. 2026 Jul 1;21(7):e0348599. doi: 10.1371/journal.pone.0348599 (PMC13322555; doi:10.1371/journal.pone.0348599)
Supplement: S1 File — (ZIP) [file pone.0348599.s001.zip › Data/Dynamic Amplification Factor Spectrum/Class I Site/Magnitude【4-5】 Epicentral Distance【10-30】/baLYYU001.dat]

   1.0000000e-02   1.0000414e+00
   2.0000000e-02   1.0631215e+00
   3.0000000e-02   1.0526517e+00
   4.0000000e-02   1.2172761e+00
   5.0000000e-02   1.2959099e+00
   6.0000000e-02   1.8133284e+00
   7.0000000e-02   2.4488431e+00
   8.0000000e-02   3.0502257e+00
   9.0000000e-02   3.6730100e+00
   1.0000000e-01   4.1452888e+00
   1.1000000e-01   4.0130970e+00
   1.2000000e-01   3.6286573e+00
   1.3000000e-01   3.0207721e+00
   1.4000000e-01   2.8871062e+00
   1.5000000e-01   2.6400746e+00
   1.6000000e-01   2.4121574e+00
   1.7000000e-01   2.1059976e+00
   1.8000000e-01   1.9279629e+00
   1.9000000e-01   1.8622833e+00
   2.0000000e-01   1.8009035e+00
   2.1000000e-01   1.7353842e+00
   2.2000000e-01   1.6321978e+00
   2.3000000e-01   1.5461439e+00
   2.4000000e-01   1.4409815e+00
   2.5000000e-01   1.3723832e+00
   2.6000000e-01   1.3346213e+00
   2.7000000e-01   1.2633832e+00
   2.8000000e-01   1.2302486e+00
   2.9000000e-01   1.1814795e+00
   3.0000000e-01   1.0907940e+00
   3.2000000e-01   9.1838610e-01
   3.4000000e-01   7.8214839e-01
   3.6000000e-01   7.4226689e-01
   3.8000000e-01   7.1187567e-01
   4.0000000e-01   6.6121519e-01
   4.2000000e-01   6.2008297e-01
   4.4000000e-01   5.8291708e-01
   4.6000000e-01   5.3942253e-01
   4.8000000e-01   4.8787951e-01
   5.0000000e-01   4.3132681e-01
   5.2000000e-01   3.8527637e-01
   5.4000000e-01   3.5813779e-01
   5.6000000e-01   3.4319029e-01
   5.8000000e-01   3.2638564e-01
   6.0000000e-01   3.0711625e-01
   6.2000000e-01   2.8786530e-01
   6.4000000e-01   2.7043784e-01
   6.6000000e-01   2.5619522e-01
   6.8000000e-01   2.4458868e-01
   7.0000000e-01   2.3184938e-01
   7.2000000e-01   2.1696556e-01
   7.4000000e-01   2.0088875e-01
   7.6000000e-01   1.8806963e-01
   7.8000000e-01   1.7714169e-01
   8.0000000e-01   1.6231047e-01
   8.2000000e-01   1.4553250e-01
   8.4000000e-01   1.3029169e-01
   8.6000000e-01   1.2241785e-01
   8.8000000e-01   1.1539588e-01
   9.0000000e-01   1.0921873e-01
   9.2000000e-01   1.0384522e-01
   9.4000000e-01   9.8864983e-02
   9.6000000e-01   9.4307707e-02
   9.8000000e-01   9.1330205e-02
   1.0000000e+00   8.8556512e-02
   1.0500000e+00   8.0965021e-02
   1.1000000e+00   7.2983747e-02
   1.1500000e+00   6.8111762e-02
   1.2000000e+00   6.3725162e-02
   1.2500000e+00   5.7282419e-02
   1.3000000e+00   5.2011072e-02
   1.3500000e+00   4.8117141e-02
   1.4000000e+00   4.3944602e-02
   1.4500000e+00   4.0130431e-02
   1.5000000e+00   3.6953266e-02
   1.5500000e+00   3.4189993e-02
   1.6000000e+00   3.2397476e-02
   1.6500000e+00   3.1942338e-02
   1.7000000e+00   3.1978834e-02
   1.7500000e+00   3.1420055e-02
   1.8000000e+00   3.0063156e-02
   1.8500000e+00   2.8475083e-02
   1.9000000e+00   2.7215952e-02
   1.9500000e+00   2.6397759e-02
   2.0000000e+00   2.5799694e-02
   2.1000000e+00   2.4452708e-02
   2.2000000e+00   2.2894941e-02
   2.3000000e+00   2.1484333e-02
   2.4000000e+00   2.0010236e-02
   2.5000000e+00   1.8427501e-02
   2.6000000e+00   1.7033711e-02
   2.7000000e+00   1.6005304e-02
   2.8000000e+00   1.5203276e-02
   2.9000000e+00   1.4383629e-02
   3.0000000e+00   1.3434775e-02
   3.1000000e+00   1.2423379e-02
   3.2000000e+00   1.1496644e-02
   3.3000000e+00   1.0773636e-02
   3.4000000e+00   1.0290322e-02
   3.5000000e+00   9.9867592e-03
   3.6000000e+00   9.7778370e-03
   3.7000000e+00   9.5814399e-03
   3.8000000e+00   9.3427372e-03
   3.9000000e+00   9.0407906e-03
   4.0000000e+00   8.6827760e-03
   4.2000000e+00   7.9001826e-03
   4.4000000e+00   7.2059177e-03
   4.6000000e+00   6.7118471e-03
   4.8000000e+00   6.4038592e-03
   5.0000000e+00   6.2026589e-03
   5.2000000e+00   6.0277089e-03
   5.4000000e+00   5.8290270e-03
   5.6000000e+00   5.5828963e-03
   5.8000000e+00   5.2963323e-03
   6.0000000e+00   4.9888280e-03
   6.5000000e+00   4.2623819e-03
   7.0000000e+00   3.7378266e-03
   7.5000000e+00   3.4233061e-03
   8.0000000e+00   3.2369611e-03
   8.5000000e+00   3.0995354e-03
   9.0000000e+00   2.9646719e-03
   9.5000000e+00   2.8154352e-03
   1.0000000e+01   2.6521839e-03
   1.1000000e+01   2.3146804e-03
   1.2000000e+01   2.0124860e-03
   1.3000000e+01   1.7726739e-03
   1.4000000e+01   1.5945143e-03
   1.5000000e+01   1.4669026e-03
   1.6000000e+01   1.3763184e-03
   1.7000000e+01   1.3110010e-03
   1.8000000e+01   1.2620554e-03
   1.9000000e+01   1.2232636e-03
   2.0000000e+01   1.1905064e-03
