# Supplementary material for: Statistical shape refinement and genetic algorithm calibration of design response spectra based on strong-motion records
Source: PLoS One. 2026 Jul 1;21(7):e0348599. doi: 10.1371/journal.pone.0348599 (PMC13322555; doi:10.1371/journal.pone.0348599)
Supplement: S1 File — (ZIP) [file pone.0348599.s001.zip › Data/Dynamic Amplification Factor Spectrum/Class I Site/Magnitude【4-5】 Epicentral Distance【10-30】/baLYYU002.dat]

   1.0000000e-02   1.0000976e+00
   2.0000000e-02   1.0795292e+00
   3.0000000e-02   1.1158524e+00
   4.0000000e-02   1.3121014e+00
   5.0000000e-02   1.6557734e+00
   6.0000000e-02   1.9260562e+00
   7.0000000e-02   1.5160346e+00
   8.0000000e-02   1.6161864e+00
   9.0000000e-02   1.6811859e+00
   1.0000000e-01   2.2421030e+00
   1.1000000e-01   2.6495523e+00
   1.2000000e-01   2.8207517e+00
   1.3000000e-01   3.2003829e+00
   1.4000000e-01   3.5113221e+00
   1.5000000e-01   3.6789085e+00
   1.6000000e-01   3.6171569e+00
   1.7000000e-01   3.4532996e+00
   1.8000000e-01   3.3176325e+00
   1.9000000e-01   3.0542290e+00
   2.0000000e-01   2.8284774e+00
   2.1000000e-01   2.5845525e+00
   2.2000000e-01   2.5128938e+00
   2.3000000e-01   2.3849871e+00
   2.4000000e-01   2.2740017e+00
   2.5000000e-01   2.1226906e+00
   2.6000000e-01   1.9121683e+00
   2.7000000e-01   1.7090515e+00
   2.8000000e-01   1.5756423e+00
   2.9000000e-01   1.4331322e+00
   3.0000000e-01   1.2975243e+00
   3.2000000e-01   1.2461142e+00
   3.4000000e-01   1.0991765e+00
   3.6000000e-01   1.0229972e+00
   3.8000000e-01   8.8802997e-01
   4.0000000e-01   8.4058958e-01
   4.2000000e-01   7.8911995e-01
   4.4000000e-01   6.8597981e-01
   4.6000000e-01   6.0817900e-01
   4.8000000e-01   5.1948179e-01
   5.0000000e-01   4.1827890e-01
   5.2000000e-01   3.4434997e-01
   5.4000000e-01   3.1827366e-01
   5.6000000e-01   3.0637154e-01
   5.8000000e-01   2.8349514e-01
   6.0000000e-01   2.4994270e-01
   6.2000000e-01   2.2033438e-01
   6.4000000e-01   2.0395451e-01
   6.6000000e-01   1.9668446e-01
   6.8000000e-01   1.9284526e-01
   7.0000000e-01   1.8595822e-01
   7.2000000e-01   1.8467535e-01
   7.4000000e-01   1.9050404e-01
   7.6000000e-01   1.8939670e-01
   7.8000000e-01   1.8079773e-01
   8.0000000e-01   1.6513033e-01
   8.2000000e-01   1.4794170e-01
   8.4000000e-01   1.3181308e-01
   8.6000000e-01   1.2008870e-01
   8.8000000e-01   1.1413553e-01
   9.0000000e-01   1.0928870e-01
   9.2000000e-01   1.0516217e-01
   9.4000000e-01   1.0171783e-01
   9.6000000e-01   9.8320347e-02
   9.8000000e-01   9.4346580e-02
   1.0000000e+00   9.0038157e-02
   1.0500000e+00   8.0684949e-02
   1.1000000e+00   7.3065981e-02
   1.1500000e+00   6.3507349e-02
   1.2000000e+00   5.5875628e-02
   1.2500000e+00   5.0357385e-02
   1.3000000e+00   4.3824747e-02
   1.3500000e+00   4.0501748e-02
   1.4000000e+00   3.9479986e-02
   1.4500000e+00   3.8998464e-02
   1.5000000e+00   3.9509882e-02
   1.5500000e+00   3.9249545e-02
   1.6000000e+00   3.6684287e-02
   1.6500000e+00   3.3070133e-02
   1.7000000e+00   3.0168201e-02
   1.7500000e+00   2.8272944e-02
   1.8000000e+00   2.6882250e-02
   1.8500000e+00   2.5731422e-02
   1.9000000e+00   2.4784877e-02
   1.9500000e+00   2.3859361e-02
   2.0000000e+00   2.2644157e-02
   2.1000000e+00   1.9189934e-02
   2.2000000e+00   1.6537088e-02
   2.3000000e+00   1.5987388e-02
   2.4000000e+00   1.5568832e-02
   2.5000000e+00   1.3759356e-02
   2.6000000e+00   1.1399353e-02
   2.7000000e+00   1.0382064e-02
   2.8000000e+00   1.0126641e-02
   2.9000000e+00   1.0171991e-02
   3.0000000e+00   1.0375353e-02
   3.1000000e+00   1.0006948e-02
   3.2000000e+00   9.2192699e-03
   3.3000000e+00   8.3847519e-03
   3.4000000e+00   7.8101432e-03
   3.5000000e+00   7.6238638e-03
   3.6000000e+00   7.7506936e-03
   3.7000000e+00   8.0174180e-03
   3.8000000e+00   8.2447363e-03
   3.9000000e+00   8.3139182e-03
   4.0000000e+00   8.1764792e-03
   4.2000000e+00   7.3759819e-03
   4.4000000e+00   6.2983687e-03
   4.6000000e+00   5.4263834e-03
   4.8000000e+00   4.9508791e-03
   5.0000000e+00   4.8208917e-03
   5.2000000e+00   4.8719294e-03
   5.4000000e+00   4.9402708e-03
   5.6000000e+00   4.9192464e-03
   5.8000000e+00   4.7677913e-03
   6.0000000e+00   4.4945179e-03
   6.5000000e+00   3.5413637e-03
   7.0000000e+00   3.0551055e-03
   7.5000000e+00   3.1915553e-03
   8.0000000e+00   3.0497198e-03
   8.5000000e+00   2.7430482e-03
   9.0000000e+00   2.3899176e-03
   9.5000000e+00   2.1242649e-03
   1.0000000e+01   2.1484835e-03
   1.1000000e+01   2.0499135e-03
   1.2000000e+01   1.8260831e-03
   1.3000000e+01   1.5677960e-03
   1.4000000e+01   1.4129029e-03
   1.5000000e+01   1.4210613e-03
   1.6000000e+01   1.4118813e-03
   1.7000000e+01   1.3853068e-03
   1.8000000e+01   1.3450695e-03
   1.9000000e+01   1.2956218e-03
   2.0000000e+01   1.2408943e-03
