# Supplementary material for: Statistical shape refinement and genetic algorithm calibration of design response spectra based on strong-motion records
Source: PLoS One. 2026 Jul 1;21(7):e0348599. doi: 10.1371/journal.pone.0348599 (PMC13322555; doi:10.1371/journal.pone.0348599)
Supplement: S1 File — (ZIP) [file pone.0348599.s001.zip › Data/Dynamic Amplification Factor Spectrum/Class I Site/Magnitude【4-5】 Epicentral Distance【10-30】/baLYYU005.dat]

   1.0000000e-02   1.0001227e+00
   2.0000000e-02   9.9391406e-01
   3.0000000e-02   1.0784718e+00
   4.0000000e-02   1.5687040e+00
   5.0000000e-02   1.5029236e+00
   6.0000000e-02   2.0296507e+00
   7.0000000e-02   2.8397725e+00
   8.0000000e-02   4.1832561e+00
   9.0000000e-02   4.6604776e+00
   1.0000000e-01   4.0834551e+00
   1.1000000e-01   3.2150092e+00
   1.2000000e-01   3.3784542e+00
   1.3000000e-01   3.4574242e+00
   1.4000000e-01   2.8324986e+00
   1.5000000e-01   2.0597039e+00
   1.6000000e-01   1.5209377e+00
   1.7000000e-01   1.3551984e+00
   1.8000000e-01   1.3851795e+00
   1.9000000e-01   1.2141913e+00
   2.0000000e-01   9.6731826e-01
   2.1000000e-01   8.1852511e-01
   2.2000000e-01   7.6896702e-01
   2.3000000e-01   7.9325015e-01
   2.4000000e-01   7.2379408e-01
   2.5000000e-01   6.6258859e-01
   2.6000000e-01   6.4124313e-01
   2.7000000e-01   6.1553885e-01
   2.8000000e-01   6.5175309e-01
   2.9000000e-01   6.6699684e-01
   3.0000000e-01   6.8370724e-01
   3.2000000e-01   7.1542305e-01
   3.4000000e-01   7.4229323e-01
   3.6000000e-01   7.4025677e-01
   3.8000000e-01   7.1532637e-01
   4.0000000e-01   7.5363773e-01
   4.2000000e-01   7.6234775e-01
   4.4000000e-01   7.5443246e-01
   4.6000000e-01   7.3220081e-01
   4.8000000e-01   6.9292805e-01
   5.0000000e-01   6.3784114e-01
   5.2000000e-01   5.7062824e-01
   5.4000000e-01   4.9720076e-01
   5.6000000e-01   4.3882799e-01
   5.8000000e-01   4.0455902e-01
   6.0000000e-01   3.7227159e-01
   6.2000000e-01   3.4164913e-01
   6.4000000e-01   3.1537074e-01
   6.6000000e-01   2.9942032e-01
   6.8000000e-01   2.7396736e-01
   7.0000000e-01   2.4992124e-01
   7.2000000e-01   2.2945362e-01
   7.4000000e-01   2.1179905e-01
   7.6000000e-01   1.9883384e-01
   7.8000000e-01   1.8857365e-01
   8.0000000e-01   1.7990736e-01
   8.2000000e-01   1.7164116e-01
   8.4000000e-01   1.6302138e-01
   8.6000000e-01   1.5379448e-01
   8.8000000e-01   1.4730619e-01
   9.0000000e-01   1.4318575e-01
   9.2000000e-01   1.3878084e-01
   9.4000000e-01   1.3393855e-01
   9.6000000e-01   1.2867590e-01
   9.8000000e-01   1.2305801e-01
   1.0000000e+00   1.1725128e-01
   1.0500000e+00   1.0245661e-01
   1.1000000e+00   8.8666783e-02
   1.1500000e+00   7.7423827e-02
   1.2000000e+00   6.8202667e-02
   1.2500000e+00   6.0628604e-02
   1.3000000e+00   5.4477822e-02
   1.3500000e+00   4.9349932e-02
   1.4000000e+00   4.4969002e-02
   1.4500000e+00   4.1185188e-02
   1.5000000e+00   3.7802563e-02
   1.5500000e+00   3.4757786e-02
   1.6000000e+00   3.2912534e-02
   1.6500000e+00   3.1279823e-02
   1.7000000e+00   2.9795897e-02
   1.7500000e+00   2.8421427e-02
   1.8000000e+00   2.7134474e-02
   1.8500000e+00   2.5934117e-02
   1.9000000e+00   2.4813077e-02
   1.9500000e+00   2.3750869e-02
   2.0000000e+00   2.2741221e-02
   2.1000000e+00   2.0915519e-02
   2.2000000e+00   1.9343236e-02
   2.3000000e+00   1.7973327e-02
   2.4000000e+00   1.6734197e-02
   2.5000000e+00   1.5608268e-02
   2.6000000e+00   1.4588862e-02
   2.7000000e+00   1.3674617e-02
   2.8000000e+00   1.2853367e-02
   2.9000000e+00   1.2106486e-02
   3.0000000e+00   1.1418869e-02
   3.1000000e+00   1.0790865e-02
   3.2000000e+00   1.0226648e-02
   3.3000000e+00   9.7216937e-03
   3.4000000e+00   9.2680733e-03
   3.5000000e+00   8.8466885e-03
   3.6000000e+00   8.4504516e-03
   3.7000000e+00   8.0765047e-03
   3.8000000e+00   7.7239339e-03
   3.9000000e+00   7.3923714e-03
   4.0000000e+00   7.0815589e-03
   4.2000000e+00   6.5209397e-03
   4.4000000e+00   6.0370193e-03
   4.6000000e+00   5.6230693e-03
   4.8000000e+00   5.2638865e-03
   5.0000000e+00   4.9439804e-03
   5.2000000e+00   4.6534172e-03
   5.4000000e+00   4.3851977e-03
   5.6000000e+00   4.1353805e-03
   5.8000000e+00   3.9027026e-03
   6.0000000e+00   3.6875826e-03
   6.5000000e+00   3.2308791e-03
   7.0000000e+00   2.8812315e-03
   7.5000000e+00   2.6072310e-03
   8.0000000e+00   2.3784980e-03
   8.5000000e+00   2.1804069e-03
   9.0000000e+00   2.0054841e-03
   9.5000000e+00   1.8504767e-03
   1.0000000e+01   1.7523299e-03
   1.1000000e+01   1.6331902e-03
   1.2000000e+01   1.5270732e-03
   1.3000000e+01   1.4311422e-03
   1.4000000e+01   1.3439022e-03
   1.5000000e+01   1.2644307e-03
   1.6000000e+01   1.1921286e-03
   1.7000000e+01   1.1265144e-03
   1.8000000e+01   1.0671005e-03
   1.9000000e+01   1.0133572e-03
   2.0000000e+01   9.6472591e-04
