# Supplementary material for: Statistical shape refinement and genetic algorithm calibration of design response spectra based on strong-motion records
Source: PLoS One. 2026 Jul 1;21(7):e0348599. doi: 10.1371/journal.pone.0348599 (PMC13322555; doi:10.1371/journal.pone.0348599)
Supplement: S1 File — (ZIP) [file pone.0348599.s001.zip › Data/Dynamic Amplification Factor Spectrum/Class I Site/Magnitude【4-5】 Epicentral Distance【10-30】/baLYYU006.dat]

   1.0000000e-02   9.9993873e-01
   2.0000000e-02   1.0568375e+00
   3.0000000e-02   1.0320569e+00
   4.0000000e-02   1.3712715e+00
   5.0000000e-02   1.8932530e+00
   6.0000000e-02   2.3002296e+00
   7.0000000e-02   3.1188695e+00
   8.0000000e-02   3.0389364e+00
   9.0000000e-02   3.4832142e+00
   1.0000000e-01   3.1345761e+00
   1.1000000e-01   2.5379357e+00
   1.2000000e-01   2.4690951e+00
   1.3000000e-01   2.2418316e+00
   1.4000000e-01   1.6924771e+00
   1.5000000e-01   1.3488291e+00
   1.6000000e-01   1.2389739e+00
   1.7000000e-01   1.3431689e+00
   1.8000000e-01   1.3670204e+00
   1.9000000e-01   1.1592056e+00
   2.0000000e-01   9.2805947e-01
   2.1000000e-01   8.9238258e-01
   2.2000000e-01   8.9537783e-01
   2.3000000e-01   8.3103565e-01
   2.4000000e-01   8.5669218e-01
   2.5000000e-01   9.4279876e-01
   2.6000000e-01   9.9741972e-01
   2.7000000e-01   1.0271159e+00
   2.8000000e-01   1.0337382e+00
   2.9000000e-01   1.0136398e+00
   3.0000000e-01   9.7782436e-01
   3.2000000e-01   8.8866100e-01
   3.4000000e-01   7.9987278e-01
   3.6000000e-01   7.3537663e-01
   3.8000000e-01   6.8744319e-01
   4.0000000e-01   6.8753215e-01
   4.2000000e-01   6.5031994e-01
   4.4000000e-01   5.9078299e-01
   4.6000000e-01   5.2910508e-01
   4.8000000e-01   4.8076806e-01
   5.0000000e-01   4.4911629e-01
   5.2000000e-01   4.1738022e-01
   5.4000000e-01   3.8422847e-01
   5.6000000e-01   3.5071432e-01
   5.8000000e-01   3.1766411e-01
   6.0000000e-01   2.8633394e-01
   6.2000000e-01   2.6978200e-01
   6.4000000e-01   2.5523014e-01
   6.6000000e-01   2.4018955e-01
   6.8000000e-01   2.2567490e-01
   7.0000000e-01   2.1192859e-01
   7.2000000e-01   1.9938761e-01
   7.4000000e-01   1.8822687e-01
   7.6000000e-01   1.7834724e-01
   7.8000000e-01   1.6969197e-01
   8.0000000e-01   1.6213094e-01
   8.2000000e-01   1.5528700e-01
   8.4000000e-01   1.4876046e-01
   8.6000000e-01   1.4238548e-01
   8.8000000e-01   1.3609573e-01
   9.0000000e-01   1.2981860e-01
   9.2000000e-01   1.2356975e-01
   9.4000000e-01   1.1741931e-01
   9.6000000e-01   1.1140393e-01
   9.8000000e-01   1.0557989e-01
   1.0000000e+00   1.0000545e-01
   1.0500000e+00   8.7295537e-02
   1.1000000e+00   7.6530779e-02
   1.1500000e+00   6.7692579e-02
   1.2000000e+00   6.0411845e-02
   1.2500000e+00   5.4393112e-02
   1.3000000e+00   4.9328552e-02
   1.3500000e+00   4.4984514e-02
   1.4000000e+00   4.1263226e-02
   1.4500000e+00   3.8015667e-02
   1.5000000e+00   3.5117127e-02
   1.5500000e+00   3.2502028e-02
   1.6000000e+00   3.0179687e-02
   1.6500000e+00   2.8116271e-02
   1.7000000e+00   2.6296203e-02
   1.7500000e+00   2.4701622e-02
   1.8000000e+00   2.3251121e-02
   1.8500000e+00   2.1928452e-02
   1.9000000e+00   2.0707308e-02
   1.9500000e+00   1.9564797e-02
   2.0000000e+00   1.8531483e-02
   2.1000000e+00   1.6760546e-02
   2.2000000e+00   1.5203158e-02
   2.3000000e+00   1.3856649e-02
   2.4000000e+00   1.2663532e-02
   2.5000000e+00   1.1663479e-02
   2.6000000e+00   1.0775245e-02
   2.7000000e+00   9.9926829e-03
   2.8000000e+00   9.3626822e-03
   2.9000000e+00   8.8208556e-03
   3.0000000e+00   8.2978854e-03
   3.1000000e+00   7.8181610e-03
   3.2000000e+00   7.4071338e-03
   3.3000000e+00   7.0371451e-03
   3.4000000e+00   6.6771858e-03
   3.5000000e+00   6.3338632e-03
   3.6000000e+00   6.0327391e-03
   3.7000000e+00   5.7830967e-03
   3.8000000e+00   5.5690513e-03
   3.9000000e+00   5.3660367e-03
   4.0000000e+00   5.1596734e-03
   4.2000000e+00   4.7623597e-03
   4.4000000e+00   4.4476272e-03
   4.6000000e+00   4.2172858e-03
   4.8000000e+00   4.0085254e-03
   5.0000000e+00   3.7861376e-03
   5.2000000e+00   3.5648482e-03
   5.4000000e+00   3.3723118e-03
   5.6000000e+00   3.2189680e-03
   5.8000000e+00   3.0959836e-03
   6.0000000e+00   2.9877329e-03
   6.5000000e+00   2.7251093e-03
   7.0000000e+00   2.4878593e-03
   7.5000000e+00   2.3100898e-03
   8.0000000e+00   2.1664672e-03
   8.5000000e+00   2.0222903e-03
   9.0000000e+00   1.8729864e-03
   9.5000000e+00   1.7265479e-03
   1.0000000e+01   1.5966996e-03
   1.1000000e+01   1.4071015e-03
   1.2000000e+01   1.2901786e-03
   1.3000000e+01   1.2037069e-03
   1.4000000e+01   1.1221883e-03
   1.5000000e+01   1.0387143e-03
   1.6000000e+01   9.5532010e-04
   1.7000000e+01   8.7600606e-04
   1.8000000e+01   8.0380747e-04
   1.9000000e+01   7.4019469e-04
   2.0000000e+01   6.8537163e-04
