# Supplementary material for: Statistical shape refinement and genetic algorithm calibration of design response spectra based on strong-motion records
Source: PLoS One. 2026 Jul 1;21(7):e0348599. doi: 10.1371/journal.pone.0348599 (PMC13322555; doi:10.1371/journal.pone.0348599)
Supplement: S1 File — (ZIP) [file pone.0348599.s001.zip › Data/Dynamic Amplification Factor Spectrum/Class I Site/Magnitude【4-5】 Epicentral Distance【10-30】/baLYYU010.dat]

   1.0000000e-02   1.0000242e+00
   2.0000000e-02   1.0308312e+00
   3.0000000e-02   1.0668119e+00
   4.0000000e-02   1.1507283e+00
   5.0000000e-02   1.5306008e+00
   6.0000000e-02   1.6913136e+00
   7.0000000e-02   2.2392512e+00
   8.0000000e-02   3.2724069e+00
   9.0000000e-02   4.2760500e+00
   1.0000000e-01   4.3370387e+00
   1.1000000e-01   3.4715219e+00
   1.2000000e-01   3.1595730e+00
   1.3000000e-01   2.8287623e+00
   1.4000000e-01   2.5585195e+00
   1.5000000e-01   2.1507645e+00
   1.6000000e-01   1.6721243e+00
   1.7000000e-01   1.3281561e+00
   1.8000000e-01   1.0295085e+00
   1.9000000e-01   9.9123812e-01
   2.0000000e-01   9.5869241e-01
   2.1000000e-01   9.4890361e-01
   2.2000000e-01   1.0315925e+00
   2.3000000e-01   1.0444746e+00
   2.4000000e-01   1.0594493e+00
   2.5000000e-01   1.1470573e+00
   2.6000000e-01   1.2303490e+00
   2.7000000e-01   1.2939144e+00
   2.8000000e-01   1.3729987e+00
   2.9000000e-01   1.4171408e+00
   3.0000000e-01   1.4233872e+00
   3.2000000e-01   1.3669988e+00
   3.4000000e-01   1.2509338e+00
   3.6000000e-01   1.1131433e+00
   3.8000000e-01   9.8693182e-01
   4.0000000e-01   8.4247724e-01
   4.2000000e-01   7.5074018e-01
   4.4000000e-01   6.5820420e-01
   4.6000000e-01   5.6889731e-01
   4.8000000e-01   4.9786246e-01
   5.0000000e-01   4.5604002e-01
   5.2000000e-01   4.1656347e-01
   5.4000000e-01   3.7719959e-01
   5.6000000e-01   3.3962257e-01
   5.8000000e-01   3.0615739e-01
   6.0000000e-01   2.7639795e-01
   6.2000000e-01   2.4912445e-01
   6.4000000e-01   2.2279586e-01
   6.6000000e-01   1.9843103e-01
   6.8000000e-01   1.7636124e-01
   7.0000000e-01   1.6533220e-01
   7.2000000e-01   1.5561937e-01
   7.4000000e-01   1.4701594e-01
   7.6000000e-01   1.3918946e-01
   7.8000000e-01   1.3180675e-01
   8.0000000e-01   1.2467323e-01
   8.2000000e-01   1.1773878e-01
   8.4000000e-01   1.1105082e-01
   8.6000000e-01   1.0468450e-01
   8.8000000e-01   9.8715995e-02
   9.0000000e-01   9.3353019e-02
   9.2000000e-01   8.9013689e-02
   9.4000000e-01   8.4919434e-02
   9.6000000e-01   8.1067768e-02
   9.8000000e-01   7.7443235e-02
   1.0000000e+00   7.4026358e-02
   1.0500000e+00   6.6271620e-02
   1.1000000e+00   5.9479415e-02
   1.1500000e+00   5.3516801e-02
   1.2000000e+00   4.8285902e-02
   1.2500000e+00   4.3713096e-02
   1.3000000e+00   3.9697672e-02
   1.3500000e+00   3.6160051e-02
   1.4000000e+00   3.3025031e-02
   1.4500000e+00   3.0239179e-02
   1.5000000e+00   2.7757059e-02
   1.5500000e+00   2.5544424e-02
   1.6000000e+00   2.3569442e-02
   1.6500000e+00   2.1809957e-02
   1.7000000e+00   2.0227708e-02
   1.7500000e+00   1.8800777e-02
   1.8000000e+00   1.7507466e-02
   1.8500000e+00   1.6523801e-02
   1.9000000e+00   1.5644911e-02
   1.9500000e+00   1.4846293e-02
   2.0000000e+00   1.4121454e-02
   2.1000000e+00   1.2861446e-02
   2.2000000e+00   1.1801994e-02
   2.3000000e+00   1.0901916e-02
   2.4000000e+00   1.0135289e-02
   2.5000000e+00   9.5045733e-03
   2.6000000e+00   8.9400670e-03
   2.7000000e+00   8.4422916e-03
   2.8000000e+00   8.0011897e-03
   2.9000000e+00   7.5971324e-03
   3.0000000e+00   7.2317098e-03
   3.1000000e+00   6.9058319e-03
   3.2000000e+00   6.6073157e-03
   3.3000000e+00   6.3285646e-03
   3.4000000e+00   6.0727268e-03
   3.5000000e+00   5.8420751e-03
   3.6000000e+00   5.6314143e-03
   3.7000000e+00   5.4334067e-03
   3.8000000e+00   5.2452865e-03
   3.9000000e+00   5.0795160e-03
   4.0000000e+00   4.9275084e-03
   4.2000000e+00   4.6610681e-03
   4.4000000e+00   4.4232655e-03
   4.6000000e+00   4.2038926e-03
   4.8000000e+00   4.0113466e-03
   5.0000000e+00   3.8464291e-03
   5.2000000e+00   3.6979342e-03
   5.4000000e+00   3.5561788e-03
   5.6000000e+00   3.4205240e-03
   5.8000000e+00   3.2957304e-03
   6.0000000e+00   3.1852912e-03
   6.5000000e+00   2.9586585e-03
   7.0000000e+00   2.7534445e-03
   7.5000000e+00   2.5581540e-03
   8.0000000e+00   2.3951795e-03
   8.5000000e+00   2.2676469e-03
   9.0000000e+00   2.1598733e-03
   9.5000000e+00   2.0592684e-03
   1.0000000e+01   1.9599707e-03
   1.1000000e+01   1.7721298e-03
   1.2000000e+01   1.6217399e-03
   1.3000000e+01   1.5102708e-03
   1.4000000e+01   1.4222809e-03
   1.5000000e+01   1.3439941e-03
   1.6000000e+01   1.2688396e-03
   1.7000000e+01   1.1956128e-03
   1.8000000e+01   1.1254809e-03
   1.9000000e+01   1.0600149e-03
   2.0000000e+01   1.0003297e-03
