# Supplementary material for: Statistical shape refinement and genetic algorithm calibration of design response spectra based on strong-motion records
Source: PLoS One. 2026 Jul 1;21(7):e0348599. doi: 10.1371/journal.pone.0348599 (PMC13322555; doi:10.1371/journal.pone.0348599)
Supplement: S1 File — (ZIP) [file pone.0348599.s001.zip › Data/Dynamic Amplification Factor Spectrum/Class I Site/Magnitude【4-5】 Epicentral Distance【10-30】/baLYYU011.dat]

   1.0000000e-02   1.0000493e+00
   2.0000000e-02   1.1000857e+00
   3.0000000e-02   1.1082207e+00
   4.0000000e-02   1.3676455e+00
   5.0000000e-02   1.8640005e+00
   6.0000000e-02   2.4657843e+00
   7.0000000e-02   3.1498085e+00
   8.0000000e-02   3.0025117e+00
   9.0000000e-02   3.0101615e+00
   1.0000000e-01   2.3403657e+00
   1.1000000e-01   1.6614415e+00
   1.2000000e-01   1.7201013e+00
   1.3000000e-01   1.9716819e+00
   1.4000000e-01   2.1303360e+00
   1.5000000e-01   2.6704613e+00
   1.6000000e-01   2.7670358e+00
   1.7000000e-01   2.4359963e+00
   1.8000000e-01   2.1736467e+00
   1.9000000e-01   1.9137354e+00
   2.0000000e-01   1.7936786e+00
   2.1000000e-01   1.8557827e+00
   2.2000000e-01   1.9968482e+00
   2.3000000e-01   2.1124571e+00
   2.4000000e-01   2.2151302e+00
   2.5000000e-01   2.2697914e+00
   2.6000000e-01   2.2632472e+00
   2.7000000e-01   2.3353242e+00
   2.8000000e-01   2.3318212e+00
   2.9000000e-01   2.3842080e+00
   3.0000000e-01   2.5029213e+00
   3.2000000e-01   2.5974937e+00
   3.4000000e-01   2.4393977e+00
   3.6000000e-01   2.0526794e+00
   3.8000000e-01   1.6364093e+00
   4.0000000e-01   1.2752698e+00
   4.2000000e-01   1.1004698e+00
   4.4000000e-01   9.5789276e-01
   4.6000000e-01   8.6515096e-01
   4.8000000e-01   7.7239910e-01
   5.0000000e-01   6.7313936e-01
   5.2000000e-01   6.0388960e-01
   5.4000000e-01   5.6508741e-01
   5.6000000e-01   5.2945236e-01
   5.8000000e-01   4.8747641e-01
   6.0000000e-01   4.4254778e-01
   6.2000000e-01   4.0190493e-01
   6.4000000e-01   3.6966385e-01
   6.6000000e-01   3.4327863e-01
   6.8000000e-01   3.1826694e-01
   7.0000000e-01   2.9292469e-01
   7.2000000e-01   2.6822643e-01
   7.4000000e-01   2.4550322e-01
   7.6000000e-01   2.2531835e-01
   7.8000000e-01   2.0743672e-01
   8.0000000e-01   1.9109141e-01
   8.2000000e-01   1.7558226e-01
   8.4000000e-01   1.6061808e-01
   8.6000000e-01   1.4631032e-01
   8.8000000e-01   1.3348714e-01
   9.0000000e-01   1.2108804e-01
   9.2000000e-01   1.1298588e-01
   9.4000000e-01   1.0814790e-01
   9.6000000e-01   1.0327963e-01
   9.8000000e-01   9.8565579e-02
   1.0000000e+00   9.4120095e-02
   1.0500000e+00   8.4563954e-02
   1.1000000e+00   7.7041545e-02
   1.1500000e+00   7.0636629e-02
   1.2000000e+00   6.4779937e-02
   1.2500000e+00   5.9336975e-02
   1.3000000e+00   5.4364253e-02
   1.3500000e+00   4.9953826e-02
   1.4000000e+00   4.6132620e-02
   1.4500000e+00   4.2844417e-02
   1.5000000e+00   3.9977416e-02
   1.5500000e+00   3.7422278e-02
   1.6000000e+00   3.5098626e-02
   1.6500000e+00   3.2951877e-02
   1.7000000e+00   3.0942729e-02
   1.7500000e+00   2.9066006e-02
   1.8000000e+00   2.7319674e-02
   1.8500000e+00   2.5695136e-02
   1.9000000e+00   2.4185470e-02
   1.9500000e+00   2.2783578e-02
   2.0000000e+00   2.1494322e-02
   2.1000000e+00   1.9241046e-02
   2.2000000e+00   1.7348540e-02
   2.3000000e+00   1.5771979e-02
   2.4000000e+00   1.4431010e-02
   2.5000000e+00   1.3307441e-02
   2.6000000e+00   1.2348545e-02
   2.7000000e+00   1.1508146e-02
   2.8000000e+00   1.0808611e-02
   2.9000000e+00   1.0291885e-02
   3.0000000e+00   9.8193710e-03
   3.1000000e+00   9.3846473e-03
   3.2000000e+00   8.9954355e-03
   3.3000000e+00   8.6506101e-03
   3.4000000e+00   8.3377143e-03
   3.5000000e+00   8.0386879e-03
   3.6000000e+00   7.7512312e-03
   3.7000000e+00   7.4848920e-03
   3.8000000e+00   7.2448869e-03
   3.9000000e+00   7.0253881e-03
   4.0000000e+00   6.8157501e-03
   4.2000000e+00   6.4082665e-03
   4.4000000e+00   6.0427155e-03
   4.6000000e+00   5.7428708e-03
   4.8000000e+00   5.4876243e-03
   5.0000000e+00   5.2377676e-03
   5.2000000e+00   4.9992494e-03
   5.4000000e+00   4.7885930e-03
   5.6000000e+00   4.6082839e-03
   5.8000000e+00   4.4459719e-03
   6.0000000e+00   4.2873574e-03
   6.5000000e+00   3.8871793e-03
   7.0000000e+00   3.5512193e-03
   7.5000000e+00   3.3069940e-03
   8.0000000e+00   3.0955853e-03
   8.5000000e+00   2.8837470e-03
   9.0000000e+00   2.6840951e-03
   9.5000000e+00   2.5135929e-03
   1.0000000e+01   2.3794732e-03
   1.1000000e+01   2.1859480e-03
   1.2000000e+01   2.0190472e-03
   1.3000000e+01   1.8452133e-03
   1.4000000e+01   1.6761815e-03
   1.5000000e+01   1.5293813e-03
   1.6000000e+01   1.4119016e-03
   1.7000000e+01   1.3214509e-03
   1.8000000e+01   1.2514771e-03
   1.9000000e+01   1.1950041e-03
   2.0000000e+01   1.1464209e-03
