# Supplementary material for: Statistical shape refinement and genetic algorithm calibration of design response spectra based on strong-motion records
Source: PLoS One. 2026 Jul 1;21(7):e0348599. doi: 10.1371/journal.pone.0348599 (PMC13322555; doi:10.1371/journal.pone.0348599)
Supplement: S1 File — (ZIP) [file pone.0348599.s001.zip › Data/Dynamic Amplification Factor Spectrum/Class I Site/Magnitude【4-5】 Epicentral Distance【10-30】/baLYYU014.dat]

   1.0000000e-02   1.0000314e+00
   2.0000000e-02   1.0345176e+00
   3.0000000e-02   1.0892746e+00
   4.0000000e-02   1.2597955e+00
   5.0000000e-02   1.5105266e+00
   6.0000000e-02   1.9774882e+00
   7.0000000e-02   3.0513026e+00
   8.0000000e-02   4.4161076e+00
   9.0000000e-02   3.6960675e+00
   1.0000000e-01   2.5403689e+00
   1.1000000e-01   2.0611192e+00
   1.2000000e-01   1.9726710e+00
   1.3000000e-01   2.2488594e+00
   1.4000000e-01   2.4860800e+00
   1.5000000e-01   2.1616128e+00
   1.6000000e-01   1.7852024e+00
   1.7000000e-01   1.5069332e+00
   1.8000000e-01   1.3384938e+00
   1.9000000e-01   1.3176104e+00
   2.0000000e-01   1.2224214e+00
   2.1000000e-01   1.0986286e+00
   2.2000000e-01   9.4580572e-01
   2.3000000e-01   8.6448239e-01
   2.4000000e-01   7.7356429e-01
   2.5000000e-01   6.6345421e-01
   2.6000000e-01   6.2956802e-01
   2.7000000e-01   6.0693331e-01
   2.8000000e-01   6.5531779e-01
   2.9000000e-01   6.3719539e-01
   3.0000000e-01   6.2599408e-01
   3.2000000e-01   5.6769549e-01
   3.4000000e-01   4.8873919e-01
   3.6000000e-01   4.2202725e-01
   3.8000000e-01   3.3834544e-01
   4.0000000e-01   2.5679846e-01
   4.2000000e-01   1.9861542e-01
   4.4000000e-01   1.7711148e-01
   4.6000000e-01   1.5861691e-01
   4.8000000e-01   1.4460432e-01
   5.0000000e-01   1.3019871e-01
   5.2000000e-01   1.1644945e-01
   5.4000000e-01   1.0599404e-01
   5.6000000e-01   9.7946743e-02
   5.8000000e-01   9.0032320e-02
   6.0000000e-01   8.1730797e-02
   6.2000000e-01   7.3982927e-02
   6.4000000e-01   6.7549429e-02
   6.6000000e-01   6.2413171e-02
   6.8000000e-01   5.8098974e-02
   7.0000000e-01   5.4144523e-02
   7.2000000e-01   5.0404284e-02
   7.4000000e-01   4.6884113e-02
   7.6000000e-01   4.3685361e-02
   7.8000000e-01   4.0869919e-02
   8.0000000e-01   3.8423858e-02
   8.2000000e-01   3.6265627e-02
   8.4000000e-01   3.4297909e-02
   8.6000000e-01   3.2477427e-02
   8.8000000e-01   3.1177572e-02
   9.0000000e-01   2.9981436e-02
   9.2000000e-01   2.8870863e-02
   9.4000000e-01   2.7795476e-02
   9.6000000e-01   2.6742298e-02
   9.8000000e-01   2.5709303e-02
   1.0000000e+00   2.4703525e-02
   1.0500000e+00   2.2366482e-02
   1.1000000e+00   2.0362493e-02
   1.1500000e+00   1.8783336e-02
   1.2000000e+00   1.7490256e-02
   1.2500000e+00   1.6411493e-02
   1.3000000e+00   1.5476528e-02
   1.3500000e+00   1.4612352e-02
   1.4000000e+00   1.3793395e-02
   1.4500000e+00   1.2991301e-02
   1.5000000e+00   1.2227277e-02
   1.5500000e+00   1.1507516e-02
   1.6000000e+00   1.0840008e-02
   1.6500000e+00   1.0228584e-02
   1.7000000e+00   9.6524816e-03
   1.7500000e+00   9.1362769e-03
   1.8000000e+00   8.6777605e-03
   1.8500000e+00   8.2620937e-03
   1.9000000e+00   7.8862385e-03
   1.9500000e+00   7.5323056e-03
   2.0000000e+00   7.2189503e-03
   2.1000000e+00   6.7307812e-03
   2.2000000e+00   6.2876453e-03
   2.3000000e+00   5.9291410e-03
   2.4000000e+00   5.5958452e-03
   2.5000000e+00   5.3178881e-03
   2.6000000e+00   5.0577099e-03
   2.7000000e+00   4.7844304e-03
   2.8000000e+00   4.5619509e-03
   2.9000000e+00   4.3580225e-03
   3.0000000e+00   4.1298975e-03
   3.1000000e+00   3.9226873e-03
   3.2000000e+00   3.7666535e-03
   3.3000000e+00   3.6234637e-03
   3.4000000e+00   3.4570689e-03
   3.5000000e+00   3.2823713e-03
   3.6000000e+00   3.1335644e-03
   3.7000000e+00   3.0189873e-03
   3.8000000e+00   2.9175001e-03
   3.9000000e+00   2.8052919e-03
   4.0000000e+00   2.6805531e-03
   4.2000000e+00   2.4437233e-03
   4.4000000e+00   2.2970756e-03
   4.6000000e+00   2.1917247e-03
   4.8000000e+00   2.0570959e-03
   5.0000000e+00   1.9097430e-03
   5.2000000e+00   1.8004432e-03
   5.4000000e+00   1.7412190e-03
   5.6000000e+00   1.7017155e-03
   5.8000000e+00   1.6462705e-03
   6.0000000e+00   1.5614753e-03
   6.5000000e+00   1.3815067e-03
   7.0000000e+00   1.3044993e-03
   7.5000000e+00   1.1735645e-03
   8.0000000e+00   1.1039025e-03
   8.5000000e+00   1.1039972e-03
   9.0000000e+00   1.1116724e-03
   9.5000000e+00   1.0819762e-03
   1.0000000e+01   1.0127310e-03
   1.1000000e+01   8.4868876e-04
   1.2000000e+01   7.6514461e-04
   1.3000000e+01   7.6584302e-04
   1.4000000e+01   7.8979472e-04
   1.5000000e+01   7.9216642e-04
   1.6000000e+01   7.6111276e-04
   1.7000000e+01   7.0691898e-04
   1.8000000e+01   6.3795255e-04
   1.9000000e+01   5.6678292e-04
   2.0000000e+01   5.0214904e-04
