# Supplementary material for: Statistical shape refinement and genetic algorithm calibration of design response spectra based on strong-motion records
Source: PLoS One. 2026 Jul 1;21(7):e0348599. doi: 10.1371/journal.pone.0348599 (PMC13322555; doi:10.1371/journal.pone.0348599)
Supplement: S1 File — (ZIP) [file pone.0348599.s001.zip › Data/Dynamic Amplification Factor Spectrum/Class I Site/Magnitude【4-5】 Epicentral Distance【10-30】/baLYYU015.dat]

   1.0000000e-02   1.0000771e+00
   2.0000000e-02   1.1953083e+00
   3.0000000e-02   1.4184920e+00
   4.0000000e-02   2.2939611e+00
   5.0000000e-02   3.5392576e+00
   6.0000000e-02   4.6674607e+00
   7.0000000e-02   2.4792491e+00
   8.0000000e-02   2.6825273e+00
   9.0000000e-02   2.2374044e+00
   1.0000000e-01   1.9080310e+00
   1.1000000e-01   1.7263773e+00
   1.2000000e-01   2.4089200e+00
   1.3000000e-01   3.3559791e+00
   1.4000000e-01   3.7424728e+00
   1.5000000e-01   3.4905251e+00
   1.6000000e-01   2.8652950e+00
   1.7000000e-01   2.3422777e+00
   1.8000000e-01   1.7499322e+00
   1.9000000e-01   1.4922938e+00
   2.0000000e-01   1.3809647e+00
   2.1000000e-01   1.1958882e+00
   2.2000000e-01   1.0141959e+00
   2.3000000e-01   9.7983161e-01
   2.4000000e-01   9.5099216e-01
   2.5000000e-01   7.8542458e-01
   2.6000000e-01   6.1402181e-01
   2.7000000e-01   6.0507841e-01
   2.8000000e-01   7.1613943e-01
   2.9000000e-01   7.3213555e-01
   3.0000000e-01   6.6862416e-01
   3.2000000e-01   5.3593376e-01
   3.4000000e-01   5.3830642e-01
   3.6000000e-01   5.2016482e-01
   3.8000000e-01   4.8843865e-01
   4.0000000e-01   3.8949458e-01
   4.2000000e-01   2.9388548e-01
   4.4000000e-01   2.3073137e-01
   4.6000000e-01   1.8284021e-01
   4.8000000e-01   1.6736266e-01
   5.0000000e-01   1.4863841e-01
   5.2000000e-01   1.3627381e-01
   5.4000000e-01   1.2738796e-01
   5.6000000e-01   1.2315047e-01
   5.8000000e-01   1.1995478e-01
   6.0000000e-01   1.1292334e-01
   6.2000000e-01   1.0214199e-01
   6.4000000e-01   9.1204056e-02
   6.6000000e-01   8.2784519e-02
   6.8000000e-01   7.7355506e-02
   7.0000000e-01   7.3826875e-02
   7.2000000e-01   7.0908684e-02
   7.4000000e-01   6.7838700e-02
   7.6000000e-01   6.4446833e-02
   7.8000000e-01   6.1010007e-02
   8.0000000e-01   5.7797617e-02
   8.2000000e-01   5.4899464e-02
   8.4000000e-01   5.2249003e-02
   8.6000000e-01   4.9669111e-02
   8.8000000e-01   4.7035671e-02
   9.0000000e-01   4.4320907e-02
   9.2000000e-01   4.2804697e-02
   9.4000000e-01   4.1621242e-02
   9.6000000e-01   4.0316595e-02
   9.8000000e-01   3.8904823e-02
   1.0000000e+00   3.7402531e-02
   1.0500000e+00   3.3614784e-02
   1.1000000e+00   3.0283854e-02
   1.1500000e+00   2.7570855e-02
   1.2000000e+00   2.5530602e-02
   1.2500000e+00   2.3953079e-02
   1.3000000e+00   2.2521184e-02
   1.3500000e+00   2.1238255e-02
   1.4000000e+00   2.0063864e-02
   1.4500000e+00   1.8871480e-02
   1.5000000e+00   1.7743399e-02
   1.5500000e+00   1.6724444e-02
   1.6000000e+00   1.5851695e-02
   1.6500000e+00   1.5050498e-02
   1.7000000e+00   1.4341071e-02
   1.7500000e+00   1.3680440e-02
   1.8000000e+00   1.3054495e-02
   1.8500000e+00   1.2439266e-02
   1.9000000e+00   1.1836374e-02
   1.9500000e+00   1.1335017e-02
   2.0000000e+00   1.0916360e-02
   2.1000000e+00   1.0133955e-02
   2.2000000e+00   9.5223921e-03
   2.3000000e+00   8.8462733e-03
   2.4000000e+00   8.3286238e-03
   2.5000000e+00   7.8285339e-03
   2.6000000e+00   7.4045284e-03
   2.7000000e+00   7.1047934e-03
   2.8000000e+00   6.7401983e-03
   2.9000000e+00   6.4005719e-03
   3.0000000e+00   6.2043583e-03
   3.1000000e+00   6.0115509e-03
   3.2000000e+00   5.7339500e-03
   3.3000000e+00   5.4704671e-03
   3.4000000e+00   5.3016358e-03
   3.5000000e+00   5.1732241e-03
   3.6000000e+00   4.9974892e-03
   3.7000000e+00   4.7674745e-03
   3.8000000e+00   4.5482612e-03
   3.9000000e+00   4.3967274e-03
   4.0000000e+00   4.3108209e-03
   4.2000000e+00   4.1431144e-03
   4.4000000e+00   3.8236776e-03
   4.6000000e+00   3.5456607e-03
   4.8000000e+00   3.4664031e-03
   5.0000000e+00   3.4596510e-03
   5.2000000e+00   3.3465208e-03
   5.4000000e+00   3.1070337e-03
   5.6000000e+00   2.8517307e-03
   5.8000000e+00   2.6923897e-03
   6.0000000e+00   2.6514698e-03
   6.5000000e+00   2.6982034e-03
   7.0000000e+00   2.4288166e-03
   7.5000000e+00   2.0647439e-03
   8.0000000e+00   1.9579420e-03
   8.5000000e+00   2.0392686e-03
   9.0000000e+00   2.0797308e-03
   9.5000000e+00   1.9665131e-03
   1.0000000e+01   1.7341521e-03
   1.1000000e+01   1.2834516e-03
   1.2000000e+01   1.2064938e-03
   1.3000000e+01   1.3619778e-03
   1.4000000e+01   1.5708786e-03
   1.5000000e+01   1.6641504e-03
   1.6000000e+01   1.6145575e-03
   1.7000000e+01   1.4600682e-03
   1.8000000e+01   1.2547609e-03
   1.9000000e+01   1.1197093e-03
   2.0000000e+01   1.0881550e-03
