# Supplementary material for: Statistical shape refinement and genetic algorithm calibration of design response spectra based on strong-motion records
Source: PLoS One. 2026 Jul 1;21(7):e0348599. doi: 10.1371/journal.pone.0348599 (PMC13322555; doi:10.1371/journal.pone.0348599)
Supplement: S1 File — (ZIP) [file pone.0348599.s001.zip › Data/Dynamic Amplification Factor Spectrum/Class I Site/Magnitude【4-5】 Epicentral Distance【10-30】/baLYYU016.dat]

   1.0000000e-02   1.0000455e+00
   2.0000000e-02   1.0721509e+00
   3.0000000e-02   1.0805409e+00
   4.0000000e-02   1.3107689e+00
   5.0000000e-02   1.6842950e+00
   6.0000000e-02   2.2749136e+00
   7.0000000e-02   2.8022504e+00
   8.0000000e-02   3.2508403e+00
   9.0000000e-02   3.4942463e+00
   1.0000000e-01   3.5018681e+00
   1.1000000e-01   3.3081143e+00
   1.2000000e-01   2.2445288e+00
   1.3000000e-01   2.0497346e+00
   1.4000000e-01   2.0727669e+00
   1.5000000e-01   2.7023556e+00
   1.6000000e-01   3.1524889e+00
   1.7000000e-01   2.7330883e+00
   1.8000000e-01   1.7220804e+00
   1.9000000e-01   1.5200865e+00
   2.0000000e-01   1.5169039e+00
   2.1000000e-01   1.5780130e+00
   2.2000000e-01   1.6373323e+00
   2.3000000e-01   1.5922206e+00
   2.4000000e-01   1.5143843e+00
   2.5000000e-01   1.4431865e+00
   2.6000000e-01   1.3913337e+00
   2.7000000e-01   1.3460327e+00
   2.8000000e-01   1.2685961e+00
   2.9000000e-01   1.1648677e+00
   3.0000000e-01   1.0636640e+00
   3.2000000e-01   8.5189031e-01
   3.4000000e-01   7.5832280e-01
   3.6000000e-01   6.6471635e-01
   3.8000000e-01   5.8433896e-01
   4.0000000e-01   5.0596624e-01
   4.2000000e-01   4.6502904e-01
   4.4000000e-01   4.2256040e-01
   4.6000000e-01   3.7473842e-01
   4.8000000e-01   3.4475115e-01
   5.0000000e-01   3.3355213e-01
   5.2000000e-01   3.2233504e-01
   5.4000000e-01   3.0106928e-01
   5.6000000e-01   2.7380639e-01
   5.8000000e-01   2.4888920e-01
   6.0000000e-01   2.4440695e-01
   6.2000000e-01   2.3192534e-01
   6.4000000e-01   2.0340914e-01
   6.6000000e-01   1.8737064e-01
   6.8000000e-01   1.7468543e-01
   7.0000000e-01   1.5646773e-01
   7.2000000e-01   1.3096237e-01
   7.4000000e-01   1.0981556e-01
   7.6000000e-01   1.0005438e-01
   7.8000000e-01   1.0020272e-01
   8.0000000e-01   1.0326762e-01
   8.2000000e-01   1.0237922e-01
   8.4000000e-01   9.4877802e-02
   8.6000000e-01   9.4699324e-02
   8.8000000e-01   9.5544157e-02
   9.0000000e-01   9.2592590e-02
   9.2000000e-01   8.6826331e-02
   9.4000000e-01   7.9669846e-02
   9.6000000e-01   7.2423348e-02
   9.8000000e-01   6.6011544e-02
   1.0000000e+00   6.0955312e-02
   1.0500000e+00   5.4389622e-02
   1.1000000e+00   5.2782342e-02
   1.1500000e+00   5.1574748e-02
   1.2000000e+00   4.9029057e-02
   1.2500000e+00   4.5641655e-02
   1.3000000e+00   4.2293037e-02
   1.3500000e+00   4.0095369e-02
   1.4000000e+00   4.0431911e-02
   1.4500000e+00   4.0491937e-02
   1.5000000e+00   4.0271092e-02
   1.5500000e+00   4.3362248e-02
   1.6000000e+00   4.5751578e-02
   1.6500000e+00   4.6352196e-02
   1.7000000e+00   4.4871929e-02
   1.7500000e+00   4.1730392e-02
   1.8000000e+00   4.0249720e-02
   1.8500000e+00   3.7244908e-02
   1.9000000e+00   3.3198694e-02
   1.9500000e+00   3.2334971e-02
   2.0000000e+00   3.2566375e-02
   2.1000000e+00   3.1313467e-02
   2.2000000e+00   2.8574705e-02
   2.3000000e+00   2.6368586e-02
   2.4000000e+00   2.4431068e-02
   2.5000000e+00   2.2407016e-02
   2.6000000e+00   2.1894105e-02
   2.7000000e+00   2.0818909e-02
   2.8000000e+00   1.9368646e-02
   2.9000000e+00   1.7715097e-02
   3.0000000e+00   1.5939933e-02
   3.1000000e+00   1.4714191e-02
   3.2000000e+00   1.3926286e-02
   3.3000000e+00   1.3112854e-02
   3.4000000e+00   1.2329981e-02
   3.5000000e+00   1.1592622e-02
   3.6000000e+00   1.0891330e-02
   3.7000000e+00   1.0218314e-02
   3.8000000e+00   9.5780047e-03
   3.9000000e+00   8.9814815e-03
   4.0000000e+00   8.4364048e-03
   4.2000000e+00   7.4895932e-03
   4.4000000e+00   6.6749274e-03
   4.6000000e+00   5.9558423e-03
   4.8000000e+00   5.3548052e-03
   5.0000000e+00   4.8926622e-03
   5.2000000e+00   4.5470313e-03
   5.4000000e+00   4.2711800e-03
   5.6000000e+00   4.0220224e-03
   5.8000000e+00   3.7782599e-03
   6.0000000e+00   3.5399187e-03
   6.5000000e+00   3.0381072e-03
   7.0000000e+00   2.7398945e-03
   7.5000000e+00   2.5543980e-03
   8.0000000e+00   2.3622399e-03
   8.5000000e+00   2.1253345e-03
   9.0000000e+00   1.8742022e-03
   9.5000000e+00   1.6537860e-03
   1.0000000e+01   1.4901331e-03
   1.1000000e+01   1.3270206e-03
   1.2000000e+01   1.2783216e-03
   1.3000000e+01   1.2350313e-03
   1.4000000e+01   1.1566693e-03
   1.5000000e+01   1.0480573e-03
   1.6000000e+01   9.2813662e-04
   1.7000000e+01   8.1372471e-04
   1.8000000e+01   7.1632573e-04
   1.9000000e+01   6.6644169e-04
   2.0000000e+01   6.3310491e-04
