# Supplementary material for: Statistical shape refinement and genetic algorithm calibration of design response spectra based on strong-motion records
Source: PLoS One. 2026 Jul 1;21(7):e0348599. doi: 10.1371/journal.pone.0348599 (PMC13322555; doi:10.1371/journal.pone.0348599)
Supplement: S1 File — (ZIP) [file pone.0348599.s001.zip › Data/Dynamic Amplification Factor Spectrum/Class I Site/Magnitude【4-5】 Epicentral Distance【10-30】/baLYYU021.dat]

   1.0000000e-02   1.0000611e+00
   2.0000000e-02   1.1245609e+00
   3.0000000e-02   2.3174955e+00
   4.0000000e-02   2.9659420e+00
   5.0000000e-02   2.4962652e+00
   6.0000000e-02   2.1765586e+00
   7.0000000e-02   2.1861214e+00
   8.0000000e-02   2.3527577e+00
   9.0000000e-02   3.0768358e+00
   1.0000000e-01   3.4103490e+00
   1.1000000e-01   3.2269384e+00
   1.2000000e-01   3.0754656e+00
   1.3000000e-01   3.4826721e+00
   1.4000000e-01   3.2194103e+00
   1.5000000e-01   2.4093287e+00
   1.6000000e-01   2.1149354e+00
   1.7000000e-01   2.1820658e+00
   1.8000000e-01   2.5568903e+00
   1.9000000e-01   2.8820710e+00
   2.0000000e-01   2.5781276e+00
   2.1000000e-01   1.9915588e+00
   2.2000000e-01   1.5466477e+00
   2.3000000e-01   1.1858173e+00
   2.4000000e-01   1.0328535e+00
   2.5000000e-01   8.7594825e-01
   2.6000000e-01   7.9694375e-01
   2.7000000e-01   8.8561785e-01
   2.8000000e-01   9.4049598e-01
   2.9000000e-01   9.2725194e-01
   3.0000000e-01   8.5233409e-01
   3.2000000e-01   8.1152912e-01
   3.4000000e-01   7.0840036e-01
   3.6000000e-01   5.7579237e-01
   3.8000000e-01   4.8874117e-01
   4.0000000e-01   3.7422231e-01
   4.2000000e-01   3.2303231e-01
   4.4000000e-01   3.0215324e-01
   4.6000000e-01   2.6580501e-01
   4.8000000e-01   2.3584634e-01
   5.0000000e-01   2.1070675e-01
   5.2000000e-01   1.8161753e-01
   5.4000000e-01   1.4944313e-01
   5.6000000e-01   1.4398915e-01
   5.8000000e-01   1.3080180e-01
   6.0000000e-01   1.1596597e-01
   6.2000000e-01   1.1452598e-01
   6.4000000e-01   1.2336117e-01
   6.6000000e-01   1.2007472e-01
   6.8000000e-01   1.0426408e-01
   7.0000000e-01   8.8095071e-02
   7.2000000e-01   8.8301424e-02
   7.4000000e-01   8.8471654e-02
   7.6000000e-01   8.7710779e-02
   7.8000000e-01   8.5609741e-02
   8.0000000e-01   8.2443104e-02
   8.2000000e-01   7.8417022e-02
   8.4000000e-01   7.3960642e-02
   8.6000000e-01   6.9356818e-02
   8.8000000e-01   6.6168058e-02
   9.0000000e-01   6.5333468e-02
   9.2000000e-01   6.4442363e-02
   9.4000000e-01   6.3411367e-02
   9.6000000e-01   6.2188689e-02
   9.8000000e-01   6.0744972e-02
   1.0000000e+00   5.9037313e-02
   1.0500000e+00   5.3831521e-02
   1.1000000e+00   4.7635454e-02
   1.1500000e+00   4.1101133e-02
   1.2000000e+00   3.5086084e-02
   1.2500000e+00   3.2946279e-02
   1.3000000e+00   3.0108356e-02
   1.3500000e+00   2.7481866e-02
   1.4000000e+00   2.7330326e-02
   1.4500000e+00   2.6798122e-02
   1.5000000e+00   2.6088135e-02
   1.5500000e+00   2.5329201e-02
   1.6000000e+00   2.4570719e-02
   1.6500000e+00   2.3824919e-02
   1.7000000e+00   2.3110725e-02
   1.7500000e+00   2.2409233e-02
   1.8000000e+00   2.1720580e-02
   1.8500000e+00   2.1027664e-02
   1.9000000e+00   2.0307558e-02
   1.9500000e+00   1.9585710e-02
   2.0000000e+00   1.8885579e-02
   2.1000000e+00   1.7499741e-02
   2.2000000e+00   1.6107288e-02
   2.3000000e+00   1.4793426e-02
   2.4000000e+00   1.3609100e-02
   2.5000000e+00   1.2518511e-02
   2.6000000e+00   1.1553815e-02
   2.7000000e+00   1.0726901e-02
   2.8000000e+00   9.9920893e-03
   2.9000000e+00   9.3299181e-03
   3.0000000e+00   8.7366245e-03
   3.1000000e+00   8.2047395e-03
   3.2000000e+00   7.7360013e-03
   3.3000000e+00   7.3329086e-03
   3.4000000e+00   6.9811253e-03
   3.5000000e+00   6.6561000e-03
   3.6000000e+00   6.3504447e-03
   3.7000000e+00   6.0628927e-03
   3.8000000e+00   5.8020737e-03
   3.9000000e+00   5.5760585e-03
   4.0000000e+00   5.3830748e-03
   4.2000000e+00   5.0586497e-03
   4.4000000e+00   4.7631412e-03
   4.6000000e+00   4.4827459e-03
   4.8000000e+00   4.2293607e-03
   5.0000000e+00   4.0067883e-03
   5.2000000e+00   3.8093038e-03
   5.4000000e+00   3.6306522e-03
   5.6000000e+00   3.4678034e-03
   5.8000000e+00   3.3199367e-03
   6.0000000e+00   3.1866679e-03
   6.5000000e+00   2.9105094e-03
   7.0000000e+00   2.6930727e-03
   7.5000000e+00   2.5034073e-03
   8.0000000e+00   2.3226754e-03
   8.5000000e+00   2.1493619e-03
   9.0000000e+00   1.9911770e-03
   9.5000000e+00   1.8550900e-03
   1.0000000e+01   1.7429237e-03
   1.1000000e+01   1.5771656e-03
   1.2000000e+01   1.4570525e-03
   1.3000000e+01   1.3552105e-03
   1.4000000e+01   1.2611178e-03
   1.5000000e+01   1.1731844e-03
   1.6000000e+01   1.0923092e-03
   1.7000000e+01   1.0192202e-03
   1.8000000e+01   9.5392709e-04
   1.9000000e+01   8.9589760e-04
   2.0000000e+01   8.4433861e-04
