# Supplementary material for: Statistical shape refinement and genetic algorithm calibration of design response spectra based on strong-motion records
Source: PLoS One. 2026 Jul 1;21(7):e0348599. doi: 10.1371/journal.pone.0348599 (PMC13322555; doi:10.1371/journal.pone.0348599)
Supplement: S1 File — (ZIP) [file pone.0348599.s001.zip › Data/Dynamic Amplification Factor Spectrum/Class I Site/Magnitude【4-5】 Epicentral Distance【10-30】/baLYYU022.dat]

   1.0000000e-02   1.0000750e+00
   2.0000000e-02   1.1464127e+00
   3.0000000e-02   1.9505747e+00
   4.0000000e-02   3.4133624e+00
   5.0000000e-02   1.8581288e+00
   6.0000000e-02   2.8269510e+00
   7.0000000e-02   2.5801310e+00
   8.0000000e-02   2.2814596e+00
   9.0000000e-02   1.9223140e+00
   1.0000000e-01   2.0164947e+00
   1.1000000e-01   2.6986642e+00
   1.2000000e-01   2.6220783e+00
   1.3000000e-01   2.4508277e+00
   1.4000000e-01   2.2740848e+00
   1.5000000e-01   1.9247386e+00
   1.6000000e-01   2.1271584e+00
   1.7000000e-01   2.4992301e+00
   1.8000000e-01   2.5798829e+00
   1.9000000e-01   2.5590160e+00
   2.0000000e-01   2.6047062e+00
   2.1000000e-01   2.4413625e+00
   2.2000000e-01   2.2759623e+00
   2.3000000e-01   2.0622657e+00
   2.4000000e-01   1.8678254e+00
   2.5000000e-01   1.6193078e+00
   2.6000000e-01   1.4127163e+00
   2.7000000e-01   1.2102390e+00
   2.8000000e-01   1.0316275e+00
   2.9000000e-01   9.1267530e-01
   3.0000000e-01   8.1098616e-01
   3.2000000e-01   6.2499962e-01
   3.4000000e-01   5.4791693e-01
   3.6000000e-01   4.8557428e-01
   3.8000000e-01   4.1041249e-01
   4.0000000e-01   3.3848588e-01
   4.2000000e-01   2.8597842e-01
   4.4000000e-01   2.4509913e-01
   4.6000000e-01   2.1705248e-01
   4.8000000e-01   1.9844517e-01
   5.0000000e-01   1.8218685e-01
   5.2000000e-01   1.7212240e-01
   5.4000000e-01   1.6083607e-01
   5.6000000e-01   1.4570279e-01
   5.8000000e-01   1.3000671e-01
   6.0000000e-01   1.4278702e-01
   6.2000000e-01   1.4756558e-01
   6.4000000e-01   1.3694654e-01
   6.6000000e-01   1.2581415e-01
   6.8000000e-01   1.1747593e-01
   7.0000000e-01   1.1117128e-01
   7.2000000e-01   1.0605154e-01
   7.4000000e-01   1.0098711e-01
   7.6000000e-01   9.5183287e-02
   7.8000000e-01   8.7278037e-02
   8.0000000e-01   7.6506129e-02
   8.2000000e-01   6.3513469e-02
   8.4000000e-01   5.1456797e-02
   8.6000000e-01   5.0389370e-02
   8.8000000e-01   4.9053800e-02
   9.0000000e-01   4.7428495e-02
   9.2000000e-01   4.5595459e-02
   9.4000000e-01   4.4192825e-02
   9.6000000e-01   4.3659255e-02
   9.8000000e-01   4.2982133e-02
   1.0000000e+00   4.2303496e-02
   1.0500000e+00   4.1039783e-02
   1.1000000e+00   4.0428941e-02
   1.1500000e+00   3.9824468e-02
   1.2000000e+00   3.8379931e-02
   1.2500000e+00   3.5945614e-02
   1.3000000e+00   3.2826291e-02
   1.3500000e+00   2.9548729e-02
   1.4000000e+00   2.6548305e-02
   1.4500000e+00   2.3980060e-02
   1.5000000e+00   2.1868401e-02
   1.5500000e+00   2.0165775e-02
   1.6000000e+00   1.8771916e-02
   1.6500000e+00   1.7586109e-02
   1.7000000e+00   1.6550981e-02
   1.7500000e+00   1.5591704e-02
   1.8000000e+00   1.4689623e-02
   1.8500000e+00   1.3859662e-02
   1.9000000e+00   1.3073573e-02
   1.9500000e+00   1.2320680e-02
   2.0000000e+00   1.1620224e-02
   2.1000000e+00   1.0395043e-02
   2.2000000e+00   9.3308688e-03
   2.3000000e+00   8.3867104e-03
   2.4000000e+00   7.8387265e-03
   2.5000000e+00   7.4049272e-03
   2.6000000e+00   6.9970848e-03
   2.7000000e+00   6.6644340e-03
   2.8000000e+00   6.3770086e-03
   2.9000000e+00   6.1084088e-03
   3.0000000e+00   5.8387329e-03
   3.1000000e+00   5.5822804e-03
   3.2000000e+00   5.3501036e-03
   3.3000000e+00   5.1384011e-03
   3.4000000e+00   4.9387590e-03
   3.5000000e+00   4.7479466e-03
   3.6000000e+00   4.5692256e-03
   3.7000000e+00   4.3999289e-03
   3.8000000e+00   4.2351730e-03
   3.9000000e+00   4.0744516e-03
   4.0000000e+00   3.9229289e-03
   4.2000000e+00   3.6708117e-03
   4.4000000e+00   3.4827367e-03
   4.6000000e+00   3.3113040e-03
   4.8000000e+00   3.1269222e-03
   5.0000000e+00   2.9392069e-03
   5.2000000e+00   2.7686334e-03
   5.4000000e+00   2.6237765e-03
   5.6000000e+00   2.5009726e-03
   5.8000000e+00   2.3931557e-03
   6.0000000e+00   2.2956259e-03
   6.5000000e+00   2.0954416e-03
   7.0000000e+00   1.9257780e-03
   7.5000000e+00   1.7972592e-03
   8.0000000e+00   1.7043004e-03
   8.5000000e+00   1.6241928e-03
   9.0000000e+00   1.5403620e-03
   9.5000000e+00   1.4506784e-03
   1.0000000e+01   1.3615775e-03
   1.1000000e+01   1.2108234e-03
   1.2000000e+01   1.1068537e-03
   1.3000000e+01   1.0331577e-03
   1.4000000e+01   9.7803353e-04
   1.5000000e+01   9.2428332e-04
   1.6000000e+01   8.7053684e-04
   1.7000000e+01   8.1914256e-04
   1.8000000e+01   7.7243738e-04
   1.9000000e+01   7.3175604e-04
   2.0000000e+01   6.9740762e-04
