# Supplementary material for: Statistical shape refinement and genetic algorithm calibration of design response spectra based on strong-motion records
Source: PLoS One. 2026 Jul 1;21(7):e0348599. doi: 10.1371/journal.pone.0348599 (PMC13322555; doi:10.1371/journal.pone.0348599)
Supplement: S1 File — (ZIP) [file pone.0348599.s001.zip › Data/Dynamic Amplification Factor Spectrum/Class I Site/Magnitude【4-5】 Epicentral Distance【10-30】/baLYYU023.dat]

   1.0000000e-02   1.0000211e+00
   2.0000000e-02   1.0406617e+00
   3.0000000e-02   1.0965397e+00
   4.0000000e-02   1.1564888e+00
   5.0000000e-02   1.5642647e+00
   6.0000000e-02   1.5472505e+00
   7.0000000e-02   1.7310564e+00
   8.0000000e-02   1.9299160e+00
   9.0000000e-02   2.1048421e+00
   1.0000000e-01   1.9087293e+00
   1.1000000e-01   1.9926769e+00
   1.2000000e-01   1.8869047e+00
   1.3000000e-01   1.7715715e+00
   1.4000000e-01   2.0326892e+00
   1.5000000e-01   2.0486055e+00
   1.6000000e-01   1.9963572e+00
   1.7000000e-01   2.1136387e+00
   1.8000000e-01   2.0524831e+00
   1.9000000e-01   1.9042768e+00
   2.0000000e-01   1.8161072e+00
   2.1000000e-01   1.7102990e+00
   2.2000000e-01   1.5992284e+00
   2.3000000e-01   1.5291118e+00
   2.4000000e-01   1.4409389e+00
   2.5000000e-01   1.3707280e+00
   2.6000000e-01   1.2805117e+00
   2.7000000e-01   1.1622081e+00
   2.8000000e-01   1.0602394e+00
   2.9000000e-01   9.5474374e-01
   3.0000000e-01   8.6964944e-01
   3.2000000e-01   7.9058920e-01
   3.4000000e-01   6.7438271e-01
   3.6000000e-01   5.6958907e-01
   3.8000000e-01   5.1428705e-01
   4.0000000e-01   4.5402957e-01
   4.2000000e-01   4.0505648e-01
   4.4000000e-01   3.5304237e-01
   4.6000000e-01   3.2138388e-01
   4.8000000e-01   3.0839068e-01
   5.0000000e-01   2.9042777e-01
   5.2000000e-01   2.5713153e-01
   5.4000000e-01   2.1876470e-01
   5.6000000e-01   1.8784391e-01
   5.8000000e-01   1.6834584e-01
   6.0000000e-01   1.5632085e-01
   6.2000000e-01   1.4575545e-01
   6.4000000e-01   1.3353284e-01
   6.6000000e-01   1.2000638e-01
   6.8000000e-01   1.0708043e-01
   7.0000000e-01   9.6757510e-02
   7.2000000e-01   8.9863483e-02
   7.4000000e-01   8.5916432e-02
   7.6000000e-01   8.3634963e-02
   7.8000000e-01   8.1913286e-02
   8.0000000e-01   7.9937026e-02
   8.2000000e-01   7.7331414e-02
   8.4000000e-01   7.3974142e-02
   8.6000000e-01   6.9899533e-02
   8.8000000e-01   6.5389076e-02
   9.0000000e-01   6.0723597e-02
   9.2000000e-01   5.6848817e-02
   9.4000000e-01   5.5918338e-02
   9.6000000e-01   5.4760996e-02
   9.8000000e-01   5.3408466e-02
   1.0000000e+00   5.1824599e-02
   1.0500000e+00   4.7433597e-02
   1.1000000e+00   4.3479074e-02
   1.1500000e+00   4.0067065e-02
   1.2000000e+00   3.7152775e-02
   1.2500000e+00   3.4617385e-02
   1.3000000e+00   3.2342840e-02
   1.3500000e+00   3.0411124e-02
   1.4000000e+00   2.8591148e-02
   1.4500000e+00   2.6757335e-02
   1.5000000e+00   2.5048128e-02
   1.5500000e+00   2.3493560e-02
   1.6000000e+00   2.2069934e-02
   1.6500000e+00   2.0779090e-02
   1.7000000e+00   1.9577165e-02
   1.7500000e+00   1.8479704e-02
   1.8000000e+00   1.7535533e-02
   1.8500000e+00   1.6713762e-02
   1.9000000e+00   1.5973430e-02
   1.9500000e+00   1.5294649e-02
   2.0000000e+00   1.4694542e-02
   2.1000000e+00   1.3677537e-02
   2.2000000e+00   1.2730602e-02
   2.3000000e+00   1.1940970e-02
   2.4000000e+00   1.1247843e-02
   2.5000000e+00   1.0562242e-02
   2.6000000e+00   9.9692806e-03
   2.7000000e+00   9.4341864e-03
   2.8000000e+00   8.9218083e-03
   2.9000000e+00   8.4602255e-03
   3.0000000e+00   8.0394920e-03
   3.1000000e+00   7.6369448e-03
   3.2000000e+00   7.2642894e-03
   3.3000000e+00   6.9339252e-03
   3.4000000e+00   6.6303439e-03
   3.5000000e+00   6.3332672e-03
   3.6000000e+00   6.0448935e-03
   3.7000000e+00   5.7841759e-03
   3.8000000e+00   5.5631750e-03
   3.9000000e+00   5.3745223e-03
   4.0000000e+00   5.2009245e-03
   4.2000000e+00   4.8389373e-03
   4.4000000e+00   4.4753700e-03
   4.6000000e+00   4.1925298e-03
   4.8000000e+00   3.9900444e-03
   5.0000000e+00   3.8042364e-03
   5.2000000e+00   3.5975155e-03
   5.4000000e+00   3.3837949e-03
   5.6000000e+00   3.1958198e-03
   5.8000000e+00   3.0511132e-03
   6.0000000e+00   2.9435468e-03
   6.5000000e+00   2.7162652e-03
   7.0000000e+00   2.4485401e-03
   7.5000000e+00   2.2136835e-03
   8.0000000e+00   2.0667231e-03
   8.5000000e+00   1.9690825e-03
   9.0000000e+00   1.8678578e-03
   9.5000000e+00   1.7450893e-03
   1.0000000e+01   1.6125194e-03
   1.1000000e+01   1.3911452e-03
   1.2000000e+01   1.2722679e-03
   1.3000000e+01   1.2188625e-03
   1.4000000e+01   1.1768432e-03
   1.5000000e+01   1.1190137e-03
   1.6000000e+01   1.0428102e-03
   1.7000000e+01   9.5679815e-04
   1.8000000e+01   8.7104105e-04
   1.9000000e+01   7.9313645e-04
   2.0000000e+01   7.2723190e-04
