# Supplementary material for: Statistical shape refinement and genetic algorithm calibration of design response spectra based on strong-motion records
Source: PLoS One. 2026 Jul 1;21(7):e0348599. doi: 10.1371/journal.pone.0348599 (PMC13322555; doi:10.1371/journal.pone.0348599)
Supplement: S1 File — (ZIP) [file pone.0348599.s001.zip › Data/Dynamic Amplification Factor Spectrum/Class I Site/Magnitude【4-5】 Epicentral Distance【10-30】/baLYYU024.dat]

   1.0000000e-02   1.0001329e+00
   2.0000000e-02   1.0916840e+00
   3.0000000e-02   1.1578709e+00
   4.0000000e-02   1.1385742e+00
   5.0000000e-02   1.6217137e+00
   6.0000000e-02   2.4559676e+00
   7.0000000e-02   3.5302068e+00
   8.0000000e-02   3.1458363e+00
   9.0000000e-02   2.9091525e+00
   1.0000000e-01   3.0054177e+00
   1.1000000e-01   2.6366195e+00
   1.2000000e-01   2.0932391e+00
   1.3000000e-01   2.0389968e+00
   1.4000000e-01   2.2333954e+00
   1.5000000e-01   2.3057746e+00
   1.6000000e-01   2.3053897e+00
   1.7000000e-01   2.1674298e+00
   1.8000000e-01   2.0175245e+00
   1.9000000e-01   1.8858042e+00
   2.0000000e-01   1.9013344e+00
   2.1000000e-01   1.8464690e+00
   2.2000000e-01   1.7242294e+00
   2.3000000e-01   1.5967251e+00
   2.4000000e-01   1.5962047e+00
   2.5000000e-01   1.5548537e+00
   2.6000000e-01   1.4640963e+00
   2.7000000e-01   1.3784733e+00
   2.8000000e-01   1.3089835e+00
   2.9000000e-01   1.2293818e+00
   3.0000000e-01   1.1405070e+00
   3.2000000e-01   9.7727016e-01
   3.4000000e-01   8.4122280e-01
   3.6000000e-01   7.2387608e-01
   3.8000000e-01   6.3937967e-01
   4.0000000e-01   5.4748685e-01
   4.2000000e-01   4.7682048e-01
   4.4000000e-01   4.3797993e-01
   4.6000000e-01   3.9439235e-01
   4.8000000e-01   3.5187288e-01
   5.0000000e-01   3.1464382e-01
   5.2000000e-01   2.8643555e-01
   5.4000000e-01   2.6462271e-01
   5.6000000e-01   2.4761244e-01
   5.8000000e-01   2.3486277e-01
   6.0000000e-01   2.2475047e-01
   6.2000000e-01   2.1503601e-01
   6.4000000e-01   2.0486612e-01
   6.6000000e-01   1.9354115e-01
   6.8000000e-01   1.8150933e-01
   7.0000000e-01   1.6946962e-01
   7.2000000e-01   1.5808839e-01
   7.4000000e-01   1.4780366e-01
   7.6000000e-01   1.3879520e-01
   7.8000000e-01   1.3072722e-01
   8.0000000e-01   1.2320411e-01
   8.2000000e-01   1.1612389e-01
   8.4000000e-01   1.0952197e-01
   8.6000000e-01   1.0317758e-01
   8.8000000e-01   9.7032131e-02
   9.0000000e-01   9.1213293e-02
   9.2000000e-01   8.5675632e-02
   9.4000000e-01   8.0465595e-02
   9.6000000e-01   7.5607832e-02
   9.8000000e-01   7.1190705e-02
   1.0000000e+00   6.7246231e-02
   1.0500000e+00   5.8640502e-02
   1.1000000e+00   5.3624600e-02
   1.1500000e+00   4.9593192e-02
   1.2000000e+00   4.6225409e-02
   1.2500000e+00   4.3278922e-02
   1.3000000e+00   4.0619982e-02
   1.3500000e+00   3.8253301e-02
   1.4000000e+00   3.6072062e-02
   1.4500000e+00   3.4059826e-02
   1.5000000e+00   3.2143778e-02
   1.5500000e+00   3.0407780e-02
   1.6000000e+00   2.8803189e-02
   1.6500000e+00   2.7321706e-02
   1.7000000e+00   2.5940573e-02
   1.7500000e+00   2.4631912e-02
   1.8000000e+00   2.3459107e-02
   1.8500000e+00   2.2407655e-02
   1.9000000e+00   2.1424642e-02
   1.9500000e+00   2.0495389e-02
   2.0000000e+00   1.9632793e-02
   2.1000000e+00   1.8097126e-02
   2.2000000e+00   1.6746661e-02
   2.3000000e+00   1.5545958e-02
   2.4000000e+00   1.4504538e-02
   2.5000000e+00   1.3595878e-02
   2.6000000e+00   1.2779913e-02
   2.7000000e+00   1.2024814e-02
   2.8000000e+00   1.1324686e-02
   2.9000000e+00   1.0701093e-02
   3.0000000e+00   1.0153759e-02
   3.1000000e+00   9.6528476e-03
   3.2000000e+00   9.1850950e-03
   3.3000000e+00   8.7518007e-03
   3.4000000e+00   8.3569519e-03
   3.5000000e+00   7.9976179e-03
   3.6000000e+00   7.6638282e-03
   3.7000000e+00   7.3488779e-03
   3.8000000e+00   7.0524848e-03
   3.9000000e+00   6.7770109e-03
   4.0000000e+00   6.5230403e-03
   4.2000000e+00   6.0684149e-03
   4.4000000e+00   5.6628333e-03
   4.6000000e+00   5.2976979e-03
   4.8000000e+00   4.9738910e-03
   5.0000000e+00   4.6859145e-03
   5.2000000e+00   4.4249463e-03
   5.4000000e+00   4.1866350e-03
   5.6000000e+00   3.9715184e-03
   5.8000000e+00   3.7805723e-03
   6.0000000e+00   3.6120257e-03
   6.5000000e+00   3.2636046e-03
   7.0000000e+00   2.9568908e-03
   7.5000000e+00   2.6840367e-03
   8.0000000e+00   2.4577825e-03
   8.5000000e+00   2.2753258e-03
   9.0000000e+00   2.1226085e-03
   9.5000000e+00   1.9872623e-03
   1.0000000e+01   1.8633119e-03
   1.1000000e+01   1.6464376e-03
   1.2000000e+01   1.4731883e-03
   1.3000000e+01   1.3380730e-03
   1.4000000e+01   1.2297700e-03
   1.5000000e+01   1.1386012e-03
   1.6000000e+01   1.0594046e-03
   1.7000000e+01   9.8893036e-04
   1.8000000e+01   9.2549002e-04
   1.9000000e+01   8.6849228e-04
   2.0000000e+01   8.1748375e-04
