# Supplementary material for: Statistical shape refinement and genetic algorithm calibration of design response spectra based on strong-motion records
Source: PLoS One. 2026 Jul 1;21(7):e0348599. doi: 10.1371/journal.pone.0348599 (PMC13322555; doi:10.1371/journal.pone.0348599)
Supplement: S1 File — (ZIP) [file pone.0348599.s001.zip › Data/Dynamic Amplification Factor Spectrum/Class I Site/Magnitude【4-5】 Epicentral Distance【10-30】/baLYYU025.dat]

   1.0000000e-02   1.0000292e+00
   2.0000000e-02   1.0347557e+00
   3.0000000e-02   1.0330563e+00
   4.0000000e-02   1.2058777e+00
   5.0000000e-02   1.3969565e+00
   6.0000000e-02   1.6982648e+00
   7.0000000e-02   1.9726629e+00
   8.0000000e-02   3.1422544e+00
   9.0000000e-02   3.5261418e+00
   1.0000000e-01   3.1052483e+00
   1.1000000e-01   2.3315574e+00
   1.2000000e-01   2.2734910e+00
   1.3000000e-01   2.4553081e+00
   1.4000000e-01   2.4606238e+00
   1.5000000e-01   1.9092166e+00
   1.6000000e-01   1.7587060e+00
   1.7000000e-01   1.7097459e+00
   1.8000000e-01   1.6214640e+00
   1.9000000e-01   1.5697856e+00
   2.0000000e-01   1.5695084e+00
   2.1000000e-01   1.4161773e+00
   2.2000000e-01   1.2026595e+00
   2.3000000e-01   1.0139277e+00
   2.4000000e-01   8.3614071e-01
   2.5000000e-01   6.9176549e-01
   2.6000000e-01   6.1613329e-01
   2.7000000e-01   5.4262814e-01
   2.8000000e-01   4.6710181e-01
   2.9000000e-01   4.0334584e-01
   3.0000000e-01   3.4798937e-01
   3.2000000e-01   2.9865104e-01
   3.4000000e-01   2.8215589e-01
   3.6000000e-01   2.7976508e-01
   3.8000000e-01   2.5045965e-01
   4.0000000e-01   1.9663394e-01
   4.2000000e-01   1.7257658e-01
   4.4000000e-01   1.6869893e-01
   4.6000000e-01   1.5630359e-01
   4.8000000e-01   1.4265158e-01
   5.0000000e-01   1.3345932e-01
   5.2000000e-01   1.2670754e-01
   5.4000000e-01   1.1590029e-01
   5.6000000e-01   1.0464687e-01
   5.8000000e-01   9.6036275e-02
   6.0000000e-01   9.0767505e-02
   6.2000000e-01   8.7266914e-02
   6.4000000e-01   8.3842412e-02
   6.6000000e-01   7.9746398e-02
   6.8000000e-01   7.4964625e-02
   7.0000000e-01   7.0069179e-02
   7.2000000e-01   6.5456259e-02
   7.4000000e-01   6.1340619e-02
   7.6000000e-01   5.7817457e-02
   7.8000000e-01   5.4866571e-02
   8.0000000e-01   5.2228561e-02
   8.2000000e-01   4.9700206e-02
   8.4000000e-01   4.7096189e-02
   8.6000000e-01   4.4472716e-02
   8.8000000e-01   4.1954693e-02
   9.0000000e-01   3.9531560e-02
   9.2000000e-01   3.7231393e-02
   9.4000000e-01   3.5025300e-02
   9.6000000e-01   3.2989726e-02
   9.8000000e-01   3.1148118e-02
   1.0000000e+00   2.9471530e-02
   1.0500000e+00   2.6004695e-02
   1.1000000e+00   2.3264408e-02
   1.1500000e+00   2.0974232e-02
   1.2000000e+00   1.9027774e-02
   1.2500000e+00   1.7240330e-02
   1.3000000e+00   1.6280953e-02
   1.3500000e+00   1.5510825e-02
   1.4000000e+00   1.4771065e-02
   1.4500000e+00   1.4133459e-02
   1.5000000e+00   1.3472604e-02
   1.5500000e+00   1.2840951e-02
   1.6000000e+00   1.2233800e-02
   1.6500000e+00   1.1652270e-02
   1.7000000e+00   1.1139804e-02
   1.7500000e+00   1.0641652e-02
   1.8000000e+00   1.0146066e-02
   1.8500000e+00   9.7017753e-03
   1.9000000e+00   9.3090478e-03
   1.9500000e+00   8.9515364e-03
   2.0000000e+00   8.6317319e-03
   2.1000000e+00   8.0747300e-03
   2.2000000e+00   7.5522097e-03
   2.3000000e+00   7.1134898e-03
   2.4000000e+00   6.7174982e-03
   2.5000000e+00   6.3446361e-03
   2.6000000e+00   6.0159796e-03
   2.7000000e+00   5.7010328e-03
   2.8000000e+00   5.3952221e-03
   2.9000000e+00   5.1219358e-03
   3.0000000e+00   4.8873905e-03
   3.1000000e+00   4.6674251e-03
   3.2000000e+00   4.4566118e-03
   3.3000000e+00   4.2586170e-03
   3.4000000e+00   4.0768567e-03
   3.5000000e+00   3.9086239e-03
   3.6000000e+00   3.7503376e-03
   3.7000000e+00   3.6020140e-03
   3.8000000e+00   3.4621602e-03
   3.9000000e+00   3.3364441e-03
   4.0000000e+00   3.2635319e-03
   4.2000000e+00   3.1253505e-03
   4.4000000e+00   3.0040619e-03
   4.6000000e+00   2.8909467e-03
   4.8000000e+00   2.7800840e-03
   5.0000000e+00   2.6778486e-03
   5.2000000e+00   2.5791833e-03
   5.4000000e+00   2.4859004e-03
   5.6000000e+00   2.4056838e-03
   5.8000000e+00   2.3342441e-03
   6.0000000e+00   2.2615610e-03
   6.5000000e+00   2.0872582e-03
   7.0000000e+00   1.9642193e-03
   7.5000000e+00   1.8430952e-03
   8.0000000e+00   1.7369664e-03
   8.5000000e+00   1.6533669e-03
   9.0000000e+00   1.5729548e-03
   9.5000000e+00   1.4932257e-03
   1.0000000e+01   1.4215420e-03
   1.1000000e+01   1.3013189e-03
   1.2000000e+01   1.1960981e-03
   1.3000000e+01   1.1116429e-03
   1.4000000e+01   1.0461070e-03
   1.5000000e+01   9.8604263e-04
   1.6000000e+01   9.2465516e-04
   1.7000000e+01   8.6428797e-04
   1.8000000e+01   8.0983632e-04
   1.9000000e+01   7.6411281e-04
   2.0000000e+01   7.2706871e-04
