# Supplementary material for: Statistical shape refinement and genetic algorithm calibration of design response spectra based on strong-motion records
Source: PLoS One. 2026 Jul 1;21(7):e0348599. doi: 10.1371/journal.pone.0348599 (PMC13322555; doi:10.1371/journal.pone.0348599)
Supplement: S1 File — (ZIP) [file pone.0348599.s001.zip › Data/Dynamic Amplification Factor Spectrum/Class I Site/Magnitude【4-5】 Epicentral Distance【10-30】/baLYYU026.dat]

   1.0000000e-02   1.0000587e+00
   2.0000000e-02   1.1774420e+00
   3.0000000e-02   1.0822411e+00
   4.0000000e-02   1.5913309e+00
   5.0000000e-02   2.5412699e+00
   6.0000000e-02   2.4690645e+00
   7.0000000e-02   2.9871166e+00
   8.0000000e-02   3.3023114e+00
   9.0000000e-02   2.7523258e+00
   1.0000000e-01   1.9194890e+00
   1.1000000e-01   2.3096865e+00
   1.2000000e-01   2.8299515e+00
   1.3000000e-01   2.6602684e+00
   1.4000000e-01   2.6962630e+00
   1.5000000e-01   2.4230328e+00
   1.6000000e-01   1.8509886e+00
   1.7000000e-01   1.7942133e+00
   1.8000000e-01   1.8315468e+00
   1.9000000e-01   2.1609833e+00
   2.0000000e-01   2.1092704e+00
   2.1000000e-01   2.0125541e+00
   2.2000000e-01   1.8161870e+00
   2.3000000e-01   1.5195299e+00
   2.4000000e-01   1.2137530e+00
   2.5000000e-01   1.0301046e+00
   2.6000000e-01   9.9788810e-01
   2.7000000e-01   9.9792572e-01
   2.8000000e-01   1.0113353e+00
   2.9000000e-01   1.0088826e+00
   3.0000000e-01   9.6636981e-01
   3.2000000e-01   9.5894795e-01
   3.4000000e-01   9.2752396e-01
   3.6000000e-01   7.8424940e-01
   3.8000000e-01   6.5204961e-01
   4.0000000e-01   5.4978996e-01
   4.2000000e-01   4.4218866e-01
   4.4000000e-01   3.8189697e-01
   4.6000000e-01   3.3861671e-01
   4.8000000e-01   2.8366078e-01
   5.0000000e-01   2.3394473e-01
   5.2000000e-01   2.1369002e-01
   5.4000000e-01   2.1432106e-01
   5.6000000e-01   2.1030861e-01
   5.8000000e-01   1.9124829e-01
   6.0000000e-01   1.6318896e-01
   6.2000000e-01   1.3818884e-01
   6.4000000e-01   1.2356320e-01
   6.6000000e-01   1.1859814e-01
   6.8000000e-01   1.1867711e-01
   7.0000000e-01   1.1893261e-01
   7.2000000e-01   1.1634926e-01
   7.4000000e-01   1.1082924e-01
   7.6000000e-01   1.0403531e-01
   7.8000000e-01   9.6914887e-02
   8.0000000e-01   9.0316986e-02
   8.2000000e-01   8.4824929e-02
   8.4000000e-01   8.0305813e-02
   8.6000000e-01   7.6750097e-02
   8.8000000e-01   7.3570123e-02
   9.0000000e-01   7.0159299e-02
   9.2000000e-01   6.6596599e-02
   9.4000000e-01   6.2981408e-02
   9.6000000e-01   5.9270579e-02
   9.8000000e-01   5.5639897e-02
   1.0000000e+00   5.2210325e-02
   1.0500000e+00   4.4643036e-02
   1.1000000e+00   3.9270354e-02
   1.1500000e+00   3.4950700e-02
   1.2000000e+00   3.1594453e-02
   1.2500000e+00   2.8536347e-02
   1.3000000e+00   2.5757646e-02
   1.3500000e+00   2.3349108e-02
   1.4000000e+00   2.1024587e-02
   1.4500000e+00   1.9585910e-02
   1.5000000e+00   1.8191724e-02
   1.5500000e+00   1.6913494e-02
   1.6000000e+00   1.5667737e-02
   1.6500000e+00   1.4507703e-02
   1.7000000e+00   1.3707694e-02
   1.7500000e+00   1.3102677e-02
   1.8000000e+00   1.2589452e-02
   1.8500000e+00   1.2144281e-02
   1.9000000e+00   1.1724499e-02
   1.9500000e+00   1.1323995e-02
   2.0000000e+00   1.0941591e-02
   2.1000000e+00   1.0119810e-02
   2.2000000e+00   9.2909004e-03
   2.3000000e+00   8.5869738e-03
   2.4000000e+00   7.9999756e-03
   2.5000000e+00   7.4540906e-03
   2.6000000e+00   6.9581128e-03
   2.7000000e+00   6.4912473e-03
   2.8000000e+00   6.0721294e-03
   2.9000000e+00   5.7269648e-03
   3.0000000e+00   5.4835846e-03
   3.1000000e+00   5.2919826e-03
   3.2000000e+00   5.0955396e-03
   3.3000000e+00   4.8899447e-03
   3.4000000e+00   4.7166294e-03
   3.5000000e+00   4.5774805e-03
   3.6000000e+00   4.4544692e-03
   3.7000000e+00   4.3470359e-03
   3.8000000e+00   4.2441737e-03
   3.9000000e+00   4.1263677e-03
   4.0000000e+00   3.9985202e-03
   4.2000000e+00   3.7933783e-03
   4.4000000e+00   3.6410063e-03
   4.6000000e+00   3.4787919e-03
   4.8000000e+00   3.3126651e-03
   5.0000000e+00   3.1542743e-03
   5.2000000e+00   3.0247440e-03
   5.4000000e+00   2.9176950e-03
   5.6000000e+00   2.8104309e-03
   5.8000000e+00   2.7034278e-03
   6.0000000e+00   2.6058752e-03
   6.5000000e+00   2.3555693e-03
   7.0000000e+00   2.1315524e-03
   7.5000000e+00   2.0072799e-03
   8.0000000e+00   1.8631842e-03
   8.5000000e+00   1.7348378e-03
   9.0000000e+00   1.6426254e-03
   9.5000000e+00   1.5631286e-03
   1.0000000e+01   1.4941704e-03
   1.1000000e+01   1.4454517e-03
   1.2000000e+01   1.3054103e-03
   1.3000000e+01   1.1753991e-03
   1.4000000e+01   1.1174795e-03
   1.5000000e+01   1.0846666e-03
   1.6000000e+01   1.0347668e-03
   1.7000000e+01   9.6692095e-04
   1.8000000e+01   8.9906500e-04
   1.9000000e+01   8.4553364e-04
   2.0000000e+01   8.1039532e-04
