# Supplementary material for: Statistical shape refinement and genetic algorithm calibration of design response spectra based on strong-motion records
Source: PLoS One. 2026 Jul 1;21(7):e0348599. doi: 10.1371/journal.pone.0348599 (PMC13322555; doi:10.1371/journal.pone.0348599)
Supplement: S1 File — (ZIP) [file pone.0348599.s001.zip › Data/Dynamic Amplification Factor Spectrum/Class I Site/Magnitude【4-5】 Epicentral Distance【10-30】/baLYYU027.dat]

   1.0000000e-02   1.0000155e+00
   2.0000000e-02   1.0173132e+00
   3.0000000e-02   1.0872727e+00
   4.0000000e-02   1.5793498e+00
   5.0000000e-02   1.4740332e+00
   6.0000000e-02   1.4842919e+00
   7.0000000e-02   9.7232097e-01
   8.0000000e-02   1.3560497e+00
   9.0000000e-02   1.2949623e+00
   1.0000000e-01   1.5840010e+00
   1.1000000e-01   1.9537760e+00
   1.2000000e-01   2.2628367e+00
   1.3000000e-01   2.5862871e+00
   1.4000000e-01   2.4378025e+00
   1.5000000e-01   2.5802363e+00
   1.6000000e-01   2.4760979e+00
   1.7000000e-01   2.4162980e+00
   1.8000000e-01   2.3570556e+00
   1.9000000e-01   2.2248439e+00
   2.0000000e-01   2.0742566e+00
   2.1000000e-01   2.0196669e+00
   2.2000000e-01   2.0165177e+00
   2.3000000e-01   1.9346480e+00
   2.4000000e-01   1.7774835e+00
   2.5000000e-01   1.5643961e+00
   2.6000000e-01   1.4610791e+00
   2.7000000e-01   1.4213968e+00
   2.8000000e-01   1.3619852e+00
   2.9000000e-01   1.2894989e+00
   3.0000000e-01   1.2116837e+00
   3.2000000e-01   1.0478112e+00
   3.4000000e-01   8.7887394e-01
   3.6000000e-01   7.2718767e-01
   3.8000000e-01   5.9605589e-01
   4.0000000e-01   5.1443924e-01
   4.2000000e-01   4.6360654e-01
   4.4000000e-01   4.4019218e-01
   4.6000000e-01   4.1893835e-01
   4.8000000e-01   3.9749190e-01
   5.0000000e-01   3.7109836e-01
   5.2000000e-01   3.4467492e-01
   5.4000000e-01   3.2135308e-01
   5.6000000e-01   2.9978075e-01
   5.8000000e-01   2.7740221e-01
   6.0000000e-01   2.5563402e-01
   6.2000000e-01   2.3406937e-01
   6.4000000e-01   2.1417268e-01
   6.6000000e-01   1.9720186e-01
   6.8000000e-01   1.8297297e-01
   7.0000000e-01   1.7163446e-01
   7.2000000e-01   1.6136839e-01
   7.4000000e-01   1.5125811e-01
   7.6000000e-01   1.4252157e-01
   7.8000000e-01   1.3489997e-01
   8.0000000e-01   1.2769827e-01
   8.2000000e-01   1.2067873e-01
   8.4000000e-01   1.1434514e-01
   8.6000000e-01   1.0871183e-01
   8.8000000e-01   1.0305671e-01
   9.0000000e-01   9.7402754e-02
   9.2000000e-01   9.2150374e-02
   9.4000000e-01   8.7142194e-02
   9.6000000e-01   8.2148382e-02
   9.8000000e-01   7.7328298e-02
   1.0000000e+00   7.2893289e-02
   1.0500000e+00   6.3383130e-02
   1.1000000e+00   5.5403430e-02
   1.1500000e+00   4.8678817e-02
   1.2000000e+00   4.3465231e-02
   1.2500000e+00   3.9075742e-02
   1.3000000e+00   3.5169451e-02
   1.3500000e+00   3.1867691e-02
   1.4000000e+00   2.9307927e-02
   1.4500000e+00   2.7238370e-02
   1.5000000e+00   2.5297635e-02
   1.5500000e+00   2.3495859e-02
   1.6000000e+00   2.1962778e-02
   1.6500000e+00   2.0648650e-02
   1.7000000e+00   1.9410752e-02
   1.7500000e+00   1.8237400e-02
   1.8000000e+00   1.7146963e-02
   1.8500000e+00   1.6123396e-02
   1.9000000e+00   1.5144127e-02
   1.9500000e+00   1.4222672e-02
   2.0000000e+00   1.3409978e-02
   2.1000000e+00   1.2322212e-02
   2.2000000e+00   1.1360315e-02
   2.3000000e+00   1.0624752e-02
   2.4000000e+00   9.9404852e-03
   2.5000000e+00   9.1993118e-03
   2.6000000e+00   8.4753499e-03
   2.7000000e+00   7.8622144e-03
   2.8000000e+00   7.3735764e-03
   2.9000000e+00   6.9689513e-03
   3.0000000e+00   6.6149310e-03
   3.1000000e+00   6.3224745e-03
   3.2000000e+00   6.0802356e-03
   3.3000000e+00   5.8644532e-03
   3.4000000e+00   5.6557571e-03
   3.5000000e+00   5.4464837e-03
   3.6000000e+00   5.2391858e-03
   3.7000000e+00   5.0411882e-03
   3.8000000e+00   4.8594049e-03
   3.9000000e+00   4.6973951e-03
   4.0000000e+00   4.5547672e-03
   4.2000000e+00   4.3126040e-03
   4.4000000e+00   4.1047047e-03
   4.6000000e+00   3.8985361e-03
   4.8000000e+00   3.6878036e-03
   5.0000000e+00   3.4822960e-03
   5.2000000e+00   3.2939363e-03
   5.4000000e+00   3.1302090e-03
   5.6000000e+00   2.9925905e-03
   5.8000000e+00   2.8779361e-03
   6.0000000e+00   2.7807632e-03
   6.5000000e+00   2.5782252e-03
   7.0000000e+00   2.3908954e-03
   7.5000000e+00   2.2048370e-03
   8.0000000e+00   2.0285825e-03
   8.5000000e+00   1.8751929e-03
   9.0000000e+00   1.7465282e-03
   9.5000000e+00   1.6405918e-03
   1.0000000e+01   1.5537088e-03
   1.1000000e+01   1.4194424e-03
   1.2000000e+01   1.3145902e-03
   1.3000000e+01   1.2234504e-03
   1.4000000e+01   1.1414245e-03
   1.5000000e+01   1.0649396e-03
   1.6000000e+01   9.9302698e-04
   1.7000000e+01   9.2683747e-04
   1.8000000e+01   8.6642311e-04
   1.9000000e+01   8.1135417e-04
   2.0000000e+01   7.6148116e-04
