# Supplementary material for: Statistical shape refinement and genetic algorithm calibration of design response spectra based on strong-motion records
Source: PLoS One. 2026 Jul 1;21(7):e0348599. doi: 10.1371/journal.pone.0348599 (PMC13322555; doi:10.1371/journal.pone.0348599)
Supplement: S1 File — (ZIP) [file pone.0348599.s001.zip › Data/Dynamic Amplification Factor Spectrum/Class I Site/Magnitude【4-5】 Epicentral Distance【10-30】/baLYYU028.dat]

   1.0000000e-02   1.0000189e+00
   2.0000000e-02   1.1141403e+00
   3.0000000e-02   1.7066812e+00
   4.0000000e-02   3.0923132e+00
   5.0000000e-02   2.1466316e+00
   6.0000000e-02   3.0704200e+00
   7.0000000e-02   1.9550494e+00
   8.0000000e-02   2.0643765e+00
   9.0000000e-02   1.8092185e+00
   1.0000000e-01   1.7821644e+00
   1.1000000e-01   1.7516933e+00
   1.2000000e-01   2.6944052e+00
   1.3000000e-01   3.2678389e+00
   1.4000000e-01   2.4997902e+00
   1.5000000e-01   2.1055203e+00
   1.6000000e-01   1.9146053e+00
   1.7000000e-01   1.9522051e+00
   1.8000000e-01   1.9140961e+00
   1.9000000e-01   1.7253663e+00
   2.0000000e-01   1.7849130e+00
   2.1000000e-01   1.9036110e+00
   2.2000000e-01   1.9676950e+00
   2.3000000e-01   1.9785803e+00
   2.4000000e-01   1.9175509e+00
   2.5000000e-01   1.7531549e+00
   2.6000000e-01   1.5802950e+00
   2.7000000e-01   1.4746004e+00
   2.8000000e-01   1.3798325e+00
   2.9000000e-01   1.2315219e+00
   3.0000000e-01   1.1000313e+00
   3.2000000e-01   9.2080475e-01
   3.4000000e-01   7.1566893e-01
   3.6000000e-01   5.9108169e-01
   3.8000000e-01   5.2245445e-01
   4.0000000e-01   4.7157404e-01
   4.2000000e-01   4.2297901e-01
   4.4000000e-01   3.8312182e-01
   4.6000000e-01   3.6312023e-01
   4.8000000e-01   3.1451329e-01
   5.0000000e-01   2.7652092e-01
   5.2000000e-01   2.5400546e-01
   5.4000000e-01   2.2764417e-01
   5.6000000e-01   2.0227813e-01
   5.8000000e-01   2.0207452e-01
   6.0000000e-01   1.7324951e-01
   6.2000000e-01   1.7416798e-01
   6.4000000e-01   1.6355450e-01
   6.6000000e-01   1.4239304e-01
   6.8000000e-01   1.2194053e-01
   7.0000000e-01   1.0805509e-01
   7.2000000e-01   9.7048899e-02
   7.4000000e-01   8.4610387e-02
   7.6000000e-01   8.1269022e-02
   7.8000000e-01   7.7392225e-02
   8.0000000e-01   7.2916447e-02
   8.2000000e-01   6.7478885e-02
   8.4000000e-01   6.8507359e-02
   8.6000000e-01   6.7623982e-02
   8.8000000e-01   7.0594529e-02
   9.0000000e-01   7.4930381e-02
   9.2000000e-01   7.5122638e-02
   9.4000000e-01   7.2331929e-02
   9.6000000e-01   6.5539305e-02
   9.8000000e-01   6.5063998e-02
   1.0000000e+00   6.2453503e-02
   1.0500000e+00   4.9129947e-02
   1.1000000e+00   4.8703695e-02
   1.1500000e+00   4.7550546e-02
   1.2000000e+00   4.3023053e-02
   1.2500000e+00   3.6234774e-02
   1.3000000e+00   3.2652652e-02
   1.3500000e+00   3.0597790e-02
   1.4000000e+00   2.7854429e-02
   1.4500000e+00   2.6992560e-02
   1.5000000e+00   2.5448149e-02
   1.5500000e+00   2.3708472e-02
   1.6000000e+00   2.2647264e-02
   1.6500000e+00   2.1891544e-02
   1.7000000e+00   2.0824414e-02
   1.7500000e+00   1.9666221e-02
   1.8000000e+00   1.8891949e-02
   1.8500000e+00   1.8455333e-02
   1.9000000e+00   1.7945507e-02
   1.9500000e+00   1.7152142e-02
   2.0000000e+00   1.6251895e-02
   2.1000000e+00   1.5182573e-02
   2.2000000e+00   1.4853628e-02
   2.3000000e+00   1.3941751e-02
   2.4000000e+00   1.2699348e-02
   2.5000000e+00   1.2020673e-02
   2.6000000e+00   1.1797652e-02
   2.7000000e+00   1.1413621e-02
   2.8000000e+00   1.0622602e-02
   2.9000000e+00   9.6808852e-03
   3.0000000e+00   8.9458214e-03
   3.1000000e+00   8.5523984e-03
   3.2000000e+00   8.3881993e-03
   3.3000000e+00   8.2450076e-03
   3.4000000e+00   7.9683374e-03
   3.5000000e+00   7.5194922e-03
   3.6000000e+00   6.9570318e-03
   3.7000000e+00   6.3820716e-03
   3.8000000e+00   5.8867335e-03
   3.9000000e+00   5.5246676e-03
   4.0000000e+00   5.3049585e-03
   4.2000000e+00   5.1703137e-03
   4.4000000e+00   5.1376217e-03
   4.6000000e+00   4.9435062e-03
   4.8000000e+00   4.5403759e-03
   5.0000000e+00   4.0183676e-03
   5.2000000e+00   3.5071322e-03
   5.4000000e+00   3.1033861e-03
   5.6000000e+00   2.8462425e-03
   5.8000000e+00   2.7262646e-03
   6.0000000e+00   2.7060787e-03
   6.5000000e+00   2.8042198e-03
   7.0000000e+00   2.7604808e-03
   7.5000000e+00   2.4783609e-03
   8.0000000e+00   2.0747983e-03
   8.5000000e+00   1.7384787e-03
   9.0000000e+00   1.8469554e-03
   9.5000000e+00   1.8677821e-03
   1.0000000e+01   1.8084650e-03
   1.1000000e+01   1.5457932e-03
   1.2000000e+01   1.2410419e-03
   1.3000000e+01   1.2364525e-03
   1.4000000e+01   1.2243226e-03
   1.5000000e+01   1.1566155e-03
   1.6000000e+01   1.0512453e-03
   1.7000000e+01   9.2607286e-04
   1.8000000e+01   7.9487814e-04
   1.9000000e+01   8.2990967e-04
   2.0000000e+01   8.7244355e-04
