# Supplementary material for: Statistical shape refinement and genetic algorithm calibration of design response spectra based on strong-motion records
Source: PLoS One. 2026 Jul 1;21(7):e0348599. doi: 10.1371/journal.pone.0348599 (PMC13322555; doi:10.1371/journal.pone.0348599)
Supplement: S1 File — (ZIP) [file pone.0348599.s001.zip › Data/Dynamic Amplification Factor Spectrum/Class I Site/Magnitude【4-5】 Epicentral Distance【10-30】/baLYYU029.dat]

   1.0000000e-02   1.0000388e+00
   2.0000000e-02   1.0185578e+00
   3.0000000e-02   1.0676723e+00
   4.0000000e-02   1.2482245e+00
   5.0000000e-02   1.8850663e+00
   6.0000000e-02   2.8841041e+00
   7.0000000e-02   3.3540751e+00
   8.0000000e-02   3.1200915e+00
   9.0000000e-02   3.1568610e+00
   1.0000000e-01   3.3447085e+00
   1.1000000e-01   4.0295311e+00
   1.2000000e-01   3.3412422e+00
   1.3000000e-01   2.3457376e+00
   1.4000000e-01   1.8327151e+00
   1.5000000e-01   1.3359539e+00
   1.6000000e-01   1.0304264e+00
   1.7000000e-01   7.2476598e-01
   1.8000000e-01   5.8615946e-01
   1.9000000e-01   5.6501869e-01
   2.0000000e-01   5.4879764e-01
   2.1000000e-01   6.5130457e-01
   2.2000000e-01   6.9213137e-01
   2.3000000e-01   6.4754744e-01
   2.4000000e-01   6.1581221e-01
   2.5000000e-01   6.0374684e-01
   2.6000000e-01   6.5388541e-01
   2.7000000e-01   7.5021283e-01
   2.8000000e-01   9.0707914e-01
   2.9000000e-01   9.5603834e-01
   3.0000000e-01   8.9631192e-01
   3.2000000e-01   7.1482302e-01
   3.4000000e-01   5.1105510e-01
   3.6000000e-01   4.2784240e-01
   3.8000000e-01   3.8945432e-01
   4.0000000e-01   3.5569371e-01
   4.2000000e-01   3.2286011e-01
   4.4000000e-01   2.9198295e-01
   4.6000000e-01   2.6235371e-01
   4.8000000e-01   2.4172687e-01
   5.0000000e-01   2.1749497e-01
   5.2000000e-01   1.9712023e-01
   5.4000000e-01   1.8148971e-01
   5.6000000e-01   1.6755877e-01
   5.8000000e-01   1.5382100e-01
   6.0000000e-01   1.4080870e-01
   6.2000000e-01   1.2917994e-01
   6.4000000e-01   1.1904241e-01
   6.6000000e-01   1.1015765e-01
   6.8000000e-01   1.0240365e-01
   7.0000000e-01   9.5579925e-02
   7.2000000e-01   8.9462080e-02
   7.4000000e-01   8.3849197e-02
   7.6000000e-01   7.8586726e-02
   7.8000000e-01   7.3510956e-02
   8.0000000e-01   6.8567249e-02
   8.2000000e-01   6.3842195e-02
   8.4000000e-01   5.9459111e-02
   8.6000000e-01   5.5474650e-02
   8.8000000e-01   5.1879790e-02
   9.0000000e-01   4.8686352e-02
   9.2000000e-01   4.5878848e-02
   9.4000000e-01   4.3370172e-02
   9.6000000e-01   4.1072376e-02
   9.8000000e-01   3.8958901e-02
   1.0000000e+00   3.7018450e-02
   1.0500000e+00   3.2887866e-02
   1.1000000e+00   2.9555840e-02
   1.1500000e+00   2.6729863e-02
   1.2000000e+00   2.4275564e-02
   1.2500000e+00   2.2185536e-02
   1.3000000e+00   2.0355132e-02
   1.3500000e+00   1.8800495e-02
   1.4000000e+00   1.7443976e-02
   1.4500000e+00   1.6190579e-02
   1.5000000e+00   1.5150389e-02
   1.5500000e+00   1.4304327e-02
   1.6000000e+00   1.3622013e-02
   1.6500000e+00   1.2921060e-02
   1.7000000e+00   1.2239194e-02
   1.7500000e+00   1.1601593e-02
   1.8000000e+00   1.0986831e-02
   1.8500000e+00   1.0482731e-02
   1.9000000e+00   1.0086149e-02
   1.9500000e+00   9.6863911e-03
   2.0000000e+00   9.2837926e-03
   2.1000000e+00   8.7216660e-03
   2.2000000e+00   8.2540180e-03
   2.3000000e+00   7.8261736e-03
   2.4000000e+00   7.4163327e-03
   2.5000000e+00   6.9866762e-03
   2.6000000e+00   6.7003845e-03
   2.7000000e+00   6.4546003e-03
   2.8000000e+00   6.1459825e-03
   2.9000000e+00   5.9191321e-03
   3.0000000e+00   5.8140679e-03
   3.1000000e+00   5.6826792e-03
   3.2000000e+00   5.4397835e-03
   3.3000000e+00   5.1651675e-03
   3.4000000e+00   4.9701759e-03
   3.5000000e+00   4.8686883e-03
   3.6000000e+00   4.7878509e-03
   3.7000000e+00   4.6566114e-03
   3.8000000e+00   4.4655377e-03
   3.9000000e+00   4.2604831e-03
   4.0000000e+00   4.0986952e-03
   4.2000000e+00   3.9856320e-03
   4.4000000e+00   3.9807190e-03
   4.6000000e+00   3.8351664e-03
   4.8000000e+00   3.5539262e-03
   5.0000000e+00   3.2990324e-03
   5.2000000e+00   3.1716126e-03
   5.4000000e+00   3.1451280e-03
   5.6000000e+00   3.1309916e-03
   5.8000000e+00   3.0607804e-03
   6.0000000e+00   2.9212137e-03
   6.5000000e+00   2.5048348e-03
   7.0000000e+00   2.3819716e-03
   7.5000000e+00   2.4838026e-03
   8.0000000e+00   2.5031272e-03
   8.5000000e+00   2.3305846e-03
   9.0000000e+00   2.0551745e-03
   9.5000000e+00   1.8054087e-03
   1.0000000e+01   1.6567091e-03
   1.1000000e+01   1.6643724e-03
   1.2000000e+01   1.8298889e-03
   1.3000000e+01   1.9060139e-03
   1.4000000e+01   1.8273805e-03
   1.5000000e+01   1.6383973e-03
   1.6000000e+01   1.4082040e-03
   1.7000000e+01   1.1903422e-03
   1.8000000e+01   1.0143173e-03
   1.9000000e+01   9.6448675e-04
   2.0000000e+01   9.6352494e-04
