# Supplementary material for: Statistical shape refinement and genetic algorithm calibration of design response spectra based on strong-motion records
Source: PLoS One. 2026 Jul 1;21(7):e0348599. doi: 10.1371/journal.pone.0348599 (PMC13322555; doi:10.1371/journal.pone.0348599)
Supplement: S1 File — (ZIP) [file pone.0348599.s001.zip › Data/Dynamic Amplification Factor Spectrum/Class I Site/Magnitude【4-5】 Epicentral Distance【10-30】/baLYYU030.dat]

   1.0000000e-02   1.0000097e+00
   2.0000000e-02   1.1069346e+00
   3.0000000e-02   1.1840436e+00
   4.0000000e-02   1.5954439e+00
   5.0000000e-02   1.5825100e+00
   6.0000000e-02   2.4439819e+00
   7.0000000e-02   3.9491266e+00
   8.0000000e-02   3.2044607e+00
   9.0000000e-02   2.3707684e+00
   1.0000000e-01   2.2416937e+00
   1.1000000e-01   2.7281408e+00
   1.2000000e-01   3.8324942e+00
   1.3000000e-01   3.3753327e+00
   1.4000000e-01   2.5993425e+00
   1.5000000e-01   2.0640985e+00
   1.6000000e-01   2.0783426e+00
   1.7000000e-01   1.7394867e+00
   1.8000000e-01   1.2772017e+00
   1.9000000e-01   9.9907906e-01
   2.0000000e-01   9.4446776e-01
   2.1000000e-01   9.3077776e-01
   2.2000000e-01   9.4158411e-01
   2.3000000e-01   9.6783068e-01
   2.4000000e-01   8.9363098e-01
   2.5000000e-01   8.7035246e-01
   2.6000000e-01   8.7797743e-01
   2.7000000e-01   8.6275204e-01
   2.8000000e-01   8.1239740e-01
   2.9000000e-01   7.7976896e-01
   3.0000000e-01   7.3869771e-01
   3.2000000e-01   6.0430715e-01
   3.4000000e-01   5.7936143e-01
   3.6000000e-01   5.4398631e-01
   3.8000000e-01   4.9801243e-01
   4.0000000e-01   4.2847612e-01
   4.2000000e-01   3.7516168e-01
   4.4000000e-01   3.1721203e-01
   4.6000000e-01   2.6598167e-01
   4.8000000e-01   2.3970082e-01
   5.0000000e-01   2.2252024e-01
   5.2000000e-01   1.9508651e-01
   5.4000000e-01   1.6230313e-01
   5.6000000e-01   1.3710907e-01
   5.8000000e-01   1.2132320e-01
   6.0000000e-01   1.0826002e-01
   6.2000000e-01   9.8934850e-02
   6.4000000e-01   9.0195254e-02
   6.6000000e-01   8.0772192e-02
   6.8000000e-01   7.8281511e-02
   7.0000000e-01   7.9901449e-02
   7.2000000e-01   8.2103336e-02
   7.4000000e-01   8.1314411e-02
   7.6000000e-01   7.6129425e-02
   7.8000000e-01   6.7522185e-02
   8.0000000e-01   6.1801189e-02
   8.2000000e-01   6.1252263e-02
   8.4000000e-01   5.8683018e-02
   8.6000000e-01   5.4722883e-02
   8.8000000e-01   5.0202264e-02
   9.0000000e-01   4.5845309e-02
   9.2000000e-01   4.2133268e-02
   9.4000000e-01   3.9596935e-02
   9.6000000e-01   3.8916259e-02
   9.8000000e-01   3.7824863e-02
   1.0000000e+00   3.6218205e-02
   1.0500000e+00   3.4343107e-02
   1.1000000e+00   3.2893226e-02
   1.1500000e+00   3.0416850e-02
   1.2000000e+00   2.7362015e-02
   1.2500000e+00   2.4549638e-02
   1.3000000e+00   2.2259120e-02
   1.3500000e+00   2.0717315e-02
   1.4000000e+00   1.9750485e-02
   1.4500000e+00   1.9089315e-02
   1.5000000e+00   1.8521967e-02
   1.5500000e+00   1.7955267e-02
   1.6000000e+00   1.7342437e-02
   1.6500000e+00   1.6695365e-02
   1.7000000e+00   1.6013930e-02
   1.7500000e+00   1.5297486e-02
   1.8000000e+00   1.4538043e-02
   1.8500000e+00   1.3732509e-02
   1.9000000e+00   1.2939839e-02
   1.9500000e+00   1.2227836e-02
   2.0000000e+00   1.1598331e-02
   2.1000000e+00   1.0500480e-02
   2.2000000e+00   9.6638786e-03
   2.3000000e+00   9.0190704e-03
   2.4000000e+00   8.5004942e-03
   2.5000000e+00   8.0892588e-03
   2.6000000e+00   7.7055499e-03
   2.7000000e+00   7.3469824e-03
   2.8000000e+00   7.0351686e-03
   2.9000000e+00   6.7470160e-03
   3.0000000e+00   6.4649912e-03
   3.1000000e+00   6.2000716e-03
   3.2000000e+00   5.9569149e-03
   3.3000000e+00   5.7125300e-03
   3.4000000e+00   5.4449975e-03
   3.5000000e+00   5.1587685e-03
   3.6000000e+00   4.8793896e-03
   3.7000000e+00   4.6316213e-03
   3.8000000e+00   4.4241658e-03
   3.9000000e+00   4.2495293e-03
   4.0000000e+00   4.0932649e-03
   4.2000000e+00   3.7946484e-03
   4.4000000e+00   3.5070454e-03
   4.6000000e+00   3.2533724e-03
   4.8000000e+00   3.0349255e-03
   5.0000000e+00   2.8343138e-03
   5.2000000e+00   2.6427159e-03
   5.4000000e+00   2.4668195e-03
   5.6000000e+00   2.3176604e-03
   5.8000000e+00   2.1992135e-03
   6.0000000e+00   2.1055901e-03
   6.5000000e+00   1.9053417e-03
   7.0000000e+00   1.6747876e-03
   7.5000000e+00   1.5852222e-03
   8.0000000e+00   1.5331850e-03
   8.5000000e+00   1.4333606e-03
   9.0000000e+00   1.3079526e-03
   9.5000000e+00   1.1907040e-03
   1.0000000e+01   1.1043955e-03
   1.1000000e+01   1.0120316e-03
   1.2000000e+01   9.8322957e-04
   1.3000000e+01   9.5310589e-04
   1.4000000e+01   9.0008272e-04
   1.5000000e+01   8.2901868e-04
   1.6000000e+01   7.5231201e-04
   1.7000000e+01   6.8034765e-04
   1.8000000e+01   6.1903280e-04
   1.9000000e+01   5.7042535e-04
   2.0000000e+01   5.5278192e-04
