# Supplementary material for: Statistical shape refinement and genetic algorithm calibration of design response spectra based on strong-motion records
Source: PLoS One. 2026 Jul 1;21(7):e0348599. doi: 10.1371/journal.pone.0348599 (PMC13322555; doi:10.1371/journal.pone.0348599)
Supplement: S1 File — (ZIP) [file pone.0348599.s001.zip › Data/Dynamic Amplification Factor Spectrum/Class I Site/Magnitude【4-5】 Epicentral Distance【10-30】/baLYYU041.dat]

   1.0000000e-02   9.9998602e-01
   2.0000000e-02   1.1061063e+00
   3.0000000e-02   1.1543887e+00
   4.0000000e-02   2.2156202e+00
   5.0000000e-02   2.3736539e+00
   6.0000000e-02   2.8388231e+00
   7.0000000e-02   3.4528370e+00
   8.0000000e-02   2.9849228e+00
   9.0000000e-02   4.5661110e+00
   1.0000000e-01   3.9680497e+00
   1.1000000e-01   4.2428910e+00
   1.2000000e-01   3.6315279e+00
   1.3000000e-01   3.4132577e+00
   1.4000000e-01   2.3050919e+00
   1.5000000e-01   2.4165358e+00
   1.6000000e-01   2.0818978e+00
   1.7000000e-01   1.6103261e+00
   1.8000000e-01   1.5247890e+00
   1.9000000e-01   1.2488175e+00
   2.0000000e-01   1.2922093e+00
   2.1000000e-01   1.1069508e+00
   2.2000000e-01   9.9065205e-01
   2.3000000e-01   1.0372111e+00
   2.4000000e-01   9.3438315e-01
   2.5000000e-01   9.0551334e-01
   2.6000000e-01   9.4926002e-01
   2.7000000e-01   9.8908297e-01
   2.8000000e-01   1.0005777e+00
   2.9000000e-01   8.9341087e-01
   3.0000000e-01   7.2840916e-01
   3.2000000e-01   5.0013331e-01
   3.4000000e-01   4.4171716e-01
   3.6000000e-01   3.7031487e-01
   3.8000000e-01   3.6077237e-01
   4.0000000e-01   3.3727096e-01
   4.2000000e-01   3.5351511e-01
   4.4000000e-01   2.6602037e-01
   4.6000000e-01   2.5934463e-01
   4.8000000e-01   2.7129191e-01
   5.0000000e-01   2.7625087e-01
   5.2000000e-01   2.9041935e-01
   5.4000000e-01   3.0128062e-01
   5.6000000e-01   3.0533594e-01
   5.8000000e-01   3.1453313e-01
   6.0000000e-01   3.0494187e-01
   6.2000000e-01   3.0780691e-01
   6.4000000e-01   2.9087913e-01
   6.6000000e-01   2.5392961e-01
   6.8000000e-01   2.3476576e-01
   7.0000000e-01   2.3282583e-01
   7.2000000e-01   2.3575829e-01
   7.4000000e-01   2.5435836e-01
   7.6000000e-01   2.4570968e-01
   7.8000000e-01   2.4664002e-01
   8.0000000e-01   2.4371180e-01
   8.2000000e-01   2.3208838e-01
   8.4000000e-01   2.1556224e-01
   8.6000000e-01   1.9845379e-01
   8.8000000e-01   1.8542069e-01
   9.0000000e-01   1.7681800e-01
   9.2000000e-01   1.7186536e-01
   9.4000000e-01   1.6947952e-01
   9.6000000e-01   1.7085194e-01
   9.8000000e-01   1.7468500e-01
   1.0000000e+00   1.7666437e-01
   1.0500000e+00   2.3160209e-01
   1.1000000e+00   2.5167013e-01
   1.1500000e+00   2.3936297e-01
   1.2000000e+00   1.9027147e-01
   1.2500000e+00   1.4091958e-01
   1.3000000e+00   1.3074243e-01
   1.3500000e+00   1.2255937e-01
   1.4000000e+00   1.1926499e-01
   1.4500000e+00   1.1673246e-01
   1.5000000e+00   1.2016539e-01
   1.5500000e+00   1.1960472e-01
   1.6000000e+00   1.1547507e-01
   1.6500000e+00   1.0855973e-01
   1.7000000e+00   9.9859247e-02
   1.7500000e+00   9.0456099e-02
   1.8000000e+00   8.1687115e-02
   1.8500000e+00   8.0275604e-02
   1.9000000e+00   7.6466498e-02
   1.9500000e+00   7.0039734e-02
   2.0000000e+00   6.5239688e-02
   2.1000000e+00   5.9931901e-02
   2.2000000e+00   5.6213616e-02
   2.3000000e+00   5.0217820e-02
   2.4000000e+00   4.7278769e-02
   2.5000000e+00   4.3747167e-02
   2.6000000e+00   3.8561195e-02
   2.7000000e+00   3.2514171e-02
   2.8000000e+00   2.9444514e-02
   2.9000000e+00   2.8157712e-02
   3.0000000e+00   2.6447388e-02
   3.1000000e+00   2.4520004e-02
   3.2000000e+00   2.2736075e-02
   3.3000000e+00   2.0867564e-02
   3.4000000e+00   1.9035100e-02
   3.5000000e+00   1.7312919e-02
   3.6000000e+00   1.5734998e-02
   3.7000000e+00   1.4433368e-02
   3.8000000e+00   1.3397406e-02
   3.9000000e+00   1.2455948e-02
   4.0000000e+00   1.1607308e-02
   4.2000000e+00   1.0175999e-02
   4.4000000e+00   9.0477142e-03
   4.6000000e+00   8.1420303e-03
   4.8000000e+00   7.4013348e-03
   5.0000000e+00   6.7988571e-03
   5.2000000e+00   6.3162848e-03
   5.4000000e+00   5.9279403e-03
   5.6000000e+00   5.6024407e-03
   5.8000000e+00   5.3120961e-03
   6.0000000e+00   5.0395312e-03
   6.5000000e+00   4.4102887e-03
   7.0000000e+00   3.8883111e-03
   7.5000000e+00   3.4832946e-03
   8.0000000e+00   3.1523071e-03
   8.5000000e+00   2.8565892e-03
   9.0000000e+00   2.5838483e-03
   9.5000000e+00   2.3377713e-03
   1.0000000e+01   2.1523353e-03
   1.1000000e+01   1.8833570e-03
   1.2000000e+01   1.6927187e-03
   1.3000000e+01   1.5413278e-03
   1.4000000e+01   1.4088654e-03
   1.5000000e+01   1.2894963e-03
   1.6000000e+01   1.1832347e-03
   1.7000000e+01   1.0909303e-03
   1.8000000e+01   1.0125492e-03
   1.9000000e+01   9.4705854e-04
   2.0000000e+01   8.9281031e-04
