# Supplementary material for: Statistical shape refinement and genetic algorithm calibration of design response spectra based on strong-motion records
Source: PLoS One. 2026 Jul 1;21(7):e0348599. doi: 10.1371/journal.pone.0348599 (PMC13322555; doi:10.1371/journal.pone.0348599)
Supplement: S1 File — (ZIP) [file pone.0348599.s001.zip › Data/Dynamic Amplification Factor Spectrum/Class I Site/Magnitude【4-5】 Epicentral Distance【10-30】/baLYYU042.dat]

   1.0000000e-02   1.0000151e+00
   2.0000000e-02   1.0636204e+00
   3.0000000e-02   1.3728414e+00
   4.0000000e-02   1.5049247e+00
   5.0000000e-02   2.1082474e+00
   6.0000000e-02   2.4075419e+00
   7.0000000e-02   3.6376745e+00
   8.0000000e-02   3.1293758e+00
   9.0000000e-02   3.4356791e+00
   1.0000000e-01   2.2616999e+00
   1.1000000e-01   3.4571674e+00
   1.2000000e-01   3.6895466e+00
   1.3000000e-01   3.4899000e+00
   1.4000000e-01   3.3473926e+00
   1.5000000e-01   3.2029622e+00
   1.6000000e-01   2.6812935e+00
   1.7000000e-01   1.8207000e+00
   1.8000000e-01   1.4194433e+00
   1.9000000e-01   1.1677989e+00
   2.0000000e-01   9.2103613e-01
   2.1000000e-01   7.4019817e-01
   2.2000000e-01   6.2645651e-01
   2.3000000e-01   5.7292474e-01
   2.4000000e-01   5.2829093e-01
   2.5000000e-01   5.4161223e-01
   2.6000000e-01   5.2974745e-01
   2.7000000e-01   4.8861039e-01
   2.8000000e-01   4.5986484e-01
   2.9000000e-01   4.5164382e-01
   3.0000000e-01   4.5829121e-01
   3.2000000e-01   3.9806483e-01
   3.4000000e-01   3.4061529e-01
   3.6000000e-01   2.9141763e-01
   3.8000000e-01   2.6770990e-01
   4.0000000e-01   2.6263993e-01
   4.2000000e-01   2.4762593e-01
   4.4000000e-01   2.0507077e-01
   4.6000000e-01   1.9178127e-01
   4.8000000e-01   1.8685623e-01
   5.0000000e-01   1.9419004e-01
   5.2000000e-01   1.6556102e-01
   5.4000000e-01   1.5160728e-01
   5.6000000e-01   1.5335354e-01
   5.8000000e-01   1.4685859e-01
   6.0000000e-01   1.5673790e-01
   6.2000000e-01   1.6972003e-01
   6.4000000e-01   1.9075116e-01
   6.6000000e-01   2.2821050e-01
   6.8000000e-01   2.4810551e-01
   7.0000000e-01   2.6577283e-01
   7.2000000e-01   2.7429749e-01
   7.4000000e-01   2.7569142e-01
   7.6000000e-01   2.6876314e-01
   7.8000000e-01   2.6141462e-01
   8.0000000e-01   2.5590414e-01
   8.2000000e-01   2.4091448e-01
   8.4000000e-01   2.2025596e-01
   8.6000000e-01   2.1365822e-01
   8.8000000e-01   2.0704935e-01
   9.0000000e-01   2.0092083e-01
   9.2000000e-01   1.9607388e-01
   9.4000000e-01   1.9087476e-01
   9.6000000e-01   1.8429705e-01
   9.8000000e-01   1.7637626e-01
   1.0000000e+00   1.6865177e-01
   1.0500000e+00   1.6175219e-01
   1.1000000e+00   1.7553099e-01
   1.1500000e+00   1.9196812e-01
   1.2000000e+00   1.9457127e-01
   1.2500000e+00   1.9455131e-01
   1.3000000e+00   1.8550342e-01
   1.3500000e+00   1.8099404e-01
   1.4000000e+00   1.7105681e-01
   1.4500000e+00   1.5598119e-01
   1.5000000e+00   1.4219293e-01
   1.5500000e+00   1.3452999e-01
   1.6000000e+00   1.2781603e-01
   1.6500000e+00   1.1761003e-01
   1.7000000e+00   1.0517704e-01
   1.7500000e+00   9.3882718e-02
   1.8000000e+00   9.0840813e-02
   1.8500000e+00   8.6753743e-02
   1.9000000e+00   8.2211360e-02
   1.9500000e+00   7.7613795e-02
   2.0000000e+00   7.3160132e-02
   2.1000000e+00   6.5056003e-02
   2.2000000e+00   5.8020439e-02
   2.3000000e+00   5.1736819e-02
   2.4000000e+00   4.5850380e-02
   2.5000000e+00   4.0267164e-02
   2.6000000e+00   3.5041553e-02
   2.7000000e+00   3.0225486e-02
   2.8000000e+00   2.5885489e-02
   2.9000000e+00   2.3796431e-02
   3.0000000e+00   2.2090667e-02
   3.1000000e+00   2.0430879e-02
   3.2000000e+00   1.8875063e-02
   3.3000000e+00   1.7440890e-02
   3.4000000e+00   1.6125302e-02
   3.5000000e+00   1.5038999e-02
   3.6000000e+00   1.4032985e-02
   3.7000000e+00   1.3106179e-02
   3.8000000e+00   1.2263700e-02
   3.9000000e+00   1.1504234e-02
   4.0000000e+00   1.0822492e-02
   4.2000000e+00   9.6687487e-03
   4.4000000e+00   8.7634166e-03
   4.6000000e+00   8.0643328e-03
   4.8000000e+00   7.5121225e-03
   5.0000000e+00   7.0474180e-03
   5.2000000e+00   6.6330784e-03
   5.4000000e+00   6.2573177e-03
   5.6000000e+00   5.9216839e-03
   5.8000000e+00   5.6358756e-03
   6.0000000e+00   5.3922490e-03
   6.5000000e+00   4.8703914e-03
   7.0000000e+00   4.3840546e-03
   7.5000000e+00   3.9245174e-03
   8.0000000e+00   3.5286250e-03
   8.5000000e+00   3.2080389e-03
   9.0000000e+00   2.9461305e-03
   9.5000000e+00   2.7194206e-03
   1.0000000e+01   2.5115799e-03
   1.1000000e+01   2.1324443e-03
   1.2000000e+01   1.8118505e-03
   1.3000000e+01   1.5636249e-03
   1.4000000e+01   1.3828097e-03
   1.5000000e+01   1.2528746e-03
   1.6000000e+01   1.1562594e-03
   1.7000000e+01   1.0793781e-03
   1.8000000e+01   1.0134128e-03
   1.9000000e+01   9.5335537e-04
   2.0000000e+01   8.9672905e-04
