# Supplementary material for: Statistical shape refinement and genetic algorithm calibration of design response spectra based on strong-motion records
Source: PLoS One. 2026 Jul 1;21(7):e0348599. doi: 10.1371/journal.pone.0348599 (PMC13322555; doi:10.1371/journal.pone.0348599)
Supplement: S1 File — (ZIP) [file pone.0348599.s001.zip › Data/Dynamic Amplification Factor Spectrum/Class I Site/Magnitude【4-5】 Epicentral Distance【10-30】/baLYYU043.dat]

   1.0000000e-02   1.0001520e+00
   2.0000000e-02   1.0839175e+00
   3.0000000e-02   1.2006816e+00
   4.0000000e-02   2.0531015e+00
   5.0000000e-02   2.6882557e+00
   6.0000000e-02   3.8603165e+00
   7.0000000e-02   4.4293343e+00
   8.0000000e-02   2.6145115e+00
   9.0000000e-02   3.3859899e+00
   1.0000000e-01   2.9404180e+00
   1.1000000e-01   1.9251199e+00
   1.2000000e-01   1.9603380e+00
   1.3000000e-01   1.7630603e+00
   1.4000000e-01   1.8403609e+00
   1.5000000e-01   1.9585198e+00
   1.6000000e-01   1.9249260e+00
   1.7000000e-01   1.6944993e+00
   1.8000000e-01   1.2383902e+00
   1.9000000e-01   1.0390058e+00
   2.0000000e-01   1.0381859e+00
   2.1000000e-01   1.0167074e+00
   2.2000000e-01   9.4939106e-01
   2.3000000e-01   8.4497207e-01
   2.4000000e-01   7.5900273e-01
   2.5000000e-01   7.1135993e-01
   2.6000000e-01   6.8064849e-01
   2.7000000e-01   6.4297411e-01
   2.8000000e-01   6.2912890e-01
   2.9000000e-01   6.8712110e-01
   3.0000000e-01   7.3031180e-01
   3.2000000e-01   6.7438861e-01
   3.4000000e-01   6.5458276e-01
   3.6000000e-01   6.2871281e-01
   3.8000000e-01   5.8901653e-01
   4.0000000e-01   5.2077512e-01
   4.2000000e-01   4.4272717e-01
   4.4000000e-01   3.6739979e-01
   4.6000000e-01   3.0347296e-01
   4.8000000e-01   2.7118284e-01
   5.0000000e-01   2.4629209e-01
   5.2000000e-01   2.2574016e-01
   5.4000000e-01   2.1051178e-01
   5.6000000e-01   2.0408152e-01
   5.8000000e-01   1.9822056e-01
   6.0000000e-01   1.8827163e-01
   6.2000000e-01   1.7810349e-01
   6.4000000e-01   1.7054340e-01
   6.6000000e-01   1.6548754e-01
   6.8000000e-01   1.6093441e-01
   7.0000000e-01   1.5460047e-01
   7.2000000e-01   1.4553050e-01
   7.4000000e-01   1.3442086e-01
   7.6000000e-01   1.2258111e-01
   7.8000000e-01   1.1138487e-01
   8.0000000e-01   1.0195023e-01
   8.2000000e-01   9.4760986e-02
   8.4000000e-01   8.9707425e-02
   8.6000000e-01   8.6291970e-02
   8.8000000e-01   8.3849162e-02
   9.0000000e-01   8.1752615e-02
   9.2000000e-01   7.9526223e-02
   9.4000000e-01   7.6896389e-02
   9.6000000e-01   7.3770038e-02
   9.8000000e-01   7.0174074e-02
   1.0000000e+00   6.6241065e-02
   1.0500000e+00   5.6070704e-02
   1.1000000e+00   4.6913270e-02
   1.1500000e+00   4.0748306e-02
   1.2000000e+00   3.6930637e-02
   1.2500000e+00   3.3453125e-02
   1.3000000e+00   3.0496404e-02
   1.3500000e+00   2.8150143e-02
   1.4000000e+00   2.6277618e-02
   1.4500000e+00   2.4722654e-02
   1.5000000e+00   2.3383587e-02
   1.5500000e+00   2.2159030e-02
   1.6000000e+00   2.1081521e-02
   1.6500000e+00   2.0085919e-02
   1.7000000e+00   1.9125929e-02
   1.7500000e+00   1.8210740e-02
   1.8000000e+00   1.7313607e-02
   1.8500000e+00   1.6443256e-02
   1.9000000e+00   1.5636225e-02
   1.9500000e+00   1.4883591e-02
   2.0000000e+00   1.4163407e-02
   2.1000000e+00   1.2887701e-02
   2.2000000e+00   1.1831484e-02
   2.3000000e+00   1.0872386e-02
   2.4000000e+00   1.0072010e-02
   2.5000000e+00   9.3886595e-03
   2.6000000e+00   8.7680266e-03
   2.7000000e+00   8.2202558e-03
   2.8000000e+00   7.7201850e-03
   2.9000000e+00   7.2397437e-03
   3.0000000e+00   6.7990788e-03
   3.1000000e+00   6.4293809e-03
   3.2000000e+00   6.1223346e-03
   3.3000000e+00   5.8544540e-03
   3.4000000e+00   5.6020253e-03
   3.5000000e+00   5.3620799e-03
   3.6000000e+00   5.1387884e-03
   3.7000000e+00   4.9287773e-03
   3.8000000e+00   4.7280047e-03
   3.9000000e+00   4.5314204e-03
   4.0000000e+00   4.3357030e-03
   4.2000000e+00   3.9691996e-03
   4.4000000e+00   3.6773603e-03
   4.6000000e+00   3.4676439e-03
   4.8000000e+00   3.3047503e-03
   5.0000000e+00   3.1490871e-03
   5.2000000e+00   2.9898431e-03
   5.4000000e+00   2.8332262e-03
   5.6000000e+00   2.6875380e-03
   5.8000000e+00   2.5552289e-03
   6.0000000e+00   2.4332381e-03
   6.5000000e+00   2.1511398e-03
   7.0000000e+00   1.8985267e-03
   7.5000000e+00   1.7154975e-03
   8.0000000e+00   1.6128481e-03
   8.5000000e+00   1.5583243e-03
   9.0000000e+00   1.5118483e-03
   9.5000000e+00   1.4497049e-03
   1.0000000e+01   1.3673187e-03
   1.1000000e+01   1.1741543e-03
   1.2000000e+01   1.0045985e-03
   1.3000000e+01   8.8949434e-04
   1.4000000e+01   8.2245830e-04
   1.5000000e+01   7.8391286e-04
   1.6000000e+01   7.5654236e-04
   1.7000000e+01   7.2965385e-04
   1.8000000e+01   6.9838998e-04
   1.9000000e+01   6.6165786e-04
   2.0000000e+01   6.2031954e-04
