# Supplementary material for: Statistical shape refinement and genetic algorithm calibration of design response spectra based on strong-motion records
Source: PLoS One. 2026 Jul 1;21(7):e0348599. doi: 10.1371/journal.pone.0348599 (PMC13322555; doi:10.1371/journal.pone.0348599)
Supplement: S1 File — (ZIP) [file pone.0348599.s001.zip › Data/Dynamic Amplification Factor Spectrum/Class I Site/Magnitude【4-5】 Epicentral Distance【10-30】/baLYYU046.dat]

   1.0000000e-02   1.0000374e+00
   2.0000000e-02   1.0766389e+00
   3.0000000e-02   1.2740786e+00
   4.0000000e-02   1.5552540e+00
   5.0000000e-02   1.9283573e+00
   6.0000000e-02   2.7213093e+00
   7.0000000e-02   3.9386650e+00
   8.0000000e-02   4.5098659e+00
   9.0000000e-02   4.1982270e+00
   1.0000000e-01   3.2521966e+00
   1.1000000e-01   2.4079875e+00
   1.2000000e-01   2.2332737e+00
   1.3000000e-01   2.3847126e+00
   1.4000000e-01   2.5049095e+00
   1.5000000e-01   2.2751902e+00
   1.6000000e-01   2.3881682e+00
   1.7000000e-01   2.3167071e+00
   1.8000000e-01   1.8355649e+00
   1.9000000e-01   1.2723731e+00
   2.0000000e-01   9.5246125e-01
   2.1000000e-01   1.0320371e+00
   2.2000000e-01   1.1196002e+00
   2.3000000e-01   1.0274713e+00
   2.4000000e-01   8.4966440e-01
   2.5000000e-01   7.0851423e-01
   2.6000000e-01   5.9624304e-01
   2.7000000e-01   5.4039247e-01
   2.8000000e-01   4.9487627e-01
   2.9000000e-01   4.6829036e-01
   3.0000000e-01   4.9547745e-01
   3.2000000e-01   5.9178399e-01
   3.4000000e-01   6.0129254e-01
   3.6000000e-01   5.4494907e-01
   3.8000000e-01   4.5382635e-01
   4.0000000e-01   4.5754492e-01
   4.2000000e-01   4.3241774e-01
   4.4000000e-01   4.1820587e-01
   4.6000000e-01   3.4451810e-01
   4.8000000e-01   3.1426987e-01
   5.0000000e-01   3.2406382e-01
   5.2000000e-01   3.3447505e-01
   5.4000000e-01   3.5549041e-01
   5.6000000e-01   3.6417867e-01
   5.8000000e-01   3.8513408e-01
   6.0000000e-01   3.7672842e-01
   6.2000000e-01   3.4442155e-01
   6.4000000e-01   3.1632107e-01
   6.6000000e-01   2.8030779e-01
   6.8000000e-01   2.4311226e-01
   7.0000000e-01   2.2212029e-01
   7.2000000e-01   2.1827661e-01
   7.4000000e-01   2.0818437e-01
   7.6000000e-01   1.9138631e-01
   7.8000000e-01   1.7037820e-01
   8.0000000e-01   1.4849613e-01
   8.2000000e-01   1.2934272e-01
   8.4000000e-01   1.1473061e-01
   8.6000000e-01   1.0483430e-01
   8.8000000e-01   9.8599105e-02
   9.0000000e-01   9.4382784e-02
   9.2000000e-01   9.0638414e-02
   9.4000000e-01   8.6393468e-02
   9.6000000e-01   8.1194647e-02
   9.8000000e-01   7.5097367e-02
   1.0000000e+00   7.6381547e-02
   1.0500000e+00   7.5711468e-02
   1.1000000e+00   6.6882231e-02
   1.1500000e+00   5.6404511e-02
   1.2000000e+00   4.8938185e-02
   1.2500000e+00   4.7604357e-02
   1.3000000e+00   4.6009046e-02
   1.3500000e+00   4.3208123e-02
   1.4000000e+00   3.9221957e-02
   1.4500000e+00   3.7850885e-02
   1.5000000e+00   3.6080199e-02
   1.5500000e+00   3.3966079e-02
   1.6000000e+00   3.1688796e-02
   1.6500000e+00   2.9390256e-02
   1.7000000e+00   2.7179369e-02
   1.7500000e+00   2.5160382e-02
   1.8000000e+00   2.3425729e-02
   1.8500000e+00   2.1974204e-02
   1.9000000e+00   2.0709343e-02
   1.9500000e+00   1.9574242e-02
   2.0000000e+00   1.8583582e-02
   2.1000000e+00   1.6953837e-02
   2.2000000e+00   1.5522968e-02
   2.3000000e+00   1.4310217e-02
   2.4000000e+00   1.3211527e-02
   2.5000000e+00   1.2192024e-02
   2.6000000e+00   1.1296033e-02
   2.7000000e+00   1.0433719e-02
   2.8000000e+00   9.5965297e-03
   2.9000000e+00   8.8802442e-03
   3.0000000e+00   8.3058690e-03
   3.1000000e+00   7.7900808e-03
   3.2000000e+00   7.2882550e-03
   3.3000000e+00   6.8222519e-03
   3.4000000e+00   6.4202256e-03
   3.5000000e+00   6.0746526e-03
   3.6000000e+00   5.7551783e-03
   3.7000000e+00   5.4418244e-03
   3.8000000e+00   5.1401735e-03
   3.9000000e+00   4.8718317e-03
   4.0000000e+00   4.6554711e-03
   4.2000000e+00   4.3752052e-03
   4.4000000e+00   4.1789754e-03
   4.6000000e+00   3.9444040e-03
   4.8000000e+00   3.6750955e-03
   5.0000000e+00   3.4380711e-03
   5.2000000e+00   3.2709771e-03
   5.4000000e+00   3.1586537e-03
   5.6000000e+00   3.0616010e-03
   5.8000000e+00   2.9488271e-03
   6.0000000e+00   2.8114999e-03
   6.5000000e+00   2.4378132e-03
   7.0000000e+00   2.1738370e-03
   7.5000000e+00   2.0222416e-03
   8.0000000e+00   1.8865636e-03
   8.5000000e+00   1.7223117e-03
   9.0000000e+00   1.5466093e-03
   9.5000000e+00   1.3927502e-03
   1.0000000e+01   1.2804121e-03
   1.1000000e+01   1.1723694e-03
   1.2000000e+01   1.1349103e-03
   1.3000000e+01   1.0852734e-03
   1.4000000e+01   9.9881512e-04
   1.5000000e+01   8.8630078e-04
   1.6000000e+01   7.6729883e-04
   1.7000000e+01   7.1972527e-04
   1.8000000e+01   7.3301252e-04
   1.9000000e+01   7.3524601e-04
   2.0000000e+01   7.2556297e-04
