# Supplementary material for: Statistical shape refinement and genetic algorithm calibration of design response spectra based on strong-motion records
Source: PLoS One. 2026 Jul 1;21(7):e0348599. doi: 10.1371/journal.pone.0348599 (PMC13322555; doi:10.1371/journal.pone.0348599)
Supplement: S1 File — (ZIP) [file pone.0348599.s001.zip › Data/Dynamic Amplification Factor Spectrum/Class I Site/Magnitude【4-5】 Epicentral Distance【10-30】/baLYYU047.dat]

   1.0000000e-02   1.0000752e+00
   2.0000000e-02   1.0524596e+00
   3.0000000e-02   1.0092941e+00
   4.0000000e-02   1.3378753e+00
   5.0000000e-02   1.4032149e+00
   6.0000000e-02   2.0887527e+00
   7.0000000e-02   3.0958483e+00
   8.0000000e-02   4.1941601e+00
   9.0000000e-02   3.1051284e+00
   1.0000000e-01   1.8239830e+00
   1.1000000e-01   1.8521159e+00
   1.2000000e-01   1.8490695e+00
   1.3000000e-01   2.0687578e+00
   1.4000000e-01   2.6926484e+00
   1.5000000e-01   2.9508377e+00
   1.6000000e-01   2.5549840e+00
   1.7000000e-01   2.3963908e+00
   1.8000000e-01   2.2113889e+00
   1.9000000e-01   1.9307514e+00
   2.0000000e-01   1.6241487e+00
   2.1000000e-01   1.5081621e+00
   2.2000000e-01   1.4658378e+00
   2.3000000e-01   1.4094020e+00
   2.4000000e-01   1.3053633e+00
   2.5000000e-01   1.1928055e+00
   2.6000000e-01   1.0252927e+00
   2.7000000e-01   7.8723400e-01
   2.8000000e-01   6.8054784e-01
   2.9000000e-01   6.5102668e-01
   3.0000000e-01   6.3325407e-01
   3.2000000e-01   6.6549385e-01
   3.4000000e-01   7.1179780e-01
   3.6000000e-01   6.5337465e-01
   3.8000000e-01   7.1461658e-01
   4.0000000e-01   7.0521328e-01
   4.2000000e-01   5.9852007e-01
   4.4000000e-01   5.7044303e-01
   4.6000000e-01   5.2428949e-01
   4.8000000e-01   4.6729920e-01
   5.0000000e-01   4.3087393e-01
   5.2000000e-01   3.8162769e-01
   5.4000000e-01   3.5160947e-01
   5.6000000e-01   3.3294138e-01
   5.8000000e-01   3.2333696e-01
   6.0000000e-01   3.0743085e-01
   6.2000000e-01   2.8177848e-01
   6.4000000e-01   2.5646348e-01
   6.6000000e-01   2.3942612e-01
   6.8000000e-01   2.2947849e-01
   7.0000000e-01   2.2049889e-01
   7.2000000e-01   2.1532707e-01
   7.4000000e-01   2.0470841e-01
   7.6000000e-01   1.8973133e-01
   7.8000000e-01   1.7364645e-01
   8.0000000e-01   1.5921920e-01
   8.2000000e-01   1.5166418e-01
   8.4000000e-01   1.4664271e-01
   8.6000000e-01   1.4355990e-01
   8.8000000e-01   1.4123206e-01
   9.0000000e-01   1.3850510e-01
   9.2000000e-01   1.3466084e-01
   9.4000000e-01   1.2943031e-01
   9.6000000e-01   1.2391758e-01
   9.8000000e-01   1.1865101e-01
   1.0000000e+00   1.1214780e-01
   1.0500000e+00   9.5638553e-02
   1.1000000e+00   8.3395294e-02
   1.1500000e+00   7.4771324e-02
   1.2000000e+00   6.7720969e-02
   1.2500000e+00   6.3010682e-02
   1.3000000e+00   5.7713880e-02
   1.3500000e+00   5.2034132e-02
   1.4000000e+00   4.6971235e-02
   1.4500000e+00   4.2322008e-02
   1.5000000e+00   3.8161758e-02
   1.5500000e+00   3.4565718e-02
   1.6000000e+00   3.1599573e-02
   1.6500000e+00   2.9181544e-02
   1.7000000e+00   2.7196059e-02
   1.7500000e+00   2.5478726e-02
   1.8000000e+00   2.3876698e-02
   1.8500000e+00   2.2371685e-02
   1.9000000e+00   2.0974839e-02
   1.9500000e+00   2.0208918e-02
   2.0000000e+00   1.9644990e-02
   2.1000000e+00   1.8628861e-02
   2.2000000e+00   1.7646004e-02
   2.3000000e+00   1.6607845e-02
   2.4000000e+00   1.5514728e-02
   2.5000000e+00   1.4499599e-02
   2.6000000e+00   1.3591766e-02
   2.7000000e+00   1.2736413e-02
   2.8000000e+00   1.1910140e-02
   2.9000000e+00   1.1137253e-02
   3.0000000e+00   1.0445795e-02
   3.1000000e+00   9.8353072e-03
   3.2000000e+00   9.2841671e-03
   3.3000000e+00   8.7760591e-03
   3.4000000e+00   8.3129231e-03
   3.5000000e+00   7.9063044e-03
   3.6000000e+00   7.5620058e-03
   3.7000000e+00   7.2730993e-03
   3.8000000e+00   7.0238248e-03
   3.9000000e+00   6.7979248e-03
   4.0000000e+00   6.5846054e-03
   4.2000000e+00   6.1828375e-03
   4.4000000e+00   5.8153812e-03
   4.6000000e+00   5.4707281e-03
   4.8000000e+00   5.1264153e-03
   5.0000000e+00   4.7781384e-03
   5.2000000e+00   4.4452536e-03
   5.4000000e+00   4.1526508e-03
   5.6000000e+00   3.9127494e-03
   5.8000000e+00   3.7205347e-03
   6.0000000e+00   3.5595258e-03
   6.5000000e+00   3.1833664e-03
   7.0000000e+00   2.7692434e-03
   7.5000000e+00   2.3741800e-03
   8.0000000e+00   2.0661728e-03
   8.5000000e+00   1.8491096e-03
   9.0000000e+00   1.6893126e-03
   9.5000000e+00   1.5530126e-03
   1.0000000e+01   1.4217707e-03
   1.1000000e+01   1.2300786e-03
   1.2000000e+01   1.2028001e-03
   1.3000000e+01   1.1636319e-03
   1.4000000e+01   1.1026153e-03
   1.5000000e+01   1.0282737e-03
   1.6000000e+01   9.5240976e-04
   1.7000000e+01   8.8350213e-04
   1.8000000e+01   8.2567996e-04
   1.9000000e+01   7.7979948e-04
   2.0000000e+01   7.4482216e-04
