# Supplementary material for: Statistical shape refinement and genetic algorithm calibration of design response spectra based on strong-motion records
Source: PLoS One. 2026 Jul 1;21(7):e0348599. doi: 10.1371/journal.pone.0348599 (PMC13322555; doi:10.1371/journal.pone.0348599)
Supplement: S1 File — (ZIP) [file pone.0348599.s001.zip › Data/Dynamic Amplification Factor Spectrum/Class I Site/Magnitude【4-5】 Epicentral Distance【10-30】/baLYYU048.dat]

   1.0000000e-02   1.0000409e+00
   2.0000000e-02   1.0646903e+00
   3.0000000e-02   1.1249806e+00
   4.0000000e-02   1.2355365e+00
   5.0000000e-02   1.3518328e+00
   6.0000000e-02   1.9128257e+00
   7.0000000e-02   3.6076624e+00
   8.0000000e-02   3.6445259e+00
   9.0000000e-02   4.6262363e+00
   1.0000000e-01   4.3262999e+00
   1.1000000e-01   3.8004515e+00
   1.2000000e-01   3.4359775e+00
   1.3000000e-01   2.7973275e+00
   1.4000000e-01   2.2681500e+00
   1.5000000e-01   1.9135375e+00
   1.6000000e-01   1.6104992e+00
   1.7000000e-01   1.2449719e+00
   1.8000000e-01   1.2727648e+00
   1.9000000e-01   1.2878679e+00
   2.0000000e-01   1.2595857e+00
   2.1000000e-01   1.1021014e+00
   2.2000000e-01   1.0050393e+00
   2.3000000e-01   9.7184530e-01
   2.4000000e-01   9.4197894e-01
   2.5000000e-01   9.9360758e-01
   2.6000000e-01   1.0067813e+00
   2.7000000e-01   9.5379446e-01
   2.8000000e-01   8.4520444e-01
   2.9000000e-01   7.2252928e-01
   3.0000000e-01   6.9277559e-01
   3.2000000e-01   5.7701335e-01
   3.4000000e-01   5.0009047e-01
   3.6000000e-01   4.1062208e-01
   3.8000000e-01   3.3888494e-01
   4.0000000e-01   2.7389837e-01
   4.2000000e-01   2.2773346e-01
   4.4000000e-01   2.1741646e-01
   4.6000000e-01   2.0332785e-01
   4.8000000e-01   1.9145766e-01
   5.0000000e-01   1.8243016e-01
   5.2000000e-01   1.7166402e-01
   5.4000000e-01   1.5804338e-01
   5.6000000e-01   1.4452409e-01
   5.8000000e-01   1.3363794e-01
   6.0000000e-01   1.2538202e-01
   6.2000000e-01   1.1835537e-01
   6.4000000e-01   1.1140511e-01
   6.6000000e-01   1.0428607e-01
   6.8000000e-01   9.7284044e-02
   7.0000000e-01   9.0777219e-02
   7.2000000e-01   8.4916118e-02
   7.4000000e-01   7.9622710e-02
   7.6000000e-01   7.4715980e-02
   7.8000000e-01   7.0035304e-02
   8.0000000e-01   6.5518506e-02
   8.2000000e-01   6.1166067e-02
   8.4000000e-01   5.7038191e-02
   8.6000000e-01   5.3215146e-02
   8.8000000e-01   4.9744637e-02
   9.0000000e-01   4.6648080e-02
   9.2000000e-01   4.3904678e-02
   9.4000000e-01   4.1461837e-02
   9.6000000e-01   3.9268349e-02
   9.8000000e-01   3.7275007e-02
   1.0000000e+00   3.5437167e-02
   1.0500000e+00   3.2655641e-02
   1.1000000e+00   3.0724957e-02
   1.1500000e+00   2.8651045e-02
   1.2000000e+00   2.6491203e-02
   1.2500000e+00   2.4429509e-02
   1.3000000e+00   2.2581320e-02
   1.3500000e+00   2.0952729e-02
   1.4000000e+00   1.9541436e-02
   1.4500000e+00   1.8313970e-02
   1.5000000e+00   1.7240721e-02
   1.5500000e+00   1.6275188e-02
   1.6000000e+00   1.5382714e-02
   1.6500000e+00   1.4546489e-02
   1.7000000e+00   1.3764253e-02
   1.7500000e+00   1.3029934e-02
   1.8000000e+00   1.2333556e-02
   1.8500000e+00   1.1669632e-02
   1.9000000e+00   1.1040925e-02
   1.9500000e+00   1.0562437e-02
   2.0000000e+00   1.0144979e-02
   2.1000000e+00   9.3830192e-03
   2.2000000e+00   8.6880710e-03
   2.3000000e+00   8.0644705e-03
   2.4000000e+00   7.5090162e-03
   2.5000000e+00   7.0263063e-03
   2.6000000e+00   6.5943269e-03
   2.7000000e+00   6.1970797e-03
   2.8000000e+00   5.8386159e-03
   2.9000000e+00   5.5157448e-03
   3.0000000e+00   5.2263881e-03
   3.1000000e+00   4.9761189e-03
   3.2000000e+00   4.7494785e-03
   3.3000000e+00   4.5355476e-03
   3.4000000e+00   4.3327757e-03
   3.5000000e+00   4.1471557e-03
   3.6000000e+00   3.9817508e-03
   3.7000000e+00   3.8321656e-03
   3.8000000e+00   3.6908919e-03
   3.9000000e+00   3.5534825e-03
   4.0000000e+00   3.4205555e-03
   4.2000000e+00   3.1807764e-03
   4.4000000e+00   2.9801942e-03
   4.6000000e+00   2.7998420e-03
   4.8000000e+00   2.6273499e-03
   5.0000000e+00   2.4686129e-03
   5.2000000e+00   2.3310308e-03
   5.4000000e+00   2.2121771e-03
   5.6000000e+00   2.1034816e-03
   5.8000000e+00   2.0229722e-03
   6.0000000e+00   1.9443157e-03
   6.5000000e+00   1.7624678e-03
   7.0000000e+00   1.6300778e-03
   7.5000000e+00   1.5257119e-03
   8.0000000e+00   1.4212979e-03
   8.5000000e+00   1.3179478e-03
   9.0000000e+00   1.2284650e-03
   9.5000000e+00   1.1587636e-03
   1.0000000e+01   1.1053973e-03
   1.1000000e+01   1.0189465e-03
   1.2000000e+01   9.3098648e-04
   1.3000000e+01   8.4026382e-04
   1.4000000e+01   7.7811696e-04
   1.5000000e+01   7.3853000e-04
   1.6000000e+01   6.9594288e-04
   1.7000000e+01   6.5169618e-04
   1.8000000e+01   6.0810535e-04
   1.9000000e+01   5.6754928e-04
   2.0000000e+01   5.3581829e-04
