# Supplementary material for: Statistical shape refinement and genetic algorithm calibration of design response spectra based on strong-motion records
Source: PLoS One. 2026 Jul 1;21(7):e0348599. doi: 10.1371/journal.pone.0348599 (PMC13322555; doi:10.1371/journal.pone.0348599)
Supplement: S1 File — (ZIP) [file pone.0348599.s001.zip › Data/Dynamic Amplification Factor Spectrum/Class I Site/Magnitude【4-5】 Epicentral Distance【10-30】/baLYYU049.dat]

   1.0000000e-02   1.0000633e+00
   2.0000000e-02   1.0879246e+00
   3.0000000e-02   1.2269508e+00
   4.0000000e-02   1.9887576e+00
   5.0000000e-02   2.1785704e+00
   6.0000000e-02   3.1723169e+00
   7.0000000e-02   4.3466757e+00
   8.0000000e-02   3.0886925e+00
   9.0000000e-02   3.2852540e+00
   1.0000000e-01   2.5320613e+00
   1.1000000e-01   2.4504625e+00
   1.2000000e-01   2.9115638e+00
   1.3000000e-01   2.6321355e+00
   1.4000000e-01   2.0913713e+00
   1.5000000e-01   1.8974271e+00
   1.6000000e-01   1.7966556e+00
   1.7000000e-01   1.5149720e+00
   1.8000000e-01   1.6321667e+00
   1.9000000e-01   1.6257080e+00
   2.0000000e-01   1.4781806e+00
   2.1000000e-01   1.3617607e+00
   2.2000000e-01   1.2305589e+00
   2.3000000e-01   1.0897854e+00
   2.4000000e-01   1.1766271e+00
   2.5000000e-01   1.2912117e+00
   2.6000000e-01   1.3036149e+00
   2.7000000e-01   1.2626282e+00
   2.8000000e-01   1.2448044e+00
   2.9000000e-01   1.1577926e+00
   3.0000000e-01   1.0762433e+00
   3.2000000e-01   7.9151761e-01
   3.4000000e-01   5.9307763e-01
   3.6000000e-01   4.9696445e-01
   3.8000000e-01   4.1007166e-01
   4.0000000e-01   3.3076019e-01
   4.2000000e-01   2.7347722e-01
   4.4000000e-01   2.3308211e-01
   4.6000000e-01   1.9972886e-01
   4.8000000e-01   1.8628360e-01
   5.0000000e-01   1.7095973e-01
   5.2000000e-01   1.4806135e-01
   5.4000000e-01   1.3254814e-01
   5.6000000e-01   1.2020058e-01
   5.8000000e-01   1.1211030e-01
   6.0000000e-01   1.1221485e-01
   6.2000000e-01   1.1170113e-01
   6.4000000e-01   1.0675033e-01
   6.6000000e-01   1.0466986e-01
   6.8000000e-01   1.0387066e-01
   7.0000000e-01   9.7824386e-02
   7.2000000e-01   9.0109750e-02
   7.4000000e-01   8.2829330e-02
   7.6000000e-01   7.6637081e-02
   7.8000000e-01   7.1254825e-02
   8.0000000e-01   6.6255972e-02
   8.2000000e-01   6.1434078e-02
   8.4000000e-01   5.6788633e-02
   8.6000000e-01   5.2522056e-02
   8.8000000e-01   4.8813321e-02
   9.0000000e-01   4.5650589e-02
   9.2000000e-01   4.2870158e-02
   9.4000000e-01   4.0243949e-02
   9.6000000e-01   3.7597778e-02
   9.8000000e-01   3.4821638e-02
   1.0000000e+00   3.3837349e-02
   1.0500000e+00   3.3162582e-02
   1.1000000e+00   3.0851318e-02
   1.1500000e+00   2.7075199e-02
   1.2000000e+00   2.3632132e-02
   1.2500000e+00   2.2462659e-02
   1.3000000e+00   2.0934711e-02
   1.3500000e+00   1.9305017e-02
   1.4000000e+00   1.7741628e-02
   1.4500000e+00   1.6320611e-02
   1.5000000e+00   1.5139598e-02
   1.5500000e+00   1.4212483e-02
   1.6000000e+00   1.3479188e-02
   1.6500000e+00   1.2891974e-02
   1.7000000e+00   1.2417345e-02
   1.7500000e+00   1.2002086e-02
   1.8000000e+00   1.1627583e-02
   1.8500000e+00   1.1270532e-02
   1.9000000e+00   1.0931899e-02
   1.9500000e+00   1.0605914e-02
   2.0000000e+00   1.0283795e-02
   2.1000000e+00   9.6363133e-03
   2.2000000e+00   9.0297792e-03
   2.3000000e+00   8.4233823e-03
   2.4000000e+00   7.8596553e-03
   2.5000000e+00   7.3062052e-03
   2.6000000e+00   6.8247150e-03
   2.7000000e+00   6.4336285e-03
   2.8000000e+00   6.0709197e-03
   2.9000000e+00   5.7499328e-03
   3.0000000e+00   5.4857777e-03
   3.1000000e+00   5.2398121e-03
   3.2000000e+00   4.9941722e-03
   3.3000000e+00   4.7731438e-03
   3.4000000e+00   4.5909799e-03
   3.5000000e+00   4.4297385e-03
   3.6000000e+00   4.2671868e-03
   3.7000000e+00   4.1025885e-03
   3.8000000e+00   3.9517561e-03
   3.9000000e+00   3.8268776e-03
   4.0000000e+00   3.7251115e-03
   4.2000000e+00   3.5360053e-03
   4.4000000e+00   3.3182872e-03
   4.6000000e+00   3.1118193e-03
   4.8000000e+00   2.9563318e-03
   5.0000000e+00   2.8299421e-03
   5.2000000e+00   2.6962939e-03
   5.4000000e+00   2.5498134e-03
   5.6000000e+00   2.4105940e-03
   5.8000000e+00   2.2976103e-03
   6.0000000e+00   2.2132435e-03
   6.5000000e+00   2.0436808e-03
   7.0000000e+00   1.8784977e-03
   7.5000000e+00   1.6891745e-03
   8.0000000e+00   1.5507498e-03
   8.5000000e+00   1.4842888e-03
   9.0000000e+00   1.4445521e-03
   9.5000000e+00   1.3894171e-03
   1.0000000e+01   1.3086153e-03
   1.1000000e+01   1.1232976e-03
   1.2000000e+01   1.0001254e-03
   1.3000000e+01   9.5436905e-04
   1.4000000e+01   9.4310581e-04
   1.5000000e+01   9.2265912e-04
   1.6000000e+01   8.8223223e-04
   1.7000000e+01   8.2338163e-04
   1.8000000e+01   7.5475677e-04
   1.9000000e+01   6.8545098e-04
   2.0000000e+01   6.2201533e-04
