# Supplementary material for: Statistical shape refinement and genetic algorithm calibration of design response spectra based on strong-motion records
Source: PLoS One. 2026 Jul 1;21(7):e0348599. doi: 10.1371/journal.pone.0348599 (PMC13322555; doi:10.1371/journal.pone.0348599)
Supplement: S1 File — (ZIP) [file pone.0348599.s001.zip › Data/Dynamic Amplification Factor Spectrum/Class I Site/Magnitude【4-5】 Epicentral Distance【10-30】/baLYYU050.dat]

   1.0000000e-02   1.0000286e+00
   2.0000000e-02   1.0558140e+00
   3.0000000e-02   1.1482106e+00
   4.0000000e-02   1.2718741e+00
   5.0000000e-02   1.9345402e+00
   6.0000000e-02   1.9255639e+00
   7.0000000e-02   2.9703768e+00
   8.0000000e-02   3.2308633e+00
   9.0000000e-02   2.5789985e+00
   1.0000000e-01   3.0397680e+00
   1.1000000e-01   3.3832448e+00
   1.2000000e-01   3.0880697e+00
   1.3000000e-01   2.4096874e+00
   1.4000000e-01   1.7131009e+00
   1.5000000e-01   1.2794760e+00
   1.6000000e-01   1.2204789e+00
   1.7000000e-01   1.1221640e+00
   1.8000000e-01   1.0850681e+00
   1.9000000e-01   9.5056112e-01
   2.0000000e-01   8.3321378e-01
   2.1000000e-01   8.2023879e-01
   2.2000000e-01   8.4631891e-01
   2.3000000e-01   8.8440874e-01
   2.4000000e-01   9.0878366e-01
   2.5000000e-01   8.9390854e-01
   2.6000000e-01   8.3647584e-01
   2.7000000e-01   7.8762590e-01
   2.8000000e-01   7.7591464e-01
   2.9000000e-01   7.4025290e-01
   3.0000000e-01   6.9022118e-01
   3.2000000e-01   5.5649470e-01
   3.4000000e-01   4.7686036e-01
   3.6000000e-01   4.2800906e-01
   3.8000000e-01   3.4456985e-01
   4.0000000e-01   2.9176022e-01
   4.2000000e-01   2.4225834e-01
   4.4000000e-01   2.0634309e-01
   4.6000000e-01   1.8517914e-01
   4.8000000e-01   1.5958362e-01
   5.0000000e-01   1.3359605e-01
   5.2000000e-01   1.1635732e-01
   5.4000000e-01   1.0486851e-01
   5.6000000e-01   9.2746894e-02
   5.8000000e-01   7.9260230e-02
   6.0000000e-01   7.0882383e-02
   6.2000000e-01   6.3136052e-02
   6.4000000e-01   5.6745899e-02
   6.6000000e-01   5.2682867e-02
   6.8000000e-01   4.9457408e-02
   7.0000000e-01   4.6831395e-02
   7.2000000e-01   4.4466439e-02
   7.4000000e-01   4.2230612e-02
   7.6000000e-01   4.0073369e-02
   7.8000000e-01   3.8035234e-02
   8.0000000e-01   3.6132766e-02
   8.2000000e-01   3.4324799e-02
   8.4000000e-01   3.2584876e-02
   8.6000000e-01   3.0918213e-02
   8.8000000e-01   2.9319268e-02
   9.0000000e-01   2.7789431e-02
   9.2000000e-01   2.6358215e-02
   9.4000000e-01   2.5246005e-02
   9.6000000e-01   2.4250027e-02
   9.8000000e-01   2.3300347e-02
   1.0000000e+00   2.2407351e-02
   1.0500000e+00   2.0419522e-02
   1.1000000e+00   1.8743081e-02
   1.1500000e+00   1.7285445e-02
   1.2000000e+00   1.6010650e-02
   1.2500000e+00   1.4860832e-02
   1.3000000e+00   1.3805753e-02
   1.3500000e+00   1.2889987e-02
   1.4000000e+00   1.2219097e-02
   1.4500000e+00   1.1599235e-02
   1.5000000e+00   1.1037910e-02
   1.5500000e+00   1.0553529e-02
   1.6000000e+00   1.0129173e-02
   1.6500000e+00   9.7458655e-03
   1.7000000e+00   9.4178703e-03
   1.7500000e+00   9.1236685e-03
   1.8000000e+00   8.8770785e-03
   1.8500000e+00   8.6672642e-03
   1.9000000e+00   8.4913086e-03
   1.9500000e+00   8.3431110e-03
   2.0000000e+00   8.1715344e-03
   2.1000000e+00   7.7886566e-03
   2.2000000e+00   7.4669114e-03
   2.3000000e+00   7.1642189e-03
   2.4000000e+00   6.8285138e-03
   2.5000000e+00   6.4269360e-03
   2.6000000e+00   6.0920356e-03
   2.7000000e+00   5.7553887e-03
   2.8000000e+00   5.4309862e-03
   2.9000000e+00   5.1778081e-03
   3.0000000e+00   4.9256029e-03
   3.1000000e+00   4.6561668e-03
   3.2000000e+00   4.4501708e-03
   3.3000000e+00   4.3146660e-03
   3.4000000e+00   4.1759386e-03
   3.5000000e+00   3.9973552e-03
   3.6000000e+00   3.8167778e-03
   3.7000000e+00   3.6817798e-03
   3.8000000e+00   3.5923566e-03
   3.9000000e+00   3.5095125e-03
   4.0000000e+00   3.3990426e-03
   4.2000000e+00   3.1175205e-03
   4.4000000e+00   2.9284618e-03
   4.6000000e+00   2.8570980e-03
   4.8000000e+00   2.7522254e-03
   5.0000000e+00   2.5600162e-03
   5.2000000e+00   2.3622319e-03
   5.4000000e+00   2.2381166e-03
   5.6000000e+00   2.1853156e-03
   5.8000000e+00   2.1489288e-03
   6.0000000e+00   2.0822006e-03
   6.5000000e+00   1.7998265e-03
   7.0000000e+00   1.6534549e-03
   7.5000000e+00   1.6637123e-03
   8.0000000e+00   1.6004052e-03
   8.5000000e+00   1.4078920e-03
   9.0000000e+00   1.3440439e-03
   9.5000000e+00   1.3364263e-03
   1.0000000e+01   1.2438588e-03
   1.1000000e+01   1.0812593e-03
   1.2000000e+01   1.0685390e-03
   1.3000000e+01   9.1641445e-04
   1.4000000e+01   9.2747990e-04
   1.5000000e+01   9.7390170e-04
   1.6000000e+01   9.5827024e-04
   1.7000000e+01   8.8913131e-04
   1.8000000e+01   7.8964651e-04
   1.9000000e+01   6.8242254e-04
   2.0000000e+01   5.8362332e-04
