# Supplementary material for: Statistical shape refinement and genetic algorithm calibration of design response spectra based on strong-motion records
Source: PLoS One. 2026 Jul 1;21(7):e0348599. doi: 10.1371/journal.pone.0348599 (PMC13322555; doi:10.1371/journal.pone.0348599)
Supplement: S1 File — (ZIP) [file pone.0348599.s001.zip › Data/Dynamic Amplification Factor Spectrum/Class I Site/Magnitude【4-5】 Epicentral Distance【10-30】/baLYYU051.dat]

   1.0000000e-02   1.0000663e+00
   2.0000000e-02   1.1133584e+00
   3.0000000e-02   1.3164886e+00
   4.0000000e-02   1.8914007e+00
   5.0000000e-02   2.9898173e+00
   6.0000000e-02   2.8364943e+00
   7.0000000e-02   3.0508578e+00
   8.0000000e-02   2.3255481e+00
   9.0000000e-02   2.1505548e+00
   1.0000000e-01   2.1521958e+00
   1.1000000e-01   2.0709681e+00
   1.2000000e-01   1.9459376e+00
   1.3000000e-01   1.8379733e+00
   1.4000000e-01   1.8398208e+00
   1.5000000e-01   1.7606122e+00
   1.6000000e-01   1.5158722e+00
   1.7000000e-01   1.3517606e+00
   1.8000000e-01   1.2742013e+00
   1.9000000e-01   1.1810463e+00
   2.0000000e-01   1.0948678e+00
   2.1000000e-01   9.9365881e-01
   2.2000000e-01   9.0770645e-01
   2.3000000e-01   8.1150731e-01
   2.4000000e-01   7.9159701e-01
   2.5000000e-01   7.2498490e-01
   2.6000000e-01   6.4089132e-01
   2.7000000e-01   7.0211623e-01
   2.8000000e-01   7.3526007e-01
   2.9000000e-01   6.9659058e-01
   3.0000000e-01   6.1736725e-01
   3.2000000e-01   4.5609404e-01
   3.4000000e-01   4.1081586e-01
   3.6000000e-01   4.0848864e-01
   3.8000000e-01   3.7133499e-01
   4.0000000e-01   3.0143973e-01
   4.2000000e-01   2.3955454e-01
   4.4000000e-01   1.8047901e-01
   4.6000000e-01   1.3924315e-01
   4.8000000e-01   1.1854961e-01
   5.0000000e-01   1.0955791e-01
   5.2000000e-01   1.0050080e-01
   5.4000000e-01   9.1512438e-02
   5.6000000e-01   8.7005124e-02
   5.8000000e-01   8.5276228e-02
   6.0000000e-01   8.1499373e-02
   6.2000000e-01   7.4676071e-02
   6.4000000e-01   6.7617787e-02
   6.6000000e-01   6.2767271e-02
   6.8000000e-01   6.0078440e-02
   7.0000000e-01   5.8056873e-02
   7.2000000e-01   5.5646537e-02
   7.4000000e-01   5.2702896e-02
   7.6000000e-01   4.9644899e-02
   7.8000000e-01   4.6993010e-02
   8.0000000e-01   4.4913178e-02
   8.2000000e-01   4.3285732e-02
   8.4000000e-01   4.1874771e-02
   8.6000000e-01   4.0421252e-02
   8.8000000e-01   3.8812889e-02
   9.0000000e-01   3.7069118e-02
   9.2000000e-01   3.5268970e-02
   9.4000000e-01   3.3541543e-02
   9.6000000e-01   3.1968532e-02
   9.8000000e-01   3.0594235e-02
   1.0000000e+00   2.9451403e-02
   1.0500000e+00   2.7363490e-02
   1.1000000e+00   2.5753857e-02
   1.1500000e+00   2.3994860e-02
   1.2000000e+00   2.2118954e-02
   1.2500000e+00   2.0443164e-02
   1.3000000e+00   1.8986430e-02
   1.3500000e+00   1.7768351e-02
   1.4000000e+00   1.6746964e-02
   1.4500000e+00   1.5911112e-02
   1.5000000e+00   1.5201433e-02
   1.5500000e+00   1.4552485e-02
   1.6000000e+00   1.3913451e-02
   1.6500000e+00   1.3263689e-02
   1.7000000e+00   1.2610302e-02
   1.7500000e+00   1.1981911e-02
   1.8000000e+00   1.1387570e-02
   1.8500000e+00   1.0870374e-02
   1.9000000e+00   1.0380217e-02
   1.9500000e+00   9.9074203e-03
   2.0000000e+00   9.4971064e-03
   2.1000000e+00   8.7360625e-03
   2.2000000e+00   8.1565378e-03
   2.3000000e+00   7.6701830e-03
   2.4000000e+00   7.2551728e-03
   2.5000000e+00   6.9175810e-03
   2.6000000e+00   6.4996795e-03
   2.7000000e+00   6.1501889e-03
   2.8000000e+00   5.8393414e-03
   2.9000000e+00   5.5146256e-03
   3.0000000e+00   5.2661057e-03
   3.1000000e+00   5.0753017e-03
   3.2000000e+00   4.8573970e-03
   3.3000000e+00   4.6316133e-03
   3.4000000e+00   4.4647828e-03
   3.5000000e+00   4.3470724e-03
   3.6000000e+00   4.2092668e-03
   3.7000000e+00   4.0185179e-03
   3.8000000e+00   3.8123582e-03
   3.9000000e+00   3.6508009e-03
   4.0000000e+00   3.5575648e-03
   4.2000000e+00   3.4469184e-03
   4.4000000e+00   3.2048348e-03
   4.6000000e+00   2.9137010e-03
   4.8000000e+00   2.7914238e-03
   5.0000000e+00   2.8203622e-03
   5.2000000e+00   2.8254397e-03
   5.4000000e+00   2.7065667e-03
   5.6000000e+00   2.5056044e-03
   5.8000000e+00   2.3223156e-03
   6.0000000e+00   2.2212940e-03
   6.5000000e+00   2.1932267e-03
   7.0000000e+00   1.9939825e-03
   7.5000000e+00   1.6439077e-03
   8.0000000e+00   1.4736046e-03
   8.5000000e+00   1.5181619e-03
   9.0000000e+00   1.6004298e-03
   9.5000000e+00   1.5813003e-03
   1.0000000e+01   1.4427144e-03
   1.1000000e+01   1.0545626e-03
   1.2000000e+01   8.6337329e-04
   1.3000000e+01   9.1564382e-04
   1.4000000e+01   1.0542412e-03
   1.5000000e+01   1.1492151e-03
   1.6000000e+01   1.1540399e-03
   1.7000000e+01   1.0800136e-03
   1.8000000e+01   9.5995964e-04
   1.9000000e+01   8.2612096e-04
   2.0000000e+01   7.5751575e-04
