# Supplementary material for: Statistical shape refinement and genetic algorithm calibration of design response spectra based on strong-motion records
Source: PLoS One. 2026 Jul 1;21(7):e0348599. doi: 10.1371/journal.pone.0348599 (PMC13322555; doi:10.1371/journal.pone.0348599)
Supplement: S1 File — (ZIP) [file pone.0348599.s001.zip › Data/Dynamic Amplification Factor Spectrum/Class I Site/Magnitude【4-5】 Epicentral Distance【10-30】/baLYYU052.dat]

   1.0000000e-02   1.0000487e+00
   2.0000000e-02   1.0292135e+00
   3.0000000e-02   1.1545810e+00
   4.0000000e-02   1.2478619e+00
   5.0000000e-02   1.4634855e+00
   6.0000000e-02   2.5013162e+00
   7.0000000e-02   2.1343510e+00
   8.0000000e-02   2.6740750e+00
   9.0000000e-02   2.8682999e+00
   1.0000000e-01   2.7130368e+00
   1.1000000e-01   2.9311226e+00
   1.2000000e-01   3.4343496e+00
   1.3000000e-01   3.2623506e+00
   1.4000000e-01   2.8739359e+00
   1.5000000e-01   2.7452844e+00
   1.6000000e-01   2.3771598e+00
   1.7000000e-01   1.9082314e+00
   1.8000000e-01   1.7203417e+00
   1.9000000e-01   1.4387221e+00
   2.0000000e-01   1.1984250e+00
   2.1000000e-01   1.1207216e+00
   2.2000000e-01   1.0994964e+00
   2.3000000e-01   1.0757719e+00
   2.4000000e-01   1.0326412e+00
   2.5000000e-01   9.7416956e-01
   2.6000000e-01   9.3608599e-01
   2.7000000e-01   8.3194063e-01
   2.8000000e-01   7.1741195e-01
   2.9000000e-01   6.4739697e-01
   3.0000000e-01   6.3252422e-01
   3.2000000e-01   5.1141975e-01
   3.4000000e-01   4.2442962e-01
   3.6000000e-01   3.5397704e-01
   3.8000000e-01   3.2566970e-01
   4.0000000e-01   3.0110375e-01
   4.2000000e-01   2.7865598e-01
   4.4000000e-01   2.5647986e-01
   4.6000000e-01   2.2934202e-01
   4.8000000e-01   2.0223620e-01
   5.0000000e-01   1.8157091e-01
   5.2000000e-01   1.5851137e-01
   5.4000000e-01   1.2973036e-01
   5.6000000e-01   1.0520348e-01
   5.8000000e-01   9.2753732e-02
   6.0000000e-01   7.5346946e-02
   6.2000000e-01   7.4055521e-02
   6.4000000e-01   7.9102541e-02
   6.6000000e-01   8.0821923e-02
   6.8000000e-01   7.6057466e-02
   7.0000000e-01   6.6829913e-02
   7.2000000e-01   5.7699035e-02
   7.4000000e-01   5.2138079e-02
   7.6000000e-01   5.0724433e-02
   7.8000000e-01   5.1695657e-02
   8.0000000e-01   5.2519724e-02
   8.2000000e-01   5.1300145e-02
   8.4000000e-01   4.7488055e-02
   8.6000000e-01   4.4708008e-02
   8.8000000e-01   4.0912130e-02
   9.0000000e-01   4.0632736e-02
   9.2000000e-01   3.9558943e-02
   9.4000000e-01   3.7038764e-02
   9.6000000e-01   3.3640971e-02
   9.8000000e-01   2.9976117e-02
   1.0000000e+00   2.6561812e-02
   1.0500000e+00   2.5466927e-02
   1.1000000e+00   2.4525530e-02
   1.1500000e+00   2.2500323e-02
   1.2000000e+00   2.0846772e-02
   1.2500000e+00   2.0010330e-02
   1.3000000e+00   1.8708112e-02
   1.3500000e+00   1.7182226e-02
   1.4000000e+00   1.5884978e-02
   1.4500000e+00   1.4903950e-02
   1.5000000e+00   1.4184154e-02
   1.5500000e+00   1.3678916e-02
   1.6000000e+00   1.3295219e-02
   1.6500000e+00   1.2953454e-02
   1.7000000e+00   1.2599367e-02
   1.7500000e+00   1.2157067e-02
   1.8000000e+00   1.1632014e-02
   1.8500000e+00   1.1098697e-02
   1.9000000e+00   1.0598188e-02
   1.9500000e+00   1.0136897e-02
   2.0000000e+00   9.7151586e-03
   2.1000000e+00   8.9176113e-03
   2.2000000e+00   8.1634511e-03
   2.3000000e+00   7.6157303e-03
   2.4000000e+00   7.1472064e-03
   2.5000000e+00   6.6566782e-03
   2.6000000e+00   6.2445933e-03
   2.7000000e+00   5.9236564e-03
   2.8000000e+00   5.6258647e-03
   2.9000000e+00   5.3309362e-03
   3.0000000e+00   5.0527544e-03
   3.1000000e+00   4.7904853e-03
   3.2000000e+00   4.5309306e-03
   3.3000000e+00   4.2683592e-03
   3.4000000e+00   4.0084334e-03
   3.5000000e+00   3.7610381e-03
   3.6000000e+00   3.5345884e-03
   3.7000000e+00   3.3345548e-03
   3.8000000e+00   3.1634307e-03
   3.9000000e+00   3.0205047e-03
   4.0000000e+00   2.9018830e-03
   4.2000000e+00   2.7126526e-03
   4.4000000e+00   2.5531278e-03
   4.6000000e+00   2.4089529e-03
   4.8000000e+00   2.3120030e-03
   5.0000000e+00   2.2290994e-03
   5.2000000e+00   2.1560154e-03
   5.4000000e+00   2.0819973e-03
   5.6000000e+00   1.9996410e-03
   5.8000000e+00   1.9099111e-03
   6.0000000e+00   1.8203794e-03
   6.5000000e+00   1.6506231e-03
   7.0000000e+00   1.5768693e-03
   7.5000000e+00   1.5291250e-03
   8.0000000e+00   1.4453120e-03
   8.5000000e+00   1.3227240e-03
   9.0000000e+00   1.1911745e-03
   9.5000000e+00   1.0788450e-03
   1.0000000e+01   1.0073187e-03
   1.1000000e+01   9.2157480e-04
   1.2000000e+01   8.9614971e-04
   1.3000000e+01   8.6846236e-04
   1.4000000e+01   8.2278508e-04
   1.5000000e+01   7.6446933e-04
   1.6000000e+01   7.0371152e-04
   1.7000000e+01   6.4833309e-04
   1.8000000e+01   6.0233915e-04
   1.9000000e+01   5.6672441e-04
   2.0000000e+01   5.4068958e-04
