# Supplementary material for: Statistical shape refinement and genetic algorithm calibration of design response spectra based on strong-motion records
Source: PLoS One. 2026 Jul 1;21(7):e0348599. doi: 10.1371/journal.pone.0348599 (PMC13322555; doi:10.1371/journal.pone.0348599)
Supplement: S1 File — (ZIP) [file pone.0348599.s001.zip › Data/Dynamic Amplification Factor Spectrum/Class I Site/Magnitude【4-5】 Epicentral Distance【10-30】/baLYYU054.dat]

   1.0000000e-02   1.0000536e+00
   2.0000000e-02   1.0937144e+00
   3.0000000e-02   1.2533449e+00
   4.0000000e-02   1.6195050e+00
   5.0000000e-02   2.1214867e+00
   6.0000000e-02   2.7556594e+00
   7.0000000e-02   4.1958286e+00
   8.0000000e-02   4.5078644e+00
   9.0000000e-02   3.6273194e+00
   1.0000000e-01   2.7679944e+00
   1.1000000e-01   2.0367185e+00
   1.2000000e-01   1.2917865e+00
   1.3000000e-01   1.1836925e+00
   1.4000000e-01   1.2526990e+00
   1.5000000e-01   1.5874523e+00
   1.6000000e-01   1.5548855e+00
   1.7000000e-01   1.2731351e+00
   1.8000000e-01   8.6461362e-01
   1.9000000e-01   7.0617805e-01
   2.0000000e-01   6.0107554e-01
   2.1000000e-01   5.6889277e-01
   2.2000000e-01   5.6300182e-01
   2.3000000e-01   5.2176555e-01
   2.4000000e-01   4.6154007e-01
   2.5000000e-01   3.9169228e-01
   2.6000000e-01   3.8559184e-01
   2.7000000e-01   3.7180305e-01
   2.8000000e-01   3.5349756e-01
   2.9000000e-01   3.2028096e-01
   3.0000000e-01   2.8218093e-01
   3.2000000e-01   2.3348329e-01
   3.4000000e-01   2.0804973e-01
   3.6000000e-01   1.9131208e-01
   3.8000000e-01   1.7049042e-01
   4.0000000e-01   1.5894183e-01
   4.2000000e-01   1.5283015e-01
   4.4000000e-01   1.4706354e-01
   4.6000000e-01   1.3686490e-01
   4.8000000e-01   1.2186408e-01
   5.0000000e-01   1.0893831e-01
   5.2000000e-01   9.9752439e-02
   5.4000000e-01   9.0884568e-02
   5.6000000e-01   8.1243159e-02
   5.8000000e-01   7.2199099e-02
   6.0000000e-01   6.4482761e-02
   6.2000000e-01   5.7710402e-02
   6.4000000e-01   5.1988808e-02
   6.6000000e-01   4.7903561e-02
   6.8000000e-01   4.5695467e-02
   7.0000000e-01   4.4865913e-02
   7.2000000e-01   4.4454806e-02
   7.4000000e-01   4.3595920e-02
   7.6000000e-01   4.1890950e-02
   7.8000000e-01   3.9449586e-02
   8.0000000e-01   3.6696443e-02
   8.2000000e-01   3.4076751e-02
   8.4000000e-01   3.1880079e-02
   8.6000000e-01   3.0215016e-02
   8.8000000e-01   2.9026328e-02
   9.0000000e-01   2.8189043e-02
   9.2000000e-01   2.7581016e-02
   9.4000000e-01   2.7070201e-02
   9.6000000e-01   2.6551923e-02
   9.8000000e-01   2.5974826e-02
   1.0000000e+00   2.5331328e-02
   1.0500000e+00   2.3617461e-02
   1.1000000e+00   2.2037564e-02
   1.1500000e+00   2.0675123e-02
   1.2000000e+00   1.9506480e-02
   1.2500000e+00   1.8324884e-02
   1.3000000e+00   1.7062424e-02
   1.3500000e+00   1.5810166e-02
   1.4000000e+00   1.4706008e-02
   1.4500000e+00   1.3734106e-02
   1.5000000e+00   1.2853183e-02
   1.5500000e+00   1.2102982e-02
   1.6000000e+00   1.1462062e-02
   1.6500000e+00   1.0908349e-02
   1.7000000e+00   1.0411729e-02
   1.7500000e+00   9.9314768e-03
   1.8000000e+00   9.4691126e-03
   1.8500000e+00   9.0174916e-03
   1.9000000e+00   8.5839937e-03
   1.9500000e+00   8.2004617e-03
   2.0000000e+00   7.8703265e-03
   2.1000000e+00   7.2671908e-03
   2.2000000e+00   6.7373631e-03
   2.3000000e+00   6.2930535e-03
   2.4000000e+00   5.8757044e-03
   2.5000000e+00   5.5030953e-03
   2.6000000e+00   5.1819384e-03
   2.7000000e+00   4.9019011e-03
   2.8000000e+00   4.6537689e-03
   2.9000000e+00   4.4280052e-03
   3.0000000e+00   4.2276334e-03
   3.1000000e+00   4.0611579e-03
   3.2000000e+00   3.9215026e-03
   3.3000000e+00   3.7867794e-03
   3.4000000e+00   3.6401843e-03
   3.5000000e+00   3.4824500e-03
   3.6000000e+00   3.3266384e-03
   3.7000000e+00   3.1854269e-03
   3.8000000e+00   3.0645426e-03
   3.9000000e+00   2.9636405e-03
   4.0000000e+00   2.8717732e-03
   4.2000000e+00   2.7001192e-03
   4.4000000e+00   2.5444420e-03
   4.6000000e+00   2.4094799e-03
   4.8000000e+00   2.2856444e-03
   5.0000000e+00   2.1613228e-03
   5.2000000e+00   2.0374607e-03
   5.4000000e+00   1.9250354e-03
   5.6000000e+00   1.8339823e-03
   5.8000000e+00   1.7659732e-03
   6.0000000e+00   1.7146364e-03
   6.5000000e+00   1.5985638e-03
   7.0000000e+00   1.4495195e-03
   7.5000000e+00   1.3030680e-03
   8.0000000e+00   1.2061356e-03
   8.5000000e+00   1.1592487e-03
   9.0000000e+00   1.1346020e-03
   9.5000000e+00   1.1058431e-03
   1.0000000e+01   1.0607706e-03
   1.1000000e+01   9.3033868e-04
   1.2000000e+01   7.9643126e-04
   1.3000000e+01   6.9978467e-04
   1.4000000e+01   6.4547605e-04
   1.5000000e+01   6.2051051e-04
   1.6000000e+01   6.0957017e-04
   1.7000000e+01   6.0152686e-04
   1.8000000e+01   5.9027548e-04
   1.9000000e+01   5.7348703e-04
   2.0000000e+01   5.5109830e-04
