# Supplementary material for: Statistical shape refinement and genetic algorithm calibration of design response spectra based on strong-motion records
Source: PLoS One. 2026 Jul 1;21(7):e0348599. doi: 10.1371/journal.pone.0348599 (PMC13322555; doi:10.1371/journal.pone.0348599)
Supplement: S1 File — (ZIP) [file pone.0348599.s001.zip › Data/Dynamic Amplification Factor Spectrum/Class I Site/Magnitude【4-5】 Epicentral Distance【10-30】/baLYYU055.dat]

   1.0000000e-02   1.0001761e+00
   2.0000000e-02   1.0737344e+00
   3.0000000e-02   1.1345655e+00
   4.0000000e-02   1.6824396e+00
   5.0000000e-02   2.2947755e+00
   6.0000000e-02   2.2968754e+00
   7.0000000e-02   2.4184169e+00
   8.0000000e-02   3.3556339e+00
   9.0000000e-02   2.2989707e+00
   1.0000000e-01   2.3473202e+00
   1.1000000e-01   3.0902859e+00
   1.2000000e-01   3.3141077e+00
   1.3000000e-01   3.2446600e+00
   1.4000000e-01   3.0719631e+00
   1.5000000e-01   2.7448162e+00
   1.6000000e-01   2.6654614e+00
   1.7000000e-01   2.0758798e+00
   1.8000000e-01   1.7727898e+00
   1.9000000e-01   1.5277389e+00
   2.0000000e-01   1.2856955e+00
   2.1000000e-01   1.0940695e+00
   2.2000000e-01   9.2793400e-01
   2.3000000e-01   8.3459408e-01
   2.4000000e-01   7.5446399e-01
   2.5000000e-01   7.0010123e-01
   2.6000000e-01   6.6379995e-01
   2.7000000e-01   6.2817899e-01
   2.8000000e-01   5.8709488e-01
   2.9000000e-01   5.5072774e-01
   3.0000000e-01   5.2215853e-01
   3.2000000e-01   4.5111234e-01
   3.4000000e-01   3.6452510e-01
   3.6000000e-01   3.2407526e-01
   3.8000000e-01   2.8872024e-01
   4.0000000e-01   2.5167287e-01
   4.2000000e-01   2.1136562e-01
   4.4000000e-01   1.7822524e-01
   4.6000000e-01   1.5595983e-01
   4.8000000e-01   1.2942430e-01
   5.0000000e-01   1.0600151e-01
   5.2000000e-01   9.0692445e-02
   5.4000000e-01   8.5166397e-02
   5.6000000e-01   8.5140614e-02
   5.8000000e-01   8.6795745e-02
   6.0000000e-01   8.8635596e-02
   6.2000000e-01   8.9737424e-02
   6.4000000e-01   8.9039012e-02
   6.6000000e-01   8.5677420e-02
   6.8000000e-01   7.9758313e-02
   7.0000000e-01   7.5886811e-02
   7.2000000e-01   7.5555064e-02
   7.4000000e-01   7.3978933e-02
   7.6000000e-01   7.1232042e-02
   7.8000000e-01   6.7620757e-02
   8.0000000e-01   6.4048870e-02
   8.2000000e-01   6.3779695e-02
   8.4000000e-01   6.5940104e-02
   8.6000000e-01   6.7133139e-02
   8.8000000e-01   6.7444556e-02
   9.0000000e-01   6.7009867e-02
   9.2000000e-01   6.5999114e-02
   9.4000000e-01   6.4679176e-02
   9.6000000e-01   6.3082779e-02
   9.8000000e-01   6.1256328e-02
   1.0000000e+00   5.9253293e-02
   1.0500000e+00   5.3774377e-02
   1.1000000e+00   4.7968528e-02
   1.1500000e+00   4.3101345e-02
   1.2000000e+00   4.0308333e-02
   1.2500000e+00   3.7614072e-02
   1.3000000e+00   3.5002367e-02
   1.3500000e+00   3.2547354e-02
   1.4000000e+00   3.0350008e-02
   1.4500000e+00   2.8357583e-02
   1.5000000e+00   2.6496146e-02
   1.5500000e+00   2.4793079e-02
   1.6000000e+00   2.3244302e-02
   1.6500000e+00   2.1827871e-02
   1.7000000e+00   2.0437653e-02
   1.7500000e+00   1.9094974e-02
   1.8000000e+00   1.7885645e-02
   1.8500000e+00   1.6768243e-02
   1.9000000e+00   1.5708525e-02
   1.9500000e+00   1.4753328e-02
   2.0000000e+00   1.3918952e-02
   2.1000000e+00   1.2515278e-02
   2.2000000e+00   1.1398777e-02
   2.3000000e+00   1.0417944e-02
   2.4000000e+00   9.5663244e-03
   2.5000000e+00   8.8439855e-03
   2.6000000e+00   8.1536740e-03
   2.7000000e+00   7.5379282e-03
   2.8000000e+00   7.0575632e-03
   2.9000000e+00   6.6389722e-03
   3.0000000e+00   6.2100327e-03
   3.1000000e+00   5.7928422e-03
   3.2000000e+00   5.4300580e-03
   3.3000000e+00   5.1197547e-03
   3.4000000e+00   4.8372731e-03
   3.5000000e+00   4.5760586e-03
   3.6000000e+00   4.3500983e-03
   3.7000000e+00   4.1696136e-03
   3.8000000e+00   4.0335350e-03
   3.9000000e+00   3.9061418e-03
   4.0000000e+00   3.7615347e-03
   4.2000000e+00   3.4265713e-03
   4.4000000e+00   3.1409059e-03
   4.6000000e+00   2.9887428e-03
   4.8000000e+00   2.9160571e-03
   5.0000000e+00   2.8223782e-03
   5.2000000e+00   2.6641755e-03
   5.4000000e+00   2.4683144e-03
   5.6000000e+00   2.2877019e-03
   5.8000000e+00   2.1585552e-03
   6.0000000e+00   2.0854431e-03
   6.5000000e+00   2.0057412e-03
   7.0000000e+00   1.8354148e-03
   7.5000000e+00   1.5723612e-03
   8.0000000e+00   1.3614149e-03
   8.5000000e+00   1.3001466e-03
   9.0000000e+00   1.2381341e-03
   9.5000000e+00   1.2350208e-03
   1.0000000e+01   1.2103150e-03
   1.1000000e+01   1.0633788e-03
   1.2000000e+01   9.5481398e-04
   1.3000000e+01   9.8098846e-04
   1.4000000e+01   9.5634772e-04
   1.5000000e+01   8.8836676e-04
   1.6000000e+01   8.0006252e-04
   1.7000000e+01   7.1074069e-04
   1.8000000e+01   6.3281648e-04
   1.9000000e+01   5.8654463e-04
   2.0000000e+01   5.7211265e-04
