# Supplementary material for: Statistical shape refinement and genetic algorithm calibration of design response spectra based on strong-motion records
Source: PLoS One. 2026 Jul 1;21(7):e0348599. doi: 10.1371/journal.pone.0348599 (PMC13322555; doi:10.1371/journal.pone.0348599)
Supplement: S1 File — (ZIP) [file pone.0348599.s001.zip › Data/Dynamic Amplification Factor Spectrum/Class I Site/Magnitude【4-5】 Epicentral Distance【10-30】/baLYYU056.dat]

   1.0000000e-02   1.0000394e+00
   2.0000000e-02   1.0208812e+00
   3.0000000e-02   1.0919141e+00
   4.0000000e-02   1.3658753e+00
   5.0000000e-02   2.0837484e+00
   6.0000000e-02   2.2929631e+00
   7.0000000e-02   4.0071213e+00
   8.0000000e-02   2.9603200e+00
   9.0000000e-02   2.5896410e+00
   1.0000000e-01   2.6435053e+00
   1.1000000e-01   3.1923458e+00
   1.2000000e-01   3.2948598e+00
   1.3000000e-01   3.1022160e+00
   1.4000000e-01   2.5426458e+00
   1.5000000e-01   2.4063785e+00
   1.6000000e-01   2.4295648e+00
   1.7000000e-01   2.3402468e+00
   1.8000000e-01   2.2120570e+00
   1.9000000e-01   2.4291131e+00
   2.0000000e-01   2.4001613e+00
   2.1000000e-01   2.0740462e+00
   2.2000000e-01   1.7160655e+00
   2.3000000e-01   1.3441652e+00
   2.4000000e-01   1.0666601e+00
   2.5000000e-01   9.2578082e-01
   2.6000000e-01   8.4357731e-01
   2.7000000e-01   7.4095193e-01
   2.8000000e-01   6.2449712e-01
   2.9000000e-01   5.1959113e-01
   3.0000000e-01   5.1492154e-01
   3.2000000e-01   5.2554496e-01
   3.4000000e-01   4.8716874e-01
   3.6000000e-01   3.7866300e-01
   3.8000000e-01   3.0310625e-01
   4.0000000e-01   2.5706339e-01
   4.2000000e-01   2.2747564e-01
   4.4000000e-01   2.0826544e-01
   4.6000000e-01   1.8653982e-01
   4.8000000e-01   1.7067764e-01
   5.0000000e-01   1.5893875e-01
   5.2000000e-01   1.4790221e-01
   5.4000000e-01   1.3885080e-01
   5.6000000e-01   1.3010739e-01
   5.8000000e-01   1.1953439e-01
   6.0000000e-01   1.0854943e-01
   6.2000000e-01   9.9210423e-02
   6.4000000e-01   9.1433687e-02
   6.6000000e-01   8.3927607e-02
   6.8000000e-01   7.6145403e-02
   7.0000000e-01   6.8614465e-02
   7.2000000e-01   6.2091590e-02
   7.4000000e-01   5.7457877e-02
   7.6000000e-01   5.4455233e-02
   7.8000000e-01   5.1797179e-02
   8.0000000e-01   4.9623881e-02
   8.2000000e-01   4.7827765e-02
   8.4000000e-01   4.6218806e-02
   8.6000000e-01   4.4639364e-02
   8.8000000e-01   4.3023225e-02
   9.0000000e-01   4.1380283e-02
   9.2000000e-01   3.9739939e-02
   9.4000000e-01   3.8191423e-02
   9.6000000e-01   3.6796205e-02
   9.8000000e-01   3.5539222e-02
   1.0000000e+00   3.4393703e-02
   1.0500000e+00   3.1872170e-02
   1.1000000e+00   2.9590894e-02
   1.1500000e+00   2.7351818e-02
   1.2000000e+00   2.5152193e-02
   1.2500000e+00   2.3262790e-02
   1.3000000e+00   2.1668753e-02
   1.3500000e+00   2.0345828e-02
   1.4000000e+00   1.9233739e-02
   1.4500000e+00   1.8203614e-02
   1.5000000e+00   1.7206492e-02
   1.5500000e+00   1.6218093e-02
   1.6000000e+00   1.5261268e-02
   1.6500000e+00   1.4382678e-02
   1.7000000e+00   1.3539045e-02
   1.7500000e+00   1.2756937e-02
   1.8000000e+00   1.2063774e-02
   1.8500000e+00   1.1447593e-02
   1.9000000e+00   1.0906636e-02
   1.9500000e+00   1.0422397e-02
   2.0000000e+00   9.9737692e-03
   2.1000000e+00   9.2626397e-03
   2.2000000e+00   8.7382282e-03
   2.3000000e+00   8.2573672e-03
   2.4000000e+00   7.8386440e-03
   2.5000000e+00   7.4134458e-03
   2.6000000e+00   7.0251075e-03
   2.7000000e+00   6.6927866e-03
   2.8000000e+00   6.3502035e-03
   2.9000000e+00   6.0123059e-03
   3.0000000e+00   5.7307992e-03
   3.1000000e+00   5.4838978e-03
   3.2000000e+00   5.2225889e-03
   3.3000000e+00   4.9531271e-03
   3.4000000e+00   4.7235805e-03
   3.5000000e+00   4.5596307e-03
   3.6000000e+00   4.4388761e-03
   3.7000000e+00   4.3179379e-03
   3.8000000e+00   4.1707034e-03
   3.9000000e+00   4.0028380e-03
   4.0000000e+00   3.8399690e-03
   4.2000000e+00   3.6116409e-03
   4.4000000e+00   3.4947294e-03
   4.6000000e+00   3.3612092e-03
   4.8000000e+00   3.1603139e-03
   5.0000000e+00   2.9497897e-03
   5.2000000e+00   2.7971923e-03
   5.4000000e+00   2.7137885e-03
   5.6000000e+00   2.6630462e-03
   5.8000000e+00   2.6007113e-03
   6.0000000e+00   2.5036801e-03
   6.5000000e+00   2.1685282e-03
   7.0000000e+00   1.9739911e-03
   7.5000000e+00   1.9454648e-03
   8.0000000e+00   1.9239368e-03
   8.5000000e+00   1.8295582e-03
   9.0000000e+00   1.6810547e-03
   9.5000000e+00   1.5321098e-03
   1.0000000e+01   1.4216765e-03
   1.1000000e+01   1.3406724e-03
   1.2000000e+01   1.3527473e-03
   1.3000000e+01   1.3455261e-03
   1.4000000e+01   1.2804036e-03
   1.5000000e+01   1.1704793e-03
   1.6000000e+01   1.0436671e-03
   1.7000000e+01   9.2318321e-04
   1.8000000e+01   8.2241718e-04
   1.9000000e+01   7.4630228e-04
   2.0000000e+01   6.9431908e-04
