# Supplementary material for: Statistical shape refinement and genetic algorithm calibration of design response spectra based on strong-motion records
Source: PLoS One. 2026 Jul 1;21(7):e0348599. doi: 10.1371/journal.pone.0348599 (PMC13322555; doi:10.1371/journal.pone.0348599)
Supplement: S1 File — (ZIP) [file pone.0348599.s001.zip › Data/Dynamic Amplification Factor Spectrum/Class I Site/Magnitude【4-5】 Epicentral Distance【10-30】/baLYYU058.dat]

   1.0000000e-02   1.0000479e+00
   2.0000000e-02   1.0370673e+00
   3.0000000e-02   1.1270246e+00
   4.0000000e-02   1.3406132e+00
   5.0000000e-02   1.7428958e+00
   6.0000000e-02   2.5515678e+00
   7.0000000e-02   2.8139301e+00
   8.0000000e-02   3.2990665e+00
   9.0000000e-02   3.2388705e+00
   1.0000000e-01   2.8824991e+00
   1.1000000e-01   2.5746059e+00
   1.2000000e-01   2.9657716e+00
   1.3000000e-01   2.7218357e+00
   1.4000000e-01   2.3038447e+00
   1.5000000e-01   1.7875560e+00
   1.6000000e-01   1.3104681e+00
   1.7000000e-01   9.8400862e-01
   1.8000000e-01   9.6095508e-01
   1.9000000e-01   8.3365302e-01
   2.0000000e-01   7.1595035e-01
   2.1000000e-01   6.1190125e-01
   2.2000000e-01   5.1704243e-01
   2.3000000e-01   4.8924826e-01
   2.4000000e-01   5.6555416e-01
   2.5000000e-01   5.5666546e-01
   2.6000000e-01   4.8214650e-01
   2.7000000e-01   4.2756895e-01
   2.8000000e-01   4.3913876e-01
   2.9000000e-01   4.2311134e-01
   3.0000000e-01   4.0695826e-01
   3.2000000e-01   3.3572083e-01
   3.4000000e-01   2.4566428e-01
   3.6000000e-01   2.0985378e-01
   3.8000000e-01   1.7671249e-01
   4.0000000e-01   1.5639268e-01
   4.2000000e-01   1.4118017e-01
   4.4000000e-01   1.2481880e-01
   4.6000000e-01   1.0903428e-01
   4.8000000e-01   9.3856714e-02
   5.0000000e-01   8.3558486e-02
   5.2000000e-01   7.5045063e-02
   5.4000000e-01   6.5272813e-02
   5.6000000e-01   5.7525460e-02
   5.8000000e-01   5.1271504e-02
   6.0000000e-01   4.8339588e-02
   6.2000000e-01   4.5665590e-02
   6.4000000e-01   4.2380671e-02
   6.6000000e-01   3.9930501e-02
   6.8000000e-01   3.7260510e-02
   7.0000000e-01   3.4822855e-02
   7.2000000e-01   3.2896847e-02
   7.4000000e-01   3.1450688e-02
   7.6000000e-01   3.0261849e-02
   7.8000000e-01   2.9111079e-02
   8.0000000e-01   2.7907376e-02
   8.2000000e-01   2.6648808e-02
   8.4000000e-01   2.5383342e-02
   8.6000000e-01   2.4169449e-02
   8.8000000e-01   2.3053415e-02
   9.0000000e-01   2.2057229e-02
   9.2000000e-01   2.1180117e-02
   9.4000000e-01   2.0416960e-02
   9.6000000e-01   1.9723719e-02
   9.8000000e-01   1.9054296e-02
   1.0000000e+00   1.8391679e-02
   1.0500000e+00   1.6779220e-02
   1.1000000e+00   1.5331240e-02
   1.1500000e+00   1.4070268e-02
   1.2000000e+00   1.3007878e-02
   1.2500000e+00   1.2150608e-02
   1.3000000e+00   1.1419573e-02
   1.3500000e+00   1.0749981e-02
   1.4000000e+00   1.0115546e-02
   1.4500000e+00   9.5135690e-03
   1.5000000e+00   8.9811035e-03
   1.5500000e+00   8.5093504e-03
   1.6000000e+00   8.0874641e-03
   1.6500000e+00   7.6905442e-03
   1.7000000e+00   7.3512305e-03
   1.7500000e+00   7.0573628e-03
   1.8000000e+00   6.7968687e-03
   1.8500000e+00   6.5662529e-03
   1.9000000e+00   6.3468665e-03
   1.9500000e+00   6.1432238e-03
   2.0000000e+00   5.9558678e-03
   2.1000000e+00   5.5992826e-03
   2.2000000e+00   5.2902117e-03
   2.3000000e+00   4.9837571e-03
   2.4000000e+00   4.7324643e-03
   2.5000000e+00   4.4614892e-03
   2.6000000e+00   4.2009830e-03
   2.7000000e+00   3.9912839e-03
   2.8000000e+00   3.7884017e-03
   2.9000000e+00   3.6109418e-03
   3.0000000e+00   3.4812223e-03
   3.1000000e+00   3.3642104e-03
   3.2000000e+00   3.2388886e-03
   3.3000000e+00   3.1250906e-03
   3.4000000e+00   3.0353096e-03
   3.5000000e+00   2.9527597e-03
   3.6000000e+00   2.8581994e-03
   3.7000000e+00   2.7543901e-03
   3.8000000e+00   2.6598484e-03
   3.9000000e+00   2.5880063e-03
   4.0000000e+00   2.5360997e-03
   4.2000000e+00   2.4367045e-03
   4.4000000e+00   2.2994917e-03
   4.6000000e+00   2.1718657e-03
   4.8000000e+00   2.0945201e-03
   5.0000000e+00   2.0397875e-03
   5.2000000e+00   1.9659771e-03
   5.4000000e+00   1.8670369e-03
   5.6000000e+00   1.7665707e-03
   5.8000000e+00   1.6880038e-03
   6.0000000e+00   1.6368288e-03
   6.5000000e+00   1.5487259e-03
   7.0000000e+00   1.4037524e-03
   7.5000000e+00   1.2525393e-03
   8.0000000e+00   1.1721746e-03
   8.5000000e+00   1.1458480e-03
   9.0000000e+00   1.1202497e-03
   9.5000000e+00   1.0666225e-03
   1.0000000e+01   9.8880274e-04
   1.1000000e+01   8.3510802e-04
   1.2000000e+01   7.5497882e-04
   1.3000000e+01   7.3822211e-04
   1.4000000e+01   7.3805573e-04
   1.5000000e+01   7.2387494e-04
   1.6000000e+01   6.8818779e-04
   1.7000000e+01   6.3657418e-04
   1.8000000e+01   5.7825193e-04
   1.9000000e+01   5.2115790e-04
   2.0000000e+01   4.7042473e-04
