# Supplementary material for: Statistical shape refinement and genetic algorithm calibration of design response spectra based on strong-motion records
Source: PLoS One. 2026 Jul 1;21(7):e0348599. doi: 10.1371/journal.pone.0348599 (PMC13322555; doi:10.1371/journal.pone.0348599)
Supplement: S1 File — (ZIP) [file pone.0348599.s001.zip › Data/Dynamic Amplification Factor Spectrum/Class I Site/Magnitude【4-5】 Epicentral Distance【10-30】/baLYYU059.dat]

   1.0000000e-02   1.0000458e+00
   2.0000000e-02   1.0206108e+00
   3.0000000e-02   1.1243204e+00
   4.0000000e-02   1.3197241e+00
   5.0000000e-02   1.7910029e+00
   6.0000000e-02   1.7867129e+00
   7.0000000e-02   1.9419576e+00
   8.0000000e-02   1.9179163e+00
   9.0000000e-02   2.1610178e+00
   1.0000000e-01   2.3318464e+00
   1.1000000e-01   2.7589355e+00
   1.2000000e-01   3.3565267e+00
   1.3000000e-01   3.2436723e+00
   1.4000000e-01   3.0009210e+00
   1.5000000e-01   2.9184667e+00
   1.6000000e-01   2.6492673e+00
   1.7000000e-01   2.2834318e+00
   1.8000000e-01   2.2411634e+00
   1.9000000e-01   2.1853770e+00
   2.0000000e-01   1.7978160e+00
   2.1000000e-01   1.5298206e+00
   2.2000000e-01   1.3498124e+00
   2.3000000e-01   1.1965122e+00
   2.4000000e-01   1.1825161e+00
   2.5000000e-01   1.1554619e+00
   2.6000000e-01   1.0702216e+00
   2.7000000e-01   8.9432336e-01
   2.8000000e-01   8.7833712e-01
   2.9000000e-01   7.9300326e-01
   3.0000000e-01   6.4573078e-01
   3.2000000e-01   5.3323547e-01
   3.4000000e-01   4.2618382e-01
   3.6000000e-01   3.7213331e-01
   3.8000000e-01   3.1693324e-01
   4.0000000e-01   2.8309767e-01
   4.2000000e-01   2.5207428e-01
   4.4000000e-01   2.2713910e-01
   4.6000000e-01   2.0376682e-01
   4.8000000e-01   1.7621524e-01
   5.0000000e-01   1.5695703e-01
   5.2000000e-01   1.4510836e-01
   5.4000000e-01   1.3011430e-01
   5.6000000e-01   1.1267217e-01
   5.8000000e-01   1.0003967e-01
   6.0000000e-01   9.4619982e-02
   6.2000000e-01   9.2599906e-02
   6.4000000e-01   8.9529269e-02
   6.6000000e-01   8.3878630e-02
   6.8000000e-01   7.6762884e-02
   7.0000000e-01   7.0005987e-02
   7.2000000e-01   6.4557543e-02
   7.4000000e-01   6.0396089e-02
   7.6000000e-01   5.6995256e-02
   7.8000000e-01   5.3816083e-02
   8.0000000e-01   5.0608923e-02
   8.2000000e-01   4.7469583e-02
   8.4000000e-01   4.4574168e-02
   8.6000000e-01   4.2064782e-02
   8.8000000e-01   4.0041854e-02
   9.0000000e-01   3.8483781e-02
   9.2000000e-01   3.7286328e-02
   9.4000000e-01   3.6311887e-02
   9.6000000e-01   3.5444142e-02
   9.8000000e-01   3.4596132e-02
   1.0000000e+00   3.3703228e-02
   1.0500000e+00   3.1189330e-02
   1.1000000e+00   2.8410772e-02
   1.1500000e+00   2.5789596e-02
   1.2000000e+00   2.3720578e-02
   1.2500000e+00   2.2147836e-02
   1.3000000e+00   2.0881932e-02
   1.3500000e+00   1.9774909e-02
   1.4000000e+00   1.8733157e-02
   1.4500000e+00   1.7717218e-02
   1.5000000e+00   1.6714453e-02
   1.5500000e+00   1.5804851e-02
   1.6000000e+00   1.4983540e-02
   1.6500000e+00   1.4249008e-02
   1.7000000e+00   1.3548725e-02
   1.7500000e+00   1.2897132e-02
   1.8000000e+00   1.2334113e-02
   1.8500000e+00   1.1845898e-02
   1.9000000e+00   1.1416669e-02
   1.9500000e+00   1.1020496e-02
   2.0000000e+00   1.0628504e-02
   2.1000000e+00   9.9660598e-03
   2.2000000e+00   9.3706318e-03
   2.3000000e+00   8.8641986e-03
   2.4000000e+00   8.3789933e-03
   2.5000000e+00   7.9266251e-03
   2.6000000e+00   7.5176007e-03
   2.7000000e+00   7.0834750e-03
   2.8000000e+00   6.7290006e-03
   2.9000000e+00   6.4380675e-03
   3.0000000e+00   6.1085438e-03
   3.1000000e+00   5.7973060e-03
   3.2000000e+00   5.5598190e-03
   3.3000000e+00   5.3646606e-03
   3.4000000e+00   5.1533086e-03
   3.5000000e+00   4.9361788e-03
   3.6000000e+00   4.7618275e-03
   3.7000000e+00   4.6423267e-03
   3.8000000e+00   4.5397271e-03
   3.9000000e+00   4.4101969e-03
   4.0000000e+00   4.2448724e-03
   4.2000000e+00   3.9296525e-03
   4.4000000e+00   3.7932894e-03
   4.6000000e+00   3.7290533e-03
   4.8000000e+00   3.5611385e-03
   5.0000000e+00   3.3071600e-03
   5.2000000e+00   3.0894233e-03
   5.4000000e+00   2.9655092e-03
   5.6000000e+00   2.8959408e-03
   5.8000000e+00   2.8129396e-03
   6.0000000e+00   2.6836760e-03
   6.5000000e+00   2.3048493e-03
   7.0000000e+00   2.1777872e-03
   7.5000000e+00   2.1922633e-03
   8.0000000e+00   2.0657099e-03
   8.5000000e+00   1.7948713e-03
   9.0000000e+00   1.6096180e-03
   9.5000000e+00   1.5783963e-03
   1.0000000e+01   1.4496822e-03
   1.1000000e+01   1.4103702e-03
   1.2000000e+01   1.3689858e-03
   1.3000000e+01   1.1724387e-03
   1.4000000e+01   1.0367901e-03
   1.5000000e+01   1.0865393e-03
   1.6000000e+01   1.0711848e-03
   1.7000000e+01   9.9963570e-04
   1.8000000e+01   8.9603576e-04
   1.9000000e+01   7.8380914e-04
   2.0000000e+01   6.7963689e-04
