# Supplementary material for: Statistical shape refinement and genetic algorithm calibration of design response spectra based on strong-motion records
Source: PLoS One. 2026 Jul 1;21(7):e0348599. doi: 10.1371/journal.pone.0348599 (PMC13322555; doi:10.1371/journal.pone.0348599)
Supplement: S1 File — (ZIP) [file pone.0348599.s001.zip › Data/Dynamic Amplification Factor Spectrum/Class I Site/Magnitude【4-5】 Epicentral Distance【10-30】/baLYYU060.dat]

   1.0000000e-02   1.0000302e+00
   2.0000000e-02   1.0317157e+00
   3.0000000e-02   1.1509663e+00
   4.0000000e-02   1.3353631e+00
   5.0000000e-02   1.5595300e+00
   6.0000000e-02   2.3116332e+00
   7.0000000e-02   3.6162612e+00
   8.0000000e-02   5.7140844e+00
   9.0000000e-02   4.1318867e+00
   1.0000000e-01   3.0703523e+00
   1.1000000e-01   3.0929600e+00
   1.2000000e-01   3.1581830e+00
   1.3000000e-01   2.5469064e+00
   1.4000000e-01   2.1038240e+00
   1.5000000e-01   1.8318651e+00
   1.6000000e-01   1.7303864e+00
   1.7000000e-01   1.6790748e+00
   1.8000000e-01   1.5253849e+00
   1.9000000e-01   1.2630368e+00
   2.0000000e-01   9.6929254e-01
   2.1000000e-01   7.3256170e-01
   2.2000000e-01   6.8080884e-01
   2.3000000e-01   6.6556420e-01
   2.4000000e-01   5.9674426e-01
   2.5000000e-01   5.4785863e-01
   2.6000000e-01   6.4842998e-01
   2.7000000e-01   7.4718785e-01
   2.8000000e-01   7.6302357e-01
   2.9000000e-01   7.7397858e-01
   3.0000000e-01   6.9262781e-01
   3.2000000e-01   5.1359588e-01
   3.4000000e-01   4.1271419e-01
   3.6000000e-01   3.1223124e-01
   3.8000000e-01   2.3345208e-01
   4.0000000e-01   1.7916495e-01
   4.2000000e-01   1.6302576e-01
   4.4000000e-01   1.3798035e-01
   4.6000000e-01   1.2094148e-01
   4.8000000e-01   1.0678823e-01
   5.0000000e-01   9.0935553e-02
   5.2000000e-01   7.7850506e-02
   5.4000000e-01   6.9863222e-02
   5.6000000e-01   6.3797014e-02
   5.8000000e-01   5.7208069e-02
   6.0000000e-01   5.3925160e-02
   6.2000000e-01   5.2588936e-02
   6.4000000e-01   5.1062165e-02
   6.6000000e-01   4.9395695e-02
   6.8000000e-01   4.7835488e-02
   7.0000000e-01   4.6373337e-02
   7.2000000e-01   4.4896736e-02
   7.4000000e-01   4.3367264e-02
   7.6000000e-01   4.1843258e-02
   7.8000000e-01   4.0388855e-02
   8.0000000e-01   3.9037210e-02
   8.2000000e-01   3.7772984e-02
   8.4000000e-01   3.6588204e-02
   8.6000000e-01   3.5377009e-02
   8.8000000e-01   3.4114228e-02
   9.0000000e-01   3.2804062e-02
   9.2000000e-01   3.1475975e-02
   9.4000000e-01   3.0160603e-02
   9.6000000e-01   2.8878316e-02
   9.8000000e-01   2.7639529e-02
   1.0000000e+00   2.6443150e-02
   1.0500000e+00   2.3592026e-02
   1.1000000e+00   2.0928253e-02
   1.1500000e+00   1.8475861e-02
   1.2000000e+00   1.6346557e-02
   1.2500000e+00   1.5902371e-02
   1.3000000e+00   1.5349398e-02
   1.3500000e+00   1.4714899e-02
   1.4000000e+00   1.4049085e-02
   1.4500000e+00   1.3383285e-02
   1.5000000e+00   1.2748168e-02
   1.5500000e+00   1.2154340e-02
   1.6000000e+00   1.1602374e-02
   1.6500000e+00   1.1090754e-02
   1.7000000e+00   1.0606081e-02
   1.7500000e+00   1.0154609e-02
   1.8000000e+00   9.7370516e-03
   1.8500000e+00   9.3409059e-03
   1.9000000e+00   8.9701139e-03
   1.9500000e+00   8.6219764e-03
   2.0000000e+00   8.2878533e-03
   2.1000000e+00   7.6666292e-03
   2.2000000e+00   7.1047092e-03
   2.3000000e+00   6.6158858e-03
   2.4000000e+00   6.1766253e-03
   2.5000000e+00   5.7843612e-03
   2.6000000e+00   5.4310985e-03
   2.7000000e+00   5.1122422e-03
   2.8000000e+00   4.8313055e-03
   2.9000000e+00   4.5743709e-03
   3.0000000e+00   4.3407386e-03
   3.1000000e+00   4.1354974e-03
   3.2000000e+00   3.9454858e-03
   3.3000000e+00   3.7714292e-03
   3.4000000e+00   3.6790925e-03
   3.5000000e+00   3.5839707e-03
   3.6000000e+00   3.4829931e-03
   3.7000000e+00   3.3855013e-03
   3.8000000e+00   3.2997015e-03
   3.9000000e+00   3.2243070e-03
   4.0000000e+00   3.1517218e-03
   4.2000000e+00   2.9970763e-03
   4.4000000e+00   2.8540411e-03
   4.6000000e+00   2.7520513e-03
   4.8000000e+00   2.6677454e-03
   5.0000000e+00   2.5749218e-03
   5.2000000e+00   2.4737048e-03
   5.4000000e+00   2.3801833e-03
   5.6000000e+00   2.3035697e-03
   5.8000000e+00   2.2396395e-03
   6.0000000e+00   2.1784141e-03
   6.5000000e+00   2.0082561e-03
   7.0000000e+00   1.8511683e-03
   7.5000000e+00   1.7393909e-03
   8.0000000e+00   1.6426006e-03
   8.5000000e+00   1.5374247e-03
   9.0000000e+00   1.4313873e-03
   9.5000000e+00   1.3406308e-03
   1.0000000e+01   1.2719662e-03
   1.1000000e+01   1.1804628e-03
   1.2000000e+01   1.0994627e-03
   1.3000000e+01   1.0054196e-03
   1.4000000e+01   9.0853157e-04
   1.5000000e+01   8.2355415e-04
   1.6000000e+01   7.5720798e-04
   1.7000000e+01   7.0867347e-04
   1.8000000e+01   6.7352745e-04
   1.9000000e+01   6.4679419e-04
   2.0000000e+01   6.2441981e-04
