# Supplementary material for: Statistical shape refinement and genetic algorithm calibration of design response spectra based on strong-motion records
Source: PLoS One. 2026 Jul 1;21(7):e0348599. doi: 10.1371/journal.pone.0348599 (PMC13322555; doi:10.1371/journal.pone.0348599)
Supplement: S1 File — (ZIP) [file pone.0348599.s001.zip › Data/Dynamic Amplification Factor Spectrum/Class I Site/Magnitude【4-5】 Epicentral Distance【10-30】/baLYYU061.dat]

   1.0000000e-02   1.0000421e+00
   2.0000000e-02   1.0338792e+00
   3.0000000e-02   1.0853522e+00
   4.0000000e-02   1.2498131e+00
   5.0000000e-02   1.9158575e+00
   6.0000000e-02   2.5918049e+00
   7.0000000e-02   2.9039495e+00
   8.0000000e-02   3.1703460e+00
   9.0000000e-02   2.5515356e+00
   1.0000000e-01   2.3441747e+00
   1.1000000e-01   1.7840854e+00
   1.2000000e-01   1.7672134e+00
   1.3000000e-01   1.6705294e+00
   1.4000000e-01   1.6591454e+00
   1.5000000e-01   2.0673935e+00
   1.6000000e-01   2.5524660e+00
   1.7000000e-01   2.5767407e+00
   1.8000000e-01   2.5505452e+00
   1.9000000e-01   2.2482814e+00
   2.0000000e-01   1.6474699e+00
   2.1000000e-01   1.2148486e+00
   2.2000000e-01   9.8634802e-01
   2.3000000e-01   7.8624778e-01
   2.4000000e-01   6.7860044e-01
   2.5000000e-01   6.0281148e-01
   2.6000000e-01   6.4484165e-01
   2.7000000e-01   6.7625962e-01
   2.8000000e-01   6.6083682e-01
   2.9000000e-01   5.8261831e-01
   3.0000000e-01   5.0274276e-01
   3.2000000e-01   3.9147873e-01
   3.4000000e-01   3.3737016e-01
   3.6000000e-01   2.6929335e-01
   3.8000000e-01   2.2778331e-01
   4.0000000e-01   1.9874479e-01
   4.2000000e-01   1.7140768e-01
   4.4000000e-01   1.4661963e-01
   4.6000000e-01   1.2913266e-01
   4.8000000e-01   1.1182821e-01
   5.0000000e-01   1.0064123e-01
   5.2000000e-01   9.2384568e-02
   5.4000000e-01   8.3861216e-02
   5.6000000e-01   7.7630102e-02
   5.8000000e-01   7.3102596e-02
   6.0000000e-01   6.8011018e-02
   6.2000000e-01   6.2827076e-02
   6.4000000e-01   5.8975616e-02
   6.6000000e-01   5.6217138e-02
   6.8000000e-01   5.3250906e-02
   7.0000000e-01   4.9531106e-02
   7.2000000e-01   4.5661713e-02
   7.4000000e-01   4.2554488e-02
   7.6000000e-01   4.0558291e-02
   7.8000000e-01   3.9381722e-02
   8.0000000e-01   3.8380433e-02
   8.2000000e-01   3.7040534e-02
   8.4000000e-01   3.5269365e-02
   8.6000000e-01   3.3293321e-02
   8.8000000e-01   3.1449219e-02
   9.0000000e-01   2.9989896e-02
   9.2000000e-01   2.9013132e-02
   9.4000000e-01   2.8482263e-02
   9.6000000e-01   2.8260086e-02
   9.8000000e-01   2.8163702e-02
   1.0000000e+00   2.8034701e-02
   1.0500000e+00   2.7025412e-02
   1.1000000e+00   2.5076082e-02
   1.1500000e+00   2.2979527e-02
   1.2000000e+00   2.1349926e-02
   1.2500000e+00   2.0212877e-02
   1.3000000e+00   1.9315501e-02
   1.3500000e+00   1.8434396e-02
   1.4000000e+00   1.7490747e-02
   1.4500000e+00   1.6462023e-02
   1.5000000e+00   1.5393654e-02
   1.5500000e+00   1.4367669e-02
   1.6000000e+00   1.3420975e-02
   1.6500000e+00   1.2581386e-02
   1.7000000e+00   1.1859735e-02
   1.7500000e+00   1.1262333e-02
   1.8000000e+00   1.0726096e-02
   1.8500000e+00   1.0230172e-02
   1.9000000e+00   9.7901982e-03
   1.9500000e+00   9.3875070e-03
   2.0000000e+00   8.9962399e-03
   2.1000000e+00   8.2671417e-03
   2.2000000e+00   7.6130324e-03
   2.3000000e+00   7.0304432e-03
   2.4000000e+00   6.4897793e-03
   2.5000000e+00   6.0385347e-03
   2.6000000e+00   5.6463788e-03
   2.7000000e+00   5.3050867e-03
   2.8000000e+00   5.0294098e-03
   2.9000000e+00   4.7875645e-03
   3.0000000e+00   4.5806852e-03
   3.1000000e+00   4.4179050e-03
   3.2000000e+00   4.2642483e-03
   3.3000000e+00   4.0912618e-03
   3.4000000e+00   3.9179045e-03
   3.5000000e+00   3.7741414e-03
   3.6000000e+00   3.6591504e-03
   3.7000000e+00   3.5499189e-03
   3.8000000e+00   3.4327626e-03
   3.9000000e+00   3.3095914e-03
   4.0000000e+00   3.1969349e-03
   4.2000000e+00   3.0280328e-03
   4.4000000e+00   2.8748502e-03
   4.6000000e+00   2.6861906e-03
   4.8000000e+00   2.5074885e-03
   5.0000000e+00   2.3825772e-03
   5.2000000e+00   2.2933684e-03
   5.4000000e+00   2.1996862e-03
   5.6000000e+00   2.0874519e-03
   5.8000000e+00   1.9725688e-03
   6.0000000e+00   1.8775385e-03
   6.5000000e+00   1.7523896e-03
   7.0000000e+00   1.6426176e-03
   7.5000000e+00   1.4712914e-03
   8.0000000e+00   1.3253776e-03
   8.5000000e+00   1.2553292e-03
   9.0000000e+00   1.2294912e-03
   9.5000000e+00   1.1986808e-03
   1.0000000e+01   1.1405732e-03
   1.1000000e+01   9.7764339e-04
   1.2000000e+01   8.5553100e-04
   1.3000000e+01   8.1289934e-04
   1.4000000e+01   8.1414076e-04
   1.5000000e+01   8.1587692e-04
   1.6000000e+01   7.9678044e-04
   1.7000000e+01   7.5513089e-04
   1.8000000e+01   6.9846519e-04
   1.9000000e+01   6.3613145e-04
   2.0000000e+01   5.7570640e-04
