# Supplementary material for: Statistical shape refinement and genetic algorithm calibration of design response spectra based on strong-motion records
Source: PLoS One. 2026 Jul 1;21(7):e0348599. doi: 10.1371/journal.pone.0348599 (PMC13322555; doi:10.1371/journal.pone.0348599)
Supplement: S1 File — (ZIP) [file pone.0348599.s001.zip › Data/Dynamic Amplification Factor Spectrum/Class I Site/Magnitude【4-5】 Epicentral Distance【10-30】/baLYYU062.dat]

   1.0000000e-02   1.0000503e+00
   2.0000000e-02   1.0177613e+00
   3.0000000e-02   1.1030389e+00
   4.0000000e-02   1.3622734e+00
   5.0000000e-02   1.7561167e+00
   6.0000000e-02   3.6035084e+00
   7.0000000e-02   3.8549927e+00
   8.0000000e-02   4.8792079e+00
   9.0000000e-02   3.6759697e+00
   1.0000000e-01   2.9973586e+00
   1.1000000e-01   2.4579430e+00
   1.2000000e-01   2.5080949e+00
   1.3000000e-01   2.0565067e+00
   1.4000000e-01   1.5328422e+00
   1.5000000e-01   1.2239176e+00
   1.6000000e-01   8.9319592e-01
   1.7000000e-01   7.0815626e-01
   1.8000000e-01   6.8931200e-01
   1.9000000e-01   6.8446745e-01
   2.0000000e-01   6.5242714e-01
   2.1000000e-01   5.9761924e-01
   2.2000000e-01   5.2895446e-01
   2.3000000e-01   4.8128243e-01
   2.4000000e-01   4.5859024e-01
   2.5000000e-01   4.7839255e-01
   2.6000000e-01   5.1067723e-01
   2.7000000e-01   4.7875293e-01
   2.8000000e-01   3.8762060e-01
   2.9000000e-01   3.0259932e-01
   3.0000000e-01   2.5469766e-01
   3.2000000e-01   2.6058975e-01
   3.4000000e-01   1.9446613e-01
   3.6000000e-01   1.5743483e-01
   3.8000000e-01   1.2864580e-01
   4.0000000e-01   1.1697465e-01
   4.2000000e-01   1.1188097e-01
   4.4000000e-01   1.0697942e-01
   4.6000000e-01   9.9111973e-02
   4.8000000e-01   8.7998309e-02
   5.0000000e-01   7.6215370e-02
   5.2000000e-01   6.5903168e-02
   5.4000000e-01   5.7668982e-02
   5.6000000e-01   5.1130381e-02
   5.8000000e-01   4.5815932e-02
   6.0000000e-01   4.1318765e-02
   6.2000000e-01   3.7280399e-02
   6.4000000e-01   3.3767665e-02
   6.6000000e-01   3.1181167e-02
   6.8000000e-01   2.9353869e-02
   7.0000000e-01   2.8376289e-02
   7.2000000e-01   2.7017236e-02
   7.4000000e-01   2.5436660e-02
   7.6000000e-01   2.3886179e-02
   7.8000000e-01   2.2405186e-02
   8.0000000e-01   2.0971796e-02
   8.2000000e-01   1.9563940e-02
   8.4000000e-01   1.8776489e-02
   8.6000000e-01   1.8442261e-02
   8.8000000e-01   1.8153151e-02
   9.0000000e-01   1.7888121e-02
   9.2000000e-01   1.7653073e-02
   9.4000000e-01   1.7429603e-02
   9.6000000e-01   1.7185437e-02
   9.8000000e-01   1.6894852e-02
   1.0000000e+00   1.6542651e-02
   1.0500000e+00   1.5420345e-02
   1.1000000e+00   1.4106422e-02
   1.1500000e+00   1.2902594e-02
   1.2000000e+00   1.2198711e-02
   1.2500000e+00   1.2314516e-02
   1.3000000e+00   1.3821991e-02
   1.3500000e+00   1.2862395e-02
   1.4000000e+00   9.8421954e-03
   1.4500000e+00   8.5935087e-03
   1.5000000e+00   8.1941153e-03
   1.5500000e+00   8.2043202e-03
   1.6000000e+00   8.1264804e-03
   1.6500000e+00   8.0842284e-03
   1.7000000e+00   7.9003041e-03
   1.7500000e+00   7.6771234e-03
   1.8000000e+00   7.5162712e-03
   1.8500000e+00   7.2735626e-03
   1.9000000e+00   7.0054576e-03
   1.9500000e+00   6.7758615e-03
   2.0000000e+00   6.5075274e-03
   2.1000000e+00   5.9761404e-03
   2.2000000e+00   5.6158543e-03
   2.3000000e+00   5.2232743e-03
   2.4000000e+00   4.9749703e-03
   2.5000000e+00   4.6836862e-03
   2.6000000e+00   4.4308329e-03
   2.7000000e+00   4.3040829e-03
   2.8000000e+00   4.1431226e-03
   2.9000000e+00   3.9503750e-03
   3.0000000e+00   3.8438005e-03
   3.1000000e+00   3.8042870e-03
   3.2000000e+00   3.7348879e-03
   3.3000000e+00   3.6156550e-03
   3.4000000e+00   3.4996470e-03
   3.5000000e+00   3.4228199e-03
   3.6000000e+00   3.3680216e-03
   3.7000000e+00   3.2980338e-03
   3.8000000e+00   3.1969018e-03
   3.9000000e+00   3.0793242e-03
   4.0000000e+00   2.9728484e-03
   4.2000000e+00   2.8504350e-03
   4.4000000e+00   2.7919961e-03
   4.6000000e+00   2.6881739e-03
   4.8000000e+00   2.5355111e-03
   5.0000000e+00   2.3981927e-03
   5.2000000e+00   2.3122885e-03
   5.4000000e+00   2.2622737e-03
   5.6000000e+00   2.2131938e-03
   5.8000000e+00   2.1432852e-03
   6.0000000e+00   2.0532094e-03
   6.5000000e+00   1.8385274e-03
   7.0000000e+00   1.7442276e-03
   7.5000000e+00   1.7056532e-03
   8.0000000e+00   1.6310474e-03
   8.5000000e+00   1.5093409e-03
   9.0000000e+00   1.3790116e-03
   9.5000000e+00   1.2737392e-03
   1.0000000e+01   1.2043049e-03
   1.1000000e+01   1.1411507e-03
   1.2000000e+01   1.1013965e-03
   1.3000000e+01   1.0374982e-03
   1.4000000e+01   9.4957202e-04
   1.5000000e+01   8.5387028e-04
   1.6000000e+01   7.6456381e-04
   1.7000000e+01   6.8916598e-04
   1.8000000e+01   6.2970563e-04
   1.9000000e+01   5.8502550e-04
   2.0000000e+01   5.5259682e-04
