# Supplementary material for: Statistical shape refinement and genetic algorithm calibration of design response spectra based on strong-motion records
Source: PLoS One. 2026 Jul 1;21(7):e0348599. doi: 10.1371/journal.pone.0348599 (PMC13322555; doi:10.1371/journal.pone.0348599)
Supplement: S1 File — (ZIP) [file pone.0348599.s001.zip › Data/Dynamic Amplification Factor Spectrum/Class I Site/Magnitude【4-5】 Epicentral Distance【10-30】/baLYYU063.dat]

   1.0000000e-02   1.0000642e+00
   2.0000000e-02   1.1007737e+00
   3.0000000e-02   1.2380710e+00
   4.0000000e-02   2.2336288e+00
   5.0000000e-02   3.5720895e+00
   6.0000000e-02   4.1060760e+00
   7.0000000e-02   3.8938510e+00
   8.0000000e-02   4.1777837e+00
   9.0000000e-02   3.5078513e+00
   1.0000000e-01   3.1297391e+00
   1.1000000e-01   2.7814755e+00
   1.2000000e-01   2.6231687e+00
   1.3000000e-01   2.5722528e+00
   1.4000000e-01   2.4442134e+00
   1.5000000e-01   1.7465828e+00
   1.6000000e-01   1.6467699e+00
   1.7000000e-01   1.4107576e+00
   1.8000000e-01   1.6377534e+00
   1.9000000e-01   1.5259171e+00
   2.0000000e-01   1.1094032e+00
   2.1000000e-01   9.6154024e-01
   2.2000000e-01   7.6937206e-01
   2.3000000e-01   7.7281484e-01
   2.4000000e-01   7.3440006e-01
   2.5000000e-01   7.8684264e-01
   2.6000000e-01   8.1477026e-01
   2.7000000e-01   7.5188905e-01
   2.8000000e-01   6.3079274e-01
   2.9000000e-01   5.8882614e-01
   3.0000000e-01   5.4354253e-01
   3.2000000e-01   5.1165980e-01
   3.4000000e-01   4.7995134e-01
   3.6000000e-01   4.1497256e-01
   3.8000000e-01   3.0853310e-01
   4.0000000e-01   2.7703900e-01
   4.2000000e-01   2.3458850e-01
   4.4000000e-01   1.9786790e-01
   4.6000000e-01   1.6858045e-01
   4.8000000e-01   1.4348194e-01
   5.0000000e-01   1.2758816e-01
   5.2000000e-01   1.1189986e-01
   5.4000000e-01   9.6891567e-02
   5.6000000e-01   8.4140339e-02
   5.8000000e-01   7.4097456e-02
   6.0000000e-01   6.6055193e-02
   6.2000000e-01   5.9554123e-02
   6.4000000e-01   5.4667390e-02
   6.6000000e-01   5.1165897e-02
   6.8000000e-01   4.8291776e-02
   7.0000000e-01   4.5650895e-02
   7.2000000e-01   4.3202730e-02
   7.4000000e-01   4.0928280e-02
   7.6000000e-01   3.8762999e-02
   7.8000000e-01   3.6618304e-02
   8.0000000e-01   3.4444020e-02
   8.2000000e-01   3.2284148e-02
   8.4000000e-01   3.0246094e-02
   8.6000000e-01   2.8432241e-02
   8.8000000e-01   2.6915061e-02
   9.0000000e-01   2.5711044e-02
   9.2000000e-01   2.4756264e-02
   9.4000000e-01   2.3931036e-02
   9.6000000e-01   2.3141226e-02
   9.8000000e-01   2.2352587e-02
   1.0000000e+00   2.1556413e-02
   1.0500000e+00   1.9500928e-02
   1.1000000e+00   1.7674683e-02
   1.1500000e+00   1.6269701e-02
   1.2000000e+00   1.5200346e-02
   1.2500000e+00   1.4350686e-02
   1.3000000e+00   1.3594210e-02
   1.3500000e+00   1.2883221e-02
   1.4000000e+00   1.2209590e-02
   1.4500000e+00   1.1550662e-02
   1.5000000e+00   1.0976364e-02
   1.5500000e+00   1.0440031e-02
   1.6000000e+00   9.8799900e-03
   1.6500000e+00   9.3418498e-03
   1.7000000e+00   8.9263715e-03
   1.7500000e+00   8.5666708e-03
   1.8000000e+00   8.2369489e-03
   1.8500000e+00   7.9134394e-03
   1.9000000e+00   7.5388110e-03
   1.9500000e+00   7.1951126e-03
   2.0000000e+00   6.9304435e-03
   2.1000000e+00   6.4889670e-03
   2.2000000e+00   6.2174847e-03
   2.3000000e+00   5.9386604e-03
   2.4000000e+00   5.7927710e-03
   2.5000000e+00   5.5128025e-03
   2.6000000e+00   5.2942581e-03
   2.7000000e+00   5.1119399e-03
   2.8000000e+00   4.8386742e-03
   2.9000000e+00   4.6488281e-03
   3.0000000e+00   4.5940123e-03
   3.1000000e+00   4.4843529e-03
   3.2000000e+00   4.2421341e-03
   3.3000000e+00   3.9956961e-03
   3.4000000e+00   3.8574800e-03
   3.5000000e+00   3.7902447e-03
   3.6000000e+00   3.6894891e-03
   3.7000000e+00   3.5118001e-03
   3.8000000e+00   3.3032264e-03
   3.9000000e+00   3.1721455e-03
   4.0000000e+00   3.0668673e-03
   4.2000000e+00   2.9743644e-03
   4.4000000e+00   2.8312172e-03
   4.6000000e+00   2.9704501e-03
   4.8000000e+00   2.9488731e-03
   5.0000000e+00   2.6979232e-03
   5.2000000e+00   2.3870744e-03
   5.4000000e+00   2.1940443e-03
   5.6000000e+00   2.1618949e-03
   5.8000000e+00   2.2168139e-03
   6.0000000e+00   2.2564991e-03
   6.5000000e+00   2.0219742e-03
   7.0000000e+00   1.6808402e-03
   7.5000000e+00   1.6984457e-03
   8.0000000e+00   1.9228414e-03
   8.5000000e+00   2.0300409e-03
   9.0000000e+00   1.9070689e-03
   9.5000000e+00   1.6394796e-03
   1.0000000e+01   1.3656972e-03
   1.1000000e+01   1.1139184e-03
   1.2000000e+01   1.2427825e-03
   1.3000000e+01   1.4580426e-03
   1.4000000e+01   1.5554597e-03
   1.5000000e+01   1.4949122e-03
   1.6000000e+01   1.3240727e-03
   1.7000000e+01   1.1088762e-03
   1.8000000e+01   1.1036742e-03
   1.9000000e+01   1.1008424e-03
   2.0000000e+01   1.0980270e-03
