# Supplementary material for: Statistical shape refinement and genetic algorithm calibration of design response spectra based on strong-motion records
Source: PLoS One. 2026 Jul 1;21(7):e0348599. doi: 10.1371/journal.pone.0348599 (PMC13322555; doi:10.1371/journal.pone.0348599)
Supplement: S1 File — (ZIP) [file pone.0348599.s001.zip › Data/Dynamic Amplification Factor Spectrum/Class I Site/Magnitude【4-5】 Epicentral Distance【10-30】/baLYYU064.dat]

   1.0000000e-02   1.0000633e+00
   2.0000000e-02   1.1166367e+00
   3.0000000e-02   1.3957908e+00
   4.0000000e-02   2.0854302e+00
   5.0000000e-02   2.6327104e+00
   6.0000000e-02   2.1891812e+00
   7.0000000e-02   2.4625017e+00
   8.0000000e-02   3.6374622e+00
   9.0000000e-02   3.9688554e+00
   1.0000000e-01   3.8487375e+00
   1.1000000e-01   2.4255803e+00
   1.2000000e-01   2.9724184e+00
   1.3000000e-01   3.2307283e+00
   1.4000000e-01   2.9796030e+00
   1.5000000e-01   2.7366724e+00
   1.6000000e-01   2.1041676e+00
   1.7000000e-01   1.6135981e+00
   1.8000000e-01   1.2464055e+00
   1.9000000e-01   9.8678349e-01
   2.0000000e-01   7.9612099e-01
   2.1000000e-01   8.0216090e-01
   2.2000000e-01   7.7523208e-01
   2.3000000e-01   7.1011494e-01
   2.4000000e-01   7.1833159e-01
   2.5000000e-01   7.3669786e-01
   2.6000000e-01   5.5988091e-01
   2.7000000e-01   5.9463789e-01
   2.8000000e-01   5.5848223e-01
   2.9000000e-01   5.4850073e-01
   3.0000000e-01   4.9106687e-01
   3.2000000e-01   4.5105949e-01
   3.4000000e-01   5.2381848e-01
   3.6000000e-01   6.0985230e-01
   3.8000000e-01   5.7016246e-01
   4.0000000e-01   4.8960712e-01
   4.2000000e-01   4.1782347e-01
   4.4000000e-01   3.4347060e-01
   4.6000000e-01   3.1477864e-01
   4.8000000e-01   3.1958036e-01
   5.0000000e-01   3.0533529e-01
   5.2000000e-01   2.5029035e-01
   5.4000000e-01   1.9761369e-01
   5.6000000e-01   1.6181813e-01
   5.8000000e-01   1.2863614e-01
   6.0000000e-01   1.1277458e-01
   6.2000000e-01   1.1841625e-01
   6.4000000e-01   1.2918039e-01
   6.6000000e-01   1.2738114e-01
   6.8000000e-01   1.3351712e-01
   7.0000000e-01   1.2728194e-01
   7.2000000e-01   1.0835400e-01
   7.4000000e-01   8.4437298e-02
   7.6000000e-01   6.9150985e-02
   7.8000000e-01   6.5599333e-02
   8.0000000e-01   6.0547288e-02
   8.2000000e-01   5.5430815e-02
   8.4000000e-01   5.9148030e-02
   8.6000000e-01   6.4215481e-02
   8.8000000e-01   6.6160197e-02
   9.0000000e-01   6.4628577e-02
   9.2000000e-01   6.4494639e-02
   9.4000000e-01   6.1498762e-02
   9.6000000e-01   5.5986606e-02
   9.8000000e-01   4.9282960e-02
   1.0000000e+00   4.3938466e-02
   1.0500000e+00   3.6945322e-02
   1.1000000e+00   3.3296838e-02
   1.1500000e+00   3.2510633e-02
   1.2000000e+00   3.0866212e-02
   1.2500000e+00   2.6674483e-02
   1.3000000e+00   2.5070317e-02
   1.3500000e+00   2.4605501e-02
   1.4000000e+00   2.3094238e-02
   1.4500000e+00   2.0865270e-02
   1.5000000e+00   1.8371146e-02
   1.5500000e+00   1.6121867e-02
   1.6000000e+00   1.6660946e-02
   1.6500000e+00   1.6616573e-02
   1.7000000e+00   1.6004091e-02
   1.7500000e+00   1.5062518e-02
   1.8000000e+00   1.4005670e-02
   1.8500000e+00   1.2980238e-02
   1.9000000e+00   1.2068615e-02
   1.9500000e+00   1.1297087e-02
   2.0000000e+00   1.0676526e-02
   2.1000000e+00   9.7763067e-03
   2.2000000e+00   9.0189159e-03
   2.3000000e+00   8.3557711e-03
   2.4000000e+00   7.6152078e-03
   2.5000000e+00   6.9242565e-03
   2.6000000e+00   6.7508994e-03
   2.7000000e+00   6.5855538e-03
   2.8000000e+00   6.5947200e-03
   2.9000000e+00   6.5247245e-03
   3.0000000e+00   6.3129841e-03
   3.1000000e+00   6.0472877e-03
   3.2000000e+00   5.7795905e-03
   3.3000000e+00   5.5174036e-03
   3.4000000e+00   5.2652827e-03
   3.5000000e+00   5.0368677e-03
   3.6000000e+00   4.8367499e-03
   3.7000000e+00   4.6553073e-03
   3.8000000e+00   4.4788719e-03
   3.9000000e+00   4.3014221e-03
   4.0000000e+00   4.1273856e-03
   4.2000000e+00   3.8249353e-03
   4.4000000e+00   3.5997605e-03
   4.6000000e+00   3.4096317e-03
   4.8000000e+00   3.2214037e-03
   5.0000000e+00   3.0500310e-03
   5.2000000e+00   2.9246268e-03
   5.4000000e+00   2.8509555e-03
   5.6000000e+00   2.8077421e-03
   5.8000000e+00   2.7651707e-03
   6.0000000e+00   2.7027699e-03
   6.5000000e+00   2.4589257e-03
   7.0000000e+00   2.2244258e-03
   7.5000000e+00   2.0780670e-03
   8.0000000e+00   1.9715771e-03
   8.5000000e+00   1.8493807e-03
   9.0000000e+00   1.7040750e-03
   9.5000000e+00   1.5578129e-03
   1.0000000e+01   1.4332756e-03
   1.1000000e+01   1.2776835e-03
   1.2000000e+01   1.2054512e-03
   1.3000000e+01   1.1473753e-03
   1.4000000e+01   1.0699589e-03
   1.5000000e+01   9.7281941e-04
   1.6000000e+01   8.6860349e-04
   1.7000000e+01   7.6995578e-04
   1.8000000e+01   6.8490677e-04
   1.9000000e+01   6.1676114e-04
   2.0000000e+01   5.6548910e-04
