# Supplementary material for: Statistical shape refinement and genetic algorithm calibration of design response spectra based on strong-motion records
Source: PLoS One. 2026 Jul 1;21(7):e0348599. doi: 10.1371/journal.pone.0348599 (PMC13322555; doi:10.1371/journal.pone.0348599)
Supplement: S1 File — (ZIP) [file pone.0348599.s001.zip › Data/Dynamic Amplification Factor Spectrum/Class I Site/Magnitude【4-5】 Epicentral Distance【10-30】/baLYYU065.dat]

   1.0000000e-02   1.0000629e+00
   2.0000000e-02   1.0726144e+00
   3.0000000e-02   1.1349958e+00
   4.0000000e-02   1.4763825e+00
   5.0000000e-02   2.1789202e+00
   6.0000000e-02   2.3068744e+00
   7.0000000e-02   2.3335161e+00
   8.0000000e-02   2.4246772e+00
   9.0000000e-02   2.7338795e+00
   1.0000000e-01   1.9598133e+00
   1.1000000e-01   1.8322097e+00
   1.2000000e-01   2.1057398e+00
   1.3000000e-01   2.0800355e+00
   1.4000000e-01   2.2398775e+00
   1.5000000e-01   1.7094833e+00
   1.6000000e-01   1.5659142e+00
   1.7000000e-01   1.5559064e+00
   1.8000000e-01   1.3715109e+00
   1.9000000e-01   1.1445756e+00
   2.0000000e-01   9.2761180e-01
   2.1000000e-01   8.1969084e-01
   2.2000000e-01   7.7831890e-01
   2.3000000e-01   7.9770862e-01
   2.4000000e-01   7.8018817e-01
   2.5000000e-01   7.3420893e-01
   2.6000000e-01   6.1255550e-01
   2.7000000e-01   5.9259406e-01
   2.8000000e-01   5.8668326e-01
   2.9000000e-01   5.8841462e-01
   3.0000000e-01   5.5588837e-01
   3.2000000e-01   5.1040323e-01
   3.4000000e-01   4.8997503e-01
   3.6000000e-01   4.2205184e-01
   3.8000000e-01   3.7102506e-01
   4.0000000e-01   3.5912178e-01
   4.2000000e-01   3.3014523e-01
   4.4000000e-01   2.7095533e-01
   4.6000000e-01   2.1468352e-01
   4.8000000e-01   1.7989478e-01
   5.0000000e-01   1.5240958e-01
   5.2000000e-01   1.4150046e-01
   5.4000000e-01   1.3470991e-01
   5.6000000e-01   1.1860602e-01
   5.8000000e-01   9.5843261e-02
   6.0000000e-01   9.2641722e-02
   6.2000000e-01   8.5605846e-02
   6.4000000e-01   9.1597337e-02
   6.6000000e-01   9.5181927e-02
   6.8000000e-01   9.9780643e-02
   7.0000000e-01   9.8795553e-02
   7.2000000e-01   9.2035317e-02
   7.4000000e-01   8.2580951e-02
   7.6000000e-01   6.7384670e-02
   7.8000000e-01   5.2343287e-02
   8.0000000e-01   5.2672522e-02
   8.2000000e-01   5.4627014e-02
   8.4000000e-01   5.4839803e-02
   8.6000000e-01   5.1572824e-02
   8.8000000e-01   4.5103422e-02
   9.0000000e-01   4.4188994e-02
   9.2000000e-01   4.1707197e-02
   9.4000000e-01   3.9890300e-02
   9.6000000e-01   3.6865996e-02
   9.8000000e-01   3.2856732e-02
   1.0000000e+00   3.0177750e-02
   1.0500000e+00   2.6579280e-02
   1.1000000e+00   2.2984501e-02
   1.1500000e+00   2.2408833e-02
   1.2000000e+00   2.3482769e-02
   1.2500000e+00   2.3867370e-02
   1.3000000e+00   2.0258812e-02
   1.3500000e+00   1.7625372e-02
   1.4000000e+00   1.6285091e-02
   1.4500000e+00   1.7053011e-02
   1.5000000e+00   1.8789765e-02
   1.5500000e+00   1.7977330e-02
   1.6000000e+00   1.5323968e-02
   1.6500000e+00   1.3189699e-02
   1.7000000e+00   1.2082914e-02
   1.7500000e+00   1.1166868e-02
   1.8000000e+00   9.6482683e-03
   1.8500000e+00   8.7811494e-03
   1.9000000e+00   8.1688710e-03
   1.9500000e+00   7.7148115e-03
   2.0000000e+00   7.3704212e-03
   2.1000000e+00   6.8397195e-03
   2.2000000e+00   6.3841211e-03
   2.3000000e+00   5.8758273e-03
   2.4000000e+00   5.5763548e-03
   2.5000000e+00   5.2985590e-03
   2.6000000e+00   4.9928829e-03
   2.7000000e+00   4.6908176e-03
   2.8000000e+00   4.4094902e-03
   2.9000000e+00   4.1369967e-03
   3.0000000e+00   3.8739086e-03
   3.1000000e+00   3.6330032e-03
   3.2000000e+00   3.4166791e-03
   3.3000000e+00   3.2195321e-03
   3.4000000e+00   3.0433220e-03
   3.5000000e+00   2.8974749e-03
   3.6000000e+00   2.7868885e-03
   3.7000000e+00   2.7040121e-03
   3.8000000e+00   2.6328915e-03
   3.9000000e+00   2.5595379e-03
   4.0000000e+00   2.4794813e-03
   4.2000000e+00   2.3258727e-03
   4.4000000e+00   2.2365758e-03
   4.6000000e+00   2.2069016e-03
   4.8000000e+00   2.1670013e-03
   5.0000000e+00   2.0654371e-03
   5.2000000e+00   1.9122807e-03
   5.4000000e+00   1.7501874e-03
   5.6000000e+00   1.6216760e-03
   5.8000000e+00   1.5446391e-03
   6.0000000e+00   1.5114594e-03
   6.5000000e+00   1.4799179e-03
   7.0000000e+00   1.3523322e-03
   7.5000000e+00   1.1520525e-03
   8.0000000e+00   1.0741493e-03
   8.5000000e+00   1.0241754e-03
   9.0000000e+00   9.4929572e-04
   9.5000000e+00   8.7875729e-04
   1.0000000e+01   8.2657684e-04
   1.1000000e+01   7.9122069e-04
   1.2000000e+01   7.9885474e-04
   1.3000000e+01   7.9357325e-04
   1.4000000e+01   7.5859871e-04
   1.5000000e+01   7.0233281e-04
   1.6000000e+01   6.3955796e-04
   1.7000000e+01   5.8151534e-04
   1.8000000e+01   5.3394789e-04
   1.9000000e+01   4.9876107e-04
   2.0000000e+01   4.7528672e-04
