# Supplementary material for: Statistical shape refinement and genetic algorithm calibration of design response spectra based on strong-motion records
Source: PLoS One. 2026 Jul 1;21(7):e0348599. doi: 10.1371/journal.pone.0348599 (PMC13322555; doi:10.1371/journal.pone.0348599)
Supplement: S1 File — (ZIP) [file pone.0348599.s001.zip › Data/Dynamic Amplification Factor Spectrum/Class I Site/Magnitude【4-5】 Epicentral Distance【10-30】/baLYYU066.dat]

   1.0000000e-02   1.0000661e+00
   2.0000000e-02   1.0580242e+00
   3.0000000e-02   1.1943172e+00
   4.0000000e-02   1.4443081e+00
   5.0000000e-02   2.4831836e+00
   6.0000000e-02   2.6850384e+00
   7.0000000e-02   3.9037677e+00
   8.0000000e-02   3.8483606e+00
   9.0000000e-02   4.5497480e+00
   1.0000000e-01   3.3844042e+00
   1.1000000e-01   3.9656209e+00
   1.2000000e-01   2.9993768e+00
   1.3000000e-01   1.8492770e+00
   1.4000000e-01   1.7346937e+00
   1.5000000e-01   1.6115393e+00
   1.6000000e-01   1.5372448e+00
   1.7000000e-01   1.4493487e+00
   1.8000000e-01   1.5156052e+00
   1.9000000e-01   1.6614343e+00
   2.0000000e-01   1.8492264e+00
   2.1000000e-01   2.0604214e+00
   2.2000000e-01   2.1405230e+00
   2.3000000e-01   2.2026581e+00
   2.4000000e-01   2.0729314e+00
   2.5000000e-01   1.7611278e+00
   2.6000000e-01   1.5456460e+00
   2.7000000e-01   1.5070865e+00
   2.8000000e-01   1.3686241e+00
   2.9000000e-01   1.3186332e+00
   3.0000000e-01   1.2737761e+00
   3.2000000e-01   1.3778467e+00
   3.4000000e-01   1.2743214e+00
   3.6000000e-01   1.0141500e+00
   3.8000000e-01   7.3705332e-01
   4.0000000e-01   5.9259026e-01
   4.2000000e-01   4.9179603e-01
   4.4000000e-01   4.1786306e-01
   4.6000000e-01   3.5714790e-01
   4.8000000e-01   3.0098954e-01
   5.0000000e-01   2.7823998e-01
   5.2000000e-01   2.5868806e-01
   5.4000000e-01   2.3539489e-01
   5.6000000e-01   2.0940572e-01
   5.8000000e-01   1.8742394e-01
   6.0000000e-01   1.7244845e-01
   6.2000000e-01   1.6348397e-01
   6.4000000e-01   1.5542377e-01
   6.6000000e-01   1.4572643e-01
   6.8000000e-01   1.3500246e-01
   7.0000000e-01   1.2492419e-01
   7.2000000e-01   1.1657035e-01
   7.4000000e-01   1.0995310e-01
   7.6000000e-01   1.0443855e-01
   7.8000000e-01   9.9333080e-02
   8.0000000e-01   9.4178487e-02
   8.2000000e-01   8.8819571e-02
   8.4000000e-01   8.3357077e-02
   8.6000000e-01   7.8027065e-02
   8.8000000e-01   7.3069344e-02
   9.0000000e-01   6.8640915e-02
   9.2000000e-01   6.4777221e-02
   9.4000000e-01   6.1436941e-02
   9.6000000e-01   5.8541168e-02
   9.8000000e-01   5.6013066e-02
   1.0000000e+00   5.3736288e-02
   1.0500000e+00   4.8484364e-02
   1.1000000e+00   4.2757461e-02
   1.1500000e+00   4.0130276e-02
   1.2000000e+00   3.4445158e-02
   1.2500000e+00   3.0524435e-02
   1.3000000e+00   2.8935061e-02
   1.3500000e+00   2.7253771e-02
   1.4000000e+00   2.6336795e-02
   1.4500000e+00   2.5270533e-02
   1.5000000e+00   2.4183438e-02
   1.5500000e+00   2.2978484e-02
   1.6000000e+00   2.1838103e-02
   1.6500000e+00   2.0638985e-02
   1.7000000e+00   1.9504260e-02
   1.7500000e+00   1.8424432e-02
   1.8000000e+00   1.7371727e-02
   1.8500000e+00   1.6496293e-02
   1.9000000e+00   1.5706964e-02
   1.9500000e+00   1.4945914e-02
   2.0000000e+00   1.4282734e-02
   2.1000000e+00   1.3067162e-02
   2.2000000e+00   1.2112662e-02
   2.3000000e+00   1.1355379e-02
   2.4000000e+00   1.0649825e-02
   2.5000000e+00   1.0112527e-02
   2.6000000e+00   9.4985938e-03
   2.7000000e+00   8.9768926e-03
   2.8000000e+00   8.5910098e-03
   2.9000000e+00   8.1364730e-03
   3.0000000e+00   7.6621166e-03
   3.1000000e+00   7.2991429e-03
   3.2000000e+00   6.9851756e-03
   3.3000000e+00   6.6145597e-03
   3.4000000e+00   6.2143980e-03
   3.5000000e+00   5.8785183e-03
   3.6000000e+00   5.6340953e-03
   3.7000000e+00   5.4253442e-03
   3.8000000e+00   5.1898999e-03
   3.9000000e+00   4.9190580e-03
   4.0000000e+00   4.6532478e-03
   4.2000000e+00   4.2941142e-03
   4.4000000e+00   4.1176240e-03
   4.6000000e+00   3.8770641e-03
   4.8000000e+00   3.5333603e-03
   5.0000000e+00   3.2432946e-03
   5.2000000e+00   3.1001628e-03
   5.4000000e+00   3.0513934e-03
   5.6000000e+00   2.9927148e-03
   5.8000000e+00   2.8648614e-03
   6.0000000e+00   2.6791249e-03
   6.5000000e+00   2.2818548e-03
   7.0000000e+00   2.2125421e-03
   7.5000000e+00   2.1815997e-03
   8.0000000e+00   1.9763312e-03
   8.5000000e+00   1.6899995e-03
   9.0000000e+00   1.4788728e-03
   9.5000000e+00   1.4134687e-03
   1.0000000e+01   1.3832891e-03
   1.1000000e+01   1.3930089e-03
   1.2000000e+01   1.3541775e-03
   1.3000000e+01   1.1474958e-03
   1.4000000e+01   1.1559624e-03
   1.5000000e+01   1.1959078e-03
   1.6000000e+01   1.1562434e-03
   1.7000000e+01   1.0612865e-03
   1.8000000e+01   9.4204260e-04
   1.9000000e+01   8.2324640e-04
   2.0000000e+01   7.2019579e-04
