# Supplementary material for: Statistical shape refinement and genetic algorithm calibration of design response spectra based on strong-motion records
Source: PLoS One. 2026 Jul 1;21(7):e0348599. doi: 10.1371/journal.pone.0348599 (PMC13322555; doi:10.1371/journal.pone.0348599)
Supplement: S1 File — (ZIP) [file pone.0348599.s001.zip › Data/Dynamic Amplification Factor Spectrum/Class I Site/Magnitude【4-5】 Epicentral Distance【10-30】/baLYYU067.dat]

   1.0000000e-02   1.0000469e+00
   2.0000000e-02   9.7953729e-01
   3.0000000e-02   1.1683606e+00
   4.0000000e-02   1.4054127e+00
   5.0000000e-02   1.7886684e+00
   6.0000000e-02   2.6989790e+00
   7.0000000e-02   2.9216034e+00
   8.0000000e-02   2.0896865e+00
   9.0000000e-02   1.3817832e+00
   1.0000000e-01   1.5691945e+00
   1.1000000e-01   2.2245274e+00
   1.2000000e-01   1.9338239e+00
   1.3000000e-01   1.5747736e+00
   1.4000000e-01   1.2726011e+00
   1.5000000e-01   1.3403171e+00
   1.6000000e-01   1.4243404e+00
   1.7000000e-01   1.7060286e+00
   1.8000000e-01   1.9753008e+00
   1.9000000e-01   1.8343500e+00
   2.0000000e-01   1.8693595e+00
   2.1000000e-01   1.7779429e+00
   2.2000000e-01   1.7677161e+00
   2.3000000e-01   1.6464820e+00
   2.4000000e-01   1.3830717e+00
   2.5000000e-01   1.2897542e+00
   2.6000000e-01   1.4141404e+00
   2.7000000e-01   1.5675919e+00
   2.8000000e-01   1.6219411e+00
   2.9000000e-01   1.6628375e+00
   3.0000000e-01   1.6937406e+00
   3.2000000e-01   1.5933207e+00
   3.4000000e-01   1.2653872e+00
   3.6000000e-01   9.3974056e-01
   3.8000000e-01   7.1677266e-01
   4.0000000e-01   5.2940545e-01
   4.2000000e-01   4.1751885e-01
   4.4000000e-01   3.4363946e-01
   4.6000000e-01   3.1142481e-01
   4.8000000e-01   2.8086787e-01
   5.0000000e-01   2.4005302e-01
   5.2000000e-01   2.0708152e-01
   5.4000000e-01   1.9487122e-01
   5.6000000e-01   1.9428255e-01
   5.8000000e-01   1.9441170e-01
   6.0000000e-01   1.8416502e-01
   6.2000000e-01   1.6555810e-01
   6.4000000e-01   1.4642548e-01
   6.6000000e-01   1.3215440e-01
   6.8000000e-01   1.2193036e-01
   7.0000000e-01   1.1273667e-01
   7.2000000e-01   1.0289263e-01
   7.4000000e-01   9.6110757e-02
   7.6000000e-01   9.3511916e-02
   7.8000000e-01   9.0465706e-02
   8.0000000e-01   8.7313803e-02
   8.2000000e-01   8.4141513e-02
   8.4000000e-01   8.0803300e-02
   8.6000000e-01   7.7096129e-02
   8.8000000e-01   7.2911741e-02
   9.0000000e-01   6.8287723e-02
   9.2000000e-01   6.3417722e-02
   9.4000000e-01   5.8564774e-02
   9.6000000e-01   5.3971871e-02
   9.8000000e-01   5.0475698e-02
   1.0000000e+00   4.9014920e-02
   1.0500000e+00   4.4925810e-02
   1.1000000e+00   4.1338631e-02
   1.1500000e+00   3.8492944e-02
   1.2000000e+00   3.6078724e-02
   1.2500000e+00   3.3748874e-02
   1.3000000e+00   3.1332243e-02
   1.3500000e+00   2.8890274e-02
   1.4000000e+00   2.6553245e-02
   1.4500000e+00   2.4488611e-02
   1.5000000e+00   2.2751899e-02
   1.5500000e+00   2.1329920e-02
   1.6000000e+00   2.0155987e-02
   1.6500000e+00   1.9137506e-02
   1.7000000e+00   1.8220749e-02
   1.7500000e+00   1.7376243e-02
   1.8000000e+00   1.6580748e-02
   1.8500000e+00   1.5785308e-02
   1.9000000e+00   1.5012312e-02
   1.9500000e+00   1.4284048e-02
   2.0000000e+00   1.3564437e-02
   2.1000000e+00   1.2202256e-02
   2.2000000e+00   1.1039282e-02
   2.3000000e+00   1.0059339e-02
   2.4000000e+00   9.2703803e-03
   2.5000000e+00   8.5424853e-03
   2.6000000e+00   7.9917224e-03
   2.7000000e+00   7.5847051e-03
   2.8000000e+00   7.2169406e-03
   2.9000000e+00   6.9255164e-03
   3.0000000e+00   6.6786691e-03
   3.1000000e+00   6.3973765e-03
   3.2000000e+00   6.0978046e-03
   3.3000000e+00   5.8434992e-03
   3.4000000e+00   5.6387056e-03
   3.5000000e+00   5.4378963e-03
   3.6000000e+00   5.2172515e-03
   3.7000000e+00   4.9982190e-03
   3.8000000e+00   4.8133193e-03
   3.9000000e+00   4.6693530e-03
   4.0000000e+00   4.5438138e-03
   4.2000000e+00   4.2444433e-03
   4.4000000e+00   3.8860741e-03
   4.6000000e+00   3.6133518e-03
   4.8000000e+00   3.4573700e-03
   5.0000000e+00   3.3179937e-03
   5.2000000e+00   3.1234305e-03
   5.4000000e+00   2.8970480e-03
   5.6000000e+00   2.7046319e-03
   5.8000000e+00   2.5868422e-03
   6.0000000e+00   2.5352290e-03
   6.5000000e+00   2.4349755e-03
   7.0000000e+00   2.1618660e-03
   7.5000000e+00   1.8963196e-03
   8.0000000e+00   1.7931947e-03
   8.5000000e+00   1.7847327e-03
   9.0000000e+00   1.7527578e-03
   9.5000000e+00   1.6514601e-03
   1.0000000e+01   1.5047010e-03
   1.1000000e+01   1.2495845e-03
   1.2000000e+01   1.1739516e-03
   1.3000000e+01   1.2193054e-03
   1.4000000e+01   1.2684652e-03
   1.5000000e+01   1.2612082e-03
   1.6000000e+01   1.1925138e-03
   1.7000000e+01   1.0836947e-03
   1.8000000e+01   9.6037070e-04
   1.9000000e+01   8.4270381e-04
   2.0000000e+01   7.4195771e-04
