# Supplementary material for: Statistical shape refinement and genetic algorithm calibration of design response spectra based on strong-motion records
Source: PLoS One. 2026 Jul 1;21(7):e0348599. doi: 10.1371/journal.pone.0348599 (PMC13322555; doi:10.1371/journal.pone.0348599)
Supplement: S1 File — (ZIP) [file pone.0348599.s001.zip › Data/Dynamic Amplification Factor Spectrum/Class I Site/Magnitude【4-5】 Epicentral Distance【10-30】/baLYYU068.dat]

   1.0000000e-02   1.0000495e+00
   2.0000000e-02   1.0777326e+00
   3.0000000e-02   1.1695362e+00
   4.0000000e-02   1.3187516e+00
   5.0000000e-02   2.2477013e+00
   6.0000000e-02   3.0230462e+00
   7.0000000e-02   4.0783338e+00
   8.0000000e-02   3.9381287e+00
   9.0000000e-02   2.4143939e+00
   1.0000000e-01   2.7090194e+00
   1.1000000e-01   2.9226649e+00
   1.2000000e-01   2.7370147e+00
   1.3000000e-01   1.7539190e+00
   1.4000000e-01   1.8138309e+00
   1.5000000e-01   1.9716907e+00
   1.6000000e-01   1.5080113e+00
   1.7000000e-01   1.2945621e+00
   1.8000000e-01   1.5557540e+00
   1.9000000e-01   1.6317787e+00
   2.0000000e-01   1.6489334e+00
   2.1000000e-01   1.6288096e+00
   2.2000000e-01   1.4915872e+00
   2.3000000e-01   1.3213778e+00
   2.4000000e-01   1.3928933e+00
   2.5000000e-01   1.6472414e+00
   2.6000000e-01   1.7404434e+00
   2.7000000e-01   1.7840161e+00
   2.8000000e-01   1.7304509e+00
   2.9000000e-01   1.6161856e+00
   3.0000000e-01   1.5099905e+00
   3.2000000e-01   1.3760267e+00
   3.4000000e-01   1.1639237e+00
   3.6000000e-01   8.8818656e-01
   3.8000000e-01   7.1975153e-01
   4.0000000e-01   5.6032887e-01
   4.2000000e-01   4.1900366e-01
   4.4000000e-01   3.7926866e-01
   4.6000000e-01   3.3210950e-01
   4.8000000e-01   2.8337991e-01
   5.0000000e-01   2.4084634e-01
   5.2000000e-01   1.9893565e-01
   5.4000000e-01   1.6310437e-01
   5.6000000e-01   1.4212002e-01
   5.8000000e-01   1.3092667e-01
   6.0000000e-01   1.1909991e-01
   6.2000000e-01   1.1489114e-01
   6.4000000e-01   1.1467356e-01
   6.6000000e-01   1.1046805e-01
   6.8000000e-01   1.0369755e-01
   7.0000000e-01   9.6908660e-02
   7.2000000e-01   9.1215467e-02
   7.4000000e-01   8.6251889e-02
   7.6000000e-01   8.0990255e-02
   7.8000000e-01   7.4469688e-02
   8.0000000e-01   7.0801493e-02
   8.2000000e-01   6.9412620e-02
   8.4000000e-01   6.4379836e-02
   8.6000000e-01   5.9746433e-02
   8.8000000e-01   5.7930393e-02
   9.0000000e-01   5.6844638e-02
   9.2000000e-01   5.5408278e-02
   9.4000000e-01   5.3487343e-02
   9.6000000e-01   5.1213460e-02
   9.8000000e-01   4.8764694e-02
   1.0000000e+00   4.6226774e-02
   1.0500000e+00   4.0275428e-02
   1.1000000e+00   3.5506351e-02
   1.1500000e+00   3.1875698e-02
   1.2000000e+00   2.8886675e-02
   1.2500000e+00   2.6147452e-02
   1.3000000e+00   2.3644635e-02
   1.3500000e+00   2.2911906e-02
   1.4000000e+00   2.2077526e-02
   1.4500000e+00   2.1078815e-02
   1.5000000e+00   1.9913770e-02
   1.5500000e+00   1.8628550e-02
   1.6000000e+00   1.7404354e-02
   1.6500000e+00   1.6239263e-02
   1.7000000e+00   1.5183714e-02
   1.7500000e+00   1.4269993e-02
   1.8000000e+00   1.3414561e-02
   1.8500000e+00   1.2729721e-02
   1.9000000e+00   1.2138323e-02
   1.9500000e+00   1.1554613e-02
   2.0000000e+00   1.1052405e-02
   2.1000000e+00   1.0197842e-02
   2.2000000e+00   9.5339603e-03
   2.3000000e+00   8.8599206e-03
   2.4000000e+00   8.2366275e-03
   2.5000000e+00   7.7804928e-03
   2.6000000e+00   7.4944019e-03
   2.7000000e+00   7.1583440e-03
   2.8000000e+00   6.8442296e-03
   2.9000000e+00   6.6685657e-03
   3.0000000e+00   6.4568762e-03
   3.1000000e+00   6.1722746e-03
   3.2000000e+00   5.9551016e-03
   3.3000000e+00   5.8110277e-03
   3.4000000e+00   5.6149862e-03
   3.5000000e+00   5.3265824e-03
   3.6000000e+00   5.0368558e-03
   3.7000000e+00   4.8384083e-03
   3.8000000e+00   4.7272711e-03
   3.9000000e+00   4.6282115e-03
   4.0000000e+00   4.4770885e-03
   4.2000000e+00   4.0502710e-03
   4.4000000e+00   3.7538911e-03
   4.6000000e+00   3.6503644e-03
   4.8000000e+00   3.5157845e-03
   5.0000000e+00   3.2686261e-03
   5.2000000e+00   3.0338176e-03
   5.4000000e+00   2.9183917e-03
   5.6000000e+00   2.9004253e-03
   5.8000000e+00   2.8848746e-03
   6.0000000e+00   2.7996965e-03
   6.5000000e+00   2.3566701e-03
   7.0000000e+00   2.1330995e-03
   7.5000000e+00   2.1991763e-03
   8.0000000e+00   2.1854544e-03
   8.5000000e+00   1.9733921e-03
   9.0000000e+00   1.7011511e-03
   9.5000000e+00   1.5162330e-03
   1.0000000e+01   1.4520237e-03
   1.1000000e+01   1.5084022e-03
   1.2000000e+01   1.4653018e-03
   1.3000000e+01   1.2366355e-03
   1.4000000e+01   1.0467232e-03
   1.5000000e+01   1.1421361e-03
   1.6000000e+01   1.1559790e-03
   1.7000000e+01   1.0925530e-03
   1.8000000e+01   9.8055429e-04
   1.9000000e+01   8.5085930e-04
   2.0000000e+01   7.4019488e-04
