# Supplementary material for: Statistical shape refinement and genetic algorithm calibration of design response spectra based on strong-motion records
Source: PLoS One. 2026 Jul 1;21(7):e0348599. doi: 10.1371/journal.pone.0348599 (PMC13322555; doi:10.1371/journal.pone.0348599)
Supplement: S1 File — (ZIP) [file pone.0348599.s001.zip › Data/Dynamic Amplification Factor Spectrum/Class I Site/Magnitude【4-5】 Epicentral Distance【10-30】/baLYYU069.dat]

   1.0000000e-02   1.0000263e+00
   2.0000000e-02   1.0373457e+00
   3.0000000e-02   1.2055939e+00
   4.0000000e-02   1.4957403e+00
   5.0000000e-02   1.6594975e+00
   6.0000000e-02   2.1595765e+00
   7.0000000e-02   2.2170708e+00
   8.0000000e-02   1.8161597e+00
   9.0000000e-02   2.5761812e+00
   1.0000000e-01   2.3692356e+00
   1.1000000e-01   3.0679356e+00
   1.2000000e-01   2.3692978e+00
   1.3000000e-01   1.8537054e+00
   1.4000000e-01   1.8705227e+00
   1.5000000e-01   1.6909392e+00
   1.6000000e-01   1.9945929e+00
   1.7000000e-01   2.1219664e+00
   1.8000000e-01   2.1969036e+00
   1.9000000e-01   2.4467813e+00
   2.0000000e-01   2.8377317e+00
   2.1000000e-01   2.8015285e+00
   2.2000000e-01   2.4930969e+00
   2.3000000e-01   2.1752635e+00
   2.4000000e-01   1.8010844e+00
   2.5000000e-01   1.3573791e+00
   2.6000000e-01   1.3041099e+00
   2.7000000e-01   1.1526442e+00
   2.8000000e-01   1.0739259e+00
   2.9000000e-01   1.1741017e+00
   3.0000000e-01   1.3625396e+00
   3.2000000e-01   1.5680758e+00
   3.4000000e-01   1.4119078e+00
   3.6000000e-01   1.0736927e+00
   3.8000000e-01   6.9818832e-01
   4.0000000e-01   5.0909044e-01
   4.2000000e-01   3.8633079e-01
   4.4000000e-01   3.2362087e-01
   4.6000000e-01   2.9792322e-01
   4.8000000e-01   2.6504188e-01
   5.0000000e-01   2.2981289e-01
   5.2000000e-01   1.9922964e-01
   5.4000000e-01   1.8846960e-01
   5.6000000e-01   1.9304320e-01
   5.8000000e-01   1.9660868e-01
   6.0000000e-01   1.8478173e-01
   6.2000000e-01   1.6208329e-01
   6.4000000e-01   1.4180311e-01
   6.6000000e-01   1.2943159e-01
   6.8000000e-01   1.2174415e-01
   7.0000000e-01   1.1394489e-01
   7.2000000e-01   1.0414807e-01
   7.4000000e-01   9.8122106e-02
   7.6000000e-01   9.6506476e-02
   7.8000000e-01   9.4052210e-02
   8.0000000e-01   9.1379744e-02
   8.2000000e-01   8.8700102e-02
   8.4000000e-01   8.5783015e-02
   8.6000000e-01   8.2329746e-02
   8.8000000e-01   7.8184949e-02
   9.0000000e-01   7.3389437e-02
   9.2000000e-01   6.8175614e-02
   9.4000000e-01   6.2852009e-02
   9.6000000e-01   5.7726758e-02
   9.8000000e-01   5.3074964e-02
   1.0000000e+00   4.9044638e-02
   1.0500000e+00   4.1645684e-02
   1.1000000e+00   3.6788401e-02
   1.1500000e+00   3.2770555e-02
   1.2000000e+00   2.9038068e-02
   1.2500000e+00   2.5763109e-02
   1.3000000e+00   2.3098639e-02
   1.3500000e+00   2.1779265e-02
   1.4000000e+00   2.0956082e-02
   1.4500000e+00   1.9934363e-02
   1.5000000e+00   1.8822136e-02
   1.5500000e+00   1.7720732e-02
   1.6000000e+00   1.6728529e-02
   1.6500000e+00   1.5879943e-02
   1.7000000e+00   1.5166853e-02
   1.7500000e+00   1.4621018e-02
   1.8000000e+00   1.4151678e-02
   1.8500000e+00   1.3711300e-02
   1.9000000e+00   1.3258151e-02
   1.9500000e+00   1.2777253e-02
   2.0000000e+00   1.2309902e-02
   2.1000000e+00   1.1407043e-02
   2.2000000e+00   1.0535940e-02
   2.3000000e+00   9.5507696e-03
   2.4000000e+00   8.8280019e-03
   2.5000000e+00   8.4453109e-03
   2.6000000e+00   8.1240684e-03
   2.7000000e+00   7.6902791e-03
   2.8000000e+00   7.2896551e-03
   2.9000000e+00   6.9555318e-03
   3.0000000e+00   6.5548861e-03
   3.1000000e+00   6.1447686e-03
   3.2000000e+00   5.8497377e-03
   3.3000000e+00   5.6327781e-03
   3.4000000e+00   5.3859176e-03
   3.5000000e+00   5.1272509e-03
   3.6000000e+00   4.9521646e-03
   3.7000000e+00   4.7789761e-03
   3.8000000e+00   4.5982948e-03
   3.9000000e+00   4.4274450e-03
   4.0000000e+00   4.2915523e-03
   4.2000000e+00   4.0640967e-03
   4.4000000e+00   3.9097461e-03
   4.6000000e+00   3.8074605e-03
   4.8000000e+00   3.5574110e-03
   5.0000000e+00   3.4146770e-03
   5.2000000e+00   3.2788069e-03
   5.4000000e+00   3.1080507e-03
   5.6000000e+00   2.8909912e-03
   5.8000000e+00   2.8038568e-03
   6.0000000e+00   2.7257487e-03
   6.5000000e+00   2.7112934e-03
   7.0000000e+00   2.4874200e-03
   7.5000000e+00   2.0850182e-03
   8.0000000e+00   1.9678273e-03
   8.5000000e+00   2.0151525e-03
   9.0000000e+00   2.0751525e-03
   9.5000000e+00   2.0462146e-03
   1.0000000e+01   1.9038489e-03
   1.1000000e+01   1.4931972e-03
   1.2000000e+01   1.2941548e-03
   1.3000000e+01   1.3738045e-03
   1.4000000e+01   1.5081842e-03
   1.5000000e+01   1.5846547e-03
   1.6000000e+01   1.5682786e-03
   1.7000000e+01   1.4632728e-03
   1.8000000e+01   1.3076498e-03
   1.9000000e+01   1.1380781e-03
   2.0000000e+01   9.8069321e-04
