# Supplementary material for: Statistical shape refinement and genetic algorithm calibration of design response spectra based on strong-motion records
Source: PLoS One. 2026 Jul 1;21(7):e0348599. doi: 10.1371/journal.pone.0348599 (PMC13322555; doi:10.1371/journal.pone.0348599)
Supplement: S1 File — (ZIP) [file pone.0348599.s001.zip › Data/Dynamic Amplification Factor Spectrum/Class I Site/Magnitude【4-5】 Epicentral Distance【10-30】/baLYYU070.dat]

   1.0000000e-02   9.9999791e-01
   2.0000000e-02   1.0602365e+00
   3.0000000e-02   1.2491902e+00
   4.0000000e-02   1.4340252e+00
   5.0000000e-02   1.8264775e+00
   6.0000000e-02   2.6299250e+00
   7.0000000e-02   4.2620485e+00
   8.0000000e-02   4.5521254e+00
   9.0000000e-02   4.8143697e+00
   1.0000000e-01   3.1081610e+00
   1.1000000e-01   3.0091316e+00
   1.2000000e-01   2.5107262e+00
   1.3000000e-01   2.5277292e+00
   1.4000000e-01   2.4400939e+00
   1.5000000e-01   1.8083452e+00
   1.6000000e-01   1.4097204e+00
   1.7000000e-01   9.8471036e-01
   1.8000000e-01   7.6064427e-01
   1.9000000e-01   6.8060402e-01
   2.0000000e-01   6.1524214e-01
   2.1000000e-01   5.8008699e-01
   2.2000000e-01   5.2240050e-01
   2.3000000e-01   5.3571831e-01
   2.4000000e-01   5.4998563e-01
   2.5000000e-01   5.2440833e-01
   2.6000000e-01   5.7321952e-01
   2.7000000e-01   5.9332093e-01
   2.8000000e-01   5.6673884e-01
   2.9000000e-01   5.5565903e-01
   3.0000000e-01   5.4042595e-01
   3.2000000e-01   4.3391478e-01
   3.4000000e-01   4.1034085e-01
   3.6000000e-01   3.7843407e-01
   3.8000000e-01   3.5773451e-01
   4.0000000e-01   3.7361079e-01
   4.2000000e-01   3.7142006e-01
   4.4000000e-01   3.3118436e-01
   4.6000000e-01   2.9615241e-01
   4.8000000e-01   2.9314372e-01
   5.0000000e-01   2.8232339e-01
   5.2000000e-01   2.5135863e-01
   5.4000000e-01   2.3817904e-01
   5.6000000e-01   2.2724228e-01
   5.8000000e-01   2.3266349e-01
   6.0000000e-01   2.2845937e-01
   6.2000000e-01   2.1801474e-01
   6.4000000e-01   2.0761283e-01
   6.6000000e-01   1.9563762e-01
   6.8000000e-01   1.7895298e-01
   7.0000000e-01   1.6920243e-01
   7.2000000e-01   1.5381353e-01
   7.4000000e-01   1.3816397e-01
   7.6000000e-01   1.1728091e-01
   7.8000000e-01   9.8324454e-02
   8.0000000e-01   8.5538201e-02
   8.2000000e-01   8.0092670e-02
   8.4000000e-01   7.8660063e-02
   8.6000000e-01   7.8340052e-02
   8.8000000e-01   7.9338424e-02
   9.0000000e-01   7.9928429e-02
   9.2000000e-01   7.8415267e-02
   9.4000000e-01   7.5717086e-02
   9.6000000e-01   7.4354145e-02
   9.8000000e-01   7.1523658e-02
   1.0000000e+00   6.7701322e-02
   1.0500000e+00   5.7148291e-02
   1.1000000e+00   4.9247150e-02
   1.1500000e+00   4.5060321e-02
   1.2000000e+00   4.2756592e-02
   1.2500000e+00   4.0553676e-02
   1.3000000e+00   3.7681586e-02
   1.3500000e+00   3.4129530e-02
   1.4000000e+00   3.0330414e-02
   1.4500000e+00   2.6740357e-02
   1.5000000e+00   2.3577610e-02
   1.5500000e+00   2.0983727e-02
   1.6000000e+00   1.8982998e-02
   1.6500000e+00   1.7465088e-02
   1.7000000e+00   1.6304338e-02
   1.7500000e+00   1.5401481e-02
   1.8000000e+00   1.4640950e-02
   1.8500000e+00   1.3936501e-02
   1.9000000e+00   1.3236189e-02
   1.9500000e+00   1.2546266e-02
   2.0000000e+00   1.1894011e-02
   2.1000000e+00   1.0736844e-02
   2.2000000e+00   9.8402666e-03
   2.3000000e+00   9.2415010e-03
   2.4000000e+00   8.6039222e-03
   2.5000000e+00   7.9779163e-03
   2.6000000e+00   7.4353591e-03
   2.7000000e+00   6.9161226e-03
   2.8000000e+00   6.4025926e-03
   2.9000000e+00   5.9671406e-03
   3.0000000e+00   5.6547808e-03
   3.1000000e+00   5.3926564e-03
   3.2000000e+00   5.1350868e-03
   3.3000000e+00   4.8799273e-03
   3.4000000e+00   4.6450207e-03
   3.5000000e+00   4.4398677e-03
   3.6000000e+00   4.2601448e-03
   3.7000000e+00   4.0976489e-03
   3.8000000e+00   3.9489284e-03
   3.9000000e+00   3.8158014e-03
   4.0000000e+00   3.7008547e-03
   4.2000000e+00   3.5183763e-03
   4.4000000e+00   3.3573017e-03
   4.6000000e+00   3.1763150e-03
   4.8000000e+00   2.9777511e-03
   5.0000000e+00   2.7909282e-03
   5.2000000e+00   2.6313046e-03
   5.4000000e+00   2.5005605e-03
   5.6000000e+00   2.3898670e-03
   5.8000000e+00   2.2898250e-03
   6.0000000e+00   2.1953611e-03
   6.5000000e+00   1.9816080e-03
   7.0000000e+00   1.8038957e-03
   7.5000000e+00   1.6425871e-03
   8.0000000e+00   1.4802572e-03
   8.5000000e+00   1.3296896e-03
   9.0000000e+00   1.3128607e-03
   9.5000000e+00   1.2814712e-03
   1.0000000e+01   1.2311323e-03
   1.1000000e+01   1.0956135e-03
   1.2000000e+01   9.6530486e-04
   1.3000000e+01   8.7446956e-04
   1.4000000e+01   8.2343777e-04
   1.5000000e+01   7.9920736e-04
   1.6000000e+01   7.8529429e-04
   1.7000000e+01   7.7169472e-04
   1.8000000e+01   7.5342594e-04
   1.9000000e+01   7.2900427e-04
   2.0000000e+01   6.9892794e-04
