# Supplementary material for: Statistical shape refinement and genetic algorithm calibration of design response spectra based on strong-motion records
Source: PLoS One. 2026 Jul 1;21(7):e0348599. doi: 10.1371/journal.pone.0348599 (PMC13322555; doi:10.1371/journal.pone.0348599)
Supplement: S1 File — (ZIP) [file pone.0348599.s001.zip › Data/Dynamic Amplification Factor Spectrum/Class I Site/Magnitude【4-5】 Epicentral Distance【10-30】/baLYYU071.dat]

   1.0000000e-02   1.0000427e+00
   2.0000000e-02   1.1186311e+00
   3.0000000e-02   1.2184939e+00
   4.0000000e-02   1.4463377e+00
   5.0000000e-02   1.5644499e+00
   6.0000000e-02   2.3344267e+00
   7.0000000e-02   2.3405589e+00
   8.0000000e-02   2.4299738e+00
   9.0000000e-02   3.0837847e+00
   1.0000000e-01   4.0278185e+00
   1.1000000e-01   5.1188199e+00
   1.2000000e-01   4.6829427e+00
   1.3000000e-01   3.5011733e+00
   1.4000000e-01   2.6533143e+00
   1.5000000e-01   1.9106425e+00
   1.6000000e-01   1.4520262e+00
   1.7000000e-01   1.1032895e+00
   1.8000000e-01   8.5415026e-01
   1.9000000e-01   6.5263992e-01
   2.0000000e-01   5.3254932e-01
   2.1000000e-01   4.6550678e-01
   2.2000000e-01   4.9699319e-01
   2.3000000e-01   4.8284833e-01
   2.4000000e-01   4.9291581e-01
   2.5000000e-01   4.6342584e-01
   2.6000000e-01   3.9096144e-01
   2.7000000e-01   3.3311615e-01
   2.8000000e-01   3.5351596e-01
   2.9000000e-01   3.9740699e-01
   3.0000000e-01   4.0745679e-01
   3.2000000e-01   3.4164466e-01
   3.4000000e-01   3.4870659e-01
   3.6000000e-01   3.5229749e-01
   3.8000000e-01   3.2653179e-01
   4.0000000e-01   2.7492751e-01
   4.2000000e-01   2.6026354e-01
   4.4000000e-01   2.3158209e-01
   4.6000000e-01   2.1333137e-01
   4.8000000e-01   2.0003321e-01
   5.0000000e-01   1.6331818e-01
   5.2000000e-01   1.4447135e-01
   5.4000000e-01   1.2072058e-01
   5.6000000e-01   1.1239049e-01
   5.8000000e-01   1.2020879e-01
   6.0000000e-01   1.3401557e-01
   6.2000000e-01   1.2325205e-01
   6.4000000e-01   1.0595169e-01
   6.6000000e-01   9.4547862e-02
   6.8000000e-01   8.6645671e-02
   7.0000000e-01   9.2582821e-02
   7.2000000e-01   9.4457960e-02
   7.4000000e-01   9.0770240e-02
   7.6000000e-01   8.3401820e-02
   7.8000000e-01   7.9004459e-02
   8.0000000e-01   7.6526486e-02
   8.2000000e-01   7.1999760e-02
   8.4000000e-01   6.6144329e-02
   8.6000000e-01   6.6919743e-02
   8.8000000e-01   6.7516312e-02
   9.0000000e-01   6.6912014e-02
   9.2000000e-01   6.4757920e-02
   9.4000000e-01   6.1147133e-02
   9.6000000e-01   5.6410890e-02
   9.8000000e-01   5.1072809e-02
   1.0000000e+00   4.5677524e-02
   1.0500000e+00   3.4975075e-02
   1.1000000e+00   2.8839531e-02
   1.1500000e+00   2.6905700e-02
   1.2000000e+00   2.6219961e-02
   1.2500000e+00   2.5182397e-02
   1.3000000e+00   2.3299142e-02
   1.3500000e+00   2.1569206e-02
   1.4000000e+00   1.9201343e-02
   1.4500000e+00   1.7157930e-02
   1.5000000e+00   1.6228524e-02
   1.5500000e+00   1.5230815e-02
   1.6000000e+00   1.4055036e-02
   1.6500000e+00   1.2868123e-02
   1.7000000e+00   1.1741838e-02
   1.7500000e+00   1.0793260e-02
   1.8000000e+00   1.0240428e-02
   1.8500000e+00   9.7965497e-03
   1.9000000e+00   9.4269745e-03
   1.9500000e+00   9.1173496e-03
   2.0000000e+00   8.8418278e-03
   2.1000000e+00   8.3361383e-03
   2.2000000e+00   7.9086183e-03
   2.3000000e+00   7.4666797e-03
   2.4000000e+00   7.0316988e-03
   2.5000000e+00   6.6207231e-03
   2.6000000e+00   6.1807494e-03
   2.7000000e+00   5.7515908e-03
   2.8000000e+00   5.3651741e-03
   2.9000000e+00   4.9938987e-03
   3.0000000e+00   4.6419226e-03
   3.1000000e+00   4.3532830e-03
   3.2000000e+00   4.1418125e-03
   3.3000000e+00   3.9718576e-03
   3.4000000e+00   3.8013034e-03
   3.5000000e+00   3.6186797e-03
   3.6000000e+00   3.4403217e-03
   3.7000000e+00   3.2858407e-03
   3.8000000e+00   3.1605304e-03
   3.9000000e+00   3.0549810e-03
   4.0000000e+00   2.9551014e-03
   4.2000000e+00   2.7448277e-03
   4.4000000e+00   2.5456863e-03
   4.6000000e+00   2.4039171e-03
   4.8000000e+00   2.3512470e-03
   5.0000000e+00   2.3204103e-03
   5.2000000e+00   2.2614715e-03
   5.4000000e+00   2.1679795e-03
   5.6000000e+00   2.0581844e-03
   5.8000000e+00   1.9554773e-03
   6.0000000e+00   1.8741788e-03
   6.5000000e+00   1.7565080e-03
   7.0000000e+00   1.6587388e-03
   7.5000000e+00   1.5214040e-03
   8.0000000e+00   1.3755094e-03
   8.5000000e+00   1.3064953e-03
   9.0000000e+00   1.2511554e-03
   9.5000000e+00   1.1915903e-03
   1.0000000e+01   1.1393161e-03
   1.1000000e+01   1.0711370e-03
   1.2000000e+01   1.0323395e-03
   1.3000000e+01   9.9209917e-04
   1.4000000e+01   9.3774140e-04
   1.5000000e+01   8.7194177e-04
   1.6000000e+01   8.0257039e-04
   1.7000000e+01   7.3661870e-04
   1.8000000e+01   6.7831820e-04
   1.9000000e+01   6.2934713e-04
   2.0000000e+01   5.8965491e-04
