# Supplementary material for: Statistical shape refinement and genetic algorithm calibration of design response spectra based on strong-motion records
Source: PLoS One. 2026 Jul 1;21(7):e0348599. doi: 10.1371/journal.pone.0348599 (PMC13322555; doi:10.1371/journal.pone.0348599)
Supplement: S1 File — (ZIP) [file pone.0348599.s001.zip › Data/Dynamic Amplification Factor Spectrum/Class I Site/Magnitude【4-5】 Epicentral Distance【10-30】/baLYYU072.dat]

   1.0000000e-02   1.0000582e+00
   2.0000000e-02   1.0359506e+00
   3.0000000e-02   1.0846995e+00
   4.0000000e-02   1.5763634e+00
   5.0000000e-02   1.7620597e+00
   6.0000000e-02   2.2703611e+00
   7.0000000e-02   2.5269014e+00
   8.0000000e-02   1.7799747e+00
   9.0000000e-02   1.8007499e+00
   1.0000000e-01   2.4749251e+00
   1.1000000e-01   3.3301400e+00
   1.2000000e-01   3.9641524e+00
   1.3000000e-01   3.2284985e+00
   1.4000000e-01   2.7587274e+00
   1.5000000e-01   2.0977345e+00
   1.6000000e-01   1.4106758e+00
   1.7000000e-01   1.0730744e+00
   1.8000000e-01   1.0921293e+00
   1.9000000e-01   1.1612136e+00
   2.0000000e-01   1.1751859e+00
   2.1000000e-01   1.2678735e+00
   2.2000000e-01   1.2572638e+00
   2.3000000e-01   1.1199012e+00
   2.4000000e-01   9.9420546e-01
   2.5000000e-01   8.7088727e-01
   2.6000000e-01   8.3075804e-01
   2.7000000e-01   9.2326756e-01
   2.8000000e-01   9.4792229e-01
   2.9000000e-01   9.2213782e-01
   3.0000000e-01   8.7800803e-01
   3.2000000e-01   8.1163564e-01
   3.4000000e-01   6.7277413e-01
   3.6000000e-01   5.5334751e-01
   3.8000000e-01   4.9342770e-01
   4.0000000e-01   4.3833183e-01
   4.2000000e-01   3.5755935e-01
   4.4000000e-01   2.9700406e-01
   4.6000000e-01   2.3911854e-01
   4.8000000e-01   1.9233425e-01
   5.0000000e-01   1.6054625e-01
   5.2000000e-01   1.3122854e-01
   5.4000000e-01   1.1374649e-01
   5.6000000e-01   1.0342201e-01
   5.8000000e-01   9.7966265e-02
   6.0000000e-01   8.6587381e-02
   6.2000000e-01   8.1941652e-02
   6.4000000e-01   7.4375873e-02
   6.6000000e-01   7.2682682e-02
   6.8000000e-01   6.8382972e-02
   7.0000000e-01   6.3529167e-02
   7.2000000e-01   6.0987086e-02
   7.4000000e-01   5.9244913e-02
   7.6000000e-01   5.9056124e-02
   7.8000000e-01   5.8943157e-02
   8.0000000e-01   5.8344535e-02
   8.2000000e-01   5.6887049e-02
   8.4000000e-01   5.4647943e-02
   8.6000000e-01   5.2007704e-02
   8.8000000e-01   4.9452634e-02
   9.0000000e-01   4.7355893e-02
   9.2000000e-01   4.5929579e-02
   9.4000000e-01   4.5055275e-02
   9.6000000e-01   4.4531230e-02
   9.8000000e-01   4.4138708e-02
   1.0000000e+00   4.3696719e-02
   1.0500000e+00   4.1708955e-02
   1.1000000e+00   3.8444759e-02
   1.1500000e+00   3.5054615e-02
   1.2000000e+00   3.2274873e-02
   1.2500000e+00   3.0088585e-02
   1.3000000e+00   2.8279744e-02
   1.3500000e+00   2.6539819e-02
   1.4000000e+00   2.4800641e-02
   1.4500000e+00   2.2997431e-02
   1.5000000e+00   2.1266314e-02
   1.5500000e+00   1.9720245e-02
   1.6000000e+00   1.8368494e-02
   1.6500000e+00   1.7214701e-02
   1.7000000e+00   1.6286209e-02
   1.7500000e+00   1.5525907e-02
   1.8000000e+00   1.4845823e-02
   1.8500000e+00   1.4211620e-02
   1.9000000e+00   1.3643767e-02
   1.9500000e+00   1.3115180e-02
   2.0000000e+00   1.2596855e-02
   2.1000000e+00   1.1658182e-02
   2.2000000e+00   1.0755055e-02
   2.3000000e+00   9.8823213e-03
   2.4000000e+00   9.1618850e-03
   2.5000000e+00   8.5054424e-03
   2.6000000e+00   7.9633499e-03
   2.7000000e+00   7.5222453e-03
   2.8000000e+00   7.0919134e-03
   2.9000000e+00   6.7067208e-03
   3.0000000e+00   6.4365383e-03
   3.1000000e+00   6.2485724e-03
   3.2000000e+00   6.0616190e-03
   3.3000000e+00   5.8550764e-03
   3.4000000e+00   5.6625413e-03
   3.5000000e+00   5.5052587e-03
   3.6000000e+00   5.3647283e-03
   3.7000000e+00   5.2079177e-03
   3.8000000e+00   5.0211407e-03
   3.9000000e+00   4.8193407e-03
   4.0000000e+00   4.6312982e-03
   4.2000000e+00   4.3665111e-03
   4.4000000e+00   4.2024911e-03
   4.6000000e+00   4.0062548e-03
   4.8000000e+00   3.7493978e-03
   5.0000000e+00   3.5054879e-03
   5.2000000e+00   3.3380179e-03
   5.4000000e+00   3.2457313e-03
   5.6000000e+00   3.1851107e-03
   5.8000000e+00   3.1065469e-03
   6.0000000e+00   2.9933801e-03
   6.5000000e+00   2.6595851e-03
   7.0000000e+00   2.4880681e-03
   7.5000000e+00   2.4762916e-03
   8.0000000e+00   2.4438870e-03
   8.5000000e+00   2.3022853e-03
   9.0000000e+00   2.0863081e-03
   9.5000000e+00   1.8714752e-03
   1.0000000e+01   1.7115229e-03
   1.1000000e+01   1.5932444e-03
   1.2000000e+01   1.6218767e-03
   1.3000000e+01   1.6429965e-03
   1.4000000e+01   1.5959824e-03
   1.5000000e+01   1.4898404e-03
   1.6000000e+01   1.3563252e-03
   1.7000000e+01   1.2238972e-03
   1.8000000e+01   1.1099872e-03
   1.9000000e+01   1.0226048e-03
   2.0000000e+01   9.6151561e-04
