# Supplementary material for: Statistical shape refinement and genetic algorithm calibration of design response spectra based on strong-motion records
Source: PLoS One. 2026 Jul 1;21(7):e0348599. doi: 10.1371/journal.pone.0348599 (PMC13322555; doi:10.1371/journal.pone.0348599)
Supplement: S1 File — (ZIP) [file pone.0348599.s001.zip › Data/Dynamic Amplification Factor Spectrum/Class I Site/Magnitude【4-5】 Epicentral Distance【10-30】/baMAYU001.dat]

  1.0000000e-002  1.0006233e+000
  2.0000000e-002  3.8400661e+000
  3.0000000e-002  1.8139687e+000
  4.0000000e-002  1.4120224e+000
  5.0000000e-002  1.0807820e+000
  6.0000000e-002  1.4198145e+000
  7.0000000e-002  1.3712719e+000
  8.0000000e-002  1.6455938e+000
  9.0000000e-002  1.2879822e+000
  1.0000000e-001  9.0412454e-001
  1.1000000e-001  8.2144898e-001
  1.2000000e-001  5.6753393e-001
  1.3000000e-001  6.1265293e-001
  1.4000000e-001  5.6787966e-001
  1.5000000e-001  6.0299697e-001
  1.6000000e-001  5.7919552e-001
  1.7000000e-001  4.9660378e-001
  1.8000000e-001  6.0324668e-001
  1.9000000e-001  6.1329515e-001
  2.0000000e-001  6.2161483e-001
  2.1000000e-001  5.2829514e-001
  2.2000000e-001  5.2490929e-001
  2.3000000e-001  5.9530947e-001
  2.4000000e-001  7.2897139e-001
  2.5000000e-001  7.0340099e-001
  2.6000000e-001  6.3249701e-001
  2.7000000e-001  5.9451792e-001
  2.8000000e-001  5.4633948e-001
  2.9000000e-001  5.7765020e-001
  3.0000000e-001  5.6886454e-001
  3.2000000e-001  4.8082738e-001
  3.4000000e-001  4.4559923e-001
  3.6000000e-001  5.0203505e-001
  3.8000000e-001  5.3532671e-001
  4.0000000e-001  4.2694226e-001
  4.2000000e-001  4.1367503e-001
  4.4000000e-001  3.4344950e-001
  4.6000000e-001  3.2526609e-001
  4.8000000e-001  2.7573768e-001
  5.0000000e-001  2.7794916e-001
  5.2000000e-001  2.8500722e-001
  5.4000000e-001  3.2670850e-001
  5.6000000e-001  3.2108889e-001
  5.8000000e-001  3.0013967e-001
  6.0000000e-001  3.0857538e-001
  6.2000000e-001  3.3754706e-001
  6.4000000e-001  3.3542360e-001
  6.6000000e-001  2.9271799e-001
  6.8000000e-001  2.3978136e-001
  7.0000000e-001  2.0798746e-001
  7.2000000e-001  1.8935342e-001
  7.4000000e-001  1.7518880e-001
  7.6000000e-001  1.5643858e-001
  7.8000000e-001  1.3808756e-001
  8.0000000e-001  1.3299651e-001
  8.2000000e-001  1.2794643e-001
  8.4000000e-001  1.2348707e-001
  8.6000000e-001  1.1863666e-001
  8.8000000e-001  1.1204111e-001
  9.0000000e-001  1.0315393e-001
  9.2000000e-001  9.3056793e-002
  9.4000000e-001  8.2114646e-002
  9.6000000e-001  7.1927310e-002
  9.8000000e-001  6.3474416e-002
  1.0000000e+000  5.7204934e-002
  1.0500000e+000  4.9110813e-002
  1.1000000e+000  4.3830623e-002
  1.1500000e+000  3.8964225e-002
  1.2000000e+000  3.4845116e-002
  1.2500000e+000  3.0619179e-002
  1.3000000e+000  2.6924522e-002
  1.3500000e+000  2.4554251e-002
  1.4000000e+000  2.3356324e-002
  1.4500000e+000  2.2594867e-002
  1.5000000e+000  2.1563022e-002
  1.5500000e+000  2.2529815e-002
  1.6000000e+000  2.4193464e-002
  1.6500000e+000  2.3258591e-002
  1.7000000e+000  2.0056456e-002
  1.7500000e+000  1.6535092e-002
  1.8000000e+000  1.5483768e-002
  1.8500000e+000  1.4444285e-002
  1.9000000e+000  1.3219230e-002
  1.9500000e+000  1.2295874e-002
  2.0000000e+000  1.1314471e-002
  2.1000000e+000  1.0780617e-002
  2.2000000e+000  1.0163700e-002
  2.3000000e+000  9.1624540e-003
  2.4000000e+000  7.9561761e-003
  2.5000000e+000  7.9458425e-003
  2.6000000e+000  7.9096453e-003
  2.7000000e+000  7.7163543e-003
  2.8000000e+000  7.2841786e-003
  2.9000000e+000  6.7998911e-003
  3.0000000e+000  6.4926541e-003
  3.1000000e+000  6.3021977e-003
  3.2000000e+000  6.0183429e-003
  3.3000000e+000  5.5840337e-003
  3.4000000e+000  5.1177078e-003
  3.5000000e+000  4.7344679e-003
  3.6000000e+000  4.4421300e-003
  3.7000000e+000  4.1835417e-003
  3.8000000e+000  3.9192320e-003
  3.9000000e+000  3.6580635e-003
  4.0000000e+000  3.4328717e-003
  4.2000000e+000  3.1465674e-003
  4.4000000e+000  2.9603063e-003
  4.6000000e+000  2.7323924e-003
  4.8000000e+000  2.5119928e-003
  5.0000000e+000  2.4017267e-003
  5.2000000e+000  2.4124943e-003
  5.4000000e+000  2.4776658e-003
  5.6000000e+000  2.5284384e-003
  5.8000000e+000  2.5303217e-003
  6.0000000e+000  2.4816032e-003
  6.5000000e+000  2.2235259e-003
  7.0000000e+000  1.9078043e-003
  7.5000000e+000  1.6576275e-003
  8.0000000e+000  1.5287501e-003
  8.5000000e+000  1.4785242e-003
  9.0000000e+000  1.4255676e-003
  9.5000000e+000  1.3186595e-003
  1.0000000e+001  1.1990652e-003
  1.1000000e+001  9.4743213e-004
  1.2000000e+001  7.6060408e-004
  1.3000000e+001  6.7720796e-004
  1.4000000e+001  5.4225405e-004
  1.5000000e+001  5.1099709e-004
  1.6000000e+001  5.3146847e-004
  1.7000000e+001  5.2751875e-004
  1.8000000e+001  5.0276369e-004
  1.9000000e+001  4.6920097e-004
  2.0000000e+001  4.3185968e-004
