# Supplementary material for: Statistical shape refinement and genetic algorithm calibration of design response spectra based on strong-motion records
Source: PLoS One. 2026 Jul 1;21(7):e0348599. doi: 10.1371/journal.pone.0348599 (PMC13322555; doi:10.1371/journal.pone.0348599)
Supplement: S1 File — (ZIP) [file pone.0348599.s001.zip › Data/Dynamic Amplification Factor Spectrum/Class I Site/Magnitude【4-5】 Epicentral Distance【10-30】/baMAYU002.dat]

  1.0000000e-002  1.0006911e+000
  2.0000000e-002  3.6259447e+000
  3.0000000e-002  1.9028838e+000
  4.0000000e-002  1.2218904e+000
  5.0000000e-002  1.2359783e+000
  6.0000000e-002  1.4301843e+000
  7.0000000e-002  1.3135894e+000
  8.0000000e-002  1.7928401e+000
  9.0000000e-002  1.6544614e+000
  1.0000000e-001  1.4979588e+000
  1.1000000e-001  2.0674300e+000
  1.2000000e-001  1.9433810e+000
  1.3000000e-001  1.3867863e+000
  1.4000000e-001  1.0286736e+000
  1.5000000e-001  8.3217298e-001
  1.6000000e-001  1.0238944e+000
  1.7000000e-001  1.1123681e+000
  1.8000000e-001  1.0955122e+000
  1.9000000e-001  1.0597171e+000
  2.0000000e-001  1.0011694e+000
  2.1000000e-001  8.7473385e-001
  2.2000000e-001  7.8288211e-001
  2.3000000e-001  9.6589010e-001
  2.4000000e-001  9.8116702e-001
  2.5000000e-001  9.5942702e-001
  2.6000000e-001  9.9634293e-001
  2.7000000e-001  9.9536874e-001
  2.8000000e-001  9.6425837e-001
  2.9000000e-001  8.7843340e-001
  3.0000000e-001  8.1941916e-001
  3.2000000e-001  9.3402765e-001
  3.4000000e-001  7.7201298e-001
  3.6000000e-001  8.9072851e-001
  3.8000000e-001  8.6750937e-001
  4.0000000e-001  8.6896473e-001
  4.2000000e-001  7.8438455e-001
  4.4000000e-001  7.7555814e-001
  4.6000000e-001  8.0854298e-001
  4.8000000e-001  6.5454594e-001
  5.0000000e-001  4.5276556e-001
  5.2000000e-001  3.9537137e-001
  5.4000000e-001  3.9789524e-001
  5.6000000e-001  3.4116793e-001
  5.8000000e-001  3.4279666e-001
  6.0000000e-001  3.1034276e-001
  6.2000000e-001  2.8628450e-001
  6.4000000e-001  2.8057149e-001
  6.6000000e-001  2.9617895e-001
  6.8000000e-001  2.8922312e-001
  7.0000000e-001  2.9551742e-001
  7.2000000e-001  2.8170534e-001
  7.4000000e-001  2.7006113e-001
  7.6000000e-001  2.4801096e-001
  7.8000000e-001  2.2636562e-001
  8.0000000e-001  2.1042219e-001
  8.2000000e-001  1.9176296e-001
  8.4000000e-001  1.8040405e-001
  8.6000000e-001  1.6582475e-001
  8.8000000e-001  1.4755852e-001
  9.0000000e-001  1.3039588e-001
  9.2000000e-001  1.1487077e-001
  9.4000000e-001  9.9315724e-002
  9.6000000e-001  9.4451801e-002
  9.8000000e-001  9.1677817e-002
  1.0000000e+000  8.7372773e-002
  1.0500000e+000  7.1930399e-002
  1.1000000e+000  5.8407889e-002
  1.1500000e+000  4.9919773e-002
  1.2000000e+000  5.4424777e-002
  1.2500000e+000  5.1661387e-002
  1.3000000e+000  5.5622893e-002
  1.3500000e+000  5.4705065e-002
  1.4000000e+000  4.6394951e-002
  1.4500000e+000  3.9395127e-002
  1.5000000e+000  3.4500688e-002
  1.5500000e+000  2.8650595e-002
  1.6000000e+000  2.4224855e-002
  1.6500000e+000  2.1092465e-002
  1.7000000e+000  1.9917662e-002
  1.7500000e+000  2.0981106e-002
  1.8000000e+000  2.2145696e-002
  1.8500000e+000  2.2779622e-002
  1.9000000e+000  2.2662565e-002
  1.9500000e+000  2.1775046e-002
  2.0000000e+000  2.0230147e-002
  2.1000000e+000  1.6638298e-002
  2.2000000e+000  1.7303397e-002
  2.3000000e+000  1.7204525e-002
  2.4000000e+000  1.6372404e-002
  2.5000000e+000  1.5070779e-002
  2.6000000e+000  1.3511986e-002
  2.7000000e+000  1.1847686e-002
  2.8000000e+000  1.0480766e-002
  2.9000000e+000  9.5332607e-003
  3.0000000e+000  8.6234296e-003
  3.1000000e+000  7.6620980e-003
  3.2000000e+000  6.9267859e-003
  3.3000000e+000  6.4834158e-003
  3.4000000e+000  6.1200384e-003
  3.5000000e+000  5.7042771e-003
  3.6000000e+000  5.3037640e-003
  3.7000000e+000  5.0031764e-003
  3.8000000e+000  4.8015126e-003
  3.9000000e+000  4.6283424e-003
  4.0000000e+000  4.4323418e-003
  4.2000000e+000  4.0265208e-003
  4.4000000e+000  3.7876503e-003
  4.6000000e+000  3.6585881e-003
  4.8000000e+000  3.5202563e-003
  5.0000000e+000  3.4525409e-003
  5.2000000e+000  3.4922010e-003
  5.4000000e+000  3.5884776e-003
  5.6000000e+000  3.6616730e-003
  5.8000000e+000  3.6664545e-003
  6.0000000e+000  3.6039345e-003
  6.5000000e+000  3.2735637e-003
  7.0000000e+000  2.8008352e-003
  7.5000000e+000  2.2957418e-003
  8.0000000e+000  1.9039355e-003
  8.5000000e+000  1.6405923e-003
  9.0000000e+000  1.5030124e-003
  9.5000000e+000  1.4676514e-003
  1.0000000e+001  1.4259953e-003
  1.1000000e+001  1.2470848e-003
  1.2000000e+001  9.8694008e-004
  1.3000000e+001  8.3699415e-004
  1.4000000e+001  8.5317129e-004
  1.5000000e+001  8.1606180e-004
  1.6000000e+001  7.4359275e-004
  1.7000000e+001  6.6398978e-004
  1.8000000e+001  5.9653714e-004
  1.9000000e+001  5.4935555e-004
  2.0000000e+001  5.2272667e-004
