# Supplementary material for: Statistical shape refinement and genetic algorithm calibration of design response spectra based on strong-motion records
Source: PLoS One. 2026 Jul 1;21(7):e0348599. doi: 10.1371/journal.pone.0348599 (PMC13322555; doi:10.1371/journal.pone.0348599)
Supplement: S1 File — (ZIP) [file pone.0348599.s001.zip › Data/Dynamic Amplification Factor Spectrum/Class I Site/Magnitude【4-5】 Epicentral Distance【10-30】/baQCYD001.dat]

  1.0000000e-002  1.0003303e+000
  2.0000000e-002  1.2188530e+000
  3.0000000e-002  1.2574452e+000
  4.0000000e-002  1.2691785e+000
  5.0000000e-002  1.4805306e+000
  6.0000000e-002  1.8692250e+000
  7.0000000e-002  3.2824478e+000
  8.0000000e-002  4.2488811e+000
  9.0000000e-002  4.7332429e+000
  1.0000000e-001  3.3524837e+000
  1.1000000e-001  2.2011411e+000
  1.2000000e-001  1.5286977e+000
  1.3000000e-001  1.0212651e+000
  1.4000000e-001  9.2184519e-001
  1.5000000e-001  9.2052898e-001
  1.6000000e-001  9.8161657e-001
  1.7000000e-001  9.6301058e-001
  1.8000000e-001  8.4131547e-001
  1.9000000e-001  8.0671098e-001
  2.0000000e-001  6.9086398e-001
  2.1000000e-001  5.5760031e-001
  2.2000000e-001  4.2995055e-001
  2.3000000e-001  3.1617838e-001
  2.4000000e-001  2.7434040e-001
  2.5000000e-001  2.5595688e-001
  2.6000000e-001  2.5362430e-001
  2.7000000e-001  2.4214429e-001
  2.8000000e-001  2.1849452e-001
  2.9000000e-001  2.1491862e-001
  3.0000000e-001  2.3629892e-001
  3.2000000e-001  2.5471732e-001
  3.4000000e-001  2.5839152e-001
  3.6000000e-001  2.6148337e-001
  3.8000000e-001  2.4526362e-001
  4.0000000e-001  2.1904130e-001
  4.2000000e-001  1.9898487e-001
  4.4000000e-001  2.0084727e-001
  4.6000000e-001  1.9423176e-001
  4.8000000e-001  1.8100128e-001
  5.0000000e-001  1.6872684e-001
  5.2000000e-001  1.5875432e-001
  5.4000000e-001  1.4840730e-001
  5.6000000e-001  1.3482978e-001
  5.8000000e-001  1.2794278e-001
  6.0000000e-001  1.2131729e-001
  6.2000000e-001  1.1943314e-001
  6.4000000e-001  1.3357019e-001
  6.6000000e-001  1.4288695e-001
  6.8000000e-001  1.4291580e-001
  7.0000000e-001  1.3440793e-001
  7.2000000e-001  1.1996069e-001
  7.4000000e-001  1.0632006e-001
  7.6000000e-001  8.9012956e-002
  7.8000000e-001  7.8024559e-002
  8.0000000e-001  7.4087871e-002
  8.2000000e-001  7.0228075e-002
  8.4000000e-001  6.6440441e-002
  8.6000000e-001  6.2763978e-002
  8.8000000e-001  5.9245648e-002
  9.0000000e-001  5.5928411e-002
  9.2000000e-001  5.2825545e-002
  9.4000000e-001  4.9929083e-002
  9.6000000e-001  4.7248557e-002
  9.8000000e-001  4.4787212e-002
  1.0000000e+000  4.2522880e-002
  1.0500000e+000  3.7988009e-002
  1.1000000e+000  3.4520417e-002
  1.1500000e+000  3.1494800e-002
  1.2000000e+000  2.8664373e-002
  1.2500000e+000  2.6036197e-002
  1.3000000e+000  2.3615709e-002
  1.3500000e+000  2.1458838e-002
  1.4000000e+000  1.9521407e-002
  1.4500000e+000  1.7795510e-002
  1.5000000e+000  1.6254233e-002
  1.5500000e+000  1.4871029e-002
  1.6000000e+000  1.3680538e-002
  1.6500000e+000  1.2665855e-002
  1.7000000e+000  1.1788525e-002
  1.7500000e+000  1.1005007e-002
  1.8000000e+000  1.0277596e-002
  1.8500000e+000  9.6098340e-003
  1.9000000e+000  9.0221781e-003
  1.9500000e+000  8.5129494e-003
  2.0000000e+000  8.0644015e-003
  2.1000000e+000  7.3754184e-003
  2.2000000e+000  6.8952799e-003
  2.3000000e+000  6.4408248e-003
  2.4000000e+000  6.0546384e-003
  2.5000000e+000  5.7226019e-003
  2.6000000e+000  5.4080690e-003
  2.7000000e+000  5.1199409e-003
  2.8000000e+000  4.8540864e-003
  2.9000000e+000  4.6000255e-003
  3.0000000e+000  4.3625842e-003
  3.1000000e+000  4.1449345e-003
  3.2000000e+000  3.9410567e-003
  3.3000000e+000  3.7475800e-003
  3.4000000e+000  3.5686579e-003
  3.5000000e+000  3.4088566e-003
  3.6000000e+000  3.2671433e-003
  3.7000000e+000  3.1383190e-003
  3.8000000e+000  3.0176311e-003
  3.9000000e+000  2.9050125e-003
  4.0000000e+000  2.7992555e-003
  4.2000000e+000  2.6038755e-003
  4.4000000e+000  2.4194494e-003
  4.6000000e+000  2.2398759e-003
  4.8000000e+000  2.0770805e-003
  5.0000000e+000  1.9452229e-003
  5.2000000e+000  1.8440115e-003
  5.4000000e+000  1.7598561e-003
  5.6000000e+000  1.6773261e-003
  5.8000000e+000  1.5880900e-003
  6.0000000e+000  1.5026295e-003
  6.5000000e+000  1.3147354e-003
  7.0000000e+000  1.2474751e-003
  7.5000000e+000  1.1665998e-003
  8.0000000e+000  1.0781898e-003
  8.5000000e+000  1.0033180e-003
  9.0000000e+000  9.4444586e-004
  9.5000000e+000  8.9570719e-004
  1.0000000e+001  8.5162651e-004
  1.1000000e+001  7.6981189e-004
  1.2000000e+001  7.0549887e-004
  1.3000000e+001  6.5192068e-004
  1.4000000e+001  6.0223651e-004
  1.5000000e+001  5.7080947e-004
  1.6000000e+001  5.4533196e-004
  1.7000000e+001  5.2305012e-004
  1.8000000e+001  5.0240804e-004
  1.9000000e+001  4.8267233e-004
  2.0000000e+001  4.6357922e-004
