# Supplementary material for: Statistical shape refinement and genetic algorithm calibration of design response spectra based on strong-motion records
Source: PLoS One. 2026 Jul 1;21(7):e0348599. doi: 10.1371/journal.pone.0348599 (PMC13322555; doi:10.1371/journal.pone.0348599)
Supplement: S1 File — (ZIP) [file pone.0348599.s001.zip › Data/Dynamic Amplification Factor Spectrum/Class I Site/Magnitude【4-5】 Epicentral Distance【10-30】/baQCYD002.dat]

  1.0000000e-002  1.0007199e+000
  2.0000000e-002  1.3680699e+000
  3.0000000e-002  1.0693066e+000
  4.0000000e-002  1.1318844e+000
  5.0000000e-002  1.8111415e+000
  6.0000000e-002  2.5185611e+000
  7.0000000e-002  2.8937798e+000
  8.0000000e-002  2.6446871e+000
  9.0000000e-002  3.9829055e+000
  1.0000000e-001  4.4467634e+000
  1.1000000e-001  3.8271977e+000
  1.2000000e-001  2.7774411e+000
  1.3000000e-001  2.0274403e+000
  1.4000000e-001  1.3401266e+000
  1.5000000e-001  1.4128006e+000
  1.6000000e-001  1.4274277e+000
  1.7000000e-001  1.3835909e+000
  1.8000000e-001  1.3250158e+000
  1.9000000e-001  1.2863696e+000
  2.0000000e-001  1.2520857e+000
  2.1000000e-001  1.4836804e+000
  2.2000000e-001  1.5822090e+000
  2.3000000e-001  1.4409878e+000
  2.4000000e-001  1.2183436e+000
  2.5000000e-001  1.1053935e+000
  2.6000000e-001  9.8388868e-001
  2.7000000e-001  8.8742499e-001
  2.8000000e-001  8.3975737e-001
  2.9000000e-001  8.0808852e-001
  3.0000000e-001  8.0049271e-001
  3.2000000e-001  7.5419121e-001
  3.4000000e-001  6.0828398e-001
  3.6000000e-001  5.5536596e-001
  3.8000000e-001  5.8468922e-001
  4.0000000e-001  5.5074974e-001
  4.2000000e-001  5.1352457e-001
  4.4000000e-001  4.8642493e-001
  4.6000000e-001  4.6894909e-001
  4.8000000e-001  4.4878154e-001
  5.0000000e-001  4.1675249e-001
  5.2000000e-001  3.7335738e-001
  5.4000000e-001  3.2515520e-001
  5.6000000e-001  2.7717482e-001
  5.8000000e-001  2.4098149e-001
  6.0000000e-001  2.1723251e-001
  6.2000000e-001  2.0061869e-001
  6.4000000e-001  1.8477676e-001
  6.6000000e-001  1.6783048e-001
  6.8000000e-001  1.5981728e-001
  7.0000000e-001  1.7073085e-001
  7.2000000e-001  1.7241146e-001
  7.4000000e-001  1.6586358e-001
  7.6000000e-001  1.6553448e-001
  7.8000000e-001  1.5985978e-001
  8.0000000e-001  1.4623465e-001
  8.2000000e-001  1.2740298e-001
  8.4000000e-001  1.1535985e-001
  8.6000000e-001  1.0879545e-001
  8.8000000e-001  1.0301599e-001
  9.0000000e-001  9.6795759e-002
  9.2000000e-001  9.0467835e-002
  9.4000000e-001  8.4279536e-002
  9.6000000e-001  7.8421037e-002
  9.8000000e-001  7.3038627e-002
  1.0000000e+000  6.8219044e-002
  1.0500000e+000  5.8578014e-002
  1.1000000e+000  5.1618824e-002
  1.1500000e+000  4.6398284e-002
  1.2000000e+000  4.2115309e-002
  1.2500000e+000  3.8206129e-002
  1.3000000e+000  3.4500815e-002
  1.3500000e+000  3.0956972e-002
  1.4000000e+000  2.7642455e-002
  1.4500000e+000  2.5472549e-002
  1.5000000e+000  2.4034462e-002
  1.5500000e+000  2.2610265e-002
  1.6000000e+000  2.1162845e-002
  1.6500000e+000  1.9737444e-002
  1.7000000e+000  1.8356549e-002
  1.7500000e+000  1.7101625e-002
  1.8000000e+000  1.6009114e-002
  1.8500000e+000  1.5008431e-002
  1.9000000e+000  1.4049866e-002
  1.9500000e+000  1.3218785e-002
  2.0000000e+000  1.2467470e-002
  2.1000000e+000  1.1209506e-002
  2.2000000e+000  1.0281111e-002
  2.3000000e+000  9.5469476e-003
  2.4000000e+000  8.9329024e-003
  2.5000000e+000  8.3945367e-003
  2.6000000e+000  7.9215089e-003
  2.7000000e+000  7.5339394e-003
  2.8000000e+000  7.1952601e-003
  2.9000000e+000  6.8869465e-003
  3.0000000e+000  6.5970130e-003
  3.1000000e+000  6.3225060e-003
  3.2000000e+000  6.0518629e-003
  3.3000000e+000  5.7903065e-003
  3.4000000e+000  5.5560834e-003
  3.5000000e+000  5.3560555e-003
  3.6000000e+000  5.1781566e-003
  3.7000000e+000  5.0055551e-003
  3.8000000e+000  4.8319781e-003
  3.9000000e+000  4.6637912e-003
  4.0000000e+000  4.5112816e-003
  4.2000000e+000  4.2636621e-003
  4.4000000e+000  4.0427487e-003
  4.6000000e+000  3.7934407e-003
  4.8000000e+000  3.5346930e-003
  5.0000000e+000  3.3168188e-003
  5.2000000e+000  3.1582533e-003
  5.4000000e+000  3.0366663e-003
  5.6000000e+000  2.9171749e-003
  5.8000000e+000  2.7782602e-003
  6.0000000e+000  2.6189425e-003
  6.5000000e+000  2.2211795e-003
  7.0000000e+000  2.0651858e-003
  7.5000000e+000  1.9237875e-003
  8.0000000e+000  1.7687474e-003
  8.5000000e+000  1.6388746e-003
  9.0000000e+000  1.5366146e-003
  9.5000000e+000  1.4512883e-003
  1.0000000e+001  1.3746324e-003
  1.1000000e+001  1.2383532e-003
  1.2000000e+001  1.1268880e-003
  1.3000000e+001  1.0388717e-003
  1.4000000e+001  9.6696280e-004
  1.5000000e+001  9.0460899e-004
  1.6000000e+001  8.4843555e-004
  1.7000000e+001  7.9738788e-004
  1.8000000e+001  7.5138765e-004
  1.9000000e+001  7.1049471e-004
  2.0000000e+001  6.7458034e-004
