# Supplementary material for: Statistical shape refinement and genetic algorithm calibration of design response spectra based on strong-motion records
Source: PLoS One. 2026 Jul 1;21(7):e0348599. doi: 10.1371/journal.pone.0348599 (PMC13322555; doi:10.1371/journal.pone.0348599)
Supplement: S1 File — (ZIP) [file pone.0348599.s001.zip › Data/Dynamic Amplification Factor Spectrum/Class I Site/Magnitude【4-5】 Epicentral Distance【10-30】/baQCYU001.dat]

  1.0000000e-002  1.0000383e+000
  2.0000000e-002  1.4771661e+000
  3.0000000e-002  1.5062241e+000
  4.0000000e-002  2.4522492e+000
  5.0000000e-002  2.9629602e+000
  6.0000000e-002  2.7882328e+000
  7.0000000e-002  2.3476461e+000
  8.0000000e-002  3.8785545e+000
  9.0000000e-002  2.7546841e+000
  1.0000000e-001  1.8399155e+000
  1.1000000e-001  1.6089225e+000
  1.2000000e-001  1.1148209e+000
  1.3000000e-001  9.7711089e-001
  1.4000000e-001  1.0128434e+000
  1.5000000e-001  1.0173939e+000
  1.6000000e-001  7.9779431e-001
  1.7000000e-001  6.2164399e-001
  1.8000000e-001  5.9296639e-001
  1.9000000e-001  6.6666645e-001
  2.0000000e-001  6.1960756e-001
  2.1000000e-001  6.2012601e-001
  2.2000000e-001  5.6621489e-001
  2.3000000e-001  5.1440566e-001
  2.4000000e-001  5.5487860e-001
  2.5000000e-001  6.2454141e-001
  2.6000000e-001  6.1560322e-001
  2.7000000e-001  5.6573930e-001
  2.8000000e-001  5.4806911e-001
  2.9000000e-001  5.4904533e-001
  3.0000000e-001  5.0211361e-001
  3.2000000e-001  4.9787134e-001
  3.4000000e-001  3.4369357e-001
  3.6000000e-001  3.3645791e-001
  3.8000000e-001  3.1351292e-001
  4.0000000e-001  2.8152973e-001
  4.2000000e-001  2.6858975e-001
  4.4000000e-001  2.7854725e-001
  4.6000000e-001  3.1624773e-001
  4.8000000e-001  3.0198283e-001
  5.0000000e-001  2.9277574e-001
  5.2000000e-001  2.9062588e-001
  5.4000000e-001  2.5804084e-001
  5.6000000e-001  2.4395129e-001
  5.8000000e-001  2.3825905e-001
  6.0000000e-001  2.0527490e-001
  6.2000000e-001  1.6899013e-001
  6.4000000e-001  1.5863555e-001
  6.6000000e-001  1.5433487e-001
  6.8000000e-001  1.2979250e-001
  7.0000000e-001  1.0856604e-001
  7.2000000e-001  1.1025864e-001
  7.4000000e-001  1.0565378e-001
  7.6000000e-001  1.0048250e-001
  7.8000000e-001  8.9073518e-002
  8.0000000e-001  7.9366115e-002
  8.2000000e-001  8.1748725e-002
  8.4000000e-001  8.6194850e-002
  8.6000000e-001  9.2390624e-002
  8.8000000e-001  9.8236158e-002
  9.0000000e-001  1.0144674e-001
  9.2000000e-001  1.0180780e-001
  9.4000000e-001  9.8765557e-002
  9.6000000e-001  8.9885195e-002
  9.8000000e-001  8.1304033e-002
  1.0000000e+000  7.4198818e-002
  1.0500000e+000  6.3625220e-002
  1.1000000e+000  5.3493819e-002
  1.1500000e+000  4.9469219e-002
  1.2000000e+000  4.5624670e-002
  1.2500000e+000  3.8133802e-002
  1.3000000e+000  3.5594604e-002
  1.3500000e+000  3.1998155e-002
  1.4000000e+000  2.8292142e-002
  1.4500000e+000  3.1070222e-002
  1.5000000e+000  3.2562099e-002
  1.5500000e+000  3.0764774e-002
  1.6000000e+000  2.9915710e-002
  1.6500000e+000  2.7201186e-002
  1.7000000e+000  2.4580364e-002
  1.7500000e+000  2.2066473e-002
  1.8000000e+000  2.1097231e-002
  1.8500000e+000  1.9082556e-002
  1.9000000e+000  1.6345707e-002
  1.9500000e+000  1.6474172e-002
  2.0000000e+000  1.6111320e-002
  2.1000000e+000  1.3970831e-002
  2.2000000e+000  1.2894550e-002
  2.3000000e+000  1.1995002e-002
  2.4000000e+000  1.2717699e-002
  2.5000000e+000  1.2990887e-002
  2.6000000e+000  1.2760218e-002
  2.7000000e+000  1.1942714e-002
  2.8000000e+000  1.1021137e-002
  2.9000000e+000  1.0159271e-002
  3.0000000e+000  9.2704415e-003
  3.1000000e+000  8.4390802e-003
  3.2000000e+000  7.7231652e-003
  3.3000000e+000  7.0562364e-003
  3.4000000e+000  6.4328179e-003
  3.5000000e+000  5.9419584e-003
  3.6000000e+000  5.6202633e-003
  3.7000000e+000  5.3889645e-003
  3.8000000e+000  5.1420406e-003
  3.9000000e+000  4.8471857e-003
  4.0000000e+000  4.5543041e-003
  4.2000000e+000  4.2071331e-003
  4.4000000e+000  4.1067381e-003
  4.6000000e+000  3.8884890e-003
  4.8000000e+000  3.5069681e-003
  5.0000000e+000  3.1583257e-003
  5.2000000e+000  2.9220460e-003
  5.4000000e+000  2.7252877e-003
  5.6000000e+000  2.4963524e-003
  5.8000000e+000  2.2433245e-003
  6.0000000e+000  2.0613612e-003
  6.5000000e+000  1.8246155e-003
  7.0000000e+000  1.8499605e-003
  7.5000000e+000  1.9017212e-003
  8.0000000e+000  1.7418703e-003
  8.5000000e+000  1.4001524e-003
  9.0000000e+000  1.0974831e-003
  9.5000000e+000  1.1686857e-003
  1.0000000e+001  1.1113407e-003
  1.1000000e+001  1.1093582e-003
  1.2000000e+001  1.3915091e-003
  1.3000000e+001  1.5093955e-003
  1.4000000e+001  1.3843373e-003
  1.5000000e+001  1.5078642e-003
  1.6000000e+001  1.5617999e-003
  1.7000000e+001  1.5020662e-003
  1.8000000e+001  1.3954840e-003
  1.9000000e+001  1.2597620e-003
  2.0000000e+001  1.2018810e-003
