# Supplementary material for: Statistical shape refinement and genetic algorithm calibration of design response spectra based on strong-motion records
Source: PLoS One. 2026 Jul 1;21(7):e0348599. doi: 10.1371/journal.pone.0348599 (PMC13322555; doi:10.1371/journal.pone.0348599)
Supplement: S1 File — (ZIP) [file pone.0348599.s001.zip › Data/Dynamic Amplification Factor Spectrum/Class I Site/Magnitude【4-5】 Epicentral Distance【10-30】/baQCYU002.dat]

  1.0000000e-002  1.0001471e+000
  2.0000000e-002  1.3380774e+000
  3.0000000e-002  2.1326677e+000
  4.0000000e-002  1.9048894e+000
  5.0000000e-002  1.9175635e+000
  6.0000000e-002  2.3521312e+000
  7.0000000e-002  2.1484567e+000
  8.0000000e-002  3.6262173e+000
  9.0000000e-002  2.2596972e+000
  1.0000000e-001  2.5954132e+000
  1.1000000e-001  2.6778821e+000
  1.2000000e-001  2.0028989e+000
  1.3000000e-001  1.4372789e+000
  1.4000000e-001  1.2062383e+000
  1.5000000e-001  9.7142333e-001
  1.6000000e-001  7.9585608e-001
  1.7000000e-001  6.7787699e-001
  1.8000000e-001  5.6640302e-001
  1.9000000e-001  5.0393557e-001
  2.0000000e-001  4.8554159e-001
  2.1000000e-001  4.5296721e-001
  2.2000000e-001  4.7433971e-001
  2.3000000e-001  5.2167447e-001
  2.4000000e-001  5.4113610e-001
  2.5000000e-001  5.6486209e-001
  2.6000000e-001  5.5395732e-001
  2.7000000e-001  5.3408060e-001
  2.8000000e-001  5.4196981e-001
  2.9000000e-001  5.5819599e-001
  3.0000000e-001  5.4695171e-001
  3.2000000e-001  4.6804318e-001
  3.4000000e-001  3.6416770e-001
  3.6000000e-001  3.6029588e-001
  3.8000000e-001  3.9678184e-001
  4.0000000e-001  4.1676430e-001
  4.2000000e-001  3.6959644e-001
  4.4000000e-001  3.1343336e-001
  4.6000000e-001  2.8873087e-001
  4.8000000e-001  2.6239728e-001
  5.0000000e-001  2.2212483e-001
  5.2000000e-001  2.0366878e-001
  5.4000000e-001  2.1439302e-001
  5.6000000e-001  2.2276713e-001
  5.8000000e-001  2.1079421e-001
  6.0000000e-001  1.8972658e-001
  6.2000000e-001  1.6457576e-001
  6.4000000e-001  1.4118886e-001
  6.6000000e-001  1.2573594e-001
  6.8000000e-001  1.3292189e-001
  7.0000000e-001  1.3059222e-001
  7.2000000e-001  1.3230189e-001
  7.4000000e-001  1.3075626e-001
  7.6000000e-001  1.2265867e-001
  7.8000000e-001  1.0993205e-001
  8.0000000e-001  9.7267787e-002
  8.2000000e-001  8.3185599e-002
  8.4000000e-001  7.0314861e-002
  8.6000000e-001  6.0293662e-002
  8.8000000e-001  5.4679892e-002
  9.0000000e-001  4.9540816e-002
  9.2000000e-001  4.4861715e-002
  9.4000000e-001  4.1833861e-002
  9.6000000e-001  3.9371778e-002
  9.8000000e-001  3.7824091e-002
  1.0000000e+000  3.7470807e-002
  1.0500000e+000  4.1098524e-002
  1.1000000e+000  4.5756537e-002
  1.1500000e+000  4.8688961e-002
  1.2000000e+000  4.9487276e-002
  1.2500000e+000  4.7657414e-002
  1.3000000e+000  4.0922904e-002
  1.3500000e+000  3.6441658e-002
  1.4000000e+000  3.3323942e-002
  1.4500000e+000  2.9173862e-002
  1.5000000e+000  2.4540051e-002
  1.5500000e+000  2.3111118e-002
  1.6000000e+000  2.1261977e-002
  1.6500000e+000  1.8961698e-002
  1.7000000e+000  1.6621614e-002
  1.7500000e+000  1.5165048e-002
  1.8000000e+000  1.4321561e-002
  1.8500000e+000  1.3575265e-002
  1.9000000e+000  1.2804062e-002
  1.9500000e+000  1.2045181e-002
  2.0000000e+000  1.1368601e-002
  2.1000000e+000  1.0234966e-002
  2.2000000e+000  9.4025941e-003
  2.3000000e+000  8.4577952e-003
  2.4000000e+000  7.7867712e-003
  2.5000000e+000  7.2726668e-003
  2.6000000e+000  6.8902784e-003
  2.7000000e+000  6.7396541e-003
  2.8000000e+000  6.4191216e-003
  2.9000000e+000  5.9780915e-003
  3.0000000e+000  5.7887297e-003
  3.1000000e+000  5.7763525e-003
  3.2000000e+000  5.6234483e-003
  3.3000000e+000  5.2705003e-003
  3.4000000e+000  4.8881157e-003
  3.5000000e+000  4.6010913e-003
  3.6000000e+000  4.3997065e-003
  3.7000000e+000  4.2288688e-003
  3.8000000e+000  4.0651618e-003
  3.9000000e+000  3.9124984e-003
  4.0000000e+000  3.7671068e-003
  4.2000000e+000  3.4049763e-003
  4.4000000e+000  2.8881195e-003
  4.6000000e+000  2.4164284e-003
  4.8000000e+000  2.1788968e-003
  5.0000000e+000  2.1224298e-003
  5.2000000e+000  2.0818150e-003
  5.4000000e+000  1.9904467e-003
  5.6000000e+000  1.8850022e-003
  5.8000000e+000  1.8169273e-003
  6.0000000e+000  1.7911039e-003
  6.5000000e+000  1.6666783e-003
  7.0000000e+000  1.6794036e-003
  7.5000000e+000  1.5516092e-003
  8.0000000e+000  1.6052617e-003
  8.5000000e+000  1.9423969e-003
  9.0000000e+000  2.1692545e-003
  9.5000000e+000  2.0610183e-003
  1.0000000e+001  1.7213731e-003
  1.1000000e+001  1.2846214e-003
  1.2000000e+001  1.2617036e-003
  1.3000000e+001  1.2383804e-003
  1.4000000e+001  1.5081463e-003
  1.5000000e+001  1.7046655e-003
  1.6000000e+001  1.6811134e-003
  1.7000000e+001  1.6044731e-003
  1.8000000e+001  1.4523246e-003
  1.9000000e+001  1.4533202e-003
  2.0000000e+001  1.4596940e-003
