# Supplementary material for: Statistical shape refinement and genetic algorithm calibration of design response spectra based on strong-motion records
Source: PLoS One. 2026 Jul 1;21(7):e0348599. doi: 10.1371/journal.pone.0348599 (PMC13322555; doi:10.1371/journal.pone.0348599)
Supplement: S1 File — (ZIP) [file pone.0348599.s001.zip › Data/Dynamic Amplification Factor Spectrum/Class I Site/Magnitude【4-5】 Epicentral Distance【10-30】/baQJYU001.dat]

  1.0000000e-002  1.0000096e+000
  2.0000000e-002  1.0113153e+000
  3.0000000e-002  1.0578357e+000
  4.0000000e-002  1.1476989e+000
  5.0000000e-002  1.0482888e+000
  6.0000000e-002  1.1786587e+000
  7.0000000e-002  1.6685969e+000
  8.0000000e-002  1.6922330e+000
  9.0000000e-002  1.5657112e+000
  1.0000000e-001  1.5295147e+000
  1.1000000e-001  1.5026075e+000
  1.2000000e-001  1.7319966e+000
  1.3000000e-001  2.1410573e+000
  1.4000000e-001  1.7884542e+000
  1.5000000e-001  1.5197422e+000
  1.6000000e-001  1.6618392e+000
  1.7000000e-001  1.7365682e+000
  1.8000000e-001  1.8090829e+000
  1.9000000e-001  1.7807045e+000
  2.0000000e-001  1.6434503e+000
  2.1000000e-001  1.4666615e+000
  2.2000000e-001  1.3067984e+000
  2.3000000e-001  1.3840245e+000
  2.4000000e-001  1.5088809e+000
  2.5000000e-001  1.6489274e+000
  2.6000000e-001  1.6894063e+000
  2.7000000e-001  1.6770589e+000
  2.8000000e-001  1.6546915e+000
  2.9000000e-001  1.7388600e+000
  3.0000000e-001  1.8580970e+000
  3.2000000e-001  2.0455185e+000
  3.4000000e-001  2.2068120e+000
  3.6000000e-001  2.3663816e+000
  3.8000000e-001  2.6801572e+000
  4.0000000e-001  2.9749357e+000
  4.2000000e-001  3.0497572e+000
  4.4000000e-001  2.9432044e+000
  4.6000000e-001  2.8800052e+000
  4.8000000e-001  2.7097375e+000
  5.0000000e-001  2.3632996e+000
  5.2000000e-001  2.1087700e+000
  5.4000000e-001  1.9132301e+000
  5.6000000e-001  1.7467126e+000
  5.8000000e-001  1.5541519e+000
  6.0000000e-001  1.4136062e+000
  6.2000000e-001  1.2789935e+000
  6.4000000e-001  1.1790527e+000
  6.6000000e-001  1.1095801e+000
  6.8000000e-001  1.0451068e+000
  7.0000000e-001  9.7125023e-001
  7.2000000e-001  8.8799576e-001
  7.4000000e-001  8.0443781e-001
  7.6000000e-001  7.3980281e-001
  7.8000000e-001  6.9862211e-001
  8.0000000e-001  6.6113989e-001
  8.2000000e-001  6.2631470e-001
  8.4000000e-001  5.9181179e-001
  8.6000000e-001  5.5857596e-001
  8.8000000e-001  5.2678927e-001
  9.0000000e-001  4.9778493e-001
  9.2000000e-001  4.7205591e-001
  9.4000000e-001  4.4909286e-001
  9.6000000e-001  4.2821511e-001
  9.8000000e-001  4.0876218e-001
  1.0000000e+000  3.9020823e-001
  1.0500000e+000  3.8429900e-001
  1.1000000e+000  3.4514097e-001
  1.1500000e+000  2.9006976e-001
  1.2000000e+000  2.3965876e-001
  1.2500000e+000  2.2883765e-001
  1.3000000e+000  2.1253753e-001
  1.3500000e+000  1.9380385e-001
  1.4000000e+000  1.7406190e-001
  1.4500000e+000  1.5436831e-001
  1.5000000e+000  1.3515182e-001
  1.5500000e+000  1.1730224e-001
  1.6000000e+000  1.0759217e-001
  1.6500000e+000  9.8698167e-002
  1.7000000e+000  9.0576487e-002
  1.7500000e+000  8.3482348e-002
  1.8000000e+000  7.9559568e-002
  1.8500000e+000  7.5893922e-002
  1.9000000e+000  7.2409716e-002
  1.9500000e+000  6.9061746e-002
  2.0000000e+000  6.5882940e-002
  2.1000000e+000  6.0072840e-002
  2.2000000e+000  5.4956400e-002
  2.3000000e+000  5.0604940e-002
  2.4000000e+000  4.6890947e-002
  2.5000000e+000  4.3722673e-002
  2.6000000e+000  4.0965815e-002
  2.7000000e+000  3.8402423e-002
  2.8000000e+000  3.6022603e-002
  2.9000000e+000  3.3917263e-002
  3.0000000e+000  3.2057956e-002
  3.1000000e+000  3.0336017e-002
  3.2000000e+000  2.8692942e-002
  3.3000000e+000  2.7141020e-002
  3.4000000e+000  2.5705449e-002
  3.5000000e+000  2.4387699e-002
  3.6000000e+000  2.3179492e-002
  3.7000000e+000  2.2072625e-002
  3.8000000e+000  2.1064560e-002
  3.9000000e+000  2.0160675e-002
  4.0000000e+000  1.9357061e-002
  4.2000000e+000  1.7976893e-002
  4.4000000e+000  1.6748452e-002
  4.6000000e+000  1.5581910e-002
  4.8000000e+000  1.4503456e-002
  5.0000000e+000  1.3556965e-002
  5.2000000e+000  1.2729128e-002
  5.4000000e+000  1.1981298e-002
  5.6000000e+000  1.1277795e-002
  5.8000000e+000  1.0606746e-002
  6.0000000e+000  9.9779111e-003
  6.5000000e+000  8.6979123e-003
  7.0000000e+000  7.8532514e-003
  7.5000000e+000  7.2244445e-003
  8.0000000e+000  6.6249069e-003
  8.5000000e+000  6.0184907e-003
  9.0000000e+000  5.4556463e-003
  9.5000000e+000  4.9833673e-003
  1.0000000e+001  4.6149423e-003
  1.1000000e+001  4.1255623e-003
  1.2000000e+001  3.7963430e-003
  1.3000000e+001  3.4947214e-003
  1.4000000e+001  3.1834952e-003
  1.5000000e+001  2.8740631e-003
  1.6000000e+001  2.5883820e-003
  1.7000000e+001  2.3411252e-003
  1.8000000e+001  2.1374493e-003
  1.9000000e+001  1.9756290e-003
  2.0000000e+001  1.8506192e-003
