# Supplementary material for: Statistical shape refinement and genetic algorithm calibration of design response spectra based on strong-motion records
Source: PLoS One. 2026 Jul 1;21(7):e0348599. doi: 10.1371/journal.pone.0348599 (PMC13322555; doi:10.1371/journal.pone.0348599)
Supplement: S1 File — (ZIP) [file pone.0348599.s001.zip › Data/Dynamic Amplification Factor Spectrum/Class I Site/Magnitude【4-5】 Epicentral Distance【10-30】/baQJYU003.dat]

  1.0000000e-002  9.9999831e-001
  2.0000000e-002  1.0083192e+000
  3.0000000e-002  1.0345421e+000
  4.0000000e-002  1.0738563e+000
  5.0000000e-002  1.2444413e+000
  6.0000000e-002  1.2824506e+000
  7.0000000e-002  1.5462678e+000
  8.0000000e-002  1.9195451e+000
  9.0000000e-002  1.8704303e+000
  1.0000000e-001  2.1112138e+000
  1.1000000e-001  1.6143675e+000
  1.2000000e-001  1.3235127e+000
  1.3000000e-001  1.1807517e+000
  1.4000000e-001  1.2455653e+000
  1.5000000e-001  1.3812288e+000
  1.6000000e-001  1.6433883e+000
  1.7000000e-001  1.4497437e+000
  1.8000000e-001  1.5410478e+000
  1.9000000e-001  1.9055037e+000
  2.0000000e-001  2.4485048e+000
  2.1000000e-001  2.7636295e+000
  2.2000000e-001  2.7618658e+000
  2.3000000e-001  2.5770396e+000
  2.4000000e-001  2.2355112e+000
  2.5000000e-001  2.0753347e+000
  2.6000000e-001  1.9453421e+000
  2.7000000e-001  1.9111584e+000
  2.8000000e-001  2.1350559e+000
  2.9000000e-001  2.3059870e+000
  3.0000000e-001  2.7428808e+000
  3.2000000e-001  3.1907234e+000
  3.4000000e-001  3.1040000e+000
  3.6000000e-001  2.9970599e+000
  3.8000000e-001  2.7742044e+000
  4.0000000e-001  2.4569228e+000
  4.2000000e-001  2.4088334e+000
  4.4000000e-001  2.5934827e+000
  4.6000000e-001  2.7726357e+000
  4.8000000e-001  2.9028892e+000
  5.0000000e-001  2.8223285e+000
  5.2000000e-001  2.5472466e+000
  5.4000000e-001  2.2209711e+000
  5.6000000e-001  1.9837608e+000
  5.8000000e-001  1.8776079e+000
  6.0000000e-001  1.8353823e+000
  6.2000000e-001  1.7703756e+000
  6.4000000e-001  1.6650433e+000
  6.6000000e-001  1.5074150e+000
  6.8000000e-001  1.3188496e+000
  7.0000000e-001  1.1469090e+000
  7.2000000e-001  1.0162948e+000
  7.4000000e-001  9.1836336e-001
  7.6000000e-001  8.5154543e-001
  7.8000000e-001  7.9150233e-001
  8.0000000e-001  7.2438712e-001
  8.2000000e-001  6.8795225e-001
  8.4000000e-001  6.5279134e-001
  8.6000000e-001  6.1582840e-001
  8.8000000e-001  5.7571653e-001
  9.0000000e-001  5.3392585e-001
  9.2000000e-001  4.9296153e-001
  9.4000000e-001  4.5530750e-001
  9.6000000e-001  4.2233076e-001
  9.8000000e-001  3.9425392e-001
  1.0000000e+000  3.8959029e-001
  1.0500000e+000  4.2470608e-001
  1.1000000e+000  4.3508400e-001
  1.1500000e+000  3.9367584e-001
  1.2000000e+000  3.4596210e-001
  1.2500000e+000  2.8686896e-001
  1.3000000e+000  2.4257210e-001
  1.3500000e+000  1.9102425e-001
  1.4000000e+000  1.6420905e-001
  1.4500000e+000  1.4864320e-001
  1.5000000e+000  1.3101046e-001
  1.5500000e+000  1.2149627e-001
  1.6000000e+000  1.1306731e-001
  1.6500000e+000  1.0536525e-001
  1.7000000e+000  9.8216795e-002
  1.7500000e+000  9.1499894e-002
  1.8000000e+000  8.5217576e-002
  1.8500000e+000  7.9407142e-002
  1.9000000e+000  7.4101757e-002
  1.9500000e+000  6.9337208e-002
  2.0000000e+000  6.5107667e-002
  2.1000000e+000  5.8006001e-002
  2.2000000e+000  5.2316296e-002
  2.3000000e+000  4.7609565e-002
  2.4000000e+000  4.3620058e-002
  2.5000000e+000  4.0026445e-002
  2.6000000e+000  3.6808042e-002
  2.7000000e+000  3.3971385e-002
  2.8000000e+000  3.1387541e-002
  2.9000000e+000  2.9020545e-002
  3.0000000e+000  2.6982868e-002
  3.1000000e+000  2.5256601e-002
  3.2000000e+000  2.3701339e-002
  3.3000000e+000  2.2239037e-002
  3.4000000e+000  2.0905782e-002
  3.5000000e+000  1.9775302e-002
  3.6000000e+000  1.8848128e-002
  3.7000000e+000  1.8045992e-002
  3.8000000e+000  1.7294605e-002
  3.9000000e+000  1.6559299e-002
  4.0000000e+000  1.5851228e-002
  4.2000000e+000  1.4648242e-002
  4.4000000e+000  1.3764347e-002
  4.6000000e+000  1.3004771e-002
  4.8000000e+000  1.2227242e-002
  5.0000000e+000  1.1474930e-002
  5.2000000e+000  1.0869143e-002
  5.4000000e+000  1.0431919e-002
  5.6000000e+000  1.0106351e-002
  5.8000000e+000  9.7987490e-003
  6.0000000e+000  9.4398241e-003
  6.5000000e+000  8.3035919e-003
  7.0000000e+000  7.2571299e-003
  7.5000000e+000  6.6276803e-003
  8.0000000e+000  6.2831507e-003
  8.5000000e+000  5.9770436e-003
  9.0000000e+000  5.6166609e-003
  9.5000000e+000  5.2301926e-003
  1.0000000e+001  4.8716886e-003
  1.1000000e+001  4.3515007e-003
  1.2000000e+001  4.0593954e-003
  1.3000000e+001  3.8470617e-003
  1.4000000e+001  3.6157947e-003
  1.5000000e+001  3.3487228e-003
  1.6000000e+001  3.0663787e-003
  1.7000000e+001  2.7950656e-003
  1.8000000e+001  2.5550077e-003
  1.9000000e+001  2.3535341e-003
  2.0000000e+001  2.1913851e-003
