# Supplementary material for: Statistical shape refinement and genetic algorithm calibration of design response spectra based on strong-motion records
Source: PLoS One. 2026 Jul 1;21(7):e0348599. doi: 10.1371/journal.pone.0348599 (PMC13322555; doi:10.1371/journal.pone.0348599)
Supplement: S1 File — (ZIP) [file pone.0348599.s001.zip › Data/Dynamic Amplification Factor Spectrum/Class I Site/Magnitude【4-5】 Epicentral Distance【10-30】/baQJYU004.dat]

  1.0000000e-002  1.0000126e+000
  2.0000000e-002  1.0088985e+000
  3.0000000e-002  1.0198535e+000
  4.0000000e-002  1.0813122e+000
  5.0000000e-002  1.0579055e+000
  6.0000000e-002  1.2841854e+000
  7.0000000e-002  1.2288251e+000
  8.0000000e-002  1.2773633e+000
  9.0000000e-002  1.2342427e+000
  1.0000000e-001  1.1415061e+000
  1.1000000e-001  1.2076516e+000
  1.2000000e-001  1.1382258e+000
  1.3000000e-001  1.1947891e+000
  1.4000000e-001  1.2870344e+000
  1.5000000e-001  1.3836531e+000
  1.6000000e-001  1.2842164e+000
  1.7000000e-001  1.3599984e+000
  1.8000000e-001  1.5520862e+000
  1.9000000e-001  1.6424117e+000
  2.0000000e-001  1.7590357e+000
  2.1000000e-001  2.0251433e+000
  2.2000000e-001  2.3340499e+000
  2.3000000e-001  2.4052021e+000
  2.4000000e-001  2.3892529e+000
  2.5000000e-001  2.4892325e+000
  2.6000000e-001  2.6806115e+000
  2.7000000e-001  3.0418435e+000
  2.8000000e-001  3.3261883e+000
  2.9000000e-001  3.4875809e+000
  3.0000000e-001  3.5795588e+000
  3.2000000e-001  3.2655195e+000
  3.4000000e-001  2.7937327e+000
  3.6000000e-001  2.3049062e+000
  3.8000000e-001  2.2106063e+000
  4.0000000e-001  1.9264288e+000
  4.2000000e-001  1.6768973e+000
  4.4000000e-001  1.5018611e+000
  4.6000000e-001  1.4535938e+000
  4.8000000e-001  1.4913927e+000
  5.0000000e-001  1.5520417e+000
  5.2000000e-001  1.5888797e+000
  5.4000000e-001  1.6018355e+000
  5.6000000e-001  1.5922860e+000
  5.8000000e-001  1.5631204e+000
  6.0000000e-001  1.5257705e+000
  6.2000000e-001  1.4845430e+000
  6.4000000e-001  1.4363040e+000
  6.6000000e-001  1.3805762e+000
  6.8000000e-001  1.3215754e+000
  7.0000000e-001  1.2639866e+000
  7.2000000e-001  1.2575129e+000
  7.4000000e-001  1.2663888e+000
  7.6000000e-001  1.2579595e+000
  7.8000000e-001  1.2263114e+000
  8.0000000e-001  1.1733461e+000
  8.2000000e-001  1.1341231e+000
  8.4000000e-001  1.0857874e+000
  8.6000000e-001  1.0310274e+000
  8.8000000e-001  9.7276216e-001
  9.0000000e-001  9.1355333e-001
  9.2000000e-001  8.5422163e-001
  9.4000000e-001  7.9600930e-001
  9.6000000e-001  7.3950059e-001
  9.8000000e-001  6.8466827e-001
  1.0000000e+000  6.4315521e-001
  1.0500000e+000  5.7421732e-001
  1.1000000e+000  5.0963694e-001
  1.1500000e+000  4.5064312e-001
  1.2000000e+000  3.9814833e-001
  1.2500000e+000  3.5216363e-001
  1.3000000e+000  3.2123103e-001
  1.3500000e+000  2.9418906e-001
  1.4000000e+000  2.7029599e-001
  1.4500000e+000  2.4886816e-001
  1.5000000e+000  2.2930143e-001
  1.5500000e+000  2.1150050e-001
  1.6000000e+000  1.9512625e-001
  1.6500000e+000  1.8020858e-001
  1.7000000e+000  1.6668809e-001
  1.7500000e+000  1.5448007e-001
  1.8000000e+000  1.4346897e-001
  1.8500000e+000  1.3352539e-001
  1.9000000e+000  1.2459167e-001
  1.9500000e+000  1.1655358e-001
  2.0000000e+000  1.0927320e-001
  2.1000000e+000  9.6632620e-002
  2.2000000e+000  8.6029216e-002
  2.3000000e+000  7.7006869e-002
  2.4000000e+000  6.9223931e-002
  2.5000000e+000  6.2364147e-002
  2.6000000e+000  5.6435558e-002
  2.7000000e+000  5.1356978e-002
  2.8000000e+000  4.6930328e-002
  2.9000000e+000  4.3066525e-002
  3.0000000e+000  3.9731873e-002
  3.1000000e+000  3.6778889e-002
  3.2000000e+000  3.4095922e-002
  3.3000000e+000  3.1730365e-002
  3.4000000e+000  2.9742618e-002
  3.5000000e+000  2.8072732e-002
  3.6000000e+000  2.6618873e-002
  3.7000000e+000  2.5307957e-002
  3.8000000e+000  2.4070623e-002
  3.9000000e+000  2.2896733e-002
  4.0000000e+000  2.1818104e-002
  4.2000000e+000  1.9988863e-002
  4.4000000e+000  1.8467384e-002
  4.6000000e+000  1.7092208e-002
  4.8000000e+000  1.5795434e-002
  5.0000000e+000  1.4664291e-002
  5.2000000e+000  1.3772160e-002
  5.4000000e+000  1.3051065e-002
  5.6000000e+000  1.2407273e-002
  5.8000000e+000  1.1766097e-002
  6.0000000e+000  1.1114719e-002
  6.5000000e+000  9.5661391e-003
  7.0000000e+000  8.5322159e-003
  7.5000000e+000  7.9862720e-003
  8.0000000e+000  7.5681601e-003
  8.5000000e+000  7.0799829e-003
  9.0000000e+000  6.5179228e-003
  9.5000000e+000  5.9680180e-003
  1.0000000e+001  5.5064819e-003
  1.1000000e+001  4.9355321e-003
  1.2000000e+001  4.6601456e-003
  1.3000000e+001  4.4555931e-003
  1.4000000e+001  4.2095564e-003
  1.5000000e+001  3.9075867e-003
  1.6000000e+001  3.5804314e-003
  1.7000000e+001  3.2633701e-003
  1.8000000e+001  2.9783695e-003
  1.9000000e+001  2.7344284e-003
  2.0000000e+001  2.5335250e-003
