# Supplementary material for: Statistical shape refinement and genetic algorithm calibration of design response spectra based on strong-motion records
Source: PLoS One. 2026 Jul 1;21(7):e0348599. doi: 10.1371/journal.pone.0348599 (PMC13322555; doi:10.1371/journal.pone.0348599)
Supplement: S1 File — (ZIP) [file pone.0348599.s001.zip › Data/Dynamic Amplification Factor Spectrum/Class I Site/Magnitude【4-5】 Epicentral Distance【10-30】/baWXYU001.dat]

  1.0000000e-002  1.0003053e+000
  2.0000000e-002  1.6492143e+000
  3.0000000e-002  2.5775705e+000
  4.0000000e-002  2.8326065e+000
  5.0000000e-002  2.2044769e+000
  6.0000000e-002  1.8038461e+000
  7.0000000e-002  2.3312250e+000
  8.0000000e-002  1.6239335e+000
  9.0000000e-002  1.6427737e+000
  1.0000000e-001  2.0227255e+000
  1.1000000e-001  1.6080726e+000
  1.2000000e-001  1.0318907e+000
  1.3000000e-001  1.0663871e+000
  1.4000000e-001  1.2492213e+000
  1.5000000e-001  1.1807314e+000
  1.6000000e-001  1.2417859e+000
  1.7000000e-001  1.4293367e+000
  1.8000000e-001  1.5620828e+000
  1.9000000e-001  1.5303559e+000
  2.0000000e-001  1.5384423e+000
  2.1000000e-001  1.4322894e+000
  2.2000000e-001  1.2592617e+000
  2.3000000e-001  1.0148930e+000
  2.4000000e-001  8.1107107e-001
  2.5000000e-001  6.5086068e-001
  2.6000000e-001  5.2385525e-001
  2.7000000e-001  4.5056449e-001
  2.8000000e-001  4.0805889e-001
  2.9000000e-001  3.6884537e-001
  3.0000000e-001  3.4090034e-001
  3.2000000e-001  2.8393358e-001
  3.4000000e-001  2.4687537e-001
  3.6000000e-001  2.1495083e-001
  3.8000000e-001  1.9508270e-001
  4.0000000e-001  1.9035955e-001
  4.2000000e-001  1.7911749e-001
  4.4000000e-001  1.6170948e-001
  4.6000000e-001  1.5028110e-001
  4.8000000e-001  1.4311562e-001
  5.0000000e-001  1.3589856e-001
  5.2000000e-001  1.4683328e-001
  5.4000000e-001  1.6413318e-001
  5.6000000e-001  1.7806809e-001
  5.8000000e-001  1.9317662e-001
  6.0000000e-001  1.9723869e-001
  6.2000000e-001  1.9296133e-001
  6.4000000e-001  1.8283807e-001
  6.6000000e-001  1.6867024e-001
  6.8000000e-001  1.5210987e-001
  7.0000000e-001  1.3715931e-001
  7.2000000e-001  1.2004978e-001
  7.4000000e-001  1.0303491e-001
  7.6000000e-001  9.3878512e-002
  7.8000000e-001  8.0783779e-002
  8.0000000e-001  7.3084308e-002
  8.2000000e-001  6.5422787e-002
  8.4000000e-001  5.8557217e-002
  8.6000000e-001  5.2657365e-002
  8.8000000e-001  4.7734203e-002
  9.0000000e-001  4.3631273e-002
  9.2000000e-001  4.0147636e-002
  9.4000000e-001  3.7108824e-002
  9.6000000e-001  3.5050765e-002
  9.8000000e-001  3.5384943e-002
  1.0000000e+000  3.5593900e-002
  1.0500000e+000  3.9873252e-002
  1.1000000e+000  4.5878094e-002
  1.1500000e+000  4.9055237e-002
  1.2000000e+000  5.4449501e-002
  1.2500000e+000  5.3910349e-002
  1.3000000e+000  4.8044046e-002
  1.3500000e+000  3.9441327e-002
  1.4000000e+000  3.3322213e-002
  1.4500000e+000  2.7460719e-002
  1.5000000e+000  2.2835728e-002
  1.5500000e+000  2.0785549e-002
  1.6000000e+000  2.2114383e-002
  1.6500000e+000  2.2155416e-002
  1.7000000e+000  2.1165112e-002
  1.7500000e+000  1.9723916e-002
  1.8000000e+000  1.7803106e-002
  1.8500000e+000  1.5905599e-002
  1.9000000e+000  1.4314208e-002
  1.9500000e+000  1.2765539e-002
  2.0000000e+000  1.1904326e-002
  2.1000000e+000  1.0390616e-002
  2.2000000e+000  9.0387675e-003
  2.3000000e+000  7.9675306e-003
  2.4000000e+000  7.0480529e-003
  2.5000000e+000  6.3891386e-003
  2.6000000e+000  5.8217238e-003
  2.7000000e+000  5.3630084e-003
  2.8000000e+000  5.0780709e-003
  2.9000000e+000  4.8065672e-003
  3.0000000e+000  4.5264758e-003
  3.1000000e+000  4.3530737e-003
  3.2000000e+000  4.2641167e-003
  3.3000000e+000  4.1416773e-003
  3.4000000e+000  3.9627708e-003
  3.5000000e+000  3.8046262e-003
  3.6000000e+000  3.7189255e-003
  3.7000000e+000  3.6733545e-003
  3.8000000e+000  3.6040154e-003
  3.9000000e+000  3.4757698e-003
  4.0000000e+000  3.3142218e-003
  4.2000000e+000  3.0743645e-003
  4.4000000e+000  3.0002464e-003
  4.6000000e+000  2.8775208e-003
  4.8000000e+000  2.6167469e-003
  5.0000000e+000  2.3530617e-003
  5.2000000e+000  2.2099035e-003
  5.4000000e+000  2.1670742e-003
  5.6000000e+000  2.1242557e-003
  5.8000000e+000  2.0100316e-003
  6.0000000e+000  1.8258725e-003
  6.5000000e+000  1.3997087e-003
  7.0000000e+000  1.3376702e-003
  7.5000000e+000  1.3423358e-003
  8.0000000e+000  1.1447163e-003
  8.5000000e+000  1.2119189e-003
  9.0000000e+000  1.3234342e-003
  9.5000000e+000  1.2930172e-003
  1.0000000e+001  1.1557196e-003
  1.1000000e+001  8.6691836e-004
  1.2000000e+001  8.5248517e-004
  1.3000000e+001  9.7342300e-004
  1.4000000e+001  1.1354902e-003
  1.5000000e+001  1.2067974e-003
  1.6000000e+001  1.1722097e-003
  1.7000000e+001  1.0627021e-003
  1.8000000e+001  9.1912405e-004
  1.9000000e+001  8.0459140e-004
  2.0000000e+001  8.0419538e-004
