# Supplementary material for: Statistical shape refinement and genetic algorithm calibration of design response spectra based on strong-motion records
Source: PLoS One. 2026 Jul 1;21(7):e0348599. doi: 10.1371/journal.pone.0348599 (PMC13322555; doi:10.1371/journal.pone.0348599)
Supplement: S1 File — (ZIP) [file pone.0348599.s001.zip › Data/Dynamic Amplification Factor Spectrum/Class I Site/Magnitude【4-5】 Epicentral Distance【10-30】/baWXYU002.dat]

  1.0000000e-002  1.0000798e+000
  2.0000000e-002  1.6046792e+000
  3.0000000e-002  2.1849871e+000
  4.0000000e-002  3.7091110e+000
  5.0000000e-002  2.4884438e+000
  6.0000000e-002  2.0371870e+000
  7.0000000e-002  1.4634282e+000
  8.0000000e-002  2.0010903e+000
  9.0000000e-002  2.4662847e+000
  1.0000000e-001  1.9383624e+000
  1.1000000e-001  1.8026439e+000
  1.2000000e-001  2.5333224e+000
  1.3000000e-001  2.3362822e+000
  1.4000000e-001  1.4521550e+000
  1.5000000e-001  1.0637089e+000
  1.6000000e-001  1.0215588e+000
  1.7000000e-001  1.0802245e+000
  1.8000000e-001  1.0910667e+000
  1.9000000e-001  1.0874479e+000
  2.0000000e-001  1.2498115e+000
  2.1000000e-001  1.1190246e+000
  2.2000000e-001  1.0258621e+000
  2.3000000e-001  8.5789079e-001
  2.4000000e-001  7.6941635e-001
  2.5000000e-001  6.6142646e-001
  2.6000000e-001  5.6033833e-001
  2.7000000e-001  5.2355880e-001
  2.8000000e-001  4.9482130e-001
  2.9000000e-001  4.5645055e-001
  3.0000000e-001  4.1459481e-001
  3.2000000e-001  4.1421245e-001
  3.4000000e-001  3.6067170e-001
  3.6000000e-001  3.3597258e-001
  3.8000000e-001  2.8347019e-001
  4.0000000e-001  2.7668598e-001
  4.2000000e-001  2.5255852e-001
  4.4000000e-001  2.1579593e-001
  4.6000000e-001  1.8073558e-001
  4.8000000e-001  1.5988626e-001
  5.0000000e-001  1.6576310e-001
  5.2000000e-001  1.7037976e-001
  5.4000000e-001  1.8840727e-001
  5.6000000e-001  2.0286954e-001
  5.8000000e-001  2.0978521e-001
  6.0000000e-001  2.1518085e-001
  6.2000000e-001  2.1624169e-001
  6.4000000e-001  2.1575656e-001
  6.6000000e-001  2.1126779e-001
  6.8000000e-001  2.0640198e-001
  7.0000000e-001  1.9575945e-001
  7.2000000e-001  1.9281552e-001
  7.4000000e-001  1.8658441e-001
  7.6000000e-001  1.8498079e-001
  7.8000000e-001  1.8223267e-001
  8.0000000e-001  1.7585970e-001
  8.2000000e-001  1.6668608e-001
  8.4000000e-001  1.5567825e-001
  8.6000000e-001  1.4420878e-001
  8.8000000e-001  1.3207525e-001
  9.0000000e-001  1.1994804e-001
  9.2000000e-001  1.1024811e-001
  9.4000000e-001  1.0350861e-001
  9.6000000e-001  9.6763057e-002
  9.8000000e-001  9.2382449e-002
  1.0000000e+000  8.8348060e-002
  1.0500000e+000  8.0714490e-002
  1.1000000e+000  7.7546754e-002
  1.1500000e+000  7.4607212e-002
  1.2000000e+000  7.1550366e-002
  1.2500000e+000  6.8064961e-002
  1.3000000e+000  6.3970912e-002
  1.3500000e+000  5.9314983e-002
  1.4000000e+000  5.4746314e-002
  1.4500000e+000  5.0696398e-002
  1.5000000e+000  4.6391179e-002
  1.5500000e+000  4.2046187e-002
  1.6000000e+000  3.7894231e-002
  1.6500000e+000  3.4014258e-002
  1.7000000e+000  3.0640327e-002
  1.7500000e+000  2.7934842e-002
  1.8000000e+000  2.7712185e-002
  1.8500000e+000  2.8432545e-002
  1.9000000e+000  2.9300732e-002
  1.9500000e+000  2.9099734e-002
  2.0000000e+000  2.8750756e-002
  2.1000000e+000  2.8042189e-002
  2.2000000e+000  2.5265519e-002
  2.3000000e+000  2.2677681e-002
  2.4000000e+000  2.0147099e-002
  2.5000000e+000  1.9643464e-002
  2.6000000e+000  1.8627000e-002
  2.7000000e+000  1.7589506e-002
  2.8000000e+000  1.6191780e-002
  2.9000000e+000  1.4434929e-002
  3.0000000e+000  1.3569834e-002
  3.1000000e+000  1.2833806e-002
  3.2000000e+000  1.2028401e-002
  3.3000000e+000  1.1125642e-002
  3.4000000e+000  1.0313836e-002
  3.5000000e+000  9.6851559e-003
  3.6000000e+000  9.1299164e-003
  3.7000000e+000  8.5121498e-003
  3.8000000e+000  7.8280546e-003
  3.9000000e+000  7.2801185e-003
  4.0000000e+000  6.8546429e-003
  4.2000000e+000  6.2896792e-003
  4.4000000e+000  5.7933531e-003
  4.6000000e+000  5.0487735e-003
  4.8000000e+000  4.3391358e-003
  5.0000000e+000  3.9483212e-003
  5.2000000e+000  3.7591575e-003
  5.4000000e+000  3.5056641e-003
  5.6000000e+000  3.2957370e-003
  5.8000000e+000  3.0465109e-003
  6.0000000e+000  2.6834576e-003
  6.5000000e+000  2.2069883e-003
  7.0000000e+000  2.0657216e-003
  7.5000000e+000  1.9623713e-003
  8.0000000e+000  1.6408963e-003
  8.5000000e+000  1.7108823e-003
  9.0000000e+000  1.7960567e-003
  9.5000000e+000  1.9075750e-003
  1.0000000e+001  1.7683872e-003
  1.1000000e+001  1.5670288e-003
  1.2000000e+001  1.5660206e-003
  1.3000000e+001  1.5647333e-003
  1.4000000e+001  1.5817546e-003
  1.5000000e+001  1.7095746e-003
  1.6000000e+001  1.7635548e-003
  1.7000000e+001  1.6605325e-003
  1.8000000e+001  1.5542144e-003
  1.9000000e+001  1.5521469e-003
  2.0000000e+001  1.5504655e-003
