# Supplementary material for: Statistical shape refinement and genetic algorithm calibration of design response spectra based on strong-motion records
Source: PLoS One. 2026 Jul 1;21(7):e0348599. doi: 10.1371/journal.pone.0348599 (PMC13322555; doi:10.1371/journal.pone.0348599)
Supplement: S1 File — (ZIP) [file pone.0348599.s001.zip › Data/Dynamic Amplification Factor Spectrum/Class I Site/Magnitude【4-5】 Epicentral Distance【10-30】/baWYYU001.dat]

  1.0000000e-002  1.0002817e+000
  2.0000000e-002  1.1717904e+000
  3.0000000e-002  1.0978699e+000
  4.0000000e-002  1.5098705e+000
  5.0000000e-002  1.8727882e+000
  6.0000000e-002  2.1062564e+000
  7.0000000e-002  2.6919952e+000
  8.0000000e-002  2.7162336e+000
  9.0000000e-002  2.4655769e+000
  1.0000000e-001  2.2648465e+000
  1.1000000e-001  1.5419079e+000
  1.2000000e-001  1.2083624e+000
  1.3000000e-001  9.1759609e-001
  1.4000000e-001  6.9309093e-001
  1.5000000e-001  7.5985025e-001
  1.6000000e-001  8.1915722e-001
  1.7000000e-001  7.6699299e-001
  1.8000000e-001  6.2332655e-001
  1.9000000e-001  5.4175330e-001
  2.0000000e-001  4.6752649e-001
  2.1000000e-001  4.1958937e-001
  2.2000000e-001  3.6149024e-001
  2.3000000e-001  2.9897511e-001
  2.4000000e-001  2.4888370e-001
  2.5000000e-001  2.1768641e-001
  2.6000000e-001  1.8651722e-001
  2.7000000e-001  1.6920339e-001
  2.8000000e-001  1.5509748e-001
  2.9000000e-001  1.4196421e-001
  3.0000000e-001  1.3634226e-001
  3.2000000e-001  1.2577984e-001
  3.4000000e-001  1.1629459e-001
  3.6000000e-001  9.7158119e-002
  3.8000000e-001  7.9755662e-002
  4.0000000e-001  7.4754204e-002
  4.2000000e-001  6.9371062e-002
  4.4000000e-001  6.2730407e-002
  4.6000000e-001  5.6962369e-002
  4.8000000e-001  5.1578783e-002
  5.0000000e-001  4.8302077e-002
  5.2000000e-001  4.9933949e-002
  5.4000000e-001  5.0827843e-002
  5.6000000e-001  5.0785673e-002
  5.8000000e-001  4.8922629e-002
  6.0000000e-001  4.6267683e-002
  6.2000000e-001  4.2762489e-002
  6.4000000e-001  3.8773448e-002
  6.6000000e-001  3.6168182e-002
  6.8000000e-001  3.4815787e-002
  7.0000000e-001  3.3665743e-002
  7.2000000e-001  3.2617802e-002
  7.4000000e-001  3.1516483e-002
  7.6000000e-001  3.0259975e-002
  7.8000000e-001  2.8841369e-002
  8.0000000e-001  2.7291484e-002
  8.2000000e-001  2.6275870e-002
  8.4000000e-001  2.5438311e-002
  8.6000000e-001  2.4681173e-002
  8.8000000e-001  2.3641743e-002
  9.0000000e-001  2.2498375e-002
  9.2000000e-001  2.2571545e-002
  9.4000000e-001  2.2447684e-002
  9.6000000e-001  2.2210572e-002
  9.8000000e-001  2.1026010e-002
  1.0000000e+000  1.9190865e-002
  1.0500000e+000  1.7055477e-002
  1.1000000e+000  1.4647023e-002
  1.1500000e+000  1.2125713e-002
  1.2000000e+000  1.0363299e-002
  1.2500000e+000  9.3263642e-003
  1.3000000e+000  8.5124038e-003
  1.3500000e+000  7.8423004e-003
  1.4000000e+000  7.2801626e-003
  1.4500000e+000  6.8002771e-003
  1.5000000e+000  6.4052956e-003
  1.5500000e+000  6.0604962e-003
  1.6000000e+000  5.7538864e-003
  1.6500000e+000  5.4658492e-003
  1.7000000e+000  5.1972827e-003
  1.7500000e+000  4.9470179e-003
  1.8000000e+000  4.7609860e-003
  1.8500000e+000  4.5775100e-003
  1.9000000e+000  4.3973053e-003
  1.9500000e+000  4.2214936e-003
  2.0000000e+000  4.0594618e-003
  2.1000000e+000  3.7524371e-003
  2.2000000e+000  3.4962599e-003
  2.3000000e+000  3.3788490e-003
  2.4000000e+000  3.2620485e-003
  2.5000000e+000  3.1387237e-003
  2.6000000e+000  3.0265197e-003
  2.7000000e+000  2.8999763e-003
  2.8000000e+000  2.7747671e-003
  2.9000000e+000  2.6778072e-003
  3.0000000e+000  2.5934271e-003
  3.1000000e+000  2.5043649e-003
  3.2000000e+000  2.4190298e-003
  3.3000000e+000  2.3512740e-003
  3.4000000e+000  2.2938442e-003
  3.5000000e+000  2.2321932e-003
  3.6000000e+000  2.1627525e-003
  3.7000000e+000  2.0930964e-003
  3.8000000e+000  2.0310455e-003
  3.9000000e+000  1.9775530e-003
  4.0000000e+000  1.9281423e-003
  4.2000000e+000  1.8272708e-003
  4.4000000e+000  1.7334864e-003
  4.6000000e+000  1.6675457e-003
  4.8000000e+000  1.6195231e-003
  5.0000000e+000  1.5658552e-003
  5.2000000e+000  1.5001944e-003
  5.4000000e+000  1.4344249e-003
  5.6000000e+000  1.3816830e-003
  5.8000000e+000  1.3447901e-003
  6.0000000e+000  1.3168844e-003
  6.5000000e+000  1.2317765e-003
  7.0000000e+000  1.1128373e-003
  7.5000000e+000  1.0203715e-003
  8.0000000e+000  9.7458952e-004
  8.5000000e+000  9.4656398e-004
  9.0000000e+000  9.0873375e-004
  9.5000000e+000  8.5577293e-004
  1.0000000e+001  7.9707719e-004
  1.1000000e+001  7.0379750e-004
  1.2000000e+001  6.6140856e-004
  1.3000000e+001  6.4601899e-004
  1.4000000e+001  6.2955309e-004
  1.5000000e+001  6.0030824e-004
  1.6000000e+001  5.5941553e-004
  1.7000000e+001  5.1296718e-004
  1.8000000e+001  4.6702420e-004
  1.9000000e+001  4.2573110e-004
  2.0000000e+001  3.9116688e-004
