# Supplementary material for: Statistical shape refinement and genetic algorithm calibration of design response spectra based on strong-motion records
Source: PLoS One. 2026 Jul 1;21(7):e0348599. doi: 10.1371/journal.pone.0348599 (PMC13322555; doi:10.1371/journal.pone.0348599)
Supplement: S1 File — (ZIP) [file pone.0348599.s001.zip › Data/Dynamic Amplification Factor Spectrum/Class I Site/Magnitude【4-5】 Epicentral Distance【10-30】/baWYYU002.dat]

  1.0000000e-002  9.9997187e-001
  2.0000000e-002  1.2126544e+000
  3.0000000e-002  1.6551432e+000
  4.0000000e-002  1.6288472e+000
  5.0000000e-002  1.9052847e+000
  6.0000000e-002  2.5111533e+000
  7.0000000e-002  2.1367847e+000
  8.0000000e-002  3.0962062e+000
  9.0000000e-002  4.0459346e+000
  1.0000000e-001  3.4829170e+000
  1.1000000e-001  3.2479539e+000
  1.2000000e-001  2.7795078e+000
  1.3000000e-001  2.4273911e+000
  1.4000000e-001  2.1676173e+000
  1.5000000e-001  1.9018535e+000
  1.6000000e-001  1.6098410e+000
  1.7000000e-001  1.3447104e+000
  1.8000000e-001  1.1029176e+000
  1.9000000e-001  9.4502266e-001
  2.0000000e-001  8.5292609e-001
  2.1000000e-001  7.7274893e-001
  2.2000000e-001  6.9387945e-001
  2.3000000e-001  6.3036727e-001
  2.4000000e-001  5.7784861e-001
  2.5000000e-001  5.2389949e-001
  2.6000000e-001  4.8186130e-001
  2.7000000e-001  4.4426126e-001
  2.8000000e-001  4.0798359e-001
  2.9000000e-001  3.7668012e-001
  3.0000000e-001  3.4823120e-001
  3.2000000e-001  2.9551577e-001
  3.4000000e-001  2.5470605e-001
  3.6000000e-001  2.1603347e-001
  3.8000000e-001  1.8467914e-001
  4.0000000e-001  1.6157300e-001
  4.2000000e-001  1.4230771e-001
  4.4000000e-001  1.2618278e-001
  4.6000000e-001  1.1282359e-001
  4.8000000e-001  1.0125002e-001
  5.0000000e-001  9.1331312e-002
  5.2000000e-001  8.3369882e-002
  5.4000000e-001  7.7123531e-002
  5.6000000e-001  7.1707266e-002
  5.8000000e-001  6.6405918e-002
  6.0000000e-001  6.1037361e-002
  6.2000000e-001  5.5763916e-002
  6.4000000e-001  5.1034594e-002
  6.6000000e-001  4.8779041e-002
  6.8000000e-001  4.6359177e-002
  7.0000000e-001  4.3894146e-002
  7.2000000e-001  4.1505022e-002
  7.4000000e-001  3.9289269e-002
  7.6000000e-001  3.7285015e-002
  7.8000000e-001  3.5491287e-002
  8.0000000e-001  3.3888442e-002
  8.2000000e-001  3.2449243e-002
  8.4000000e-001  3.1142745e-002
  8.6000000e-001  2.9944940e-002
  8.8000000e-001  2.8824277e-002
  9.0000000e-001  2.7767476e-002
  9.2000000e-001  2.6794943e-002
  9.4000000e-001  2.5892072e-002
  9.6000000e-001  2.5030497e-002
  9.8000000e-001  2.4206599e-002
  1.0000000e+000  2.3415571e-002
  1.0500000e+000  2.1612355e-002
  1.1000000e+000  2.0061472e-002
  1.1500000e+000  1.8693563e-002
  1.2000000e+000  1.7480625e-002
  1.2500000e+000  1.6421145e-002
  1.3000000e+000  1.5471724e-002
  1.3500000e+000  1.4593658e-002
  1.4000000e+000  1.3774819e-002
  1.4500000e+000  1.3025783e-002
  1.5000000e+000  1.2335310e-002
  1.5500000e+000  1.1703546e-002
  1.6000000e+000  1.1118944e-002
  1.6500000e+000  1.0580119e-002
  1.7000000e+000  1.0082464e-002
  1.7500000e+000  9.6315880e-003
  1.8000000e+000  9.2208753e-003
  1.8500000e+000  8.8335826e-003
  1.9000000e+000  8.4750301e-003
  1.9500000e+000  8.1456045e-003
  2.0000000e+000  7.8331583e-003
  2.1000000e+000  7.2735992e-003
  2.2000000e+000  6.7982451e-003
  2.3000000e+000  6.3629267e-003
  2.4000000e+000  6.0008330e-003
  2.5000000e+000  5.6704964e-003
  2.6000000e+000  5.3728410e-003
  2.7000000e+000  5.1065768e-003
  2.8000000e+000  4.8584222e-003
  2.9000000e+000  4.6315564e-003
  3.0000000e+000  4.4273365e-003
  3.1000000e+000  4.2366549e-003
  3.2000000e+000  4.0563904e-003
  3.3000000e+000  3.8923025e-003
  3.4000000e+000  3.7467202e-003
  3.5000000e+000  3.6131074e-003
  3.6000000e+000  3.4824525e-003
  3.7000000e+000  3.3509403e-003
  3.8000000e+000  3.2213310e-003
  3.9000000e+000  3.0992403e-003
  4.0000000e+000  2.9889812e-003
  4.2000000e+000  2.8062807e-003
  4.4000000e+000  2.6605673e-003
  4.6000000e+000  2.5350790e-003
  4.8000000e+000  2.4197117e-003
  5.0000000e+000  2.3074953e-003
  5.2000000e+000  2.1946033e-003
  5.4000000e+000  2.1101671e-003
  5.6000000e+000  2.0537285e-003
  5.8000000e+000  2.0001082e-003
  6.0000000e+000  1.9452912e-003
  6.5000000e+000  1.8026070e-003
  7.0000000e+000  1.6739142e-003
  7.5000000e+000  1.5739424e-003
  8.0000000e+000  1.4859310e-003
  8.5000000e+000  1.4008871e-003
  9.0000000e+000  1.3187453e-003
  9.5000000e+000  1.2435602e-003
  1.0000000e+001  1.1784374e-003
  1.1000000e+001  1.0782953e-003
  1.2000000e+001  1.0046313e-003
  1.3000000e+001  9.4137415e-004
  1.4000000e+001  8.8100115e-004
  1.5000000e+001  8.2240899e-004
  1.6000000e+001  7.6690407e-004
  1.7000000e+001  7.1591265e-004
  1.8000000e+001  6.7022122e-004
  1.9000000e+001  6.2995754e-004
  2.0000000e+001  5.9480042e-004
