# Supplementary material for: Statistical shape refinement and genetic algorithm calibration of design response spectra based on strong-motion records
Source: PLoS One. 2026 Jul 1;21(7):e0348599. doi: 10.1371/journal.pone.0348599 (PMC13322555; doi:10.1371/journal.pone.0348599)
Supplement: S1 File — (ZIP) [file pone.0348599.s001.zip › Data/Dynamic Amplification Factor Spectrum/Class I Site/Magnitude【4-5】 Epicentral Distance【10-30】/baWYYU006.dat]

  1.0000000e-002  1.0000946e+000
  2.0000000e-002  1.1624267e+000
  3.0000000e-002  1.3474418e+000
  4.0000000e-002  2.0999096e+000
  5.0000000e-002  2.0195747e+000
  6.0000000e-002  3.0004662e+000
  7.0000000e-002  2.7961980e+000
  8.0000000e-002  3.8728623e+000
  9.0000000e-002  3.9952924e+000
  1.0000000e-001  3.4066114e+000
  1.1000000e-001  3.3142227e+000
  1.2000000e-001  3.3643840e+000
  1.3000000e-001  3.5333007e+000
  1.4000000e-001  2.6654156e+000
  1.5000000e-001  1.9436440e+000
  1.6000000e-001  1.8741158e+000
  1.7000000e-001  1.6779905e+000
  1.8000000e-001  1.3615771e+000
  1.9000000e-001  1.1520715e+000
  2.0000000e-001  1.0875666e+000
  2.1000000e-001  1.0149299e+000
  2.2000000e-001  9.6677321e-001
  2.3000000e-001  9.7296153e-001
  2.4000000e-001  8.9998611e-001
  2.5000000e-001  7.6607040e-001
  2.6000000e-001  7.0391051e-001
  2.7000000e-001  6.3918545e-001
  2.8000000e-001  5.9260422e-001
  2.9000000e-001  5.4085277e-001
  3.0000000e-001  4.8643616e-001
  3.2000000e-001  3.9140349e-001
  3.4000000e-001  3.4120219e-001
  3.6000000e-001  2.9132402e-001
  3.8000000e-001  2.5682269e-001
  4.0000000e-001  2.3359985e-001
  4.2000000e-001  2.1946116e-001
  4.4000000e-001  2.0332540e-001
  4.6000000e-001  1.7794487e-001
  4.8000000e-001  1.5567577e-001
  5.0000000e-001  1.3849913e-001
  5.2000000e-001  1.2647566e-001
  5.4000000e-001  1.1881197e-001
  5.6000000e-001  1.1159893e-001
  5.8000000e-001  1.0985049e-001
  6.0000000e-001  1.0545026e-001
  6.2000000e-001  9.7897503e-002
  6.4000000e-001  8.9904263e-002
  6.6000000e-001  8.2265760e-002
  6.8000000e-001  7.8816080e-002
  7.0000000e-001  7.8828285e-002
  7.2000000e-001  7.9155938e-002
  7.4000000e-001  7.6992126e-002
  7.6000000e-001  7.3279594e-002
  7.8000000e-001  6.8592550e-002
  8.0000000e-001  6.4807101e-002
  8.2000000e-001  6.2830862e-002
  8.4000000e-001  5.8700566e-002
  8.6000000e-001  5.3206294e-002
  8.8000000e-001  4.7233889e-002
  9.0000000e-001  4.3126010e-002
  9.2000000e-001  3.8979999e-002
  9.4000000e-001  3.6681328e-002
  9.6000000e-001  3.4965716e-002
  9.8000000e-001  3.3519947e-002
  1.0000000e+000  3.2216154e-002
  1.0500000e+000  2.9160354e-002
  1.1000000e+000  2.6507228e-002
  1.1500000e+000  2.4245045e-002
  1.2000000e+000  2.3035327e-002
  1.2500000e+000  2.2430076e-002
  1.3000000e+000  2.1580788e-002
  1.3500000e+000  2.0148600e-002
  1.4000000e+000  1.8213109e-002
  1.4500000e+000  1.6096079e-002
  1.5000000e+000  1.5559988e-002
  1.5500000e+000  1.5153384e-002
  1.6000000e+000  1.4731741e-002
  1.6500000e+000  1.4174760e-002
  1.7000000e+000  1.3638412e-002
  1.7500000e+000  1.2943852e-002
  1.8000000e+000  1.2372463e-002
  1.8500000e+000  1.1898185e-002
  1.9000000e+000  1.1327207e-002
  1.9500000e+000  1.0854826e-002
  2.0000000e+000  1.0451732e-002
  2.1000000e+000  9.5721311e-003
  2.2000000e+000  8.9320394e-003
  2.3000000e+000  8.1548856e-003
  2.4000000e+000  7.7624191e-003
  2.5000000e+000  7.2153013e-003
  2.6000000e+000  6.8157298e-003
  2.7000000e+000  6.5307931e-003
  2.8000000e+000  6.0819657e-003
  2.9000000e+000  5.8004665e-003
  3.0000000e+000  5.6600651e-003
  3.1000000e+000  5.3377904e-003
  3.2000000e+000  4.9255136e-003
  3.3000000e+000  4.7108451e-003
  3.4000000e+000  4.6870603e-003
  3.5000000e+000  4.6282832e-003
  3.6000000e+000  4.4251108e-003
  3.7000000e+000  4.1729246e-003
  3.8000000e+000  4.0101923e-003
  3.9000000e+000  3.9760375e-003
  4.0000000e+000  3.9842517e-003
  4.2000000e+000  3.8052505e-003
  4.4000000e+000  3.4371568e-003
  4.6000000e+000  3.2883204e-003
  4.8000000e+000  3.3450536e-003
  5.0000000e+000  3.3137234e-003
  5.2000000e+000  3.0892945e-003
  5.4000000e+000  2.8081005e-003
  5.6000000e+000  2.6315318e-003
  5.8000000e+000  2.5991117e-003
  6.0000000e+000  2.6402674e-003
  6.5000000e+000  2.5343479e-003
  7.0000000e+000  2.0943237e-003
  7.5000000e+000  1.8740908e-003
  8.0000000e+000  1.9514116e-003
  8.5000000e+000  2.0473736e-003
  9.0000000e+000  1.9885447e-003
  9.5000000e+000  1.7951443e-003
  1.0000000e+001  1.5669338e-003
  1.1000000e+001  1.2809977e-003
  1.2000000e+001  1.2606278e-003
  1.3000000e+001  1.3205102e-003
  1.4000000e+001  1.3272410e-003
  1.5000000e+001  1.2563688e-003
  1.6000000e+001  1.1366509e-003
  1.7000000e+001  1.0041972e-003
  1.8000000e+001  8.8428216e-004
  1.9000000e+001  7.8925346e-004
  2.0000000e+001  7.2205095e-004
