# Supplementary material for: Statistical shape refinement and genetic algorithm calibration of design response spectra based on strong-motion records
Source: PLoS One. 2026 Jul 1;21(7):e0348599. doi: 10.1371/journal.pone.0348599 (PMC13322555; doi:10.1371/journal.pone.0348599)
Supplement: S1 File — (ZIP) [file pone.0348599.s001.zip › Data/Dynamic Amplification Factor Spectrum/Class I Site/Magnitude【4-5】 Epicentral Distance【10-30】/baWYYU007.dat]

  1.0000000e-002  1.0000800e+000
  2.0000000e-002  1.0128780e+000
  3.0000000e-002  1.1184357e+000
  4.0000000e-002  1.1668896e+000
  5.0000000e-002  1.3667186e+000
  6.0000000e-002  1.7686702e+000
  7.0000000e-002  2.5515361e+000
  8.0000000e-002  2.4658176e+000
  9.0000000e-002  2.5659585e+000
  1.0000000e-001  2.8098010e+000
  1.1000000e-001  2.2774477e+000
  1.2000000e-001  2.2374311e+000
  1.3000000e-001  2.2005244e+000
  1.4000000e-001  2.1389249e+000
  1.5000000e-001  2.0569938e+000
  1.6000000e-001  1.9772825e+000
  1.7000000e-001  1.8216916e+000
  1.8000000e-001  1.5851034e+000
  1.9000000e-001  1.3660837e+000
  2.0000000e-001  1.2794921e+000
  2.1000000e-001  1.1783487e+000
  2.2000000e-001  1.0812969e+000
  2.3000000e-001  1.0211277e+000
  2.4000000e-001  9.2126216e-001
  2.5000000e-001  8.5174727e-001
  2.6000000e-001  7.8676989e-001
  2.7000000e-001  7.2432215e-001
  2.8000000e-001  6.5711086e-001
  2.9000000e-001  5.9229454e-001
  3.0000000e-001  5.3427247e-001
  3.2000000e-001  4.2700941e-001
  3.4000000e-001  3.3004828e-001
  3.6000000e-001  3.0224931e-001
  3.8000000e-001  2.6810832e-001
  4.0000000e-001  2.3638644e-001
  4.2000000e-001  2.0843006e-001
  4.4000000e-001  1.8258132e-001
  4.6000000e-001  1.6415261e-001
  4.8000000e-001  1.5162550e-001
  5.0000000e-001  1.3948930e-001
  5.2000000e-001  1.2670132e-001
  5.4000000e-001  1.1521977e-001
  5.6000000e-001  1.0634274e-001
  5.8000000e-001  9.9095607e-002
  6.0000000e-001  9.2355710e-002
  6.2000000e-001  8.5865053e-002
  6.4000000e-001  7.9731188e-002
  6.6000000e-001  7.4086081e-002
  6.8000000e-001  6.8917028e-002
  7.0000000e-001  6.4075795e-002
  7.2000000e-001  5.9479256e-002
  7.4000000e-001  5.5175264e-002
  7.6000000e-001  5.1172689e-002
  7.8000000e-001  4.7483425e-002
  8.0000000e-001  4.4187517e-002
  8.2000000e-001  4.1538189e-002
  8.4000000e-001  3.9022980e-002
  8.6000000e-001  3.6520315e-002
  8.8000000e-001  3.4345114e-002
  9.0000000e-001  3.2434836e-002
  9.2000000e-001  3.0707428e-002
  9.4000000e-001  2.9124167e-002
  9.6000000e-001  2.7658650e-002
  9.8000000e-001  2.6289116e-002
  1.0000000e+000  2.4984669e-002
  1.0500000e+000  2.1973040e-002
  1.1000000e+000  1.9446657e-002
  1.1500000e+000  1.7418676e-002
  1.2000000e+000  1.5710833e-002
  1.2500000e+000  1.4891068e-002
  1.3000000e+000  1.4018897e-002
  1.3500000e+000  1.3188737e-002
  1.4000000e+000  1.2413304e-002
  1.4500000e+000  1.1689635e-002
  1.5000000e+000  1.1009249e-002
  1.5500000e+000  1.0624716e-002
  1.6000000e+000  1.0341484e-002
  1.6500000e+000  1.0068472e-002
  1.7000000e+000  9.7956428e-003
  1.7500000e+000  9.5550954e-003
  1.8000000e+000  9.3275955e-003
  1.8500000e+000  9.1100081e-003
  1.9000000e+000  8.8983946e-003
  1.9500000e+000  8.6696920e-003
  2.0000000e+000  8.4348082e-003
  2.1000000e+000  7.9854178e-003
  2.2000000e+000  7.5754144e-003
  2.3000000e+000  7.2366027e-003
  2.4000000e+000  6.9186144e-003
  2.5000000e+000  6.6349210e-003
  2.6000000e+000  6.3249157e-003
  2.7000000e+000  6.0280268e-003
  2.8000000e+000  5.7936651e-003
  2.9000000e+000  5.5788658e-003
  3.0000000e+000  5.3661319e-003
  3.1000000e+000  5.1734777e-003
  3.2000000e+000  4.9959449e-003
  3.3000000e+000  4.8177030e-003
  3.4000000e+000  4.6415480e-003
  3.5000000e+000  4.4798532e-003
  3.6000000e+000  4.3349660e-003
  3.7000000e+000  4.1994199e-003
  3.8000000e+000  4.0681114e-003
  3.9000000e+000  3.9439989e-003
  4.0000000e+000  3.8333989e-003
  4.2000000e+000  3.6559638e-003
  4.4000000e+000  3.4957482e-003
  4.6000000e+000  3.3179585e-003
  4.8000000e+000  3.1426044e-003
  5.0000000e+000  2.9969604e-003
  5.2000000e+000  2.8787609e-003
  5.4000000e+000  2.7685011e-003
  5.6000000e+000  2.6535956e-003
  5.8000000e+000  2.5396038e-003
  6.0000000e+000  2.4324937e-003
  6.5000000e+000  2.2290133e-003
  7.0000000e+000  2.0833083e-003
  7.5000000e+000  1.9338907e-003
  8.0000000e+000  1.7807760e-003
  8.5000000e+000  1.6457730e-003
  9.0000000e+000  1.5358935e-003
  9.5000000e+000  1.4453187e-003
  1.0000000e+001  1.3666139e-003
  1.1000000e+001  1.2321382e-003
  1.2000000e+001  1.1273251e-003
  1.3000000e+001  1.0505243e-003
  1.4000000e+001  9.9259512e-004
  1.5000000e+001  9.4376591e-004
  1.6000000e+001  8.9804084e-004
  1.7000000e+001  8.5317705e-004
  1.8000000e+001  8.0912704e-004
  1.9000000e+001  7.6667013e-004
  2.0000000e+001  7.2663605e-004
