# Supplementary material for: Statistical shape refinement and genetic algorithm calibration of design response spectra based on strong-motion records
Source: PLoS One. 2026 Jul 1;21(7):e0348599. doi: 10.1371/journal.pone.0348599 (PMC13322555; doi:10.1371/journal.pone.0348599)
Supplement: S1 File — (ZIP) [file pone.0348599.s001.zip › Data/Dynamic Amplification Factor Spectrum/Class I Site/Magnitude【4-5】 Epicentral Distance【10-30】/baWYYU034.dat]

  1.0000000e-002  1.0000448e+000
  2.0000000e-002  1.0284860e+000
  3.0000000e-002  1.0655421e+000
  4.0000000e-002  1.2252146e+000
  5.0000000e-002  1.4501584e+000
  6.0000000e-002  1.9026420e+000
  7.0000000e-002  2.4290764e+000
  8.0000000e-002  4.2021905e+000
  9.0000000e-002  5.9330107e+000
  1.0000000e-001  5.9140957e+000
  1.1000000e-001  3.9981635e+000
  1.2000000e-001  2.6246046e+000
  1.3000000e-001  2.4241419e+000
  1.4000000e-001  1.9742611e+000
  1.5000000e-001  1.5910528e+000
  1.6000000e-001  1.5929331e+000
  1.7000000e-001  1.1772470e+000
  1.8000000e-001  9.2499529e-001
  1.9000000e-001  8.8117398e-001
  2.0000000e-001  7.7907805e-001
  2.1000000e-001  7.2442043e-001
  2.2000000e-001  6.1846335e-001
  2.3000000e-001  5.7065922e-001
  2.4000000e-001  5.1805002e-001
  2.5000000e-001  4.5896799e-001
  2.6000000e-001  3.9659909e-001
  2.7000000e-001  3.2775151e-001
  2.8000000e-001  2.8853029e-001
  2.9000000e-001  2.4508548e-001
  3.0000000e-001  2.1058664e-001
  3.2000000e-001  2.0687702e-001
  3.4000000e-001  2.1939336e-001
  3.6000000e-001  1.9569169e-001
  3.8000000e-001  1.9064261e-001
  4.0000000e-001  1.8023513e-001
  4.2000000e-001  1.6238865e-001
  4.4000000e-001  1.3589810e-001
  4.6000000e-001  1.2723122e-001
  4.8000000e-001  1.1780593e-001
  5.0000000e-001  1.2675135e-001
  5.2000000e-001  1.2982042e-001
  5.4000000e-001  1.2968004e-001
  5.6000000e-001  1.1703916e-001
  5.8000000e-001  9.8691244e-002
  6.0000000e-001  8.8431199e-002
  6.2000000e-001  7.9071119e-002
  6.4000000e-001  7.1116232e-002
  6.6000000e-001  6.4610165e-002
  6.8000000e-001  6.4570256e-002
  7.0000000e-001  6.1117031e-002
  7.2000000e-001  5.5897800e-002
  7.4000000e-001  5.0984778e-002
  7.6000000e-001  4.6456380e-002
  7.8000000e-001  4.1662920e-002
  8.0000000e-001  4.3558854e-002
  8.2000000e-001  4.7119209e-002
  8.4000000e-001  4.9303127e-002
  8.6000000e-001  5.0760429e-002
  8.8000000e-001  5.2269191e-002
  9.0000000e-001  5.2071036e-002
  9.2000000e-001  4.9285039e-002
  9.4000000e-001  4.3420386e-002
  9.6000000e-001  4.1490052e-002
  9.8000000e-001  4.1050956e-002
  1.0000000e+000  3.8438828e-002
  1.0500000e+000  3.0685755e-002
  1.1000000e+000  2.5862946e-002
  1.1500000e+000  2.2081980e-002
  1.2000000e+000  1.9107513e-002
  1.2500000e+000  1.7811837e-002
  1.3000000e+000  1.6913161e-002
  1.3500000e+000  1.5743778e-002
  1.4000000e+000  1.4613232e-002
  1.4500000e+000  1.3737209e-002
  1.5000000e+000  1.3124713e-002
  1.5500000e+000  1.2461230e-002
  1.6000000e+000  1.1530994e-002
  1.6500000e+000  1.0992160e-002
  1.7000000e+000  1.0296764e-002
  1.7500000e+000  9.4987630e-003
  1.8000000e+000  8.9632179e-003
  1.8500000e+000  8.5146330e-003
  1.9000000e+000  7.9346321e-003
  1.9500000e+000  7.3378848e-003
  2.0000000e+000  6.8139682e-003
  2.1000000e+000  6.0935558e-003
  2.2000000e+000  5.7104321e-003
  2.3000000e+000  5.5970546e-003
  2.4000000e+000  5.5139617e-003
  2.5000000e+000  5.3864681e-003
  2.6000000e+000  5.2710027e-003
  2.7000000e+000  5.1362849e-003
  2.8000000e+000  4.9780322e-003
  2.9000000e+000  4.8443077e-003
  3.0000000e+000  4.7289393e-003
  3.1000000e+000  4.5831256e-003
  3.2000000e+000  4.3969766e-003
  3.3000000e+000  4.2083041e-003
  3.4000000e+000  4.0498732e-003
  3.5000000e+000  3.9171014e-003
  3.6000000e+000  3.7824372e-003
  3.7000000e+000  3.6259396e-003
  3.8000000e+000  3.4501348e-003
  3.9000000e+000  3.2735594e-003
  4.0000000e+000  3.1155170e-003
  4.2000000e+000  2.8798205e-003
  4.4000000e+000  2.7054346e-003
  4.6000000e+000  2.5366599e-003
  4.8000000e+000  2.3856559e-003
  5.0000000e+000  2.2874321e-003
  5.2000000e+000  2.2470359e-003
  5.4000000e+000  2.2267851e-003
  5.6000000e+000  2.1859007e-003
  5.8000000e+000  2.1054997e-003
  6.0000000e+000  1.9916281e-003
  6.5000000e+000  1.7023256e-003
  7.0000000e+000  1.5816318e-003
  7.5000000e+000  1.5838320e-003
  8.0000000e+000  1.5654158e-003
  8.5000000e+000  1.4684008e-003
  9.0000000e+000  1.3197489e-003
  9.5000000e+000  1.1699918e-003
  1.0000000e+001  1.0963517e-003
  1.1000000e+001  9.9687823e-004
  1.2000000e+001  9.4700222e-004
  1.3000000e+001  9.5385955e-004
  1.4000000e+001  9.3031436e-004
  1.5000000e+001  8.7619783e-004
  1.6000000e+001  8.0577495e-004
  1.7000000e+001  7.3318906e-004
  1.8000000e+001  6.6770854e-004
  1.9000000e+001  6.1371940e-004
  2.0000000e+001  5.7217738e-004
