# Supplementary material for: Statistical shape refinement and genetic algorithm calibration of design response spectra based on strong-motion records
Source: PLoS One. 2026 Jul 1;21(7):e0348599. doi: 10.1371/journal.pone.0348599 (PMC13322555; doi:10.1371/journal.pone.0348599)
Supplement: S1 File — (ZIP) [file pone.0348599.s001.zip › Data/Dynamic Amplification Factor Spectrum/Class I Site/Magnitude【4-5】 Epicentral Distance【30-50】/baLSYU001.dat]

   1.0000000e-02   1.0000277e+00
   2.0000000e-02   1.1768125e+00
   3.0000000e-02   1.4326587e+00
   4.0000000e-02   1.6504595e+00
   5.0000000e-02   2.3147466e+00
   6.0000000e-02   2.5997021e+00
   7.0000000e-02   2.2284444e+00
   8.0000000e-02   4.0333799e+00
   9.0000000e-02   4.9799833e+00
   1.0000000e-01   5.1526689e+00
   1.1000000e-01   3.8605173e+00
   1.2000000e-01   4.2530828e+00
   1.3000000e-01   3.9875113e+00
   1.4000000e-01   3.3615924e+00
   1.5000000e-01   3.5591295e+00
   1.6000000e-01   2.7091141e+00
   1.7000000e-01   2.0057329e+00
   1.8000000e-01   1.9330601e+00
   1.9000000e-01   1.6037096e+00
   2.0000000e-01   1.3355028e+00
   2.1000000e-01   1.1109571e+00
   2.2000000e-01   9.1608661e-01
   2.3000000e-01   7.9421095e-01
   2.4000000e-01   7.3436949e-01
   2.5000000e-01   7.4073552e-01
   2.6000000e-01   6.9745325e-01
   2.7000000e-01   6.0668625e-01
   2.8000000e-01   6.7069462e-01
   2.9000000e-01   6.9157370e-01
   3.0000000e-01   6.4189671e-01
   3.2000000e-01   5.8049443e-01
   3.4000000e-01   4.1970947e-01
   3.6000000e-01   4.1027354e-01
   3.8000000e-01   4.2439313e-01
   4.0000000e-01   4.5900897e-01
   4.2000000e-01   4.5624905e-01
   4.4000000e-01   3.8602681e-01
   4.6000000e-01   3.1404649e-01
   4.8000000e-01   3.1146861e-01
   5.0000000e-01   3.3215177e-01
   5.2000000e-01   3.0057200e-01
   5.4000000e-01   2.4775784e-01
   5.6000000e-01   1.7434442e-01
   5.8000000e-01   1.6804143e-01
   6.0000000e-01   1.4924996e-01
   6.2000000e-01   1.3603326e-01
   6.4000000e-01   1.3437168e-01
   6.6000000e-01   1.3386659e-01
   6.8000000e-01   1.3073857e-01
   7.0000000e-01   1.2005826e-01
   7.2000000e-01   1.1182215e-01
   7.4000000e-01   9.7271743e-02
   7.6000000e-01   9.1344466e-02
   7.8000000e-01   8.5655760e-02
   8.0000000e-01   8.1593705e-02
   8.2000000e-01   8.1665699e-02
   8.4000000e-01   8.5652734e-02
   8.6000000e-01   8.8523207e-02
   8.8000000e-01   8.6146736e-02
   9.0000000e-01   8.3196828e-02
   9.2000000e-01   7.6303357e-02
   9.4000000e-01   6.3367702e-02
   9.6000000e-01   6.2498803e-02
   9.8000000e-01   6.5728157e-02
   1.0000000e+00   6.8715241e-02
   1.0500000e+00   7.2075263e-02
   1.1000000e+00   5.9571603e-02
   1.1500000e+00   6.9362637e-02
   1.2000000e+00   7.5549651e-02
   1.2500000e+00   6.6138099e-02
   1.3000000e+00   4.8333705e-02
   1.3500000e+00   3.5326976e-02
   1.4000000e+00   2.8718353e-02
   1.4500000e+00   2.6368154e-02
   1.5000000e+00   2.4748633e-02
   1.5500000e+00   2.8268506e-02
   1.6000000e+00   2.9171617e-02
   1.6500000e+00   2.5787916e-02
   1.7000000e+00   2.1772731e-02
   1.7500000e+00   1.8491313e-02
   1.8000000e+00   1.7925041e-02
   1.8500000e+00   1.7964266e-02
   1.9000000e+00   1.8757506e-02
   1.9500000e+00   1.8703369e-02
   2.0000000e+00   1.7914229e-02
   2.1000000e+00   1.6924401e-02
   2.2000000e+00   1.6989710e-02
   2.3000000e+00   1.6045294e-02
   2.4000000e+00   1.6610627e-02
   2.5000000e+00   1.6555375e-02
   2.6000000e+00   1.5606651e-02
   2.7000000e+00   1.3750499e-02
   2.8000000e+00   1.2498526e-02
   2.9000000e+00   1.1571354e-02
   3.0000000e+00   1.0679473e-02
   3.1000000e+00   1.0076070e-02
   3.2000000e+00   9.1452355e-03
   3.3000000e+00   8.0786151e-03
   3.4000000e+00   7.8447956e-03
   3.5000000e+00   7.4341185e-03
   3.6000000e+00   6.9297011e-03
   3.7000000e+00   6.5711973e-03
   3.8000000e+00   6.2833727e-03
   3.9000000e+00   5.9803014e-03
   4.0000000e+00   5.6597775e-03
   4.2000000e+00   4.9615506e-03
   4.4000000e+00   4.3329866e-03
   4.6000000e+00   3.9349346e-03
   4.8000000e+00   3.5978355e-03
   5.0000000e+00   3.3307699e-03
   5.2000000e+00   3.1318304e-03
   5.4000000e+00   3.0050412e-03
   5.6000000e+00   2.9248593e-03
   5.8000000e+00   2.8459987e-03
   6.0000000e+00   2.7395910e-03
   6.5000000e+00   2.4130323e-03
   7.0000000e+00   2.1836234e-03
   7.5000000e+00   2.0242410e-03
   8.0000000e+00   1.8495882e-03
   8.5000000e+00   1.6647324e-03
   9.0000000e+00   1.5631648e-03
   9.5000000e+00   1.5013264e-03
   1.0000000e+01   1.3961865e-03
   1.1000000e+01   1.2768388e-03
   1.2000000e+01   1.1688734e-03
   1.3000000e+01   1.0440822e-03
   1.4000000e+01   9.5684266e-04
   1.5000000e+01   9.1111569e-04
   1.6000000e+01   8.9084040e-04
   1.7000000e+01   8.8014557e-04
   1.8000000e+01   8.6914559e-04
   1.9000000e+01   8.5333174e-04
   2.0000000e+01   8.3156242e-04
