# Supplementary material for: Statistical shape refinement and genetic algorithm calibration of design response spectra based on strong-motion records
Source: PLoS One. 2026 Jul 1;21(7):e0348599. doi: 10.1371/journal.pone.0348599 (PMC13322555; doi:10.1371/journal.pone.0348599)
Supplement: S1 File — (ZIP) [file pone.0348599.s001.zip › Data/Dynamic Amplification Factor Spectrum/Class I Site/Magnitude【4-5】 Epicentral Distance【30-50】/baLSYU002.dat]

   1.0000000e-02   1.0000595e+00
   2.0000000e-02   1.0459840e+00
   3.0000000e-02   1.0777952e+00
   4.0000000e-02   1.2656979e+00
   5.0000000e-02   1.4102917e+00
   6.0000000e-02   2.5079679e+00
   7.0000000e-02   1.8445004e+00
   8.0000000e-02   2.5787170e+00
   9.0000000e-02   4.2301670e+00
   1.0000000e-01   4.2103601e+00
   1.1000000e-01   4.3119831e+00
   1.2000000e-01   3.4550579e+00
   1.3000000e-01   4.1606830e+00
   1.4000000e-01   4.1365978e+00
   1.5000000e-01   2.8822303e+00
   1.6000000e-01   1.8645770e+00
   1.7000000e-01   1.4492708e+00
   1.8000000e-01   1.3311876e+00
   1.9000000e-01   1.2474779e+00
   2.0000000e-01   9.6738942e-01
   2.1000000e-01   9.7016543e-01
   2.2000000e-01   9.3519820e-01
   2.3000000e-01   8.6596839e-01
   2.4000000e-01   8.2947984e-01
   2.5000000e-01   7.8220564e-01
   2.6000000e-01   7.2989948e-01
   2.7000000e-01   6.8937856e-01
   2.8000000e-01   6.4329446e-01
   2.9000000e-01   6.0953691e-01
   3.0000000e-01   6.1312617e-01
   3.2000000e-01   6.0961412e-01
   3.4000000e-01   5.5622633e-01
   3.6000000e-01   5.0112966e-01
   3.8000000e-01   4.3363291e-01
   4.0000000e-01   4.1604997e-01
   4.2000000e-01   3.9892455e-01
   4.4000000e-01   3.5838026e-01
   4.6000000e-01   3.1272197e-01
   4.8000000e-01   3.2380156e-01
   5.0000000e-01   3.0572980e-01
   5.2000000e-01   3.0272739e-01
   5.4000000e-01   2.6685212e-01
   5.6000000e-01   2.1129758e-01
   5.8000000e-01   1.7412244e-01
   6.0000000e-01   1.5653354e-01
   6.2000000e-01   1.4433496e-01
   6.4000000e-01   1.4221866e-01
   6.6000000e-01   1.4220114e-01
   6.8000000e-01   1.3833090e-01
   7.0000000e-01   1.2861342e-01
   7.2000000e-01   1.1817080e-01
   7.4000000e-01   1.1137379e-01
   7.6000000e-01   1.0859542e-01
   7.8000000e-01   1.0835517e-01
   8.0000000e-01   1.0576377e-01
   8.2000000e-01   1.0017051e-01
   8.4000000e-01   9.3388336e-02
   8.6000000e-01   8.6684388e-02
   8.8000000e-01   8.3187844e-02
   9.0000000e-01   8.4439119e-02
   9.2000000e-01   8.5078670e-02
   9.4000000e-01   8.5208742e-02
   9.6000000e-01   8.4593076e-02
   9.8000000e-01   8.3046341e-02
   1.0000000e+00   8.0636008e-02
   1.0500000e+00   7.2902583e-02
   1.1000000e+00   6.5875738e-02
   1.1500000e+00   5.9474978e-02
   1.2000000e+00   5.2386790e-02
   1.2500000e+00   4.7970897e-02
   1.3000000e+00   4.3117206e-02
   1.3500000e+00   3.8938138e-02
   1.4000000e+00   3.5828393e-02
   1.4500000e+00   3.2550172e-02
   1.5000000e+00   3.2207604e-02
   1.5500000e+00   3.0729894e-02
   1.6000000e+00   2.9205142e-02
   1.6500000e+00   2.6572840e-02
   1.7000000e+00   2.2516408e-02
   1.7500000e+00   2.0885875e-02
   1.8000000e+00   2.0014184e-02
   1.8500000e+00   1.9186089e-02
   1.9000000e+00   1.8425952e-02
   1.9500000e+00   1.7646097e-02
   2.0000000e+00   1.6855613e-02
   2.1000000e+00   1.5359574e-02
   2.2000000e+00   1.4010586e-02
   2.3000000e+00   1.2738514e-02
   2.4000000e+00   1.1576179e-02
   2.5000000e+00   1.0591822e-02
   2.6000000e+00   9.8408743e-03
   2.7000000e+00   9.2552424e-03
   2.8000000e+00   8.9264911e-03
   2.9000000e+00   8.5728070e-03
   3.0000000e+00   8.0066107e-03
   3.1000000e+00   7.5651508e-03
   3.2000000e+00   7.1738838e-03
   3.3000000e+00   6.7781986e-03
   3.4000000e+00   6.3854992e-03
   3.5000000e+00   6.0159467e-03
   3.6000000e+00   5.6901644e-03
   3.7000000e+00   5.4072319e-03
   3.8000000e+00   5.1459221e-03
   3.9000000e+00   4.8859248e-03
   4.0000000e+00   4.6245094e-03
   4.2000000e+00   4.1564507e-03
   4.4000000e+00   3.8332679e-03
   4.6000000e+00   3.6096061e-03
   4.8000000e+00   3.4051371e-03
   5.0000000e+00   3.2062740e-03
   5.2000000e+00   3.0547567e-03
   5.4000000e+00   2.9399999e-03
   5.6000000e+00   2.8344050e-03
   5.8000000e+00   2.7237348e-03
   6.0000000e+00   2.6075627e-03
   6.5000000e+00   2.3533024e-03
   7.0000000e+00   2.1844382e-03
   7.5000000e+00   2.0182625e-03
   8.0000000e+00   1.8391304e-03
   8.5000000e+00   1.6967971e-03
   9.0000000e+00   1.5525159e-03
   9.5000000e+00   1.4439109e-03
   1.0000000e+01   1.3782451e-03
   1.1000000e+01   1.3244509e-03
   1.2000000e+01   1.2858181e-03
   1.3000000e+01   1.2204979e-03
   1.4000000e+01   1.1330207e-03
   1.5000000e+01   1.0380190e-03
   1.6000000e+01   9.4653654e-04
   1.7000000e+01   8.6446655e-04
   1.8000000e+01   7.9406221e-04
   1.9000000e+01   7.3546512e-04
   2.0000000e+01   6.8772590e-04
