# Supplementary material for: Statistical shape refinement and genetic algorithm calibration of design response spectra based on strong-motion records
Source: PLoS One. 2026 Jul 1;21(7):e0348599. doi: 10.1371/journal.pone.0348599 (PMC13322555; doi:10.1371/journal.pone.0348599)
Supplement: S1 File — (ZIP) [file pone.0348599.s001.zip › Data/Dynamic Amplification Factor Spectrum/Class I Site/Magnitude【4-5】 Epicentral Distance【30-50】/baLYYU007.dat]

   1.0000000e-02   1.0000564e+00
   2.0000000e-02   9.9855021e-01
   3.0000000e-02   1.1002480e+00
   4.0000000e-02   1.2400571e+00
   5.0000000e-02   1.4868411e+00
   6.0000000e-02   2.0517461e+00
   7.0000000e-02   2.8075931e+00
   8.0000000e-02   4.4734469e+00
   9.0000000e-02   4.3119328e+00
   1.0000000e-01   3.3049771e+00
   1.1000000e-01   2.6864327e+00
   1.2000000e-01   3.1830095e+00
   1.3000000e-01   2.4761885e+00
   1.4000000e-01   1.6111175e+00
   1.5000000e-01   1.3283241e+00
   1.6000000e-01   1.0114208e+00
   1.7000000e-01   8.0580565e-01
   1.8000000e-01   7.6975934e-01
   1.9000000e-01   7.7909818e-01
   2.0000000e-01   7.5007821e-01
   2.1000000e-01   6.8252488e-01
   2.2000000e-01   6.9312726e-01
   2.3000000e-01   5.8755188e-01
   2.4000000e-01   5.3950616e-01
   2.5000000e-01   5.7179981e-01
   2.6000000e-01   6.6618106e-01
   2.7000000e-01   6.9386526e-01
   2.8000000e-01   7.3452438e-01
   2.9000000e-01   6.8275459e-01
   3.0000000e-01   6.5988961e-01
   3.2000000e-01   5.8805430e-01
   3.4000000e-01   4.9965124e-01
   3.6000000e-01   3.9916842e-01
   3.8000000e-01   2.8828044e-01
   4.0000000e-01   2.1119875e-01
   4.2000000e-01   1.6984853e-01
   4.4000000e-01   1.4945236e-01
   4.6000000e-01   1.3730699e-01
   4.8000000e-01   1.2756794e-01
   5.0000000e-01   1.2067394e-01
   5.2000000e-01   1.1490804e-01
   5.4000000e-01   1.0932586e-01
   5.6000000e-01   1.0337564e-01
   5.8000000e-01   9.6563069e-02
   6.0000000e-01   8.8635206e-02
   6.2000000e-01   7.9646716e-02
   6.4000000e-01   7.2749179e-02
   6.6000000e-01   7.0707838e-02
   6.8000000e-01   6.7947890e-02
   7.0000000e-01   6.4943823e-02
   7.2000000e-01   6.1761191e-02
   7.4000000e-01   5.8355949e-02
   7.6000000e-01   5.4681804e-02
   7.8000000e-01   5.1891582e-02
   8.0000000e-01   4.8764284e-02
   8.2000000e-01   4.5166107e-02
   8.4000000e-01   4.1391313e-02
   8.6000000e-01   3.7542971e-02
   8.8000000e-01   3.3713944e-02
   9.0000000e-01   3.1773701e-02
   9.2000000e-01   3.1328498e-02
   9.4000000e-01   3.0832996e-02
   9.6000000e-01   3.0303743e-02
   9.8000000e-01   2.9711841e-02
   1.0000000e+00   2.9320655e-02
   1.0500000e+00   2.7781900e-02
   1.1000000e+00   2.5682518e-02
   1.1500000e+00   2.3808781e-02
   1.2000000e+00   2.2024553e-02
   1.2500000e+00   2.0461296e-02
   1.3000000e+00   1.8936833e-02
   1.3500000e+00   1.7571604e-02
   1.4000000e+00   1.6780828e-02
   1.4500000e+00   1.6078407e-02
   1.5000000e+00   1.5125584e-02
   1.5500000e+00   1.4124650e-02
   1.6000000e+00   1.3031635e-02
   1.6500000e+00   1.2013456e-02
   1.7000000e+00   1.0943877e-02
   1.7500000e+00   1.0539585e-02
   1.8000000e+00   1.0266978e-02
   1.8500000e+00   9.9927737e-03
   1.9000000e+00   9.6172370e-03
   1.9500000e+00   9.3110885e-03
   2.0000000e+00   9.0991439e-03
   2.1000000e+00   8.4982167e-03
   2.2000000e+00   7.9888027e-03
   2.3000000e+00   7.3156373e-03
   2.4000000e+00   6.7180615e-03
   2.5000000e+00   6.3529367e-03
   2.6000000e+00   5.7777989e-03
   2.7000000e+00   5.2859067e-03
   2.8000000e+00   5.0171848e-03
   2.9000000e+00   4.6818668e-03
   3.0000000e+00   4.2810131e-03
   3.1000000e+00   3.9215460e-03
   3.2000000e+00   3.7897305e-03
   3.3000000e+00   3.7663064e-03
   3.4000000e+00   3.6600536e-03
   3.5000000e+00   3.4459933e-03
   3.6000000e+00   3.2324965e-03
   3.7000000e+00   3.1115409e-03
   3.8000000e+00   3.0789893e-03
   3.9000000e+00   3.0647719e-03
   4.0000000e+00   3.0040644e-03
   4.2000000e+00   2.7248954e-03
   4.4000000e+00   2.4885317e-03
   4.6000000e+00   2.4486397e-03
   4.8000000e+00   2.4544640e-03
   5.0000000e+00   2.3496046e-03
   5.2000000e+00   2.1478649e-03
   5.4000000e+00   1.9571713e-03
   5.6000000e+00   1.8522640e-03
   5.8000000e+00   1.8292295e-03
   6.0000000e+00   1.8350001e-03
   6.5000000e+00   1.6889602e-03
   7.0000000e+00   1.3468213e-03
   7.5000000e+00   1.3040433e-03
   8.0000000e+00   1.1494558e-03
   8.5000000e+00   1.1881991e-03
   9.0000000e+00   1.1445085e-03
   9.5000000e+00   1.0079137e-03
   1.0000000e+01   9.8514954e-04
   1.1000000e+01   1.0815939e-03
   1.2000000e+01   9.9105568e-04
   1.3000000e+01   7.9757902e-04
   1.4000000e+01   6.8177168e-04
   1.5000000e+01   7.0757059e-04
   1.6000000e+01   6.7739437e-04
   1.7000000e+01   6.1069146e-04
   1.8000000e+01   5.2943327e-04
   1.9000000e+01   4.9754243e-04
   2.0000000e+01   5.1757928e-04
