# Supplementary material for: Statistical shape refinement and genetic algorithm calibration of design response spectra based on strong-motion records
Source: PLoS One. 2026 Jul 1;21(7):e0348599. doi: 10.1371/journal.pone.0348599 (PMC13322555; doi:10.1371/journal.pone.0348599)
Supplement: S1 File — (ZIP) [file pone.0348599.s001.zip › Data/Dynamic Amplification Factor Spectrum/Class I Site/Magnitude【4-5】 Epicentral Distance【30-50】/baLYYU008.dat]

   1.0000000e-02   1.0000222e+00
   2.0000000e-02   1.0345671e+00
   3.0000000e-02   1.0897116e+00
   4.0000000e-02   1.1701574e+00
   5.0000000e-02   1.4542272e+00
   6.0000000e-02   1.9442553e+00
   7.0000000e-02   2.6723206e+00
   8.0000000e-02   3.8896349e+00
   9.0000000e-02   3.9166325e+00
   1.0000000e-01   3.4582804e+00
   1.1000000e-01   4.3926138e+00
   1.2000000e-01   4.8689259e+00
   1.3000000e-01   4.5887421e+00
   1.4000000e-01   4.4298946e+00
   1.5000000e-01   3.8659852e+00
   1.6000000e-01   3.0311058e+00
   1.7000000e-01   2.5877319e+00
   1.8000000e-01   2.6149769e+00
   1.9000000e-01   2.6868470e+00
   2.0000000e-01   2.5916203e+00
   2.1000000e-01   2.3267325e+00
   2.2000000e-01   2.1046963e+00
   2.3000000e-01   1.9659951e+00
   2.4000000e-01   1.8794054e+00
   2.5000000e-01   1.8420445e+00
   2.6000000e-01   1.8198657e+00
   2.7000000e-01   1.7171119e+00
   2.8000000e-01   1.5857765e+00
   2.9000000e-01   1.5448691e+00
   3.0000000e-01   1.5214357e+00
   3.2000000e-01   1.5890782e+00
   3.4000000e-01   1.4953034e+00
   3.6000000e-01   1.2154314e+00
   3.8000000e-01   1.0335503e+00
   4.0000000e-01   8.3087723e-01
   4.2000000e-01   7.1466903e-01
   4.4000000e-01   6.1935480e-01
   4.6000000e-01   5.3793014e-01
   4.8000000e-01   4.9314261e-01
   5.0000000e-01   4.4748180e-01
   5.2000000e-01   4.0152970e-01
   5.4000000e-01   3.6165036e-01
   5.6000000e-01   3.2769294e-01
   5.8000000e-01   2.9733751e-01
   6.0000000e-01   2.7060438e-01
   6.2000000e-01   2.4769800e-01
   6.4000000e-01   2.2785268e-01
   6.6000000e-01   2.1015652e-01
   6.8000000e-01   1.9399499e-01
   7.0000000e-01   1.7901322e-01
   7.2000000e-01   1.6503402e-01
   7.4000000e-01   1.5203870e-01
   7.6000000e-01   1.4012155e-01
   7.8000000e-01   1.2937269e-01
   8.0000000e-01   1.1977134e-01
   8.2000000e-01   1.1120120e-01
   8.4000000e-01   1.0350973e-01
   8.6000000e-01   9.6561405e-02
   8.8000000e-01   9.0244021e-02
   9.0000000e-01   8.4461187e-02
   9.2000000e-01   7.9137809e-02
   9.4000000e-01   7.4233955e-02
   9.6000000e-01   7.0938806e-02
   9.8000000e-01   6.8621018e-02
   1.0000000e+00   6.6393430e-02
   1.0500000e+00   6.1029863e-02
   1.1000000e+00   5.5971209e-02
   1.1500000e+00   5.1362634e-02
   1.2000000e+00   4.7264334e-02
   1.2500000e+00   4.3674474e-02
   1.3000000e+00   4.0451043e-02
   1.3500000e+00   3.7533268e-02
   1.4000000e+00   3.4899540e-02
   1.4500000e+00   3.2514319e-02
   1.5000000e+00   3.0374240e-02
   1.5500000e+00   2.8467184e-02
   1.6000000e+00   2.6773760e-02
   1.6500000e+00   2.5232123e-02
   1.7000000e+00   2.3841913e-02
   1.7500000e+00   2.2562604e-02
   1.8000000e+00   2.1405710e-02
   1.8500000e+00   2.0346425e-02
   1.9000000e+00   1.9347436e-02
   1.9500000e+00   1.8443191e-02
   2.0000000e+00   1.7618880e-02
   2.1000000e+00   1.6109780e-02
   2.2000000e+00   1.4812755e-02
   2.3000000e+00   1.3685545e-02
   2.4000000e+00   1.2712147e-02
   2.5000000e+00   1.1863156e-02
   2.6000000e+00   1.1263135e-02
   2.7000000e+00   1.0723414e-02
   2.8000000e+00   1.0266096e-02
   2.9000000e+00   9.8413858e-03
   3.0000000e+00   9.4787750e-03
   3.1000000e+00   9.1438555e-03
   3.2000000e+00   8.7899475e-03
   3.3000000e+00   8.4468994e-03
   3.4000000e+00   8.1603272e-03
   3.5000000e+00   7.9178603e-03
   3.6000000e+00   7.6767317e-03
   3.7000000e+00   7.4229688e-03
   3.8000000e+00   7.1787831e-03
   3.9000000e+00   6.9679491e-03
   4.0000000e+00   6.7898336e-03
   4.2000000e+00   6.4679610e-03
   4.4000000e+00   6.1088204e-03
   4.6000000e+00   5.7958800e-03
   4.8000000e+00   5.5682460e-03
   5.0000000e+00   5.3612602e-03
   5.2000000e+00   5.1272283e-03
   5.4000000e+00   4.8870454e-03
   5.6000000e+00   4.6819286e-03
   5.8000000e+00   4.5234831e-03
   6.0000000e+00   4.3904506e-03
   6.5000000e+00   4.0120755e-03
   7.0000000e+00   3.5894134e-03
   7.5000000e+00   3.3014422e-03
   8.0000000e+00   3.1200668e-03
   8.5000000e+00   2.9355213e-03
   9.0000000e+00   2.7214407e-03
   9.5000000e+00   2.5148432e-03
   1.0000000e+01   2.3519334e-03
   1.1000000e+01   2.1648288e-03
   1.2000000e+01   2.0406694e-03
   1.3000000e+01   1.8785521e-03
   1.4000000e+01   1.6819028e-03
   1.5000000e+01   1.4919426e-03
   1.6000000e+01   1.3381642e-03
   1.7000000e+01   1.2285075e-03
   1.8000000e+01   1.1567248e-03
   1.9000000e+01   1.1112778e-03
   2.0000000e+01   1.0808978e-03
