# Supplementary material for: Statistical shape refinement and genetic algorithm calibration of design response spectra based on strong-motion records
Source: PLoS One. 2026 Jul 1;21(7):e0348599. doi: 10.1371/journal.pone.0348599 (PMC13322555; doi:10.1371/journal.pone.0348599)
Supplement: S1 File — (ZIP) [file pone.0348599.s001.zip › Data/Dynamic Amplification Factor Spectrum/Class I Site/Magnitude【4-5】 Epicentral Distance【30-50】/baLYYU009.dat]

   1.0000000e-02   9.9997249e-01
   2.0000000e-02   1.0679861e+00
   3.0000000e-02   1.1522411e+00
   4.0000000e-02   1.4550299e+00
   5.0000000e-02   1.9292304e+00
   6.0000000e-02   2.7981591e+00
   7.0000000e-02   2.9372030e+00
   8.0000000e-02   3.1506184e+00
   9.0000000e-02   2.7904662e+00
   1.0000000e-01   2.2617947e+00
   1.1000000e-01   3.0469340e+00
   1.2000000e-01   4.3233246e+00
   1.3000000e-01   4.9536119e+00
   1.4000000e-01   4.1575283e+00
   1.5000000e-01   3.4928330e+00
   1.6000000e-01   3.3622032e+00
   1.7000000e-01   3.3773811e+00
   1.8000000e-01   3.1169354e+00
   1.9000000e-01   2.9061214e+00
   2.0000000e-01   2.7988307e+00
   2.1000000e-01   2.4047431e+00
   2.2000000e-01   2.7325208e+00
   2.3000000e-01   2.8799833e+00
   2.4000000e-01   2.8742425e+00
   2.5000000e-01   2.8139630e+00
   2.6000000e-01   2.6802271e+00
   2.7000000e-01   2.5426539e+00
   2.8000000e-01   2.5956884e+00
   2.9000000e-01   2.5272048e+00
   3.0000000e-01   2.5682415e+00
   3.2000000e-01   2.5328229e+00
   3.4000000e-01   2.1636561e+00
   3.6000000e-01   1.7027716e+00
   3.8000000e-01   1.3183979e+00
   4.0000000e-01   1.1283634e+00
   4.2000000e-01   8.7709411e-01
   4.4000000e-01   7.1549183e-01
   4.6000000e-01   5.8453447e-01
   4.8000000e-01   4.6434988e-01
   5.0000000e-01   3.9502568e-01
   5.2000000e-01   3.3678193e-01
   5.4000000e-01   2.8625316e-01
   5.6000000e-01   2.7342134e-01
   5.8000000e-01   2.6062835e-01
   6.0000000e-01   2.4307849e-01
   6.2000000e-01   2.2216757e-01
   6.4000000e-01   2.0102335e-01
   6.6000000e-01   1.8100831e-01
   6.8000000e-01   1.6211125e-01
   7.0000000e-01   1.4468139e-01
   7.2000000e-01   1.2943598e-01
   7.4000000e-01   1.1656083e-01
   7.6000000e-01   1.0876211e-01
   7.8000000e-01   1.0471420e-01
   8.0000000e-01   1.0040717e-01
   8.2000000e-01   9.5674029e-02
   8.4000000e-01   9.0605893e-02
   8.6000000e-01   8.5511814e-02
   8.8000000e-01   8.0708446e-02
   9.0000000e-01   7.6328072e-02
   9.2000000e-01   7.2348598e-02
   9.4000000e-01   6.8688836e-02
   9.6000000e-01   6.5253473e-02
   9.8000000e-01   6.1996131e-02
   1.0000000e+00   5.8921521e-02
   1.0500000e+00   5.2225003e-02
   1.1000000e+00   4.6913748e-02
   1.1500000e+00   4.2671063e-02
   1.2000000e+00   3.9004319e-02
   1.2500000e+00   3.5736266e-02
   1.3000000e+00   3.2884192e-02
   1.3500000e+00   3.0693227e-02
   1.4000000e+00   2.8779713e-02
   1.4500000e+00   2.7120897e-02
   1.5000000e+00   2.5603786e-02
   1.5500000e+00   2.4004275e-02
   1.6000000e+00   2.3805386e-02
   1.6500000e+00   2.3663118e-02
   1.7000000e+00   2.3387259e-02
   1.7500000e+00   2.3012570e-02
   1.8000000e+00   2.2453133e-02
   1.8500000e+00   2.1695576e-02
   1.9000000e+00   2.0780599e-02
   1.9500000e+00   1.9767361e-02
   2.0000000e+00   1.8765402e-02
   2.1000000e+00   1.6938088e-02
   2.2000000e+00   1.5552669e-02
   2.3000000e+00   1.4413623e-02
   2.4000000e+00   1.3488789e-02
   2.5000000e+00   1.2634031e-02
   2.6000000e+00   1.2043753e-02
   2.7000000e+00   1.1478718e-02
   2.8000000e+00   1.1053270e-02
   2.9000000e+00   1.0631850e-02
   3.0000000e+00   1.0255577e-02
   3.1000000e+00   9.8935509e-03
   3.2000000e+00   9.4578036e-03
   3.3000000e+00   9.0331079e-03
   3.4000000e+00   8.7193978e-03
   3.5000000e+00   8.4631526e-03
   3.6000000e+00   8.1498358e-03
   3.7000000e+00   7.7571269e-03
   3.8000000e+00   7.3601711e-03
   3.9000000e+00   7.0348864e-03
   4.0000000e+00   6.8588380e-03
   4.2000000e+00   6.5097956e-03
   4.4000000e+00   5.9822089e-03
   4.6000000e+00   5.5101809e-03
   4.8000000e+00   5.2696778e-03
   5.0000000e+00   5.0834819e-03
   5.2000000e+00   4.7772366e-03
   5.4000000e+00   4.4075992e-03
   5.6000000e+00   4.1309121e-03
   5.8000000e+00   4.0135774e-03
   6.0000000e+00   3.9939327e-03
   6.5000000e+00   3.7549884e-03
   7.0000000e+00   3.1852707e-03
   7.5000000e+00   2.9286110e-03
   8.0000000e+00   2.9475923e-03
   8.5000000e+00   2.8434194e-03
   9.0000000e+00   2.5090737e-03
   9.5000000e+00   2.2850188e-03
   1.0000000e+01   2.3265731e-03
   1.1000000e+01   2.0063426e-03
   1.2000000e+01   1.8334914e-03
   1.3000000e+01   1.7186012e-03
   1.4000000e+01   1.6167201e-03
   1.5000000e+01   1.8062758e-03
   1.6000000e+01   1.9191910e-03
   1.7000000e+01   1.9116767e-03
   1.8000000e+01   1.8002520e-03
   1.9000000e+01   1.6247138e-03
   2.0000000e+01   1.4250062e-03
