# Supplementary material for: Statistical shape refinement and genetic algorithm calibration of design response spectra based on strong-motion records
Source: PLoS One. 2026 Jul 1;21(7):e0348599. doi: 10.1371/journal.pone.0348599 (PMC13322555; doi:10.1371/journal.pone.0348599)
Supplement: S1 File — (ZIP) [file pone.0348599.s001.zip › Data/Dynamic Amplification Factor Spectrum/Class I Site/Magnitude【4-5】 Epicentral Distance【30-50】/baLYYU012.dat]

   1.0000000e-02   1.0000176e+00
   2.0000000e-02   1.0068813e+00
   3.0000000e-02   1.0952904e+00
   4.0000000e-02   1.2925004e+00
   5.0000000e-02   1.5961328e+00
   6.0000000e-02   1.5246002e+00
   7.0000000e-02   1.9982815e+00
   8.0000000e-02   1.8167328e+00
   9.0000000e-02   2.2440366e+00
   1.0000000e-01   2.7138860e+00
   1.1000000e-01   2.7273114e+00
   1.2000000e-01   2.9638684e+00
   1.3000000e-01   3.4071960e+00
   1.4000000e-01   4.2872967e+00
   1.5000000e-01   5.3245185e+00
   1.6000000e-01   5.2137587e+00
   1.7000000e-01   4.5540665e+00
   1.8000000e-01   3.5887702e+00
   1.9000000e-01   2.6033457e+00
   2.0000000e-01   2.1516590e+00
   2.1000000e-01   2.3199326e+00
   2.2000000e-01   2.7494640e+00
   2.3000000e-01   2.8186259e+00
   2.4000000e-01   2.4648256e+00
   2.5000000e-01   2.1858820e+00
   2.6000000e-01   1.9359699e+00
   2.7000000e-01   1.6363000e+00
   2.8000000e-01   1.4837597e+00
   2.9000000e-01   1.2942924e+00
   3.0000000e-01   1.1298932e+00
   3.2000000e-01   9.7099870e-01
   3.4000000e-01   9.9942563e-01
   3.6000000e-01   9.4795300e-01
   3.8000000e-01   9.6977094e-01
   4.0000000e-01   9.9025367e-01
   4.2000000e-01   9.0498477e-01
   4.4000000e-01   7.7625269e-01
   4.6000000e-01   7.5426566e-01
   4.8000000e-01   7.4716785e-01
   5.0000000e-01   6.9163676e-01
   5.2000000e-01   6.2761651e-01
   5.4000000e-01   5.5490047e-01
   5.6000000e-01   4.6451297e-01
   5.8000000e-01   3.6980087e-01
   6.0000000e-01   2.9646117e-01
   6.2000000e-01   3.2242650e-01
   6.4000000e-01   3.1452041e-01
   6.6000000e-01   3.0957101e-01
   6.8000000e-01   3.0863314e-01
   7.0000000e-01   2.7787101e-01
   7.2000000e-01   2.5786090e-01
   7.4000000e-01   2.3834100e-01
   7.6000000e-01   2.1549411e-01
   7.8000000e-01   1.9831265e-01
   8.0000000e-01   1.9258995e-01
   8.2000000e-01   1.9565098e-01
   8.4000000e-01   2.0381743e-01
   8.6000000e-01   2.1252623e-01
   8.8000000e-01   2.1691887e-01
   9.0000000e-01   2.1521198e-01
   9.2000000e-01   2.0708195e-01
   9.4000000e-01   1.9465957e-01
   9.6000000e-01   1.8009827e-01
   9.8000000e-01   1.6616219e-01
   1.0000000e+00   1.5478495e-01
   1.0500000e+00   1.3973411e-01
   1.1000000e+00   1.3396474e-01
   1.1500000e+00   1.2569510e-01
   1.2000000e+00   1.1113435e-01
   1.2500000e+00   1.0706011e-01
   1.3000000e+00   1.0028520e-01
   1.3500000e+00   9.2039999e-02
   1.4000000e+00   8.4403066e-02
   1.4500000e+00   7.8108732e-02
   1.5000000e+00   7.3360709e-02
   1.5500000e+00   6.9638637e-02
   1.6000000e+00   6.6375115e-02
   1.6500000e+00   6.3155272e-02
   1.7000000e+00   5.9929225e-02
   1.7500000e+00   5.6771066e-02
   1.8000000e+00   5.3600894e-02
   1.8500000e+00   5.0574268e-02
   1.9000000e+00   4.7844957e-02
   1.9500000e+00   4.5248724e-02
   2.0000000e+00   4.2651068e-02
   2.1000000e+00   3.7977988e-02
   2.2000000e+00   3.4139488e-02
   2.3000000e+00   3.0784142e-02
   2.4000000e+00   2.8086061e-02
   2.5000000e+00   2.5825671e-02
   2.6000000e+00   2.3898067e-02
   2.7000000e+00   2.2265608e-02
   2.8000000e+00   2.0730410e-02
   2.9000000e+00   1.9251233e-02
   3.0000000e+00   1.7903155e-02
   3.1000000e+00   1.6673476e-02
   3.2000000e+00   1.5478202e-02
   3.3000000e+00   1.4417042e-02
   3.4000000e+00   1.3635096e-02
   3.5000000e+00   1.2907740e-02
   3.6000000e+00   1.2268541e-02
   3.7000000e+00   1.1681707e-02
   3.8000000e+00   1.1091396e-02
   3.9000000e+00   1.0472782e-02
   4.0000000e+00   9.8513372e-03
   4.2000000e+00   8.7622064e-03
   4.4000000e+00   8.0142637e-03
   4.6000000e+00   7.4744874e-03
   4.8000000e+00   6.9413912e-03
   5.0000000e+00   6.3729969e-03
   5.2000000e+00   5.8477658e-03
   5.4000000e+00   5.4370976e-03
   5.6000000e+00   5.1451849e-03
   5.8000000e+00   4.9721488e-03
   6.0000000e+00   4.7927430e-03
   6.5000000e+00   4.2698413e-03
   7.0000000e+00   3.8434204e-03
   7.5000000e+00   3.6234955e-03
   8.0000000e+00   3.4788245e-03
   8.5000000e+00   3.2934628e-03
   9.0000000e+00   3.0495941e-03
   9.5000000e+00   2.7885138e-03
   1.0000000e+01   2.5556013e-03
   1.1000000e+01   2.2482479e-03
   1.2000000e+01   2.1104984e-03
   1.3000000e+01   2.0275722e-03
   1.4000000e+01   1.9302559e-03
   1.5000000e+01   1.8044708e-03
   1.6000000e+01   1.6616450e-03
   1.7000000e+01   1.5180023e-03
   1.8000000e+01   1.3857618e-03
   1.9000000e+01   1.2714529e-03
   2.0000000e+01   1.1770402e-03
