# Supplementary material for: Statistical shape refinement and genetic algorithm calibration of design response spectra based on strong-motion records
Source: PLoS One. 2026 Jul 1;21(7):e0348599. doi: 10.1371/journal.pone.0348599 (PMC13322555; doi:10.1371/journal.pone.0348599)
Supplement: S1 File — (ZIP) [file pone.0348599.s001.zip › Data/Dynamic Amplification Factor Spectrum/Class I Site/Magnitude【4-5】 Epicentral Distance【30-50】/baLYYU013.dat]

   1.0000000e-02   1.0000433e+00
   2.0000000e-02   1.0364205e+00
   3.0000000e-02   1.1135457e+00
   4.0000000e-02   1.2511357e+00
   5.0000000e-02   1.4021494e+00
   6.0000000e-02   1.7353781e+00
   7.0000000e-02   3.0756147e+00
   8.0000000e-02   4.2264543e+00
   9.0000000e-02   4.0756782e+00
   1.0000000e-01   3.1654778e+00
   1.1000000e-01   2.5159972e+00
   1.2000000e-01   2.5418651e+00
   1.3000000e-01   2.2412263e+00
   1.4000000e-01   1.8275737e+00
   1.5000000e-01   1.2110406e+00
   1.6000000e-01   8.4601518e-01
   1.7000000e-01   7.1997218e-01
   1.8000000e-01   7.1000212e-01
   1.9000000e-01   7.3888787e-01
   2.0000000e-01   6.7093222e-01
   2.1000000e-01   6.3770486e-01
   2.2000000e-01   5.7929642e-01
   2.3000000e-01   5.0967862e-01
   2.4000000e-01   4.4904170e-01
   2.5000000e-01   4.2211160e-01
   2.6000000e-01   4.6306678e-01
   2.7000000e-01   4.9500949e-01
   2.8000000e-01   5.2480960e-01
   2.9000000e-01   5.3959267e-01
   3.0000000e-01   5.5250751e-01
   3.2000000e-01   5.5060651e-01
   3.4000000e-01   5.1423337e-01
   3.6000000e-01   4.2934245e-01
   3.8000000e-01   3.4466867e-01
   4.0000000e-01   3.1696740e-01
   4.2000000e-01   2.7897702e-01
   4.4000000e-01   2.2965973e-01
   4.6000000e-01   1.9063110e-01
   4.8000000e-01   1.6668444e-01
   5.0000000e-01   1.4322781e-01
   5.2000000e-01   1.2266823e-01
   5.4000000e-01   1.0499812e-01
   5.6000000e-01   8.9627671e-02
   5.8000000e-01   7.7094095e-02
   6.0000000e-01   7.1387573e-02
   6.2000000e-01   6.6097719e-02
   6.4000000e-01   6.1005203e-02
   6.6000000e-01   5.8516850e-02
   6.8000000e-01   5.6095689e-02
   7.0000000e-01   5.3514583e-02
   7.2000000e-01   5.0869419e-02
   7.4000000e-01   4.8235702e-02
   7.6000000e-01   4.5647492e-02
   7.8000000e-01   4.3105524e-02
   8.0000000e-01   4.0589659e-02
   8.2000000e-01   3.8099027e-02
   8.4000000e-01   3.5698667e-02
   8.6000000e-01   3.3490968e-02
   8.8000000e-01   3.1504251e-02
   9.0000000e-01   2.9709054e-02
   9.2000000e-01   2.8072655e-02
   9.4000000e-01   2.6549713e-02
   9.6000000e-01   2.5109751e-02
   9.8000000e-01   2.3749706e-02
   1.0000000e+00   2.2468692e-02
   1.0500000e+00   1.9582370e-02
   1.1000000e+00   1.7258257e-02
   1.1500000e+00   1.5439537e-02
   1.2000000e+00   1.3884827e-02
   1.2500000e+00   1.2861598e-02
   1.3000000e+00   1.2498639e-02
   1.3500000e+00   1.2112636e-02
   1.4000000e+00   1.1629360e-02
   1.4500000e+00   1.1045626e-02
   1.5000000e+00   1.0517012e-02
   1.5500000e+00   1.0020338e-02
   1.6000000e+00   9.5724597e-03
   1.6500000e+00   9.1759161e-03
   1.7000000e+00   8.7729205e-03
   1.7500000e+00   8.4270309e-03
   1.8000000e+00   8.1199163e-03
   1.8500000e+00   7.8353742e-03
   1.9000000e+00   7.5994796e-03
   1.9500000e+00   7.3691274e-03
   2.0000000e+00   7.1053589e-03
   2.1000000e+00   6.6286669e-03
   2.2000000e+00   6.1885846e-03
   2.3000000e+00   5.7697466e-03
   2.4000000e+00   5.4217594e-03
   2.5000000e+00   5.0336233e-03
   2.6000000e+00   4.7537266e-03
   2.7000000e+00   4.5877984e-03
   2.8000000e+00   4.3845101e-03
   2.9000000e+00   4.1823131e-03
   3.0000000e+00   4.0776269e-03
   3.1000000e+00   4.0182202e-03
   3.2000000e+00   3.9036394e-03
   3.3000000e+00   3.7345259e-03
   3.4000000e+00   3.5877938e-03
   3.5000000e+00   3.5096369e-03
   3.6000000e+00   3.4742129e-03
   3.7000000e+00   3.4249783e-03
   3.8000000e+00   3.3305548e-03
   3.9000000e+00   3.2034784e-03
   4.0000000e+00   3.0811018e-03
   4.2000000e+00   2.9649102e-03
   4.4000000e+00   2.9540858e-03
   4.6000000e+00   2.8685242e-03
   4.8000000e+00   2.6666283e-03
   5.0000000e+00   2.4545393e-03
   5.2000000e+00   2.3313514e-03
   5.4000000e+00   2.3041554e-03
   5.6000000e+00   2.3131876e-03
   5.8000000e+00   2.2943986e-03
   6.0000000e+00   2.2189453e-03
   6.5000000e+00   1.8952848e-03
   7.0000000e+00   1.7189860e-03
   7.5000000e+00   1.7529754e-03
   8.0000000e+00   1.7907450e-03
   8.5000000e+00   1.7083874e-03
   9.0000000e+00   1.5320471e-03
   9.5000000e+00   1.3460295e-03
   1.0000000e+01   1.2146335e-03
   1.1000000e+01   1.1677237e-03
   1.2000000e+01   1.2720833e-03
   1.3000000e+01   1.3482841e-03
   1.4000000e+01   1.3277531e-03
   1.5000000e+01   1.2257183e-03
   1.6000000e+01   1.0844035e-03
   1.7000000e+01   9.4112616e-04
   1.8000000e+01   8.1886523e-04
   1.9000000e+01   7.2752996e-04
   2.0000000e+01   6.6824711e-04
