# Supplementary material for: Statistical shape refinement and genetic algorithm calibration of design response spectra based on strong-motion records
Source: PLoS One. 2026 Jul 1;21(7):e0348599. doi: 10.1371/journal.pone.0348599 (PMC13322555; doi:10.1371/journal.pone.0348599)
Supplement: S1 File — (ZIP) [file pone.0348599.s001.zip › Data/Dynamic Amplification Factor Spectrum/Class I Site/Magnitude【4-5】 Epicentral Distance【30-50】/baLYYU031.dat]

   1.0000000e-02   1.0000351e+00
   2.0000000e-02   1.0563852e+00
   3.0000000e-02   1.1575576e+00
   4.0000000e-02   1.3434910e+00
   5.0000000e-02   2.0172210e+00
   6.0000000e-02   3.1229316e+00
   7.0000000e-02   3.6313887e+00
   8.0000000e-02   4.8627088e+00
   9.0000000e-02   2.1714093e+00
   1.0000000e-01   1.7359039e+00
   1.1000000e-01   2.3709155e+00
   1.2000000e-01   2.1743508e+00
   1.3000000e-01   2.3936609e+00
   1.4000000e-01   2.5077695e+00
   1.5000000e-01   1.8090141e+00
   1.6000000e-01   1.5098847e+00
   1.7000000e-01   1.4914577e+00
   1.8000000e-01   1.3139324e+00
   1.9000000e-01   9.8168122e-01
   2.0000000e-01   7.1721186e-01
   2.1000000e-01   6.2392235e-01
   2.2000000e-01   6.5951010e-01
   2.3000000e-01   6.8136647e-01
   2.4000000e-01   6.4675720e-01
   2.5000000e-01   6.1578942e-01
   2.6000000e-01   5.5636449e-01
   2.7000000e-01   5.8115102e-01
   2.8000000e-01   5.7586854e-01
   2.9000000e-01   5.5816002e-01
   3.0000000e-01   5.4063866e-01
   3.2000000e-01   4.7981647e-01
   3.4000000e-01   4.5158461e-01
   3.6000000e-01   4.2810763e-01
   3.8000000e-01   3.4397526e-01
   4.0000000e-01   3.2655623e-01
   4.2000000e-01   3.0627289e-01
   4.4000000e-01   2.2492702e-01
   4.6000000e-01   1.8533730e-01
   4.8000000e-01   1.7257852e-01
   5.0000000e-01   1.6426234e-01
   5.2000000e-01   1.5608624e-01
   5.4000000e-01   1.4499696e-01
   5.6000000e-01   1.2855345e-01
   5.8000000e-01   1.1733202e-01
   6.0000000e-01   1.0642840e-01
   6.2000000e-01   9.5184556e-02
   6.4000000e-01   9.1867434e-02
   6.6000000e-01   8.8225974e-02
   6.8000000e-01   8.3426762e-02
   7.0000000e-01   7.8356567e-02
   7.2000000e-01   7.3407354e-02
   7.4000000e-01   6.8895840e-02
   7.6000000e-01   6.4938525e-02
   7.8000000e-01   6.1508680e-02
   8.0000000e-01   5.8487704e-02
   8.2000000e-01   5.5716146e-02
   8.4000000e-01   5.3078220e-02
   8.6000000e-01   5.0510086e-02
   8.8000000e-01   4.8015659e-02
   9.0000000e-01   4.5611743e-02
   9.2000000e-01   4.3285786e-02
   9.4000000e-01   4.1024453e-02
   9.6000000e-01   3.8815334e-02
   9.8000000e-01   3.6661254e-02
   1.0000000e+00   3.4560486e-02
   1.0500000e+00   2.9931352e-02
   1.1000000e+00   2.7851493e-02
   1.1500000e+00   2.5696419e-02
   1.2000000e+00   2.3818712e-02
   1.2500000e+00   2.2261325e-02
   1.3000000e+00   2.0960980e-02
   1.3500000e+00   1.9887443e-02
   1.4000000e+00   1.8878098e-02
   1.4500000e+00   1.7933790e-02
   1.5000000e+00   1.7028990e-02
   1.5500000e+00   1.6124858e-02
   1.6000000e+00   1.5305352e-02
   1.6500000e+00   1.4563009e-02
   1.7000000e+00   1.3827215e-02
   1.7500000e+00   1.3139874e-02
   1.8000000e+00   1.2495157e-02
   1.8500000e+00   1.1889217e-02
   1.9000000e+00   1.1352921e-02
   1.9500000e+00   1.0856518e-02
   2.0000000e+00   1.0367463e-02
   2.1000000e+00   9.5455305e-03
   2.2000000e+00   8.8867566e-03
   2.3000000e+00   8.2867569e-03
   2.4000000e+00   7.8159551e-03
   2.5000000e+00   7.3814244e-03
   2.6000000e+00   7.0342603e-03
   2.7000000e+00   6.7371058e-03
   2.8000000e+00   6.3687581e-03
   2.9000000e+00   5.9874900e-03
   3.0000000e+00   5.7018796e-03
   3.1000000e+00   5.4828734e-03
   3.2000000e+00   5.2445021e-03
   3.3000000e+00   4.9658250e-03
   3.4000000e+00   4.6980287e-03
   3.5000000e+00   4.4755970e-03
   3.6000000e+00   4.2810189e-03
   3.7000000e+00   4.0749614e-03
   3.8000000e+00   3.8388238e-03
   3.9000000e+00   3.5882527e-03
   4.0000000e+00   3.3569172e-03
   4.2000000e+00   3.0400846e-03
   4.4000000e+00   2.8710653e-03
   4.6000000e+00   2.7099957e-03
   4.8000000e+00   2.5187190e-03
   5.0000000e+00   2.3157778e-03
   5.2000000e+00   2.1825829e-03
   5.4000000e+00   2.1387577e-03
   5.6000000e+00   2.1417446e-03
   5.8000000e+00   2.1337725e-03
   6.0000000e+00   2.0807260e-03
   6.5000000e+00   1.8021791e-03
   7.0000000e+00   1.6128836e-03
   7.5000000e+00   1.6205472e-03
   8.0000000e+00   1.6614021e-03
   8.5000000e+00   1.6084311e-03
   9.0000000e+00   1.4656055e-03
   9.5000000e+00   1.3011178e-03
   1.0000000e+01   1.1751496e-03
   1.1000000e+01   1.1081673e-03
   1.2000000e+01   1.1871807e-03
   1.3000000e+01   1.2540460e-03
   1.4000000e+01   1.2365138e-03
   1.5000000e+01   1.1422892e-03
   1.6000000e+01   1.0075930e-03
   1.7000000e+01   8.6684817e-04
   1.8000000e+01   7.4249873e-04
   1.9000000e+01   6.4517924e-04
   2.0000000e+01   5.7719670e-04
