# Supplementary material for: Statistical shape refinement and genetic algorithm calibration of design response spectra based on strong-motion records
Source: PLoS One. 2026 Jul 1;21(7):e0348599. doi: 10.1371/journal.pone.0348599 (PMC13322555; doi:10.1371/journal.pone.0348599)
Supplement: S1 File — (ZIP) [file pone.0348599.s001.zip › Data/Dynamic Amplification Factor Spectrum/Class I Site/Magnitude【4-5】 Epicentral Distance【30-50】/baLYYU032.dat]

   1.0000000e-02   1.0000387e+00
   2.0000000e-02   1.0693340e+00
   3.0000000e-02   1.1524144e+00
   4.0000000e-02   1.5654032e+00
   5.0000000e-02   2.8097009e+00
   6.0000000e-02   3.4536565e+00
   7.0000000e-02   2.0692408e+00
   8.0000000e-02   1.9294081e+00
   9.0000000e-02   1.6371666e+00
   1.0000000e-01   2.1714854e+00
   1.1000000e-01   2.4712033e+00
   1.2000000e-01   1.5517480e+00
   1.3000000e-01   1.5173955e+00
   1.4000000e-01   2.0145447e+00
   1.5000000e-01   1.7111108e+00
   1.6000000e-01   1.1909130e+00
   1.7000000e-01   1.0919146e+00
   1.8000000e-01   8.6214669e-01
   1.9000000e-01   9.7262618e-01
   2.0000000e-01   9.5188759e-01
   2.1000000e-01   9.3516341e-01
   2.2000000e-01   1.3127396e+00
   2.3000000e-01   1.3416629e+00
   2.4000000e-01   1.1039707e+00
   2.5000000e-01   1.0194158e+00
   2.6000000e-01   8.7753156e-01
   2.7000000e-01   8.1760413e-01
   2.8000000e-01   9.0679882e-01
   2.9000000e-01   9.0472286e-01
   3.0000000e-01   8.3477369e-01
   3.2000000e-01   6.6202205e-01
   3.4000000e-01   6.2000695e-01
   3.6000000e-01   5.4533049e-01
   3.8000000e-01   5.2224922e-01
   4.0000000e-01   4.9638961e-01
   4.2000000e-01   4.1484238e-01
   4.4000000e-01   3.2843832e-01
   4.6000000e-01   2.8136078e-01
   4.8000000e-01   2.2585169e-01
   5.0000000e-01   1.9117456e-01
   5.2000000e-01   1.7220539e-01
   5.4000000e-01   1.5072425e-01
   5.6000000e-01   1.3115260e-01
   5.8000000e-01   1.1665325e-01
   6.0000000e-01   1.0652083e-01
   6.2000000e-01   9.8332799e-02
   6.4000000e-01   8.9981978e-02
   6.6000000e-01   8.1935585e-02
   6.8000000e-01   7.5512829e-02
   7.0000000e-01   6.9175077e-02
   7.2000000e-01   6.2728474e-02
   7.4000000e-01   5.6370118e-02
   7.6000000e-01   5.1335071e-02
   7.8000000e-01   4.6012884e-02
   8.0000000e-01   4.2820367e-02
   8.2000000e-01   4.0726054e-02
   8.4000000e-01   3.9268335e-02
   8.6000000e-01   3.7944510e-02
   8.8000000e-01   3.6371987e-02
   9.0000000e-01   3.4453134e-02
   9.2000000e-01   3.2352139e-02
   9.4000000e-01   3.0325879e-02
   9.6000000e-01   2.8597034e-02
   9.8000000e-01   2.7274647e-02
   1.0000000e+00   2.6343267e-02
   1.0500000e+00   2.4905117e-02
   1.1000000e+00   2.3360862e-02
   1.1500000e+00   2.1180631e-02
   1.2000000e+00   2.0777289e-02
   1.2500000e+00   2.0185891e-02
   1.3000000e+00   1.9182577e-02
   1.3500000e+00   1.8177051e-02
   1.4000000e+00   1.7155262e-02
   1.4500000e+00   1.6021069e-02
   1.5000000e+00   1.4706573e-02
   1.5500000e+00   1.3255937e-02
   1.6000000e+00   1.2136151e-02
   1.6500000e+00   1.1636955e-02
   1.7000000e+00   1.1009660e-02
   1.7500000e+00   1.0347603e-02
   1.8000000e+00   9.7522865e-03
   1.8500000e+00   9.2049558e-03
   1.9000000e+00   8.7273068e-03
   1.9500000e+00   8.3205643e-03
   2.0000000e+00   7.9162805e-03
   2.1000000e+00   7.1232157e-03
   2.2000000e+00   6.6295125e-03
   2.3000000e+00   6.1648147e-03
   2.4000000e+00   5.7801686e-03
   2.5000000e+00   5.6040291e-03
   2.6000000e+00   5.5159309e-03
   2.7000000e+00   5.3752225e-03
   2.8000000e+00   5.2969748e-03
   2.9000000e+00   5.2207768e-03
   3.0000000e+00   5.0258949e-03
   3.1000000e+00   4.7779356e-03
   3.2000000e+00   4.5926683e-03
   3.3000000e+00   4.4579926e-03
   3.4000000e+00   4.2926092e-03
   3.5000000e+00   4.0760133e-03
   3.6000000e+00   3.8631127e-03
   3.7000000e+00   3.7094962e-03
   3.8000000e+00   3.6170912e-03
   3.9000000e+00   3.5441094e-03
   4.0000000e+00   3.4479020e-03
   4.2000000e+00   3.1649805e-03
   4.4000000e+00   2.9179102e-03
   4.6000000e+00   2.7912183e-03
   4.8000000e+00   2.6659691e-03
   5.0000000e+00   2.6136693e-03
   5.2000000e+00   2.5120173e-03
   5.4000000e+00   2.3102202e-03
   5.6000000e+00   2.0635225e-03
   5.8000000e+00   1.9783017e-03
   6.0000000e+00   2.0249509e-03
   6.5000000e+00   1.8994563e-03
   7.0000000e+00   1.7237636e-03
   7.5000000e+00   1.4750988e-03
   8.0000000e+00   1.3975317e-03
   8.5000000e+00   1.4547907e-03
   9.0000000e+00   1.3954196e-03
   9.5000000e+00   1.2308608e-03
   1.0000000e+01   1.1076391e-03
   1.1000000e+01   9.5581400e-04
   1.2000000e+01   9.8521030e-04
   1.3000000e+01   1.1447038e-03
   1.4000000e+01   1.1916451e-03
   1.5000000e+01   1.1681080e-03
   1.6000000e+01   1.0715260e-03
   1.7000000e+01   9.2630044e-04
   1.8000000e+01   7.7170722e-04
   1.9000000e+01   7.3316381e-04
   2.0000000e+01   7.3047828e-04
