# Supplementary material for: Statistical shape refinement and genetic algorithm calibration of design response spectra based on strong-motion records
Source: PLoS One. 2026 Jul 1;21(7):e0348599. doi: 10.1371/journal.pone.0348599 (PMC13322555; doi:10.1371/journal.pone.0348599)
Supplement: S1 File — (ZIP) [file pone.0348599.s001.zip › Data/Dynamic Amplification Factor Spectrum/Class I Site/Magnitude【4-5】 Epicentral Distance【30-50】/baLYYU053.dat]

   1.0000000e-02   1.0000720e+00
   2.0000000e-02   1.0594302e+00
   3.0000000e-02   1.1881264e+00
   4.0000000e-02   1.3836816e+00
   5.0000000e-02   1.9882479e+00
   6.0000000e-02   3.4331009e+00
   7.0000000e-02   4.6531993e+00
   8.0000000e-02   5.5324364e+00
   9.0000000e-02   5.5624815e+00
   1.0000000e-01   4.4432100e+00
   1.1000000e-01   2.3381372e+00
   1.2000000e-01   2.8367343e+00
   1.3000000e-01   2.1144992e+00
   1.4000000e-01   1.5218664e+00
   1.5000000e-01   1.1745917e+00
   1.6000000e-01   7.1498478e-01
   1.7000000e-01   7.7404933e-01
   1.8000000e-01   7.4070612e-01
   1.9000000e-01   7.4751268e-01
   2.0000000e-01   6.4297447e-01
   2.1000000e-01   5.2634453e-01
   2.2000000e-01   4.9021042e-01
   2.3000000e-01   4.7175168e-01
   2.4000000e-01   3.9010721e-01
   2.5000000e-01   3.5862858e-01
   2.6000000e-01   3.6326610e-01
   2.7000000e-01   3.7090836e-01
   2.8000000e-01   3.9870852e-01
   2.9000000e-01   3.3685221e-01
   3.0000000e-01   3.0363975e-01
   3.2000000e-01   3.5388758e-01
   3.4000000e-01   3.0142014e-01
   3.6000000e-01   2.1100955e-01
   3.8000000e-01   1.8994195e-01
   4.0000000e-01   1.5919261e-01
   4.2000000e-01   1.4627135e-01
   4.4000000e-01   1.3493232e-01
   4.6000000e-01   1.2313320e-01
   4.8000000e-01   1.1650389e-01
   5.0000000e-01   1.0459007e-01
   5.2000000e-01   9.1036689e-02
   5.4000000e-01   8.1506973e-02
   5.6000000e-01   7.6064510e-02
   5.8000000e-01   7.1997807e-02
   6.0000000e-01   7.0610433e-02
   6.2000000e-01   6.7545286e-02
   6.4000000e-01   6.3264792e-02
   6.6000000e-01   5.8448233e-02
   6.8000000e-01   5.3792194e-02
   7.0000000e-01   5.0074765e-02
   7.2000000e-01   4.8533258e-02
   7.4000000e-01   4.6698702e-02
   7.6000000e-01   4.4523840e-02
   7.8000000e-01   4.2143936e-02
   8.0000000e-01   3.9794731e-02
   8.2000000e-01   3.7699187e-02
   8.4000000e-01   3.5907799e-02
   8.6000000e-01   3.4355594e-02
   8.8000000e-01   3.2943214e-02
   9.0000000e-01   3.1573352e-02
   9.2000000e-01   3.0199610e-02
   9.4000000e-01   2.8799962e-02
   9.6000000e-01   2.7358809e-02
   9.8000000e-01   2.5883916e-02
   1.0000000e+00   2.4416648e-02
   1.0500000e+00   2.1059669e-02
   1.1000000e+00   1.8287736e-02
   1.1500000e+00   1.6100289e-02
   1.2000000e+00   1.4556154e-02
   1.2500000e+00   1.3615722e-02
   1.3000000e+00   1.2732120e-02
   1.3500000e+00   1.1834572e-02
   1.4000000e+00   1.0984883e-02
   1.4500000e+00   1.0182401e-02
   1.5000000e+00   9.4996854e-03
   1.5500000e+00   8.9346294e-03
   1.6000000e+00   8.4769788e-03
   1.6500000e+00   8.1121389e-03
   1.7000000e+00   7.8396664e-03
   1.7500000e+00   7.6469538e-03
   1.8000000e+00   7.4513641e-03
   1.8500000e+00   7.2494092e-03
   1.9000000e+00   7.0575499e-03
   1.9500000e+00   6.8268893e-03
   2.0000000e+00   6.5379059e-03
   2.1000000e+00   6.1655399e-03
   2.2000000e+00   5.8585077e-03
   2.3000000e+00   5.3862168e-03
   2.4000000e+00   4.9548846e-03
   2.5000000e+00   4.5385198e-03
   2.6000000e+00   4.1744454e-03
   2.7000000e+00   3.9211754e-03
   2.8000000e+00   3.6725740e-03
   2.9000000e+00   3.6034277e-03
   3.0000000e+00   3.4796200e-03
   3.1000000e+00   3.3016276e-03
   3.2000000e+00   3.1462860e-03
   3.3000000e+00   3.0368754e-03
   3.4000000e+00   2.9338660e-03
   3.5000000e+00   2.8505663e-03
   3.6000000e+00   2.8188556e-03
   3.7000000e+00   2.7799868e-03
   3.8000000e+00   2.7082888e-03
   3.9000000e+00   2.6085959e-03
   4.0000000e+00   2.5070231e-03
   4.2000000e+00   2.3857797e-03
   4.4000000e+00   2.3554793e-03
   4.6000000e+00   2.2818268e-03
   4.8000000e+00   2.1208739e-03
   5.0000000e+00   1.9505432e-03
   5.2000000e+00   1.8538547e-03
   5.4000000e+00   1.8424640e-03
   5.6000000e+00   1.8694879e-03
   5.8000000e+00   1.8794633e-03
   6.0000000e+00   1.8436830e-03
   6.5000000e+00   1.6260946e-03
   7.0000000e+00   1.5075434e-03
   7.5000000e+00   1.5588157e-03
   8.0000000e+00   1.6131129e-03
   8.5000000e+00   1.5629698e-03
   9.0000000e+00   1.4281491e-03
   9.5000000e+00   1.2807348e-03
   1.0000000e+01   1.1770055e-03
   1.1000000e+01   1.1481452e-03
   1.2000000e+01   1.2393358e-03
   1.3000000e+01   1.2944335e-03
   1.4000000e+01   1.2570335e-03
   1.5000000e+01   1.1436106e-03
   1.6000000e+01   9.9522538e-04
   1.7000000e+01   8.4738558e-04
   1.8000000e+01   7.2170316e-04
   1.9000000e+01   6.2731873e-04
   2.0000000e+01   5.9903342e-04
