# Supplementary material for: Statistical shape refinement and genetic algorithm calibration of design response spectra based on strong-motion records
Source: PLoS One. 2026 Jul 1;21(7):e0348599. doi: 10.1371/journal.pone.0348599 (PMC13322555; doi:10.1371/journal.pone.0348599)
Supplement: S1 File — (ZIP) [file pone.0348599.s001.zip › Data/Dynamic Amplification Factor Spectrum/Class I Site/Magnitude【4-5】 Epicentral Distance【30-50】/baLYYU057.dat]

   1.0000000e-02   1.0000714e+00
   2.0000000e-02   1.0458432e+00
   3.0000000e-02   1.1235534e+00
   4.0000000e-02   1.2748596e+00
   5.0000000e-02   1.4224495e+00
   6.0000000e-02   2.0091680e+00
   7.0000000e-02   2.4342589e+00
   8.0000000e-02   3.1523705e+00
   9.0000000e-02   3.4622433e+00
   1.0000000e-01   4.0024620e+00
   1.1000000e-01   3.7766040e+00
   1.2000000e-01   2.9027519e+00
   1.3000000e-01   2.9515955e+00
   1.4000000e-01   2.7697562e+00
   1.5000000e-01   2.4905365e+00
   1.6000000e-01   1.9712408e+00
   1.7000000e-01   2.4923154e+00
   1.8000000e-01   2.3445048e+00
   1.9000000e-01   1.9773564e+00
   2.0000000e-01   1.6523435e+00
   2.1000000e-01   1.6241313e+00
   2.2000000e-01   1.6098458e+00
   2.3000000e-01   1.6466654e+00
   2.4000000e-01   1.5115344e+00
   2.5000000e-01   1.3442560e+00
   2.6000000e-01   1.2289855e+00
   2.7000000e-01   1.1524708e+00
   2.8000000e-01   1.2947806e+00
   2.9000000e-01   1.3825286e+00
   3.0000000e-01   1.3774311e+00
   3.2000000e-01   1.3231971e+00
   3.4000000e-01   1.1391033e+00
   3.6000000e-01   9.1017936e-01
   3.8000000e-01   6.8806461e-01
   4.0000000e-01   5.8166596e-01
   4.2000000e-01   6.3003517e-01
   4.4000000e-01   6.2579032e-01
   4.6000000e-01   5.8509365e-01
   4.8000000e-01   5.6128681e-01
   5.0000000e-01   5.1009786e-01
   5.2000000e-01   4.8433928e-01
   5.4000000e-01   4.5452277e-01
   5.6000000e-01   4.3385929e-01
   5.8000000e-01   4.0696972e-01
   6.0000000e-01   3.6541154e-01
   6.2000000e-01   3.1751052e-01
   6.4000000e-01   2.7412226e-01
   6.6000000e-01   2.6840278e-01
   6.8000000e-01   2.5734211e-01
   7.0000000e-01   2.4246895e-01
   7.2000000e-01   2.2739613e-01
   7.4000000e-01   2.2088294e-01
   7.6000000e-01   2.1283810e-01
   7.8000000e-01   2.0143491e-01
   8.0000000e-01   1.8793741e-01
   8.2000000e-01   1.7397855e-01
   8.4000000e-01   1.6059501e-01
   8.6000000e-01   1.4772041e-01
   8.8000000e-01   1.3535716e-01
   9.0000000e-01   1.2375670e-01
   9.2000000e-01   1.1277629e-01
   9.4000000e-01   1.0248977e-01
   9.6000000e-01   9.8665917e-02
   9.8000000e-01   9.4885738e-02
   1.0000000e+00   9.1183902e-02
   1.0500000e+00   8.2452751e-02
   1.1000000e+00   7.5591129e-02
   1.1500000e+00   7.2318247e-02
   1.2000000e+00   6.6241683e-02
   1.2500000e+00   5.8917037e-02
   1.3000000e+00   5.2554611e-02
   1.3500000e+00   4.9534475e-02
   1.4000000e+00   5.0742744e-02
   1.4500000e+00   5.2532177e-02
   1.5000000e+00   5.0520683e-02
   1.5500000e+00   4.6627307e-02
   1.6000000e+00   4.0568461e-02
   1.6500000e+00   3.3888493e-02
   1.7000000e+00   2.9749587e-02
   1.7500000e+00   2.5926530e-02
   1.8000000e+00   2.4631085e-02
   1.8500000e+00   2.3338835e-02
   1.9000000e+00   2.2106529e-02
   1.9500000e+00   2.0994976e-02
   2.0000000e+00   2.0004823e-02
   2.1000000e+00   1.8368981e-02
   2.2000000e+00   1.7061741e-02
   2.3000000e+00   1.5979953e-02
   2.4000000e+00   1.4952027e-02
   2.5000000e+00   1.3939265e-02
   2.6000000e+00   1.3084580e-02
   2.7000000e+00   1.2347383e-02
   2.8000000e+00   1.1754322e-02
   2.9000000e+00   1.1232074e-02
   3.0000000e+00   1.0673534e-02
   3.1000000e+00   1.0142694e-02
   3.2000000e+00   9.6949819e-03
   3.3000000e+00   9.2860884e-03
   3.4000000e+00   8.8730297e-03
   3.5000000e+00   8.4786234e-03
   3.6000000e+00   8.1333521e-03
   3.7000000e+00   7.8234387e-03
   3.8000000e+00   7.5133086e-03
   3.9000000e+00   7.1909394e-03
   4.0000000e+00   6.8812106e-03
   4.2000000e+00   6.3969785e-03
   4.4000000e+00   6.0546612e-03
   4.6000000e+00   5.7020438e-03
   4.8000000e+00   5.3430143e-03
   5.0000000e+00   5.0641148e-03
   5.2000000e+00   4.8598154e-03
   5.4000000e+00   4.6505327e-03
   5.6000000e+00   4.3907860e-03
   5.8000000e+00   4.1052264e-03
   6.0000000e+00   3.8501723e-03
   6.5000000e+00   3.5123778e-03
   7.0000000e+00   3.3122059e-03
   7.5000000e+00   2.9503015e-03
   8.0000000e+00   2.5853236e-03
   8.5000000e+00   2.3889654e-03
   9.0000000e+00   2.3295242e-03
   9.5000000e+00   2.2860895e-03
   1.0000000e+01   2.1823246e-03
   1.1000000e+01   1.8223574e-03
   1.2000000e+01   1.5125905e-03
   1.3000000e+01   1.3950327e-03
   1.4000000e+01   1.4059046e-03
   1.5000000e+01   1.4382338e-03
   1.6000000e+01   1.4289641e-03
   1.7000000e+01   1.3641623e-03
   1.8000000e+01   1.2573715e-03
   1.9000000e+01   1.1302725e-03
   2.0000000e+01   1.0021766e-03
