# Supplementary material for: Statistical shape refinement and genetic algorithm calibration of design response spectra based on strong-motion records
Source: PLoS One. 2026 Jul 1;21(7):e0348599. doi: 10.1371/journal.pone.0348599 (PMC13322555; doi:10.1371/journal.pone.0348599)
Supplement: S1 File — (ZIP) [file pone.0348599.s001.zip › Data/Dynamic Amplification Factor Spectrum/Class I Site/Magnitude【4-5】 Epicentral Distance【30-50】/baPEYU001.dat]

  1.0000000e-002  1.0001614e+000
  2.0000000e-002  1.8814656e+000
  3.0000000e-002  1.0506012e+000
  4.0000000e-002  1.2514682e+000
  5.0000000e-002  1.6125879e+000
  6.0000000e-002  1.5661956e+000
  7.0000000e-002  1.6472508e+000
  8.0000000e-002  1.2721764e+000
  9.0000000e-002  1.2402276e+000
  1.0000000e-001  1.5484086e+000
  1.1000000e-001  1.9375229e+000
  1.2000000e-001  1.7979480e+000
  1.3000000e-001  1.6773948e+000
  1.4000000e-001  1.6685087e+000
  1.5000000e-001  1.6670191e+000
  1.6000000e-001  1.4937445e+000
  1.7000000e-001  1.4443779e+000
  1.8000000e-001  1.3414824e+000
  1.9000000e-001  1.3005575e+000
  2.0000000e-001  1.1712215e+000
  2.1000000e-001  9.2441108e-001
  2.2000000e-001  8.7049008e-001
  2.3000000e-001  9.2040803e-001
  2.4000000e-001  1.0212599e+000
  2.5000000e-001  1.1051449e+000
  2.6000000e-001  1.1754929e+000
  2.7000000e-001  1.2864099e+000
  2.8000000e-001  1.3527708e+000
  2.9000000e-001  1.3910518e+000
  3.0000000e-001  1.5331346e+000
  3.2000000e-001  1.7764107e+000
  3.4000000e-001  1.8109275e+000
  3.6000000e-001  2.0272198e+000
  3.8000000e-001  2.1203674e+000
  4.0000000e-001  2.0820724e+000
  4.2000000e-001  1.9525249e+000
  4.4000000e-001  1.8035422e+000
  4.6000000e-001  1.6685684e+000
  4.8000000e-001  1.5363602e+000
  5.0000000e-001  1.3996880e+000
  5.2000000e-001  1.2675782e+000
  5.4000000e-001  1.1620228e+000
  5.6000000e-001  1.0352781e+000
  5.8000000e-001  9.2051519e-001
  6.0000000e-001  8.1564305e-001
  6.2000000e-001  7.2973455e-001
  6.4000000e-001  6.6795342e-001
  6.6000000e-001  6.1570790e-001
  6.8000000e-001  5.6167826e-001
  7.0000000e-001  5.1026634e-001
  7.2000000e-001  4.6791261e-001
  7.4000000e-001  4.4417144e-001
  7.6000000e-001  4.3631552e-001
  7.8000000e-001  4.2604242e-001
  8.0000000e-001  4.0900105e-001
  8.2000000e-001  3.8692899e-001
  8.4000000e-001  3.6317867e-001
  8.6000000e-001  3.4213069e-001
  8.8000000e-001  3.2491316e-001
  9.0000000e-001  3.1077616e-001
  9.2000000e-001  2.9754280e-001
  9.4000000e-001  2.8292574e-001
  9.6000000e-001  2.6626316e-001
  9.8000000e-001  2.4798999e-001
  1.0000000e+000  2.2903947e-001
  1.0500000e+000  1.8741685e-001
  1.1000000e+000  1.6214287e-001
  1.1500000e+000  1.4938157e-001
  1.2000000e+000  1.3941412e-001
  1.2500000e+000  1.2708702e-001
  1.3000000e+000  1.1292927e-001
  1.3500000e+000  1.0352163e-001
  1.4000000e+000  8.8254824e-002
  1.4500000e+000  7.9551649e-002
  1.5000000e+000  7.2938494e-002
  1.5500000e+000  6.7739163e-002
  1.6000000e+000  6.3352516e-002
  1.6500000e+000  5.9535979e-002
  1.7000000e+000  5.5845857e-002
  1.7500000e+000  5.2048082e-002
  1.8000000e+000  4.8363017e-002
  1.8500000e+000  4.4908239e-002
  1.9000000e+000  4.2960015e-002
  1.9500000e+000  4.1426445e-002
  2.0000000e+000  3.9906544e-002
  2.1000000e+000  3.6846526e-002
  2.2000000e+000  3.3918489e-002
  2.3000000e+000  3.1458051e-002
  2.4000000e+000  2.9259734e-002
  2.5000000e+000  2.7386522e-002
  2.6000000e+000  2.5817103e-002
  2.7000000e+000  2.4294448e-002
  2.8000000e+000  2.2788367e-002
  2.9000000e+000  2.1382889e-002
  3.0000000e+000  2.0084272e-002
  3.1000000e+000  1.8930339e-002
  3.2000000e+000  1.7988380e-002
  3.3000000e+000  1.7221074e-002
  3.4000000e+000  1.6477302e-002
  3.5000000e+000  1.5628252e-002
  3.6000000e+000  1.4675479e-002
  3.7000000e+000  1.3732476e-002
  3.8000000e+000  1.2927352e-002
  3.9000000e+000  1.2320786e-002
  4.0000000e+000  1.1887508e-002
  4.2000000e+000  1.1227562e-002
  4.4000000e+000  1.0466594e-002
  4.6000000e+000  9.6133290e-003
  4.8000000e+000  8.8798557e-003
  5.0000000e+000  8.3292504e-003
  5.2000000e+000  7.8686815e-003
  5.4000000e+000  7.3998928e-003
  5.6000000e+000  6.8767835e-003
  5.8000000e+000  6.3426381e-003
  6.0000000e+000  5.8611193e-003
  6.5000000e+000  5.0894203e-003
  7.0000000e+000  4.7496832e-003
  7.5000000e+000  4.4432364e-003
  8.0000000e+000  4.0575455e-003
  8.5000000e+000  3.6725752e-003
  9.0000000e+000  3.3617218e-003
  9.5000000e+000  3.1346968e-003
  1.0000000e+001  2.9633091e-003
  1.1000000e+001  2.6676380e-003
  1.2000000e+001  2.3546253e-003
  1.3000000e+001  2.0405186e-003
  1.4000000e+001  1.7646961e-003
  1.5000000e+001  1.5936834e-003
  1.6000000e+001  1.5352422e-003
  1.7000000e+001  1.4687739e-003
  1.8000000e+001  1.4006291e-003
  1.9000000e+001  1.3360421e-003
  2.0000000e+001  1.2783578e-003
