# Supplementary material for: Statistical shape refinement and genetic algorithm calibration of design response spectra based on strong-motion records
Source: PLoS One. 2026 Jul 1;21(7):e0348599. doi: 10.1371/journal.pone.0348599 (PMC13322555; doi:10.1371/journal.pone.0348599)
Supplement: S1 File — (ZIP) [file pone.0348599.s001.zip › Data/Dynamic Amplification Factor Spectrum/Class I Site/Magnitude【4-5】 Epicentral Distance【30-50】/baPEYU002.dat]

  1.0000000e-002  1.0000207e+000
  2.0000000e-002  2.0720854e+000
  3.0000000e-002  1.1055606e+000
  4.0000000e-002  1.2501959e+000
  5.0000000e-002  2.0113796e+000
  6.0000000e-002  1.6188808e+000
  7.0000000e-002  1.3628174e+000
  8.0000000e-002  1.7528976e+000
  9.0000000e-002  2.4301205e+000
  1.0000000e-001  3.3059957e+000
  1.1000000e-001  3.9633214e+000
  1.2000000e-001  3.2283510e+000
  1.3000000e-001  2.2594972e+000
  1.4000000e-001  1.7837080e+000
  1.5000000e-001  2.1404884e+000
  1.6000000e-001  1.7923603e+000
  1.7000000e-001  1.5349197e+000
  1.8000000e-001  1.3300720e+000
  1.9000000e-001  1.3396085e+000
  2.0000000e-001  1.2663372e+000
  2.1000000e-001  1.2234550e+000
  2.2000000e-001  1.1535150e+000
  2.3000000e-001  1.1802593e+000
  2.4000000e-001  1.2154110e+000
  2.5000000e-001  1.2817073e+000
  2.6000000e-001  1.3707636e+000
  2.7000000e-001  1.4098776e+000
  2.8000000e-001  1.4662030e+000
  2.9000000e-001  1.5576527e+000
  3.0000000e-001  1.7106277e+000
  3.2000000e-001  1.8568454e+000
  3.4000000e-001  1.7503282e+000
  3.6000000e-001  1.6625632e+000
  3.8000000e-001  1.8054089e+000
  4.0000000e-001  1.9309886e+000
  4.2000000e-001  1.8204854e+000
  4.4000000e-001  1.5729159e+000
  4.6000000e-001  1.3049206e+000
  4.8000000e-001  1.0699232e+000
  5.0000000e-001  9.3859199e-001
  5.2000000e-001  8.3360867e-001
  5.4000000e-001  6.8064415e-001
  5.6000000e-001  5.7139284e-001
  5.8000000e-001  5.3267835e-001
  6.0000000e-001  4.7483622e-001
  6.2000000e-001  4.2952360e-001
  6.4000000e-001  4.4982628e-001
  6.6000000e-001  4.8150489e-001
  6.8000000e-001  4.7998636e-001
  7.0000000e-001  4.3165866e-001
  7.2000000e-001  3.6568550e-001
  7.4000000e-001  3.2722897e-001
  7.6000000e-001  2.7182813e-001
  7.8000000e-001  2.5359116e-001
  8.0000000e-001  2.5557335e-001
  8.2000000e-001  2.4967495e-001
  8.4000000e-001  2.3570874e-001
  8.6000000e-001  2.1629041e-001
  8.8000000e-001  1.9621942e-001
  9.0000000e-001  1.7910864e-001
  9.2000000e-001  1.6595240e-001
  9.4000000e-001  1.5564734e-001
  9.6000000e-001  1.4626394e-001
  9.8000000e-001  1.3620650e-001
  1.0000000e+000  1.2696167e-001
  1.0500000e+000  1.2860097e-001
  1.1000000e+000  1.1058543e-001
  1.1500000e+000  1.1581290e-001
  1.2000000e+000  1.1600406e-001
  1.2500000e+000  1.0602823e-001
  1.3000000e+000  9.6190871e-002
  1.3500000e+000  8.2598738e-002
  1.4000000e+000  6.6645711e-002
  1.4500000e+000  5.7723695e-002
  1.5000000e+000  5.7528273e-002
  1.5500000e+000  5.3877806e-002
  1.6000000e+000  5.1202176e-002
  1.6500000e+000  5.5960230e-002
  1.7000000e+000  5.6833513e-002
  1.7500000e+000  5.3703925e-002
  1.8000000e+000  5.3270931e-002
  1.8500000e+000  5.0608830e-002
  1.9000000e+000  4.5645017e-002
  1.9500000e+000  3.9830887e-002
  2.0000000e+000  3.3396599e-002
  2.1000000e+000  2.5188859e-002
  2.2000000e+000  2.2383595e-002
  2.3000000e+000  2.0292147e-002
  2.4000000e+000  1.8861228e-002
  2.5000000e+000  1.7457873e-002
  2.6000000e+000  1.6148649e-002
  2.7000000e+000  1.5120640e-002
  2.8000000e+000  1.4369825e-002
  2.9000000e+000  1.3764774e-002
  3.0000000e+000  1.3239750e-002
  3.1000000e+000  1.2743855e-002
  3.2000000e+000  1.2196305e-002
  3.3000000e+000  1.1571726e-002
  3.4000000e+000  1.0949514e-002
  3.5000000e+000  1.0442889e-002
  3.6000000e+000  1.0098730e-002
  3.7000000e+000  9.8683765e-003
  3.8000000e+000  9.6545774e-003
  3.9000000e+000  9.3778613e-003
  4.0000000e+000  9.0132866e-003
  4.2000000e+000  8.1478283e-003
  4.4000000e+000  7.3919505e-003
  4.6000000e+000  6.8546020e-003
  4.8000000e+000  6.4325014e-003
  5.0000000e+000  6.0295966e-003
  5.2000000e+000  5.6566151e-003
  5.4000000e+000  5.3654618e-003
  5.6000000e+000  5.1763588e-003
  5.8000000e+000  5.0621301e-003
  6.0000000e+000  4.9716483e-003
  6.5000000e+000  4.6032156e-003
  7.0000000e+000  4.0114106e-003
  7.5000000e+000  3.4651874e-003
  8.0000000e+000  3.1088166e-003
  8.5000000e+000  2.8987209e-003
  9.0000000e+000  2.7420794e-003
  9.5000000e+000  2.5805169e-003
  1.0000000e+001  2.3991362e-003
  1.1000000e+001  2.0206079e-003
  1.2000000e+001  1.7056862e-003
  1.3000000e+001  1.5776206e-003
  1.4000000e+001  1.4724651e-003
  1.5000000e+001  1.3588148e-003
  1.6000000e+001  1.2498169e-003
  1.7000000e+001  1.1524955e-003
  1.8000000e+001  1.0860297e-003
  1.9000000e+001  1.0389490e-003
  2.0000000e+001  9.9387406e-004
