# Supplementary material for: Statistical shape refinement and genetic algorithm calibration of design response spectra based on strong-motion records
Source: PLoS One. 2026 Jul 1;21(7):e0348599. doi: 10.1371/journal.pone.0348599 (PMC13322555; doi:10.1371/journal.pone.0348599)
Supplement: S1 File — (ZIP) [file pone.0348599.s001.zip › Data/Dynamic Amplification Factor Spectrum/Class I Site/Magnitude【4-5】 Epicentral Distance【30-50】/baQJYU002.dat]

  1.0000000e-002  1.0000394e+000
  2.0000000e-002  1.0290888e+000
  3.0000000e-002  1.1968312e+000
  4.0000000e-002  1.5349490e+000
  5.0000000e-002  1.2029001e+000
  6.0000000e-002  1.2981964e+000
  7.0000000e-002  1.7479053e+000
  8.0000000e-002  2.0787728e+000
  9.0000000e-002  2.9604589e+000
  1.0000000e-001  3.5791076e+000
  1.1000000e-001  3.2473580e+000
  1.2000000e-001  2.4033631e+000
  1.3000000e-001  2.9165323e+000
  1.4000000e-001  3.3318375e+000
  1.5000000e-001  2.8533373e+000
  1.6000000e-001  2.1498899e+000
  1.7000000e-001  1.7375723e+000
  1.8000000e-001  1.5313749e+000
  1.9000000e-001  1.7938101e+000
  2.0000000e-001  1.8363646e+000
  2.1000000e-001  1.8982352e+000
  2.2000000e-001  2.1498012e+000
  2.3000000e-001  2.2306647e+000
  2.4000000e-001  2.2310565e+000
  2.5000000e-001  2.2336311e+000
  2.6000000e-001  2.1244776e+000
  2.7000000e-001  1.9448358e+000
  2.8000000e-001  1.7656504e+000
  2.9000000e-001  1.7405990e+000
  3.0000000e-001  1.6519998e+000
  3.2000000e-001  1.2972419e+000
  3.4000000e-001  1.0058882e+000
  3.6000000e-001  7.5392152e-001
  3.8000000e-001  5.5580701e-001
  4.0000000e-001  4.2250761e-001
  4.2000000e-001  3.6066973e-001
  4.4000000e-001  3.3377017e-001
  4.6000000e-001  2.9131128e-001
  4.8000000e-001  2.7829742e-001
  5.0000000e-001  2.6647576e-001
  5.2000000e-001  2.6581787e-001
  5.4000000e-001  2.8048781e-001
  5.6000000e-001  2.8679643e-001
  5.8000000e-001  2.8554414e-001
  6.0000000e-001  2.8211860e-001
  6.2000000e-001  2.7722067e-001
  6.4000000e-001  2.7094882e-001
  6.6000000e-001  2.6405077e-001
  6.8000000e-001  2.5836912e-001
  7.0000000e-001  2.5382097e-001
  7.2000000e-001  2.4746931e-001
  7.4000000e-001  2.3632978e-001
  7.6000000e-001  2.2013239e-001
  7.8000000e-001  2.0285625e-001
  8.0000000e-001  1.9815090e-001
  8.2000000e-001  1.9399828e-001
  8.4000000e-001  1.9294387e-001
  8.6000000e-001  1.8458353e-001
  8.8000000e-001  1.7441951e-001
  9.0000000e-001  1.6177233e-001
  9.2000000e-001  1.5434458e-001
  9.4000000e-001  1.4514649e-001
  9.6000000e-001  1.3530803e-001
  9.8000000e-001  1.2549002e-001
  1.0000000e+000  1.1598036e-001
  1.0500000e+000  1.0373205e-001
  1.1000000e+000  9.3632674e-002
  1.1500000e+000  8.3428867e-002
  1.2000000e+000  7.6385962e-002
  1.2500000e+000  7.1208277e-002
  1.3000000e+000  6.4508068e-002
  1.3500000e+000  5.4193530e-002
  1.4000000e+000  4.7567493e-002
  1.4500000e+000  4.4507143e-002
  1.5000000e+000  4.1784013e-002
  1.5500000e+000  3.9215913e-002
  1.6000000e+000  3.6634299e-002
  1.6500000e+000  3.4025356e-002
  1.7000000e+000  3.1483533e-002
  1.7500000e+000  2.9068411e-002
  1.8000000e+000  2.6826006e-002
  1.8500000e+000  2.4755126e-002
  1.9000000e+000  2.2825229e-002
  1.9500000e+000  2.1061781e-002
  2.0000000e+000  1.9503214e-002
  2.1000000e+000  1.6789094e-002
  2.2000000e+000  1.4270957e-002
  2.3000000e+000  1.2127350e-002
  2.4000000e+000  1.0620242e-002
  2.5000000e+000  9.8292928e-003
  2.6000000e+000  9.1403135e-003
  2.7000000e+000  9.1748182e-003
  2.8000000e+000  9.1117254e-003
  2.9000000e+000  8.9329259e-003
  3.0000000e+000  8.7038090e-003
  3.1000000e+000  8.4647906e-003
  3.2000000e+000  8.1930886e-003
  3.3000000e+000  7.8482877e-003
  3.4000000e+000  7.4482007e-003
  3.5000000e+000  7.0413907e-003
  3.6000000e+000  6.6603540e-003
  3.7000000e+000  6.3053017e-003
  3.8000000e+000  5.9616541e-003
  3.9000000e+000  5.6234666e-003
  4.0000000e+000  5.3016446e-003
  4.2000000e+000  4.7816391e-003
  4.4000000e+000  4.4619827e-003
  4.6000000e+000  4.2349134e-003
  4.8000000e+000  3.9806417e-003
  5.0000000e+000  3.6861717e-003
  5.2000000e+000  3.4097088e-003
  5.4000000e+000  3.2017668e-003
  5.6000000e+000  3.0644925e-003
  5.8000000e+000  2.9656844e-003
  6.0000000e+000  2.8726109e-003
  6.5000000e+000  2.5866284e-003
  7.0000000e+000  2.3121603e-003
  7.5000000e+000  2.1397511e-003
  8.0000000e+000  2.0107255e-003
  8.5000000e+000  1.8510229e-003
  9.0000000e+000  1.6998619e-003
  9.5000000e+000  1.6910116e-003
  1.0000000e+001  1.6549901e-003
  1.1000000e+001  1.4731893e-003
  1.2000000e+001  1.2260188e-003
  1.3000000e+001  1.1299679e-003
  1.4000000e+001  1.1040833e-003
  1.5000000e+001  1.0284170e-003
  1.6000000e+001  9.2111822e-004
  1.7000000e+001  8.4739941e-004
  1.8000000e+001  8.5784911e-004
  1.9000000e+001  8.5952417e-004
  2.0000000e+001  8.4915330e-004
