# Supplementary material for: Statistical shape refinement and genetic algorithm calibration of design response spectra based on strong-motion records
Source: PLoS One. 2026 Jul 1;21(7):e0348599. doi: 10.1371/journal.pone.0348599 (PMC13322555; doi:10.1371/journal.pone.0348599)
Supplement: S1 File — (ZIP) [file pone.0348599.s001.zip › Data/Dynamic Amplification Factor Spectrum/Class I Site/Magnitude【4-5】 Epicentral Distance【30-50】/baWYYU004.dat]

  1.0000000e-002  1.0000553e+000
  2.0000000e-002  1.5452604e+000
  3.0000000e-002  1.4858998e+000
  4.0000000e-002  2.4817807e+000
  5.0000000e-002  2.7854956e+000
  6.0000000e-002  2.0366074e+000
  7.0000000e-002  1.6910388e+000
  8.0000000e-002  1.2999412e+000
  9.0000000e-002  2.0087161e+000
  1.0000000e-001  2.4281534e+000
  1.1000000e-001  2.6693871e+000
  1.2000000e-001  2.7414087e+000
  1.3000000e-001  2.4728592e+000
  1.4000000e-001  1.9992141e+000
  1.5000000e-001  1.5710102e+000
  1.6000000e-001  1.3031039e+000
  1.7000000e-001  1.0516682e+000
  1.8000000e-001  8.1579931e-001
  1.9000000e-001  6.3593364e-001
  2.0000000e-001  5.2909144e-001
  2.1000000e-001  4.3331202e-001
  2.2000000e-001  3.7817810e-001
  2.3000000e-001  3.3090295e-001
  2.4000000e-001  2.8499722e-001
  2.5000000e-001  2.4871452e-001
  2.6000000e-001  2.4249435e-001
  2.7000000e-001  2.3694679e-001
  2.8000000e-001  2.1957893e-001
  2.9000000e-001  2.0078328e-001
  3.0000000e-001  1.8468282e-001
  3.2000000e-001  1.6006980e-001
  3.4000000e-001  1.3551482e-001
  3.6000000e-001  1.0849001e-001
  3.8000000e-001  9.3347405e-002
  4.0000000e-001  8.5163343e-002
  4.2000000e-001  7.8378549e-002
  4.4000000e-001  6.9049911e-002
  4.6000000e-001  6.0748568e-002
  4.8000000e-001  5.4551931e-002
  5.0000000e-001  5.2419171e-002
  5.2000000e-001  5.1185827e-002
  5.4000000e-001  4.8958179e-002
  5.6000000e-001  4.4776626e-002
  5.8000000e-001  3.9804380e-002
  6.0000000e-001  3.5825670e-002
  6.2000000e-001  3.3781326e-002
  6.4000000e-001  3.3318552e-002
  6.6000000e-001  3.3378627e-002
  6.8000000e-001  3.3128614e-002
  7.0000000e-001  3.2195590e-002
  7.2000000e-001  3.0632472e-002
  7.4000000e-001  3.1709990e-002
  7.6000000e-001  3.2556911e-002
  7.8000000e-001  3.2517113e-002
  8.0000000e-001  3.0336261e-002
  8.2000000e-001  2.7280480e-002
  8.4000000e-001  2.4913104e-002
  8.6000000e-001  2.2808784e-002
  8.8000000e-001  2.2254518e-002
  9.0000000e-001  2.2087748e-002
  9.2000000e-001  2.1933837e-002
  9.4000000e-001  2.1730450e-002
  9.6000000e-001  2.1437355e-002
  9.8000000e-001  2.1043681e-002
  1.0000000e+000  2.0537115e-002
  1.0500000e+000  1.8794463e-002
  1.1000000e+000  1.6715577e-002
  1.1500000e+000  1.4712188e-002
  1.2000000e+000  1.3056138e-002
  1.2500000e+000  1.1822072e-002
  1.3000000e+000  1.0990749e-002
  1.3500000e+000  1.0468968e-002
  1.4000000e+000  1.0146210e-002
  1.4500000e+000  9.9265753e-003
  1.5000000e+000  9.7181995e-003
  1.5500000e+000  9.4979384e-003
  1.6000000e+000  9.2493017e-003
  1.6500000e+000  8.9578808e-003
  1.7000000e+000  8.6304819e-003
  1.7500000e+000  8.2779107e-003
  1.8000000e+000  7.9049145e-003
  1.8500000e+000  7.5193355e-003
  1.9000000e+000  7.1382549e-003
  1.9500000e+000  6.7694050e-003
  2.0000000e+000  6.4127878e-003
  2.1000000e+000  5.7628307e-003
  2.2000000e+000  5.2146931e-003
  2.3000000e+000  4.7562599e-003
  2.4000000e+000  4.3697847e-003
  2.5000000e+000  4.0485602e-003
  2.6000000e+000  3.7924465e-003
  2.7000000e+000  3.5714820e-003
  2.8000000e+000  3.3727682e-003
  2.9000000e+000  3.2046008e-003
  3.0000000e+000  3.0629662e-003
  3.1000000e+000  2.9360985e-003
  3.2000000e+000  2.8223121e-003
  3.3000000e+000  2.7217770e-003
  3.4000000e+000  2.6289486e-003
  3.5000000e+000  2.5403050e-003
  3.6000000e+000  2.4550804e-003
  3.7000000e+000  2.3749472e-003
  3.8000000e+000  2.3009955e-003
  3.9000000e+000  2.2320737e-003
  4.0000000e+000  2.1656962e-003
  4.2000000e+000  2.0367139e-003
  4.4000000e+000  1.9267529e-003
  4.6000000e+000  1.8382640e-003
  4.8000000e+000  1.7551916e-003
  5.0000000e+000  1.6841368e-003
  5.2000000e+000  1.6257870e-003
  5.4000000e+000  1.5744370e-003
  5.6000000e+000  1.5239968e-003
  5.8000000e+000  1.4721611e-003
  6.0000000e+000  1.4203480e-003
  6.5000000e+000  1.3074504e-003
  7.0000000e+000  1.2235053e-003
  7.5000000e+000  1.1484611e-003
  8.0000000e+000  1.0714602e-003
  8.5000000e+000  9.9746521e-004
  9.0000000e+000  9.3324392e-004
  9.5000000e+000  8.8025468e-004
  1.0000000e+001  8.3581292e-004
  1.1000000e+001  7.5911366e-004
  1.2000000e+001  6.8824824e-004
  1.3000000e+001  6.2388118e-004
  1.4000000e+001  5.6969747e-004
  1.5000000e+001  5.2654117e-004
  1.6000000e+001  4.9270833e-004
  1.7000000e+001  4.6560794e-004
  1.8000000e+001  4.4287259e-004
  1.9000000e+001  4.2276794e-004
  2.0000000e+001  4.0419741e-004
